# Supplementary material for: Correlated Evolution of Nucleotide Positions within Splice Sites in Mammals
Source: PLoS One. 2015 Dec 7;10(12):e0144388. doi: 10.1371/journal.pone.0144388 (PMC4671708; doi:10.1371/journal.pone.0144388)
Supplement: S1 Dataset — File names correspond to type of SS (DSS or ASS) and type of splicing (constitutive or cassette exons). Column names: id, internal SS id; hg19_chr_num, chromosome number (hg19 human genome annotation); hg19_chr_chain, chain; hg19_coord, coordinate of SS on corresponding chromosome; age, age of SS in Ks units; human_seq, sequence of SS in human genome (including the canonical dinucleotide of the SS, 18 adjacent intronic nucleotides, and 10 adjacent exonic nucleotides); mouse_seq, sequence of orthologous SS in mouse genome; dog_seq, sequence of orthologous SS in dog genome. (ZIP) [file pone.0144388.s001.zip]

Archive with 4 entries (4 files):
- Cassette ASSs.csv
- Cassette DSSs.csv
- Constitutive ASSs.csv
- Constitutive DSSs.csv
