# Supplementary material for: Correlated Evolution of Nucleotide Positions within Splice Sites in Mammals
Source: PLoS One. 2015 Dec 7;10(12):e0144388. doi: 10.1371/journal.pone.0144388 (PMC4671708; doi:10.1371/journal.pone.0144388)
Supplement: S1 Dataset — File names correspond to type of SS (DSS or ASS) and type of splicing (constitutive or cassette exons). Column names: id, internal SS id; hg19_chr_num, chromosome number (hg19 human genome annotation); hg19_chr_chain, chain; hg19_coord, coordinate of SS on corresponding chromosome; age, age of SS in Ks units; human_seq, sequence of SS in human genome (including the canonical dinucleotide of the SS, 18 adjacent intronic nucleotides, and 10 adjacent exonic nucleotides); mouse_seq, sequence of orthologous SS in mouse genome; dog_seq, sequence of orthologous SS in dog genome. (ZIP) [file pone.0144388.s001.zip › Cassette ASSs.csv]

id	hg19_chr_num	hg19_chr_chain	hg19_coord	age	human_seq	mouse_seq	dog_seq
1	1	1	986409	0.7920950	ACCCGCTCTTCGGAGGCCAGAAATCCCGCA	ACCTGCTCTCCGGATGTCAGAAATCCCGCA	CCCTGCTCTTCGGACGACAGAAATCCCGCA
5	1	1	235564815	0.3028150	GGTTTTTCTTGTTCTGCTAGGACCCTGGTT	CTTATTTTTTCTTTTGCTAGGACTCTGGTT	GGTTTTTCTTATTCTGCTAGGACTCTGGTT
37	1	1	11888512	2.4984231	TCCCTTTCCCCTTCTCTCAGTGCTCTGACT	TCCCTTCCCCCTTCTCTCAGTGCTCTGACT	TCCCTTGCCCCTTCTCTCAGTGCTCTGACT
43	1	1	10386166	2.4984231	GCGTCTTACCTGGTGTCTAGCTCCCCCATT	GCGTCTTACCTGGTGTCTAGCTCCCCTATT	GCGTCTTCCCTGGTGTCTAGCTCCCCCATT
57	1	1	6101888	2.3657150	TTCTCCATTGCTGTCCGAAGTACTCGGTAT	TCCTCCATTGCTATCCGAAGTACTCGTTAT	TCCTCCATCGCTGTCCGCAGTACTCGGTAT
63	1	-1	9816568	2.4984231	CTTATCTTTTCTCCCTTTAGAGAGTTTTGA	TTTGTCTTTTTTCCCTTTAGAGAGTTTTGA	TTTATCTTTTCTCCCTTTAGAGAGTTTTGA
65	1	-1	9797612	2.4984231	TTTGTCTTGCTTTTCCACAGAGTTTTCAGG	CGTCTGTCTTGCCTTTCCAGAGTATTCAGG	TCTTTGTCTTGCTTCTACAGAGTATCCAGC
99	1	1	16782310	0.3762760	GGACTCGGGAACATCAATAGGAGGTGCTCC	GGACTTGGGGACATCACTAGGAGGTGCCAC	GGATTTGGGGACATCAGTAGGAGGTGCCAC
107	1	-1	23660124	2.3630810	AGATGTATAATTATCTCTAGGCCTTGCTTG	ACATGTGTAATTATCTCTAGGCCTTGCTTG	AGATGCATCATTATCTTTAGGCATTGCTTG
123	1	1	23392550	1.3020110	TCTGCTGCACTGGTTAAAAGGACACTGTCA	TCTGCTGCACTGATTAAAAGGACACTGTCA	TCTGCTGCACTGGTTAAAAGGACACTGTCA
177	1	1	29616192	2.4984231	CTCTCTTTGCACGCTGCCAGGAGAGACCAC	TTCTCTTTGCACGCTGCCAGGAGGGACCGC	TTCTCTTTGCACGCTGCCAGGAGGGACCAC
181	1	1	29385320	0.0676470	TTTAAATTATGGCAAAACAGAAGCTTGCAG	ATTGAATTGTGGCAAAACAGAAGCTTGCAG	TTTAAATAATGGCAAAACAGAAGCTTGCAG
183	1	1	29435845	2.3451359	AGCCATGCTTTCTTCTGCAGACTGACGACA	ACCTGTCCTTTATTCTGCAGACTGAGGACA	AGTTGTGTTTTTTTCTGCAGACCGACGACA
187	1	-1	32145452	1.5476660	CGACCCCCACTCCCACCCAGGGTGCTCCGG	CGACCCCGACTCCTACCCAGGGTGCTCCGG	CGACCCCCACTCCCACCCAGGGTGCTCCGG
223	1	-1	44818597	0.5629000	AGATGTGTATTTATCCACAGCATTGGGGCT	AAATGTGTGTCTGTCCACAGCATTGGGGCT	AGATGTGTATTTATCCACAGCATTGGGGCT
231	1	-1	42671534	0.3762760	ATTTTGTTCTTGTATTTTAGGCCTCAACTC	ATTTTGTTCTTGTATTTTAGGCCTCAACTC	ATTTTGTTCTTGTATTTTAGGCCTCAACTC
255	1	-1	32209958	2.3451359	ACGCTGTCCCTCTCTCGTAGGCGACCCGGC	ACGCTGTCCCTCTCTCGTAGGCGACCCAGC	ACGCTGTCCCTCTCTCGTAGGCGACCCGGC
257	1	-1	32200882	1.3020110	ATGTCTGTGCCGCCCCCGAGGTCGGAGCGG	GTCTGTGCCGCCCCCCCGAGGTCGGAGCGG	GTGTCTTTGCCGCCCCCGAGGTCGGAGCGG
259	1	1	44048750	2.4984231	CCCAAACTCTCATCTCTCAGATCAGCGAGA	CCCAAACTCTCATCTCTCAGATCAGCGAGA	CCCAAACTCTCATCTCTCAGATCAGCGAGA
261	1	1	44063416	2.4984231	CCCCCATTTGTCTTCCCCAGCCCCCTCCGC	CCCCCATTTGTCTTCCCCAGCCCCATCAGC	CCCCCATTTGTCTTCCCCAGCCCCCTCAGC
263	1	1	44067739	2.3451359	TCTCCCTCTCCCGCGGTCAGTGGCGGCCAG	TCTCCTTCTCCCGCTGTCAGTGGAGACCAG	TCTCTCCCTCCCGCGGTCAGTGGCGGCCAG
267	1	1	44441469	2.4984231	TTTCTCCCTCACTGCTGCAGGAGTCTGCTA	TCCTTTCCTCATTGCTTCAGGAATCTGCTA	TTTTTGCCTCACCGCTGCAGGAATCTGCTA
279	1	-1	43831047	2.4984231	CCTTTGACCCTTATTCATAGATCCCCGGAT	CTTTGACATCCTATTCACAGATCCCCGGAT	TCCTGGACCCTTATTCACAGATCCTCGGCT
297	1	-1	31437757	2.4984231	TTGTTTTAATTCCATTTTAGTTGCAAACTC	TTGTTTTAATTCCATTTTAGTTGCAAACTC	TTGTTTTAATTCCATTTTAGTTGCAAACTC
301	1	-1	31414970	0.4803600	TTGTGTTTGTCTACCCTTAGGTATTTGCCT	CTCGGATCTGTCTGCTTCAGGTGTTTGCTT	TTTGTGTTCATCTGCCCTAGGTATTTGCTT
303	1	1	36640496	0.5149640	CGTGTCTTTTCCCCCTCCAGGTGGGAGCAG	GTGTGTCTTTTCCCCTCCAGGTGGGAGCAG	CCGTGTCTTTTCCCCTCCAGGTGGGAGCAG
321	1	1	99203790	1.9777150	CTCTTTGTGACTTAATTCAGCTTCCAGAGG	TTTCTCTGTGGTGTCTTCAGCTTACAGAGG	CTCTTTGTGATCTAATTCAGCTTACAGAAG
333	1	-1	51934240	2.4984231	TTCATACTTTTCTTTCTTAGGAATTCTTTG	TTTATGCTTTTCTTTGTCAGGAATTCTTTG	TTCATGCTTCTCTTTCTCAGGAATTCTTTG
359	1	1	78390870	1.9777150	ATGAAATTCTCATTCAATAGATTGAGGACA	ATGAAATTCTCATTCAATAGATTGAGGACA	ATGAAATTCTCATTCAATAGATTGAGGACA
367	1	-1	58996401	0.3959030	ATTATTTTGATTATTCTTAGGCAGAAAAGG	ATTATTTTGATTATTCTTAGGCAGAAAAGG	ATTATTTTGATTATTCTCAGGCAGAAAAGG
373	1	1	93586103	1.5476660	TGATTATTTTCGGATTCCAGGGTAGATATA	TGATTATTTTTGGATTTCAGGGTAGATATA	TGATTATTTTTGGATTCCAGGGTAGATATA
375	1	1	93594832	0.3013340	TAATTTTTTTAAAAATTTAGGTTTATGTCT	CCTTCCATATGTATTTGCAGGTTTATGTCT	TAATTTTTTTAAAAATTTAGGTTTATGTCT
381	1	-1	53699324	0.3681940	GTTTTTTAACTTGCGTTCAGGCTTATGTAC	CATTTTAAACTTGATTGCAGGCTTATGTGC	ATTTTTTAATTTGCTTTCAGGCTTATGTAC
391	1	1	53416424	2.4984231	ATTTTTGTTTTTCTATTCAGGTGACTCTAC	GGTTTTACATTTCTCTATAGGTGATTCCAC	TTTTGTTTCTTTTTATACAGGTAACTCTAC
403	1	-1	47653099	0.0000000	AGCCCCTCTCCCTTTGTTAGGCCTGGGGAA	AGCTCCTCTTCCTTTTCCAGGTCTAGGAAA	CCCCACTCCCCTCTCTCCAGGCCTGGGCAA
409	1	-1	86851273	0.4041040	GTATGTGCATTTGTAATTAGCCTGAAGCAG	GCTTATTTGTCTGTTATTAGGCTCAAGCAA	ATTTGTGCATATCTAATTAGTCTAAAGCAA
413	1	-1	54348949	0.0179180	TGTGCTCTAATTGATTTCAGAATTTGGCAA	TGTGCTTTGCTTCATTCCAGAATTTGGCGA	AGGTCTCCAATTGCTTTCAGAATTTGGTGA
423	1	1	67101624	0.5629000	ATGAAAACAATCAATTCCAGCAGCCCAGCC	ATGAAAACAATCAATTCCAGCAGCCCAGCC	ATGAAAACAATCAATTCCAGCAGCCCAGCC
425	1	1	67147549	0.4041040	ATCAACTACTTTAACCACAGGAAATGACCA	ATCAACTACTTTAACCACAGGAAATGACCA	ATCAACTACTTTAACCACAGGAAGTGACCA
457	1	1	54534426	2.4984231	ATGACTTTTCTTTTTCCCAGAGAGTTGTGG	ATAACTGTTCTTTTTTGCAGAGAGTTGTGG	ATGACTTTTCTTTTTCCCAGAGAGTTGTGG
471	1	1	46466628	0.5149640	TGTGTATTTTTTTACTACAGCCATAGCCAC	CGTGTGTCTTTTCGCTGCAGCCATGGCCAC	TATATGTCTTTTCACTGCAGCCATGGCCAC
485	1	1	91985684	2.4984231	AAATTTGTCTTCTGTTGCAGCAATTGACAT	AAGTCTGTTTTCTGTCACAGCGATTGACAT	AAGTTTGTTTTCTGTTACAGCAATTGACAT
493	1	-1	54722859	2.3657150	CTAATTACCTATAATTGCAGCCTTTTATGT	CTGATTCCCTATAATTACAGCCTTTTATGT	CTAATTCCCTATAATTGCAGCCTTTTATGT
511	1	-1	112321114	0.4772920	GTTGGCATGTTGTCCTGTAGGGGTTGTCCT	GTTGGCATGTTGTCCTGTAGGGGTTATCCT	GTTGGCATGTTGTCCTGTAGGGGTTGTCCT
523	1	-1	114940612	2.4984231	GACTCTGGTATCCTTTTTAGATGATGAAAG	GACTCTGGTATCCTTTTTAGATGATGAAAG	GACTCTGGTATCCTTTTTAGATGATGAAAG
531	1	-1	113098640	2.4984231	TCTGTGTGTTACTCTTTCAGTATTTATTAG	ATGGATGTGTTGTTTTGCAGTACTTACTAG	TGTGTGTGTTATCTTTCTAGTATTTACTAG
535	1	-1	115280184	0.5629000	TTTTTTTTTTTGACTGGTAGGTTGTGTGCG	TTTTTTTTTTTGACTGGTAGGTTGTGTGCG	TTTTTTTTTTTGACTGGTAGGTTGTGTGCG
551	1	1	114449615	0.3681940	ATGACTAACTGTTTTCTCAGGTATCTAAGC	TGACCAACTGTTTTCCTCAGGTGTCTAAGC	ATGACCACCTTTTTCCTCAGGTATCTAAGA
565	1	-1	114445484	2.4984231	CTGTCATGTGCGTTGTTCAGGTACATGACT	GCTCTGTGTATTTGTGACAGGCACATGACT	ACTGTGTGTATTGGTTTCAGGCACATGACT
573	1	-1	110282530	2.4984231	TGAACCGCTGTCTTCCCCAGCTGGCGCACG	TCTCCATCCCCTGCTTTTAGCTGGCTCATG	GACGGGGTCTTCTGCCCCAGCTGGCGCACG
607	1	1	172546676	2.4984231	TTTCCTTTCTCTTGCTTCAGATGTTCATCA	TTTCCTTTCTCCTGCTTCAGATGTTCATCA	TTTCCTTTCTCTTGCTTCAGATGTTCATCA
629	1	-1	151413562	0.3841830	ATGCCTCCCCTTCCCCACAGTTTCTGTGAG	ATGCCTTCCCTTCCCCACAGTTTCTGTGAG	GTGCCTCCCCTTCCCCACAGTTTCTGTGAG
641	1	1	202249906	2.4984231	CGTCTTTCCTTCCCGTGCAGGCATTTGCAT	TCTCTCTCCTTCCCACGCAGGCATCTACAT	TGCCTCTGCTTCCCACACAGGCATCTTCAT
657	1	-1	153924142	1.9777150	TTTTTTGTCTGTGCCTGCAGGACTTCATTC	TTTTTTGTCTGTGTCTGCAGGACTTCACTC	CTTTTTGTCTGTGTCTGCAGGACTTCACTC
659	1	1	167745298	0.3997190	TCAAATTGCCAATTCATCAGCTGCAGTACA	TCAAATCGTCACTTCATCAGCTGCAGTACC	CCAAATTGCCAACTCATCAGCTGCAGTACA
665	1	1	156177674	2.4984231	TGTCTTTCCCTGGATTCCAGAGCAGCTCTC	TGTCTTTCCCTGGATTCCAGAGCAGCTGTC	TGTCTTTCCCTCAATTCCAGAGCAACTCTC
717	1	1	170699415	1.4249420	TTTCACACTTTCAAAAATAGATCCTCGTCC	TTTCACACTTTCAAAAATAGATCTTCGTCC	TTTCACGCTTTCAAAAATAGATCCTCGTCC
733	1	1	183516235	2.4984231	GTGATGCTTTCTGTCACTAGGACCCCAAGA	GTGATCCTTTCTGTCACTAGGACCCCAAGA	GTGATCCTTTCTGTCACTAGGACCCCAAGG
735	1	1	151534564	0.5581560	GCTGTCATTGTCATTATTAGGGCAGCGTGG	GCTGTTGTTGTCATTACTAGGGCAGCGTGG	GCTGTCCTTGTCATTATTAGGGCAGCGTGG
757	1	-1	169673894	2.3630810	TGTTTCTTTCCCTATTGAAGTGATTCAGTG	TGCTTCTCTCTCCATGAAAGTGGTCCAGTG	TGTTTCTTTTCTTGCTGCAGTGATTCAGTG
761	1	1	161298183	1.9777150	ACGGTCTGGTTTTATTTTAGTGCTGTTCCT	TGACCTTTGTTTTATTTTAGTGCTGCTCCT	GTCTTCTGGTTTTATTTTAGTGCTGTTCCT
763	1	1	161326464	0.5149640	CTACTTGGTTTTCTCCTCAGGGGTCTCTCT	AGCTGCGTGTCCTCTCTCAGGGGTCTCTCT	TTACTTGGTTTTCTCCTCAGGGGTCTCTCT
769	1	1	164789306	2.4984231	CCTCACTCTTTCCTTTCCAGGTTCTTCCAG	CCTCACTCTTTCCTTTCCAGGTTCTTCCAG	CCTCACTCTTTCCTTTCCAGGTTCTTCCAG
771	1	1	161680995	0.7920950	GCTCTTTCTCTGGACCATAGACTGGCTGAT	ACTCTTACTTTGGGCCACAGACTGGCTGAT	ACTCTTGCTTTGGGCCACAGACTGGCTGAT
773	1	-1	151144016	2.4984231	CTCCTATTCCCCTCCGATAGGACATCCCAA	CATCCCTTGTGCCCCCTCAGGACATCCCAA	TTCCTCTTCCCCTCTGTCAGGACATCCCAA
777	1	-1	150814944	2.3310280	TTCATTAATTCTATTTTTAGGTCGGATGAT	TTCATCAATTCTGTTTTTAGGTCGGATGAT	TTCATTAATTCTGTTTTTAGGTCGGATGAT
781	1	-1	202862553	2.4984231	AATGCATTCATTTTCCCCAGGTGCAGGAGT	TGATGCTCTCTTTTCCCCAGGTGCTGGAGT	TACCTTTTTTTTTCCCCCAGGTGCAGGTGT
785	1	-1	151110581	2.4984231	CACTCCACCCATCCCTCCAGAGGGCAGCCT	CACTCCCCTCATCTCTCCAGAGGGCAGTTT	CACCCTACCCACCCCTCCAGAGGGCAGCCT
787	1	-1	151106531	0.7920950	GACCTGGTCTCTGCCACCAGTGCTTCCGGG	GACCTGGTCTCTGTTACCAGTGCTTCTGGG	GACCTGGTCTCTGTCACCAGTGCTTCTGGG
831	1	-1	156941608	0.3784570	TCCTCCTCACCCATCCCTAGCGTATCTGTG	TCCTTCTTACCCCTCCCTAGCGTATCTGTG	CTGTCCTGGCTCATCCCCAGCGTATCTGTG
847	1	-1	156264807	0.3681940	TCCACTACTCCATGTTCCAGGTGTCTCTGG	CCCACTACCCCGTGTTCCAGGTATCTATGG	TCCACTATGCCGTATTCCAGGTGTCTCTGG
851	1	1	167985016	0.7920950	TCTTTTCCTATTTGTGTCAGAATTTTTAAG	TCTTTTCCTATCTGTGTCAGAATTTTTAAG	TCTTTTTCCATCTGTGTCAGAATTTTTAAG
853	1	1	167992223	2.3657150	AAATCTCATTTTTGTTTCAGATTCTCCTTC	AAATCTCATTTTTGTTTCAGATTCTCCTTC	AAATCTCATTTTTGTTTCAGATTCTCCTTC
881	1	-1	154192413	0.1729000	TTTTACATCTTTTTGGACAGGTGTTTGTAC	GCTCTAATCTCTTTGGGCAGGTATTCGTAC	TTGTTTCACTTTTTGCACAGGTGTTTGTTC
883	1	-1	154186422	0.4803600	ACCAGTCTTTTCCTCAACAGGTTGCTACAA	ACTAGTCTTTTTCTCAATAGGTTGCTACAA	ACCAGTCTCTTTCTTAACAGATTGCTACAA
919	1	1	214478527	2.4984231	GTGCCCTTTCTGTTTTTAAGGAAAGAAGGA	CACCGTTTTCTGTCTTTAAGGAAAGAAGGA	GTGCCCTTTCTGTTTTTAAGGAAAGAAGGA
921	1	1	213244345	0.4149390	CTATGTATGTTTTGTTTTAGGTTGTTTCAC	CTGTCTGTGTTTGGTTTTAGGTTGTTTCAC	CTGTGTATGTTTTGTTTTAGGTTGTTTCAC
937	1	1	218536673	0.5629000	GTGCTTTTTAAAACTCCTAGCTGTCTGCCC	CTGCTTTTTAAAACTCCTAGCTGTCTGCCC	GTGCTTTTTAAAACTCCTAGCTGTCTGCCC
951	1	-1	235377341	0.4373540	AATTTTTTAAACCTTTCAAGAGATGAAACG	AATTTTTTAAACCTTTCAAGAGATGAAACC	AATTTTTTAAACCTTTCAAGAGATGAAACG
967	1	1	228336069	0.1729000	ACCCCAGGCCCCACCCACAGGCAAGGAGCC	TGTCTCTTGCCTCACCCCAGGCAAGGAGCC	CCCCCATACACACCCCACAGGCAAGGAGCA
971	1	-1	226347059	2.4984231	TATATTTTTAATGTTTTTAGGCAGCAGATA	GTATTTATTAATGTTTTTAGGCAGCAGATA	TGTATTTTTTGATATTTTAGGCAGCAGATC
981	1	-1	232539924	1.5476660	AATTCTAAATCTTATTTCAGGTCTTGACTC	AATTCTCAATCTTATTTCAGGTCTTGACTC	AATTCTAAATCTTATTTCAGGTCTTGACTC
989	1	-1	227300614	2.3310280	TTCTTTTTACAAAACTGTAGGAACTAGTCC	TTTTTTATATAAAACTGTAGGAACTAGTCC	TTCTTTTTACAAAACTGTAGGAACTAGTCC
1003	1	1	242015591	0.3013340	GTTTTTCTTTTTTTCCATAGGTATGTAGGA	TTCCCCTTTCTTTCCCATAGGTATGTAGGA	ATGTTTCTATATTTTCATAGGTATGTAGGA
1045	2	1	11916209	0.3681940	TATCACGTGGTGGTATCCAGTAGCCTGGTA	TGTCCGTCCGGTGCCTCCAGCAGCCTGGTA	GTATATCACGTGGTATCCAGTAGCCCGATA
1057	2	1	44436346	2.4984231	TTTTTTTCTTTAATACACAGGGAAGTCGAG	TTCTTTTCTTTAATATGCAGGGAAGTCGAG	TTTCTTTCTTTAATATACAGGGAAGTCGAG
1093	2	-1	69581444	0.7920950	TTTCTGTTGTGTATCCTTAGCTAGGACTCA	TCTCTGTTGTACATCCTTAGCTAGGACTCA	TTTCTGTTGTATATCCTTAGCTAGGACTCA
1117	2	-1	24507712	1.9777150	TTATCTGCCTTATCTTACAGTGTGGGAATA	TTGTCTGCCTTATCTTACAGTGTGGGAGTA	TTATCTGCCTTATCTTACAGTGTGGGAATA
1145	2	-1	25174423	2.4984231	GTTATGTTTTCTTCTTGTAGACCTTTTATA	GGTGTGTTTTCTTCCTGCAGACCTTTTACT	GAGATGGTTTCTTTTTGCAGACCTTTTATG
1191	2	1	86352575	2.3630810	CTTAATTTTTCCTTTTCCAGCACCGAGCTT	GTTCGCTTTTTCCTCTCCAGCACCGAGCTT	TTGTATTTTCTCTCTCCCAGCACCGAGCTC
1207	2	-1	74369487	0.4112070	TTGAATCATGTTTATTTTAGGAGGTTGTGG	TGCCTTTGACTCTGTTTTAGGAGGCTGCGG	TCAAGTCCTGTTTATTTCAGGAGGCTGTGG
1219	2	-1	36788008	0.3028150	CCGTATATTGCCGCCTTTAGCGCTTCAGCA	CCATGTCCTGCTGCCTTTAGCGCTTCAGCA	CCGTATATTGCTGCCTTTAGCGCTTCAGCA
1221	2	1	37579929	2.3630810	TGATTTCATTCAATCCTCAGAATTACCACC	TACTTTTTATTTGATCACAGAACCACCACC	TAATGTTATTTAATCCTCAGTATTATCATG
1225	2	-1	55826175	2.4984231	GTATACTTGGATATTTTTAGGTTCAAGGTA	CTTTCCTTGGGTATTTTTAGGTTCAAGGTA	CTATACTTGGATGTTTTTAGGTTCAAGGTA
1231	2	-1	71219113	0.4041040	TCTGCCTCTGGTTGTTTCAGTTCTCCACCG	AGCGCCTCTGCCTGTTTTAGTTCTCCACAG	TGTACCTCTGGTTGTTTCAGTTCTCCACAG
1235	2	-1	74386381	0.3784570	ATATGTGTATTTAATTGCAGGTGTCCCATT	AGGCGTGTATTCGATTACAGGTGTCCCTTT	ATATGTGTGTTTGATTACAGGTGTCCCATT
1243	2	-1	25642404	0.3762760	TTTCATCTTCAACACTCCAGGAGGAAGAGC	TCCCATCTTCACACCTCTAGGAGGAAGAGC	TCCATCTTCAACATTTCTAGGAGGAAGAAC
1265	2	-1	39535146	0.1729000	TCTTGGTCTCTGCTAAACAGCCCGACAGTG	TCTTGGTCTCTGCTAAACAGCCCGACAGTG	TTTTGGTCTCTGCTAAACAGCCCGACAGTG
1273	2	-1	69650849	2.4984231	TTCTTCTTTTTCTTTTTTAGTGAGATACAT	ACACTCTCTCTCTTTTTCAGTACGATTCAT	TCTTCTTTTTTCTTTTTTAGTGAGACACAT
1281	2	1	74166034	2.3657150	ACATGCTATTTGCATTGCAGCTGTGGGAAA	ATGTGTCATTTGCATTGCAGCTGTGGGCAA	ACATGCTCTTTGCATTGCAGCTGTGGGAAA
1295	2	1	63085538	2.4984231	TGACTGGCTTCTGTTTACAGAAATTGTAAA	TGACTGGCTTCTGTTTACAGAAATTGTAAA	CGACTGGCTTCTGTTTACAGAAATTGTAAA
1307	2	-1	70456223	1.9777150	AATCTAATCTTTGTCATCAGGTAGTACCGT	AATCTAATCTTTGTCATCAGGTAGTACCGT	AATCTAATCTTTGTCATCAGGTAGTACCGT
1319	2	-1	97378876	0.4713830	AACCTGCTGGACCCTCTCAGGCCCAGAAGA	AACCCACTGGACCCGCTCAGGCCCAGAAGA	AACCTGCTGGACCCTCTCAGGCCCAGAAGA
1323	2	-1	97272784	2.4984231	TTCTTTCTGATTCATTCCAGCACAGTTTGC	TTCTTTCTGATTCATTCCAGCACAGTTTGC	TTCTTTCTGATTCATTCCAGCACAGTTTGC
1327	2	1	95713701	0.3784570	CCCCTCCTCCTCCCCCGCAGATCTTCGGGG	CCTCTGTCTCCTCCCTGCAGGTCTTTGGAG	TGCCCTCCTTCCCTCTGCAGATCTTCGGGG
1329	2	1	97215055	0.7920950	GCCTCCTGTTCTCTCCCCAGGACTCCCCCG	GCCTCCTGCTCTTTCCCCAGGACTCCCCTG	GCCTCCTGTTCTTTCCCCAGGACTCCCCCG
1339	\N	\N	\N	\N	CAAATCCCCTGCCCCCATAGGCCACAGATG	CAAATCTCCTGCCCCAATAGGCCACAGATG	AAATCCCCTGTCCCCTAAAGGCCACAGATG
1385	2	-1	128610679	0.3997190	TTTATGCTTCTTACAAATAGAGTTTGAAAC	GTTCACACTTCCTCTTGCAGAGTTTGAGAC	TTTATGCTTCTCACAAATAGAGTTTGAAAC
1391	2	-1	130918845	2.4984231	CTCTCTGTTTCTTATCTCAGCTGGAGGTTC	CTCTGTTTGTTGTCTCTCAGTTGGAGGTTC	TCTGTTTTGTTGTCTCTCAGCTGGAGGTTC
1397	2	1	128913963	1.9777150	TTCTCTTTACCTTTGTTCAGGAATGTCCTC	TTTTTTTTGCCTTTGTCCAGGAATGTCCTC	TTTCCTTTACCTCTGTCTAGGAATGTCCTC
1409	2	1	118864663	2.4984231	AGACATGTCTGTTATTCTAGATATACATCT	AAATATTTCTATTATTCTAGATACACATCT	AAACATTTCTATTATTCTAGATATACATCT
1423	2	1	111881624	1.3020110	GTATTTCTCTTTTGACACAGACAGGAGCCC	GTATTTCTCTTTTGACACAGACAGGAGCCC	GTATTTCTCTTTTGACACAGACAGGAGCCC
1439	2	-1	127825831	0.3681940	CCTTGACCTCCCCACCCCAGCCTGTCTCGC	TCCCCCCTCCTTTCCCCCAGCCTGTCTCGC	CCTCCTCTCCCCACCCCCAGCCTGTCTCGC
1443	2	-1	127815177	0.4149390	CACCCGCCGCCGACCCACAGCTCCGGAAAG	TCCCCCTTGCTGGCCCACAGCTCCGGAAAG	CCTCACCCTCCGACCCACAGCTCCGGAAAG
1453	2	-1	136670136	0.5581560	TGCATTTATTCTTTTTATAGTATGATACAG	CAGTTTCTTTCTTTTAATAGTATGATACAG	GTTAAATTTTTTTTTTATAGTATGATACAG
1457	2	1	136373719	1.5476660	AATCTTTCTTGTATATTCAGCGGCCATTGC	CTTTCTTATTGTATATTCAGCGGCCCCCGC	AATCTTTCTTGTGTGTTCAGCGGCCATTGC
1459	2	1	136399103	2.4984231	TTTCATTACTCCTCTTCTAGGTTCTGAGTC	TTCCATTACTCTTCCCCTAGGATCTGAGTC	TTTCATTACTCCTCCCCTAGGTTCTGAGTC
1465	2	1	204736098	1.4331070	TGCTTTGTTTTCTGTTGCAGATCCAGAACC	TGCTTCGTCTTCTGTTGCAGATCCAGAACC	TGCTTTGTTTTCCGTCACAGATCCTGAACC
1475	2	1	231738129	0.1729000	CCCAGCATTGCTATCCACAGGAGGAGCAGC	CATAGTGCTTCTGTCCACAGGAGGAACGCC	CCCGGCACTGCAATCCACAGGAGGAGCGGG
1481	2	-1	161138815	0.3841830	TTAACTTTGGTCTGCCTTAGGTGGCAAAGG	TTAACTTTGGTCTGCCTTAGGTGGCAAAGG	TTAACTTTGGTCTGCCTTAGGTGGCAAAGG
1487	2	-1	165351034	0.3784570	AATTCCTTCTCTCTCTTTAGAGTTTTCTTG	AATGCCTTTTCTTTCTTTAGAGTTTTCTTG	AATTCCTTCTCTCTCTTTAGAGTTTTCTTG
1493	2	-1	203764360	2.4984231	CTGGTTTCTCTTGTGATTAGGAAGAAGTTG	TCTACTCTCTCTGTGACTAGGAAGAGGTTG	TGGTTTTTCTCTGTGACTAGGAAGAGGTTG
1501	2	-1	223513514	0.5581560	CTCCTTTTTTATTTTCCTAGCTGACGAAGA	CATTCTTTTTTTTCTCCTAGCTGATGAAGA	CTTTTTTTTTTTTTTTCCAGCCGACGAAGA
1507	2	1	209169567	2.3451359	CCCCTTCCCAACACTAAAAGATTCTGCCAG	CCCTTTCCCAACACTAAAAGATTCTGCCAG	TTTCCCCCCGACACTAAAAGACTCTGCCAG
1509	2	-1	161055769	0.4041040	CTTGCTGGGTCTAAACCTAGGTGGCTGTGC	CTTGCTGGCTTTGCTCTTAGGTGGCTGTGC	CTTGCTGGGTTTAAACACAGGTGGCTGTGC
1547	2	-1	228858336	1.4331070	GTAAACTTTTGCTTTGTCAGCAATGGCAAC	GTAAACTTTTGCTTTGTCAGCAATGGCAAC	GTAAACTTTTGCTTTGTCAGCAATGGCAAC
1561	2	-1	160287667	2.3630810	ATGCTTCTTTTACTTCCCAGAATCAGATAG	AGTGCTTCTTTACTTCCCAGAATCAGATAG	ATGCTTCTTTTACTTCCCAGAATCAGATAG
1563	2	-1	160253611	2.4984231	GTGCCAACTCTTTCTACCAGGAGTTGGAGA	GTGCCAACTCTTTCTCCCAGGAGTTGGAGA	GTGCCAACTCTTTCTACCAGGAGTTGGAGA
1569	2	1	204246909	2.4984231	TGCTCCATTTATGCATTAAGTGGTTGCTTA	TGCTCCATTTATGCATTAAGTGGTTGCTTA	TGCTCCATTTATGCATTAAGTGGTTGCTTA
1571	2	1	204261505	1.9777150	TTACTCCTCTTTCCCCTCAGCCCCTGCTGG	TCTTACTCCTCTTCCCTCAGCCCCTGCTGG	TTACTCCTCTTTCCCCTCAGCCCCCGCTGG
1573	2	1	204276005	0.3841830	CACCTTTTTTGTTTTTGCAGTATCTCTTGC	CACCTTTTTTGTTTTTGCAGTATCTCTTGC	CACCTTTTTTGTTTTTGCAGTATCTCTTGC
1583	2	1	192265472	2.4984231	CCTTTTCAAATGCATCACAGGCACGAAGGG	CCTTTTCAAACGCACCACAGGCGCGAAGGG	CCTTTTCACATGCATCACAGGCGCGAAGGG
1595	2	-1	163369184	2.3451359	TCCTTATGTGCTCAAAACAGACAATGGTCG	CCCTCATGTGCTCAAAACAGACAATGGTCG	TCCTTATGTGCTCAAAACAGACAATGGTCG
1615	2	1	206656956	1.5476660	TTATTTTCTTTATATTATAGTGGACATCCC	TTTTTTTTTTATTTTCATAGTGGACATCCC	TGTTTTCTTTTTCGTTATAGTGGACATTCC
1619	2	1	162730423	1.5476660	TCTGTTAATTATGCGTGCAGGGACTGGGAG	TCTGTTAATTATGCGTGCAGGGACTGGGAG	TCTGTTAATTATGCGTGCAGGGACTGGGAG
1635	2	1	184016233	0.5629000	TGCTAAATATACTAATATAGGGCAAAGTAT	TCCTAAATTTACTAATACAGGGCAAAGCAT	TACTAAATATACTAATATAGGGCAAAGTAT
1645	2	1	183951765	0.0179180	CTTTTTTCTTTCTCTTTAAGGTGACTCATA	TTTTTTTTCTTTCCTTTAAGGTGACTCATA	ATCCTCTTTTTTTCTTTAAGGTGACCCACA
1649	2	1	232656440	2.4984231	ACTTTTTTTTTCCTCTTCAGCTTGCGGAAG	CTGAACCTTTCTTTCCTCAGCTTGCAGAAG	TGTTTTTTCCCCTCCTTCAGCTTGCAGAAG
1651	2	1	159433780	0.3784570	TTTATTTTCTTGAATCACAGGAGCTTCAGT	TTTATTTCCTTGACTCACAGGAGCTTCAGT	TTTATTTCCTTGAATCACAGGAGCTTCAGT
1655	2	1	159533248	2.4984231	TCCTTTGCCTCTCCCTTCAGTCGGCAGCAC	TCCTTTGCCTCTCCCTTCAGTTGGCAGCAC	TGCTCCGCCTCTCCCCCCAGTCGGCAGCAC
1673	2	1	172803225	2.4984231	TTTTTTGTCCCTTGAAACAGTTCGTTTTCC	ATATTTCTTCTTTTGAACAGTTCGTTTTCC	TTTTTTATTCTTTTAAACAGTTCGTTTTCC
1677	2	1	155566112	2.4984231	TTTTCTGTGTGCTTGTCTAGTCTCGGCAGA	TTTTCTGTGTGCTTGTCTAGTCTCGGCAGA	TTTTCTGTGTGCTTGTCTAGTCTCGGCAGA
1691	2	1	173366497	2.4984231	AATACCTTGCTTCCTTGTAGTGTGGTTTCT	AATACCTTGCTTCCTTGTAGTGTGGCTTCT	AATACCTTGCTTCCTTATAGTGTGGTTTCT
1693	2	1	201303842	0.0676470	TATTTGGTGTTTTCTTACAGAAGGCAACAG	TATTTGGTGTTCTCTTACAGAAGGCGGCAG	TATTTGGTGTTTTCTTACAGAAGGCAACAG
1705	2	-1	201852255	2.4984231	TGTTATATGTTGAATCCCAGATGGCTTTGA	TTTTATATGTTGAATCCCAGATGGCTTTGA	TTTTATATGTTGAATCCCAGATGGCTTTGA
1715	2	1	208425840	0.5581560	TCATATTTTTTGCTTCACAGTCTTCCTGTA	CATATTTTTTTACTTCACAGTCTTCCTGTA	TCATATTTTTTGCTTCACAGTCTTCCTGTA
1725	2	1	172563054	0.0133410	TCTTTGTCTGTACACTTCAGTTTTTTCTGA	ATCTTTGTCTGTACGTTCAGTTTTTTCTGA	TCTTTGTCTGTACACTTCAGTTTTTTCTGA
1729	2	1	198388345	1.9777150	CCGTGAATTTATTTTTATAGGATTTCTATA	CCATGAGTTTACTTTTATAGGATTTCTATA	CAATGAATTTTTTTTTATAGGATTTCTATA
1731	2	-1	175986268	2.4984231	TTTAAAACTTTTTGCCACAGCGTTTTACCA	TTTAAAACTTTTTGCCACAGCGTTTTACCA	TTTAAAACTTTTTGCCACAGCGTTTTACCA
1733	2	-1	216257926	2.4984231	TTTGCTTTGTAACTCAATAGAGGTGCCCCA	TTTGCTTCGTAACTCAATAGAGGTGCCCCA	TTTACTTTGTAACTCAATAGAGGTGCCCCA
1735	2	-1	216245803	2.4984231	ACCATTAATTTGCCTAACAGACATTGATCG	ACCATTAATTTGCCTAACAGACATTGATCG	ACCATTAATTTGCCTAACAGACATTGATCG
1739	2	1	179209010	1.5476660	CTTCTCCCATTCACCGTCAGGAAGGGCCAC	CTTCTCCCATTCACTGTCAGGAAGGGCCAC	CTTCTCTCATTCACTGTCAGGAAGGGCCAG
1745	2	-1	172194012	0.0133410	GCTTGTTCTTTTGATTTTAGGTTGGTTGTG	TTGTTTATTCTCAATTTTAGGTTGGCTGTG	TTATTCTTTTGATTTTTTAGGTTGGCTGTG
1753	2	1	210588316	2.4984231	TTACCTCCAATTCCTTTTAGGTTAGGATTT	TTACCTCCAATTCCTTTTAGGTTAGGATTT	TTACCTCCAATTCCTTTTAGGTTAGGATTT
1763	2	1	236627022	1.9777150	GGCTGTTCCATTCTTTGCAGATATGGATGC	GGCTGTTCCATTCTTTGCAGATATGGACGC	GGCTGTTCCATTCTTTGCAGATATGGATGC
1765	2	1	236839406	1.9777150	CCTGACTTGTTTATTCCTAGGGAATGTCAC	CCTGACTTGTTTATTCCTAGGGAATGTCAC	CCTGACTTGTTTATTCCTAGGGAATGTCAC
1771	2	1	234182634	1.9777150	TCTCTGGCCTTTCCCTTTAGTCTGTCCGAG	TCTATGGCCTTTCCCTTTAGTCTGTCCGAA	ATCTGGCCTTACCTTTTAAGTCTGTCCGAG
1781	2	1	234229273	2.4984231	TGCCTTCATCTCCCTTGCAGTGTATGTCAC	TGTCGCCTCTCCTTCCCCAGTGTATGTCAC	CCTTCTTGTCACCCCTCCAGTGTATGTCTC
1783	2	1	238925205	2.3657150	TGTTTTGTGTTTTTTGATAGATGAGGGTTA	TTGTTTTGTGTTTTTAATAGATGAGGGTTA	TTGTTTTGTGTTTTTGATAGATGAGGGTTA
1793	3	-1	52677359	1.5476660	TTTATCTTATCTCTGGATAGGACTCCATCC	TTTATTTTATCTTTGGATAGGACTGCATCA	TTAATATTATCTCTGGATAGGACGCCATCA
1797	3	-1	52658957	1.3020110	GTTTGTTTCTGCTTTCCCAGGAACACTCAT	GTTTGTTTCTGCTTTCCCAGGAATACTCAT	GTTTGTTTCTGCTTTCCCAGGAACACTCTT
1805	3	-1	52592429	2.3310280	AATCTGAAATGCCTTTACAGAGCGGGCAGC	AATGTGAAATGCCTTTACAGAGCGGGCAGC	AATCTGAAATGCCTTTACAGAGCGGGCAGC
1807	3	1	52456235	1.3020110	TGTTTCTTCTCCCACTGCAGAGATGCTGCC	AACTTCTTCTCCCACTGCAGAGATGCTGCC	GGTTTCTTCTCCCGCTGCAGAGATGCTGCC
1813	3	1	50137962	2.4984231	TATCTGAATGCTGTCTCTAGGTGTAAGCCG	TATCTGAATGCTGTCTCTAGGTGTAAGCCG	TATCTGAATGCTGTCTCTAGGTGTAAGCCG
1853	3	1	50389437	0.7920950	GCCTCCTCTTCTCATTCCAGGCCTGTTCTC	GCGCCCTCTTCTCATTCCAGGTCTGTTCTC	AAACCTCCTTTTCATTCCAGGTCTGTTCTC
1855	3	1	53836171	2.4984231	GTTATGCCTTTCCTGGATAGAACCCGCTAT	GGTATGCCTTCCCTGGATAGAACCCGCTAT	GTTATGCCTTTCCTGGATAGAACCCGCTAT
1885	3	1	13663272	0.4112070	CCTCCTGCGGCTGCCACTAGACCAAGACGA	CCTTCCGTGGCTGTCATTAGACCAAGACGA	CCTCCTGCGGCTGTCACTAGACCAAGACGA
1895	3	-1	16305736	0.3841830	GGTATTTGATTTCGTTGTAGGAAGATTTGG	GTTGTTTGATTGCGTTGTAGGAAGATTTGG	CGTTTCTTATTTTGTTGTAGGAAGATTTGG
1903	3	1	50212526	2.3657150	CCTGTTCCTCGTCTTCTCAGGCCACACCAT	TCTAACATCTATCTTCCCAGGCCCTACCGT	CCTGTTCCTCATCTTCTCAGGCCACGCCCT
1979	3	-1	48019423	0.7920950	ATTATTTGTCATTGTTGCAGATACTCCATC	TATTCTTTGTAATTTTCCAGGTATCCCATC	ATCCTTTGTGGTTGTTGCAGGTGCTCCATC
1981	3	-1	47910817	1.4331070	CTCCCTTTATCTCCATCCAGGCCAAAGTAG	CCCCGTTTATCTCCATCCAGGCCAAAGTAG	CTCCCTTTATCTCCATCCAGGCCAAGGTAG
1985	3	-1	50387264	2.4984231	ACTGTGTTCCAATTATCCAGCACAGCTATG	ACTCTGTTCTACCTCTCCAGCACAGCCATG	CCCCTCCCCCCCCCATCCAGCACAGCCATG
2013	3	1	29941193	2.4984231	AAATGCTGTTTGATGCATAGGTCCAGAGTA	GACTGCTGTTTGATGCGTAGGTCCAGAGCA	AAATGCTGTTTGATGCATAGGTCCAGAGTA
2015	3	1	29985695	0.5629000	CATGCTCTTTTCATTCAAAGATTCAATCCC	ATGCTCTTTTTCATTCCAAGATTCAATCCC	CATGCTCTTTTCATTCAAAGATTCAGTCCC
2021	3	-1	10328496	0.7920950	CTCCCTGCCCTGCCTCCTAGTTCAACGCCC	CCCAACCCTACTTTCTCTAGTTCAATGCTC	TTCCTTGCCCCTCCTCCTAGTTCAATGCCC
2027	3	1	35779703	0.0179180	CAATTTTTTCTTTCCTCCAGTCTGTCCAGG	CAGTGTTTTCTTCCCTCCAGTCTGTCCAGA	AAGCTTTTTCTTTCCTCCAGTCGGTGCAGG
2029	3	1	58351598	1.5476660	TCTTCCCTTCTCTTTTTAAGGAATATATTA	CTTTCTTTCATCCCTTTTAGGAATATATCA	CTCTCTTTCCTCTTTTTTAGGAGTATATAA
2033	3	-1	43618753	2.4984231	TTTCTTTGTTTCCACTATAGACAGTATTCG	TCCCCTTCTTTCCCCTGCAGACAGCATTCG	TCTTTTCCCTTTCCTTGTAGACTGTATTCG
2045	3	-1	197426102	2.4984231	ACCTGTCTGTCTACCGGCAGGAGGCCCCAG	CTGCACCTCTTTACCTGCAGGAGGCCCCAG	ACCTGTCTGTCTACGTACAGGAGGCCCCAG
2063	3	1	57850531	0.5629000	TTTTGGACTTTTATTTACAGTACGGTTAGA	CTTGGACTATTTTTTTACAGTACGGTTAGA	TCTTGGACTTTTATTTACAGTACGGTTAGA
2065	3	1	57893608	1.5476660	AATAAACATGTTTTTGTCAGATGACTTGCA	AATAAACATGTTTTTGTCAGATGACTTACA	AATAAACATTATTTTGTCAGATGACTTGCA
2087	3	1	9962606	1.3020110	CTTCTGTGATCTCTCCTCAGACTGCAGGGG	TTTCTGTGATCTCTCCCCAGACTGCAGGGG	TTTCTGTGATCTCTCCCCAGACTGCAAGGG
2103	3	-1	62516487	2.3310280	CGACCACCCCCTCTCCAAAGTCAACAAATG	CCACCACACCCTCTCCAAAGTCAACAAATG	CGACCACCCCCTCTCCAAAGTCAACAAATG
2105	3	-1	62499381	0.5149640	GCCCAAATCCTCTTTTATAGGGAAAAAGAG	GCCCAAATCCTCTTTTGTAGGGAAAAAGAG	GCCCAAATCCTCTTTTATAGGGAAAAAGAG
2107	3	-1	62498443	1.9777150	GTGCTCTCTCTTTCAAATAGAGAATCAAAA	GTGCTCTCTCTTTCAAATAGAGAATCAAAA	GTGCTCTCTCTTTCAAATAGAGAATCAAAA
2109	3	-1	62479340	0.7920950	TCATTTAATTTGCAAACCAGCCACATGTTG	CCATTTAATTTGCAAACCAGCCACATGTTG	CCATTTAATTTGCAAACCAGCCACATGTTG
2111	3	-1	62467544	2.4984231	TCTGTCTGTTTCTTCCACAGGAGTTTAACC	TCTGTCTGTTTCTTCCACAGGAGTTTAACC	TCTGTCTGTTTCTTCCACAGGAGTTTAACC
2125	3	1	4695523	2.4984231	TAATGATTCTTTTTCATCAGGTAGACCCTG	TAATGATTCTTTTTCATCAGGTAGACCCTG	TAATGATTCTTTTTCATCAGGTAGACCCTG
2127	3	-1	53338320	0.3784570	TTTCTTTTAACTTTTTAAAGAATCAGATGG	TCTTTTAATTCTTTTCCAAGAATCAGATGG	ACTTTTCCTTTTAATTTCAGAATCAGATGG
2139	3	1	86028311	1.9777150	ATTTTTTTTCCACTCACCAGATGTTCCCAA	TGTTTCTTTCCGCTCACCAGATGTTCCCAA	GTTTTTTTTCCACTCACCAGATGTTCCCAA
2145	3	1	158523148	2.4984231	TTTATTTTCTTTTCATATAGGATATGCAAG	TTTCTTTTCTCTCTATCCAGGACATGCAAG	TTTATTTTCTTTTGTTATAGGATATGCAGG
2157	3	-1	127429508	1.3020110	TGTTTTCCCTCCCCGGCTAGGTCCTTGCTG	CACTTTGCCTCTCTGCCCAGGTCCTTGCTG	TGTGTTCCCCTCCCCCCTAGGTCTTGGCTG
2159	3	-1	123286627	0.7920950	TTTCCCCTTTTTTCCTCTAGATTTTACATT	TTCCCTTTTTTTCTCTCTAGATTTTACATT	TTCTCCCCTTTTTTCTCTAGATTTTACATT
2181	3	-1	136060393	2.4984231	ATAATAGTACCCTCTCTTAGTCCTCAGATG	CAATAATAGCATTCTCTCAGTCCCCAGATG	TGAATAATGTATTCTCTTAGTCCTCAGATG
2197	3	-1	145795711	2.4984231	AATGCTTCTCTTCATTTTAGACTTTACAAA	GATGCTTCTCTTCATTTTAGACCTTACAAA	AATGCTTCTCTTCATTTTAGACTTTACAAA
2221	3	1	186502748	0.7920950	GTGTATCCTACTTTTTTTAGGGTATGATGT	ATGTATCCTACTTTTTTTAGGGTATGATGT	ATGTATCCTACTTTTTTTAGGGTATGATGT
2225	3	1	112711870	0.4041040	CTTGTTTTTTCTTGTATAAGGTGTGTTTTA	CTACCTCTCTCTCATACTAGGTGTGTTTCA	CTTCTTTTTCCTTGTATAAGGTATGTTTTA
2233	3	1	150140833	1.9777150	TTGATTCTCGGATCTCACAGGAATCCTTCA	TTGATTCTTGGGTCTCACAGGAATCCTTCA	TTGATTCTTGGATCTCACAGGAATCCTTCA
2263	3	1	180693098	0.3681940	TTTTTTCTCATCTTTAACAGTCACAGTTGC	TTTTTTCTCATCTTTAACAGTCACAGTTGC	TTTTTTCTCATCTTCAACAGTCACAGTTGC
2285	3	1	142742814	2.4984231	TGATGTGACTTCATATACAGACTCTGTCGC	TGATGTGACTTCATATACAGACTCTGTCGC	TGATGTGACTTCATATACAGACTCTGTCGC
2289	3	-1	112736449	1.5476660	ATTAGATGTCTCTGCTTCAGACCTTTGCAT	TTTAACTGTCTCTGCTTTAGATATCTGCAC	TATTAATATCTCTGGTTTAGACCTCTGTGT
2303	3	1	186360257	1.3020110	AATGCATTTGTTGGTTTCAGGTTTATGGTC	TGTTTTTTGTTTTTTCCTAGGTTTATGGCC	AAAATGTGTGTTTCTTCCAGGTTTATGGTC
2309	3	-1	119585475	1.5476660	CACTGCATTATCATCTTTAGGATTCGTCAG	CACTGCACTATCACCTTTAGGACTCACCAG	CACTGCATTATCATCTTTAGGATTCGTCAG
2311	3	-1	119562200	2.3630810	TGTGTCTTAACCTTCTATAGAACTGTCAAG	ATGTCTGTCTGTCTCCCTAGAACTGTCAAG	GTATCTTACTTTTTCTTTAGAACTGTCAAG
2317	3	-1	121713160	1.9777150	TTCTCCTTCTTTCCCTGCAGCCCTGGCCCG	TTCTCCTTCTTCCCTTGCAGCCCTGGCCCG	TTTCTCGTTTTTCCCTGCAGCCCTGGCCCG
2321	3	-1	168825740	2.4984231	TGTTTCAATTTTGCTCCCAGTTCCAACTGC	TGTTTCAATTTTGCTACCAGTTCCCACTAC	TGTTTCAATTTTGCTCCCAGTTCCAACTGC
2323	3	1	107508631	1.9777150	TATATTAATATTGTCTGTAGGTCCTTTCCA	ATTTATAATATTGTCTGTAGGTCCTTTCCA	TATATTAATATTGTCTGTAGGTCCTTTCCA
2329	3	1	100030674	1.3020110	TCTGCCTTGATTTGCTATAGAATGTCTTTC	TCTGCCTTGATTTGCTATAGAATGTCTTTC	TCTGCCTCAATTTGCTATAGAATGTCTTTC
2335	3	-1	121547479	0.7920950	CTTATTTCCTTTTGCCTTAGAAATAATAAA	ATTATTTTCTTTTTCCTTAGAAATAATAAA	TTTATTTCCTTTTCCCTTAGAAATAATAAA
2341	3	-1	121507279	2.3630810	AGTGTCTATCATCTTTTTAGGTCAGGTGGA	AATGTCTGTCATCTCTTTAGGTCAAGTGGA	AGTGTCTGTCATCTTTTTAGGTCAGGTGGA
2345	3	1	124453937	0.4112070	ATGTGTTCATTTTCTTACAGGTTGCAGATA	GTGTGTTCCTTTTTTTACAGGTCGCAGACA	TTGTGTTCATTTTCTTACAGGTTGCAGATA
2351	3	-1	179616034	2.4984231	TGTTGATTTCACTGTTATAGGGAAAAGGCT	TGTTGGTTTCACTGTTGTAGGGAAAAGGCT	TGTTGATTTCACTGTTATAGGGAAAAGGCT
2397	3	1	172473270	2.4984231	CTTAAGTCTCTTTTCCACAGACTATTAAAA	CGTAAGTCTCTTTTCTACAGACTATTAAGA	CTTAAGTCTCTTTTCCACAGACCATTAAAA
2411	3	-1	185637284	1.5476660	TTGCCTTTCTGTCTTCACAGAGGAGGAGGT	TCCTTTTTCTGTCTTTACAGAGGAGGAGGT	TTGCGTTTCTGCCTTTACAGAGGAGGTGGT
2415	3	1	193335570	2.4984231	CTTTTGCTGATTTTTCACAGGTCACAAATT	CTTTTGCTGACTTTTTACAGGTCCCAAATT	CTTTTGCTGATTTTTCACAGGTCACAAATT
2417	3	1	193343878	2.4984231	TCATTGTGAACTCGTGGCAGGGTCTGCTTG	TCATTGTAAACTCATGGCAGGGTCTGCTTG	TCATTGTAAACTCACGGCAGGGTCTGCTTG
2425	3	-1	170857345	2.3310280	TCTGCTGCCTACCTCTCCAGGAATACATCA	CTCTGCTGCTGCCTCTTCAGGAATACATCA	TCTGCTGCCTACCTCTCCAGGAGTACATCA
2429	3	-1	170824995	2.3657150	TTGGGTTCCTCTCATTTCAGAGCTACAAAA	TTGGGTTCCTCTTGCCACAGAGCTATAAGA	TTGGGTTCCTCCTATCTCAGAGCTATAAGA
2431	3	-1	195046184	0.3841830	CCCCTAAATGCTGACACAAGGCTGCGTTAC	GTCCCTAAATGCTGACACAGGCTGCATTAC	CCCTTAAATGCTGACACAAGGCTGCATTAC
2441	4	1	1316166	0.3784570	TGCTGCTTCCTTCCTCTAAGGACCTAGTGA	GAACTGCCCCTTCCTCTAAGGACCTTGTGA	CACTGCTTCCTTCCCCTAAGGACTTGGTGA
2455	4	1	2911063	2.4984231	GACTCAGTTTACTGTTTCAGGATGCACCTC	GACTCAGTTTACTGTTGCAGGACGCACCCC	GACTCAGTTTACTGTTGCAGGACGCACCCC
2475	4	1	4307862	2.3657150	GTTGTTTTGTTTTGTTTTAGGTGAGAAACC	TGTGTTTTGCTTTGTTTCAGGTGAGAAACC	TTTGTTTTGTTTTGTTTTAGGTGAGAAACC
2477	4	-1	7783354	1.9777150	CAAAGCTATGTGTGTTGCAGTGGGAACCGG	ACAGGCTGTGTGTGTTGCAGTGGGACATGG	GACGAAGCTGTGTGTTGCAGTGGGACCCCG
2495	4	-1	17510986	0.1729000	AAGCTGTTTTCTCCTTCCAGTGGGTTGCCA	AGCTGTTTTTCTTGCTCCAGTGGGTTGCCA	TGTTTTCTCTTTCACGCCAGTGGGTTGCCA
2497	4	-1	17493963	0.1729000	ATCTTCTCCCCATTTCCCAGGTATGATCGG	TGTTTTCTCCTCTTTCCCAGGGATGATCGG	GTCTTCCCCCCCTTCCACAGGGATGATCGG
2499	4	-1	16507605	1.4331070	GCTTCTCACTCCATGAGCAGGGGCTAGGAG	GCTTCTCACTTCATGAGCAGGGGCTAGGAG	GCTTCTCACTCCATGAGCAGGGGCTAGGAG
2503	4	1	20526769	2.4984231	TTGTCTCTTTTTTTATTTAGCTAAAGAACA	TGTTTTTTTTTTTTATTTAGCTAAAGAACA	TTTTCTCTTTTTTTATTTAGCTAAAGAACA
2525	4	1	39463813	2.4984231	TTATGTTTGGCTTTCCTTAGGTTAAGACTA	CTCTCTCTGGCTTTCCCTAGGCTAAGACTA	TTATGTTTGGCTTTCCTCAGGTTAAGACTA
2529	4	1	39474717	2.4984231	AAGTAATTATTTAAATCTAGGTTGAAGAAT	AAGTGATTATTTACATCAAGGTTGAAGAAT	AATTAATTCTTTAAATGTAGGTTGAAGAAT
2569	4	1	44690021	2.4984231	CATATAATAATTTTATTTAGATATGCAGGA	CATATACTAATTTTATTTAGATATGCAGGA	CATATAATAATTTTATTTAGATATGCAGGA
2589	4	1	52777233	2.4984231	TGTTTTTGTTTGTTAAACAGGAAAAGGACC	TGTTTTTGTTTGTTAAACAGGAAAAGGACC	TGTTTTTGTTTGTTAAACAGGAAAAGGACC
2591	4	1	54245237	0.5629000	AACTTTGGATGTGCTTATAGGCCCATGGGA	AACTTTGGCTATGCTTGTAGGCCCGTGGGA	AACTTTGGATGTACTTATAGGCCCATGGGA
2593	4	1	54257594	1.5476660	GAATATGTTATTTAACTTAGGCCGAAGACT	GAATATGTTATTTAACTTAGGCCGAAGACT	GAATATGTTATTTAACTTAGGCCGAAGACT
2595	4	1	54280779	0.7920950	TAGAAAATTTATCTCACCAGAAACAGCACT	CAGAAAATTTATCTCACCAGAAACAGCACC	TAGAAAATTTATCTCACCAGAAACAGCACC
2597	4	1	54306746	0.7920950	TTTCATCACTTGTTTTTTAGGTATTCCAAT	TTTCATCACTTGTTTTTTAGGTATTCCAAT	TTTCATCACTTGTTTTTTAGGTATTCCAAT
2599	4	1	52935984	2.4984231	GTTACTGATTTATCTTACAGTCTGGTTGAA	GTTACTGATTTTTCTTACAGTCTGGCTGAA	GTTATTGATTTCTCTTACAGTCTGGCTGAA
2623	4	-1	74006000	2.3630810	GGGGTTTCTTTTTCACACAGCTGCTTCTAA	GGGGTTTCTTTTTCACACAGCTGCTTCTAA	GGGGTTTCTTTTTCACACAGCTGCTTCTAA
2629	4	-1	76416847	1.3020110	AATCTTATATTTTCTTTCAGAACGTGTTAT	CGTGCTCTGTTTTCTTTCAGAACGTGTTAT	GTGTTATATATTTTTTTCAGAACATGTTAT
2633	4	1	144378830	2.4984231	GTCTTCTTTTTACCAATTAGGTCAAAGTCC	GTCTTCTTTTTACCAATTAGGTCAGAGTCC	GTCTTCTTTTTACCAATTAGGTCAAAGTCC
2635	4	1	110402830	1.9777150	TTGTGCTTTCCACTTTACAGGCGTGCAGTA	TTGTGCTTTCCACTTTACAGGCATGCAGTA	TTGTGCTTTCCACTTTACAGGCATGCAGTA
2681	4	-1	83782861	0.3013340	AATTGTTTTGTGTACCAAAGGCTCTTAAAG	GATTGTTTTATGTACCAAAGGCTCTTAAGG	AATTGTTTTGTGTACCAAAGGCTCTTAAAG
2683	4	-1	83766446	0.1729000	TATTTCTTTGTTCAATTCAGGTTAGAATTG	TATTTCTTTGTTCAATTCAGGTTAGAATTG	TATTTCTTTGTTCAATTCAGGTTAGAATTG
2707	4	-1	96143417	2.3657150	CATTTTTTTTTCTTTTCAAGGTTTCATTTA	TTTGTTTTTTTCTTTTCAAGGATTCATTTA	CATTTTTTGTTCTTTTCAAGGTTTCCTTTA
2715	4	-1	77057565	0.5629000	AATTTTGGGTACATTTTTAGCATTAGGTGG	GTTTGTTTTTCCTGCTGAAGCTTTAGGTGG	ATTATGGGGTACATTTCTAGCATTAGGTGG
2723	4	1	81196060	0.3762760	TGGGATTTCTGTCATCCTAGGTGTTTTGGA	GGATTTTTTTGTCATCCTAGGTATTTTGGA	TGGGATTTCTGTCATCCTAGGTATTTTGGA
2739	4	-1	110639915	2.4984231	GATACCATTATATTTTATAGGATCTAAGCC	ATCATTTGTATTTTATATAGGATCGAAGCC	ATACCATTTATATTTTACAGGATCTAAGCC
2747	4	1	77002974	1.9777150	AATTTCTTTTTCCTTTGAAGGTGAAGGCTG	CCTTTCCTTTTGCTCCGAAGGTGAAGGCGG	CTTTTCCTTTTCTTTTCAAGATGAAGGCTG
2753	4	-1	101950352	2.3451359	ACCCCCTTTCTTCTCTTCAGCTACTGTTGA	ACCCCCTTTCTTCTCTTCAGCTACTGTTGA	ACCCCCTTTCTTCTCTTCAGCTACTGTTGA
2763	4	-1	85648064	1.5476660	ACTTAATACCCTGTTTTCAGTCTGAGATCC	ACTTAATACCCCGTGTTCAGTCTGAGATCC	ACTTAATACCCTGTTTTCAGTCTGAGGTCC
2777	4	-1	76579265	1.9777150	GTTTGTTGCATTTCCTGCAGGCTTTCTCCT	GTTTGTTGCATTTCCTGCAGGCTTTCTCCT	GTTTGTTGCATTTCCTGCAGGCTTTCTCCT
2779	4	-1	111553636	0.7920950	CGGGCGCGCGCGTGGCCCAGGCGTGCAGCC	CGGGCGCACTAACGGCCCAGGCGTGCAGCC	GGCGGGCGCGCGTGGCCCAGGCGTGCAGCC
2791	4	1	99300165	0.4112070	TTTAACTCTTTGTTTTACAGATGAGGGCAG	TTTAACTCTTTGTTTTACAGATGAGGGCAG	TTTAACTCTTTGTTTTACAGATGAGGGCAG
2795	4	-1	109002825	0.3946480	CCTTTCTTCTGTGACCTCAGGCAAGGTCAG	CCTCTCTTCTGTGACCTCAGGCAAGGTCAG	CCTTTCTTCTGTGACCTCAGGCAAGGTCAG
2823	4	1	148984296	1.5476660	CTTCAAACTCCTACCCTTAGCCCAGGCCAG	TCTTTTAAATGTATCCTTAGGCCAAGCCAG	CTTCAAACTTCCACCCGCAGCCCCTGCCAG
2827	4	1	153791902	1.9777150	TAAAATGTCTACCTTTTCAGGTTCCCCAGC	TTCAATGTCTGCCTTTCCAGGTTCCTCAGC	TAAATGTCTACCCTTTCCAGGTTCCCCAGC
2829	4	1	76716486	2.4984231	TTGTAATGTATAATTTGCAGGGTGATAAGA	GTTTGATGTATAATTTGCAGGGTGATAAGA	TTGTAATGTATAATTTGCAGGGTGATAAGA
2833	4	1	113184141	2.4984231	ATCGTTTTGTTCATGTACAGTTAGCCTTAC	ACCGTTTTGTTCGTGCACAGTTAGCCTTAC	ATTGTTTTGTTCATATACAGTTAGCCTTAC
2835	4	-1	90650428	1.4331070	CTTCTTACTTTAAATATTAGAATGAAGAAG	TTTCTCTTCCCTCTCTGTAGGGTGAGGAGG	CTTTTGTGCTTCCCATTTAGAGTGAAGAAG
2837	4	1	88901195	0.4772920	AACATGCAACTTTTTTGTAGCTTTACAACA	TTTTTTTTTTTTTGAAATAGCTTTACAGCC	ATATGCAACATTTTTTGTAGCTTTACAACA
2839	4	1	88901542	0.3394270	ACGTGCCATTCCTTCTTCAGAATGCTGTGT	TGTGACCTTCCTTTTTTCAGAATGCTGTGT	ATGTATCTCTTCTTCTTCAGAATGCTGTGC
2849	4	-1	170477002	0.0133410	CTGTGCATATTTATCTACAGAGGAATTCTG	CTGTGGCTATTTGTCTGCAGAGGAGTTCCA	TTTTGCATGTTTAACTACAGAGGAATTTCA
2851	4	-1	170430003	2.3657150	GTACATTAAATGATAAACAGGGAATCCTGC	GCACATTAAATGACAAACAGGGACTCCTGC	GTACATTAAATGATGAACAGGGAATCCTGC
2881	4	1	170638940	2.4984231	AGCATAATAATCTGTTTCAGGATTGTCTTG	AGCATAATAATCTGTTTCAGGATTGTCTTG	CATAACATGATCTGTTTCAGGATTGTCTTG
2893	5	1	7873483	0.4149390	TTGATATCCTTGTTTTGTAGTATGACCTAA	ACTGCATCCTTGTTTTGTAGTATGATCTGA	ATGCCACCCTTGTTTTGTAGTATGATCTGA
2907	5	-1	39126237	0.3946480	AATGCCTGCATGCTCCAAAGCTCCACACTA	CAATGCCTGATGCTCCCAAGATCCGTGCCA	AATGCCTGCATGCTCCTAAGCTCCACACTA
2909	5	1	34813676	2.3630810	TGGACTGTGATAACTTTCAGCATGACCAAG	TGGACTGTGATAACTTTCAGCATGACCAAG	TGGACTGTGCTAACTTCCAGCATGATCAAG
2911	5	1	36163744	1.5476660	CACTTGTTTTCCCTCCAAAGGTGTTTCATG	CCTGCTCTGCTTCTTTGCAGGTGTCTCCTG	ATGTTTTCCCTCCCTTAAAGGTGTTTCCTG
2933	5	-1	6632090	2.4984231	ACTTCCTTATTTTTCAATAGCCACGCAAAA	TTTTTTTTTTTTTTCCATAGCCATGCCAAA	ACTTACTTGTTTTTTAATAGCCACGCAAAG
2935	5	-1	6622213	2.4984231	GTTTCTTGCTTTGTTAATAGATCTTAGATA	TTGTTTGCTTGTTTTTATAGATCTTAGACA	CATTTCTTGCTTTTTAATAGATCTTAGATA
2939	5	-1	39383373	1.3020110	TTTCTTTCCAAATGTGATAGGAAAGCAAAG	TTTTCCCCCAAATGTGCTAGGAAAGCAAAG	TTTCTTCCCAAATGTGATAGGAAAGCAAAG
2971	5	1	38445778	2.4984231	TTCATGCTGGCACCGGGCAGAGTGTGGGAA	TTCATGCTGGCACCTGGCAGAGTGTGGGAA	TCCATGCTGGCACGTGGCAGAGTGTGGGAA
2985	5	1	60394816	0.1729000	AATATTATTTTTCTTTCTAGCTTGGATTAG	AATGCTGTTTTTTGTTCTAGCATGGATTAG	AGTATCATTTTTCTTTCTAGCTTGGATTAG
3037	5	1	76645241	2.4984231	TACCAACCTCCCATTAACAGTATGTCAACC	GTAACCCCTCCTGCTCACAGTATGTCAACC	TAACCACCTCCTGTTCACAGTATGTCAACC
3047	\N	\N	\N	\N	TGTTTGTATAATTTTAACAGAGTATTTGAG	TTTTTTTATAATTTTAACAGAGTGTTTGAG	CGTTTGCATAATTTTAACAGAGTATTTGAA
3051	5	-1	80809536	0.5149640	TTCTCCTTTATTCTTTGCAGAGTGCTGCAG	CTCTCCTTTATTCTTTGCAGAGTGCTGCAG	TTCTCCTTTATTCTTTGCAGAGTGCTGCAG
3059	5	1	61668262	2.4984231	TTGCTCTTTTGGTGCTGCAGAGTAAAGGAG	TCCCTGTTTTGGTACTGCAGAGTAAAGGAG	TTGCTGTTTTGGTGCTGCAGAGTAAAGGAG
3069	5	-1	74695212	2.4984231	TCTTTGTCTGTCTCTGGTAGCCCTATAGTC	TCTTTGTCTGTCTCTGGTAGCCCTATAGTC	TCTTTGTCTGTCTCTGGTAGCCCTATAGTC
3085	5	-1	132042151	1.5476660	TTACTACTTCTTATTGCAAGATCAAGCAGG	CCTTACCGCTGCTTTGCAAGACCAAGCAGG	CTTACTACTCTTACTGAAAGATCAAGCAGG
3139	5	-1	137292231	2.3630810	CATTTTTTCCATTTTATTAGCGTCATGCCC	ATTTTTTTCCATTTTATTAGCGTTATGCCT	CATTTTTTCCATTTTATTAGCGTCATGCCC
3167	5	1	138651383	1.5476660	ATTTTCTGGTCTTTTTAAAGCTACCCAGAA	ATTTTCTGATCTTTTTAAAGCTACCCAGAA	ATTTTCTGGTCTCTTTAAAGCTACCCAGAA
3215	5	-1	141014520	2.4984231	TCTTGTGTCTCCATCCCGAGGTCTTCAAGC	CCTTTTGTGCCCACTCCCAGGTCTTCAAGC	CCTTATGTTTCCATCCCGAGGTCTTCAAGC
3227	5	1	141018519	0.5149640	TCTTTTCCTTCTTCCCTCAGCCAATGCTGA	CTCTTCTCCCCCTCCATCAGCCAATGCTGA	TCTTTTCCTTCTCCCCTCAGCCAATGCTGA
3245	5	1	145847901	2.4984231	CTTGCTTATCCATTTTACAGGTGTAGCAAT	CTTGCTTATCCATTTTACAGGTGTAGCAAT	CTTGCTTATCCATTTTACAGGTGTAGCAAT
3269	5	-1	148897440	2.4984231	ACCCTCTATTGTCTGTTTAGTGTTTAGAAT	CACCTCTATTGTCTGTTCAGTGTTTAGAAT	ACCCTCTATTGTCTGTTTAGTGTTTAGAAT
3271	5	1	148729214	1.4331070	ATTTTGCTTTTGATATTCAGGTGAGATACC	ATTTTGCTTTTGATGTTTAGCTGAGATACC	TTGACTCTGCTTTTGTTTAGATGAGATACC
3279	5	1	161578733	2.3657150	TTCTGTCTACAAACCCAAAGCTTCTTCGGA	TTCTGTCTACAAATCCAAAGCTTCTTCGGA	TTCTGTCTACAAACCCAAAGCTTCTTCGGA
3283	5	1	176477749	0.5581560	CCTTGTGGCCTCCACCTTAGCCTTGCACCA	CCTTGTGGCCTCCACCTTAGCCTTGCAGCA	CCTTGTGGCCTCCACCTTAGCCTTGCACCA
3285	5	1	176489056	1.9777150	TTGATTTTGATGTGTTTCAGCTGGAAAGGG	CATTTTGATGTGTGTTTCAGCTGGGAAGGG	GATTTTTATGTGTGTTTCAGCTGGGAAGGG
3289	5	-1	176318192	2.4984231	GTGACCTGCTTGCCCTCCAGAGCAAGGAGA	ATGACCTGTCTGCCGTCTAGAGCAAGGGGA	CTGTGCCCTGTTTGCCCCAGAGCAAGGAGA
3307	5	-1	158139341	2.3451359	GTTTTGCCCCCGCCCCTCAGGTTTCACCCG	TTTGTCCCCTCACTTTTCAGGTTTCACCCG	GTTTTGCCCCCATCGCTCAGGTTTCACCCG
3317	5	1	173370026	2.4984231	TTTTCTCATTTGACATGCAGCAAGGACATA	TCTTCTCATTTGACATGCAGCAAGGACTTA	TTTTCTCATTTGACATGCAGCAAGGACATA
3331	5	-1	177715351	1.3020110	TGACATATTAATTACCACAGGGGCAATCAG	TGGCTTATTAATTATCACAGGGGCAATCAG	TGACGTATTAATTACCACAGGGGCAATCAG
3353	5	-1	171424055	1.5476660	TGCTTTCTGTCTTTCAACAGTTACCGAAGT	TGCTTTCTGTCTTTCAACAGTTACCGAAGT	TGCTTTCTGTCTTCCAACAGTTACCGAAGT
3355	5	-1	171341409	0.5581560	ACCTGTTTTTCCCCCCCTAGAACACTTCAG	ACTTGTTTTTCCCCCTTTAGAACACTTCAG	ACCTGTTTTTCCCCCCTTAGAACACTTCAG
3367	5	1	176296612	0.5581560	GTCCTTCTCTGTCCGGCCAGTGAACGGTGG	GTCCTTCTCTGTCCGGCCAGTGAACGGTGG	GTCCTTCTCTGTCCGGCCAGTGAACGGTGG
3369	6	-1	8422857	2.4984231	TTAAAAATTGTCTTTTACAGAATACCAGGA	TTAAAAATTGTCTCTTCCAGAATACCAGGA	TTAAAAATTGTCTTTTACAGAATACCAGGA
3381	6	1	7240668	2.4984231	TATTTTTTTTCCTGCTTCAGGTCAGAAACC	ATTTTTTTTTCCTGCTTCAGGTCAGAAACC	TATTTTTTTTCCTGCTTCAGGTCAGAAACC
3389	6	-1	30709110	0.5629000	TACCCCTACTCTGGCTACAGGTAAAAATCC	TATCTCTACTACGGCCGCAGGTGAAAATCC	TATCCCTGCTCTGGTTACAGGTGAAAATCC
3397	6	1	35203220	2.3310280	TTTTTTACAATGTCAAACAGGGGAAAGGCG	TTTTTTACAATGTCAAACAGGGGAAAGGCG	TTTTTTACAATGTCAAACAGGGGAAAGGCG
3409	6	-1	13325406	0.3946480	TTGTTTTCTTCTTCCTCTAGATACTGAGAA	TGTTCTTTTCCTTCCTCTAGACATCGAGAA	TTTTCTTTCTCTTCCTCTAGATATTGAGAA
3423	6	1	41048547	1.4331070	CTTCCTGTTCCTGTTCTCAGCAGCAGGGTG	CTTCCTCTTCCTGTTCTCAGCAGCAGGGTG	CTTCCTGTTCCTGTTCTCAGCAGCAGGGTG
3427	6	-1	35763630	1.4331070	TGACTGGCTGCTCCTGGCAGGAGAACGGTG	CTGACATGTTGTCCCTGCAGGAGGACGGTG	GCTAACTGGCCGCCCGGCAGGAAGACGGCG
3433	6	-1	31612191	0.7920950	ACATCAGACCCGCCCCCCAGGCTCCACCCT	ACATCAGACCCACCCCCCAGGCTCCACCCT	ACATCAGACCCGCCCCCCAGGCTCCACCCT
3437	6	-1	31607423	2.4984231	CCCAACCCCCTGTCCCCCAGACGATGCAGG	CCTCTCAACCTGTCCCCCAGACAATGCAGG	CCCGACCCCCTGTCCCCCAGACGATGCAGG
3455	6	-1	17771449	1.9777150	GTGTGTCTTAACCTTTGCAGAGCATGCCTC	GTGTGTCTTAACCTTTGCAGAGCATGCCTC	GTGTGTCTTAACCTTTGCAGAGCATGCCTT
3475	6	-1	43023356	0.3841830	AAATCAGCTTCTTTCCCCAGGGACGTGTGG	AGCTGTTTCCCCTTCCCCAGGGACATGCGG	GTGGCTTCCCTCTTCCCCAGGGACATGTGG
3503	6	1	32942795	0.3841830	GCCCTGGCTCCATTTTACAGATTCCCACCT	GCCCTGGCTCCATTTTACAGATTCCCACCC	GCCCTGGCTCCATTTTACAGATTCCCACCC
3505	6	-1	33153555	0.7723170	TGCCCACCCCCCAATCCCAGCCCACTGAGT	GTCCCCCTCCCTGCTCCCAGCCCACTGAGT	TGCCCTTTCCCAAATCCTAGTCCACTGAGT
3507	6	-1	33152101	0.5629000	CCCTCCCCATCCCTGGGAAGGAGCAGACAG	CCCTCCTGGTCCTTGGGAAGGAGCAGACAG	CCCTCCCCATCCCCGGGAAGGAGCAGACAG
3509	6	1	31713011	1.9777150	CCTCCATTTCTCCTCGACAGTGTTCTACAG	CCTCCATTTCTCTGTGACAGCGTTCTACAG	ACCCCATTTCTCCCTGACAGTGTTCTGCAG
3515	6	-1	41877260	2.4984231	AGGATCTCTGTCCCTTGCAGGTCAGACCGG	GGGCCATCTGTCCCTTGCAGGCCAGGCTGG	TAGGCTCTCTGTCCCTGTAGGTCAGGCCGG
3539	6	-1	31856847	2.3310280	TCTCTCTGTCTCTGTGTCAGGAGTGAATGG	TCTCTCTGTCTCTGTGTCAGGAGTGAATGG	TCTCTCTGTCTCTATGTCAGGAGTGAATGG
3569	6	-1	33264102	2.4984231	GGCTGATTCCCTTCTCCCAGGGTAGCCATC	GCTGATTCCCCTTCTCTCAGGGTAGCCATC	GCTGATTCCCCTTCTCCCAGGGTAGCCACC
3587	6	-1	43643008	2.3630810	CCCTCTTCCCCGCCACTCAGGTCTATTACC	GTGTTCTTCCTTCCACACAGGTCTGTTACC	GTGCTCTTGTCTCCCCTCAGGACTCTTCCC
3603	6	1	76350397	0.3028150	TTTCTTTTTCATGTTTTAAGCAGTCTGGAC	TTTCTTTTTCATGTTTTAAGCAATCAGGAC	TTTCTTTTTCATGTTTTAAGCAGTCTGGAC
3631	6	1	76621386	2.3310280	CATAAAATATTTGTTCACAGATTTTGCACC	CATACAATATTTGTTCACAGATTTTGCACC	CGTAAAATATTTATTCACAGATTTTGCACC
3633	6	-1	75977464	2.4984231	GTTATATTTTTCTCTTGCAGATTGATTATA	GACCACATTTTCTTTTACAGATTGATTACA	ATTACATTTTTCTCTTACAGATTGATTATA
3639	6	-1	86248582	0.1729000	TCACATACCTGTTATTGCAGAGGTAGCCTA	TCACATATCTGATATTGCAGAGGTAGCCTA	TCACATATCTGTTACTGCAGAGGTAGCCTA
3659	6	-1	117121959	0.7920950	TCTGTTTTTATTTTTTATAGTTACTTGGTG	CACACTTTTACCTTTCACAGCTACTTGCCG	TCCATTTTTATATTTTATAGTTACTTGATG
3661	6	1	146747692	1.5476660	TTTTTCTTTTCAATCTTCAGGAAGAGGCAG	TTTTTCTTTTCAATCTTCAGGAAGAGGCAG	TTTTTCTTTTCAATCTTCAGGAAGAGGCAG
3687	6	-1	131936481	2.4984231	CCCATCCTCCAATGCTCTAGACCTTGAACA	CCCATCCTCCAATGCTCTAGACCTTGAACA	CCCATCCTCCAATGCTCTAGACCTTGAACA
3721	6	-1	112405449	1.9777150	CTCATTTTTTTATCTTTCAGAGTGGTTGGT	TCAATTTCCTTATCTTTCAGAGCTGTTGGG	CCATTTTTTTTATCTTTCAGAGTGGTTGGT
3723	6	-1	139247618	0.3681940	TCTCTCCTCTGTCTGTTCAGCAGTGGGAGA	TCTCTCCTCTGTCTGTCCAGCAGTGGGAGA	TCTCTCCTCTGTCTGTTCAGCAGTGGGAGA
3747	6	1	125578241	2.3630810	CTCTCTTTTTGTTATTTTAGGAATTCTCCT	CCTCTGTTTTCTTATTTTAGGAATTCTTCT	CTCTTTTTTTGTTATTTTAGGAATTCTCCT
3749	6	-1	125619962	0.3681940	GACATTTCTTGCCTGATCAGATGTGTACGC	AACATTTCTTGCCTGGTCAGATGTATACGC	ACCATTTCTCGCCTGGCCAGATGTGTACGC
3767	6	-1	136588313	2.3451359	ACTTTGTTAATGTTAATCAGTTTCGAATTA	ACTGTGTTAATGTTAATCAGTTTCGAATTA	ACTTTGTTAATGTTAATCAGTTTCGAATTA
3777	6	-1	110959909	0.3013340	TGCTCTATTTTTATTTCTAGAAACCAGCAA	TGCTCTATTTTTATTTCTAGAAACCAGCAA	TGCTCTATTTTTATTTCTAGAAACCAGCAA
3811	6	1	161519307	2.3310280	AGCTTTTCTTCTTGTCTTAGCACTCGGAGC	AGCCTTTCTTCTTGCCTTAGCACCCGGAGC	AGCTCTTCTTCTCATCTCAGCACTCGGAGC
3827	6	1	168294539	0.4112070	GGCATGTGTCTTAACCCCAGGGAGAAGGAA	GGCATGTCTCTTAATCCCAGGGAGAAGGAA	GCATGTGTTTCTAATCCCAGGGAGAAGGAA
3913	7	-1	24902911	1.5476660	TTTCCTGTTTTGAAACAAAGGGTGGATCTT	TCTCCTGTTTCGAAACCAAGGGTGGAGCTT	TTTCCTGTTTTGAAACAAAGGGTGGAGCTT
3917	7	-1	51240227	0.4373540	GCCTGGTGCTTGTGTTCCAGGCTGAGCAGC	GGTGCATGTTTGTGTTCTAGGCTGAGCATC	CGTGCGTGTCTGTGTTGCAGGCCGAGCGGA
3919	7	-1	51150925	1.9777150	TCCCTGTTGATTCCATATAGGTGGTGGACG	TTTGAATCCTTCCCATGTAGGTGTTGGACG	CCCCCGTTGATTCCATGTAGGTGTTGGACG
3935	7	1	74133195	1.4249420	AGAATTTTATTTTTTTCAAGATTCTACTCA	AGAATTTTATTTTTTTCAAGATTCTACTCA	AGAATTTTATTTTTTTCAAGATTCTACTCA
3941	7	-1	65444898	2.4984231	CGTATCTCCTGTGTCTGCAGTGGGTGAATG	ATCTCTCCTTGTGTCTGCAGTGGGTGAATG	ATGTCTCCTTGTGTCTGCAGTGGGTGAATG
3973	7	1	95457366	1.5476660	CCTTTGTGCTGCACAATTAGGACCCTGCAG	CCTTTGTGCTGCACGATTAGGACCCTGCAG	CCCTTGTGCTGCACGATTAGGACCCTGCAA
3985	7	-1	103053559	0.3028150	TTTGGTTTTTAATCCCACAGGCTTAGCCTT	TCTGCTCTCTGGTCCTGCAGGCTTAGCCTT	GTTTGGTTTCGATCCCACAGGGTTAGCCTT
4009	7	-1	132571748	1.3020110	TTATTTTTAACATGCTGCAGGATATTGAAG	TTATTTTCAACATGCTGCAGGATATTGAAG	TTATTTTTAACATGCTACAGGACATTGAAG
4045	7	1	87436685	2.4984231	CACCATCTTAATATTCACAGGACTGTGCTA	CACCATCTTAATATTCACAGGACTGTACTA	CACCATCTTAATATTCACAGGACTGTGCTA
4059	7	1	90376993	0.5149640	ACCCTGTGCTTCATTTTTAGCCAACAAGTC	TCCCTCTGTTTCTTGTTTAGCCAACGAGTC	ACCCTCTGCTCCATTTTTAGCCGACAAGTC
4089	7	1	94916419	2.4984231	TTTATTGCTCCCTCACTCAGAGCCTGGATA	TTTTGTTGCTACTCACCCAGAGCCTGGATA	TTTGTTGCTCCCTCACTCAGAGCCTGGATA
4121	7	1	128490027	0.4803600	CCCGTGCCTTGCCTCCCCAGGCGTGTGACC	CCCTGTGCCTTACTCCCCAGGCCTGTGACC	TTCCGTGCCTTGCCTCCCAGGCGTGTGACC
4123	7	1	76126651	2.4984231	CTGCTCTCACACCCGTGCAGGCATGACGAG	CTGATCTCGCACCCGTGCAGGCATGACGAG	TGATCTCGCACCCCGTGTAGGCATGACGAG
4133	7	1	142997470	0.3959030	TTCCTGTTTGCTCCTCTCAGGTGCTATTGG	TTCCTGTTTGCTCCTCTCAGGTGCTATTGG	TTGCTGTTTGCTCCTCTCAGGTGCTATTGG
4137	\N	\N	\N	\N	TGATGACTTTGTGCTTTTAGGTATACCAAG	TGATGACTTTGTGCTTTTAGGTACACCAAG	TGATGACTTTGTGCTTTTAGGTATACCAAG
4151	7	-1	148529842	0.4772920	TTTTATTTTTTCTGTTTTAGTGTTCGGTGA	TTATTTGTGTTCTGTTTTAGTGTTCAGTCA	TTTATTTGTTTCTGTTCTAGTGTTCAGTGA
4155	7	-1	148512131	0.4112070	ATGATGTTATCTTTACTCAGACGGCTCCTC	GTGCTGTTATCTTTACTCAGACGGCTCCTC	GCGCTGCTCTCCTTCCGCAGACGGCTCCTC
4157	7	-1	144288662	2.3630810	GTTTTACCTTCCTTGCTTAGGTTGATGTGA	ATTGGGCTTTCCTTGCTTAGGTTGACGTGA	TTTTTCTTTGCCTTGCTTAGGTAGACGTAA
4159	7	-1	44620838	0.3784570	CATTCCATGTTTCCTTGTAGCGGGTGCATC	TTCGTCCTGTTTCCTTGTAGCGTGTACACT	CCAACCCCCTTTCTTTGTAGCGCGTGCACC
4171	7	1	65595728	2.4984231	TTTTTTGTATCTCCTCCTAGGTATTTCAGT	TCTCTTGTGCCCCTTCCTAGGTGTTCCAGT	ATATTTTATTACTTCCTTAGGTGTTCCAGT
4177	7	1	72745657	2.4984231	TTCCTGTCTCTGGTCCTCAGGAGCAGCAAG	CTCTTGTCTCTGCTCTTCAGGAGCAGCAAG	TCCTTGTCTTTGGTCCTCAGGAGCAACAAG
4187	7	1	116774175	0.5629000	ATTTTTTTCTTCTTGGTCAGAATTAGGTCC	ATTTTTTTCTTCTTGGTCAGAATTAGGTCC	ATTTTTTTCTTCTTGGTCAGAATTAGGTCC
4209	7	1	99159508	0.7723170	ACTCCTTTCTCCTCCCTCAGCTCCACCTGT	GCTCCTTTCTCCTCCCTCAGCTCCACCTGT	GCTCCTTTCTCCTCCCTCAGCTCCACCTGT
4233	7	1	97365608	0.7723170	CCCTAAATGTATTTTTCCAGGACATAAAAC	CCCCTAAATGTATTTTTCAGGGCATAAAAC	CCCTAAATGTATTTTTCCAGGGCATAAAAC
4247	8	1	1617906	0.5581560	GGCTTCATTGTTTTGTTTAGGATTCTGAAT	GGCTTCGTTGGTTTTTTTAGGATTCTGAAT	GGCTTCGTTGTTTTGTTTAGGATTCTGAAT
4279	8	-1	28704326	0.4149390	TTCCTTTTCATTTCTTTTAGGAGCTAAAGG	TTCCTCTCCATCTCTTTTAGGAGCTAAAAG	TTCCTTTTTGTTACTTTTAGGAGCTAAAAG
4289	8	-1	27099274	0.0000000	AGGTTGTTTTTTCTGTCTAGGCTGGTGTGG	AGACTGTTTTTTCCATTTAGGCTGGTGTGG	AGATTGTTTTTTCTGTCTAGGCTGGTGTGG
4291	8	-1	27096796	0.7920950	GCTCTGTGTTTTATTTCCAGGAACCGCCTG	GCTCTGTGTTTTATTTCCAGGAGCCGCCTG	GCTCTGTGTTTTATTTCCAGGAGCCGCCTG
4295	8	1	37599287	2.4984231	TATGTTTCCTCTGTTTCCAGACCACACTCC	GATGTTTCCTCTGTCTCCAGACCACTCTCC	TATGTCTCTTCTATTTCTAGACCACACTGC
4307	8	1	42196527	0.4112070	AGCCTTCTGTTGCCTTTCAGAACTCGCAAA	GCCCTTTGTTGTCTTTTCAGAACTCGCAAA	GCCTCTTGTTGCCTTTGCAGAACTCGCAAA
4309	8	-1	38287466	1.5476660	CGGCCCCGTGGTGGCTGCAGCCCAGCCCTG	CTTGTGGGTGGCTGCTGCAGCTCAGCCCTG	GCCCCTCTGGGTGGCTGCAGCCCAGTCCTG
4321	8	1	42146149	0.3784570	CCACTGTGCTGTTTCTGTAGGAAACAGGTG	CCAGCGTGCCCTCTCTGTAGGCGACAGGTG	CGTGCTTGCTCTCTCTGCAGGAAACAGGTG
4329	8	1	37993183	0.3762760	AACCATGGTTTTTGTTTCAGATAATATTTT	AACCTCAATCTTCATTTCAGATAATATTTT	AACCATGGTTTTTGTTTCAGATAATATTTT
4335	8	-1	29931571	2.3657150	CTGTTTTCTTGCTGTTTCAGACAGAATGTT	GCTGTGTGTTCTTCTTTCAGACAGAATACT	TATCTATGTTCTTGTTTTAGACAGAATATT
4345	8	-1	71057083	2.4984231	TTCATTTGTTTTCTCCTTAGCTTTTAATAA	TTCATTTGTTCTTTCCTTAGCTTTTAATAA	TTCATTTGTTTTCTCCTTAGCTTTTAATAA
4367	8	1	61504414	0.4112070	CCTTTCTTTCCCATGTTTAGTGATTTAGAA	TCTTCCTCTTCTGTGCTCAGTGACTTAGAA	CTTTTATTTCCCATATTTAGTGATTTAGAA
4381	8	-1	67478478	1.9777150	CTTTCTTTTTTCTCTCTTAGTCAGAAAATA	CTCTTTCTTTTTTCTCTTAGTCAGAAAATA	TCTTCTTTTTTCTCTCTTAGTCAGAAAATA
4383	8	-1	54723777	0.3841830	AGTTATTTATTTCGTAATAGAAACTGCGTG	AGTCATTTATTTTGTAATAGAAACTTCGTG	AGTTATTTATTTCGTAATAGAAACTGCGTG
4393	8	1	142437847	0.5126560	GCCCTGCTGTTTGCCCCCAGGGCTCCAGTC	AGCTCTGCTTGTTCTCGCAGGGCCCCAGTG	AGCCCTGCGTCTCCCCCCAGGGCTCCGGTC
4395	8	1	133811338	1.3020110	GTCACTAGTTTCTGTTCCAGGTGAAATCCC	GTCACTAGTTTCTGTTCCAGGTGAAATCCC	GTCACTAGTTTCTGTTCCAGGTGAAATCCC
4407	8	1	98711979	1.5476660	GCATTCGTTTTTCATTTAAGGGTCTACTGC	GCATTCGTTTTTCATTTAAGGATCTACTGC	TGCATTCGTTTTCATTTAAGGGTCTACTGC
4409	8	-1	120608242	1.5476660	ATCTCTATCCGCCAGTACAGGAGAGTAGTT	ATCTCTATCCGCCAGTACAGGAGAGTAGTT	ATCTCTATCCGCCAGTACAGGAGAGTAGTT
4415	8	-1	131104389	1.3020110	CCATTCAATTTCCTTTCTAGGTCCAACTGG	CCGTTCAATTTCCTTTCTAGGTCCAACTGG	CCATTCGATTTCCTTTCTAGGTCCAACTGG
4419	8	1	107749745	2.4984231	CTTCCTGTCTCCATATTTAGGTAGTGTCAG	CTTCCTGTTTCCATATTCAGGTAGTGTCGG	CTTCCTGTCTCCATATTCAGGTAGTGTCAG
4425	8	1	95777408	2.4984231	TTTTATTTTTGTCACAACAGGTTTATGAAG	TTTCATTTTTGTCCTGACAGGTTTATGAAG	TTCATCTTTTGTCCCAACAGGTTCATGAAG
4429	8	1	124094939	0.3841830	ATGCAATGATCTCTTAATAGGTTCAATCTT	ATACAGCCATTTCTTAATAGGTTTAATCTT	ATGTGGTAATCTCTTAATAGGTTTAATCTT
4437	8	1	124154499	0.1729000	AATGTATAACTTTTTCCTAGGTGATTAAAG	TGAAGTTTACTCTTTCTTAGGTGATGGAGG	AATTTGTAAATATTTCTTAGTTAATTGAAG
4459	8	-1	95944335	1.4331070	TCACCATTTAACATTTGTAGGGCCAGGAAA	TCACCATTTAACATTTGTAGGGCCAGAAAA	TCACCATTTAACATTTGTAGGGCCAGGAAA
4469	8	-1	145000052	1.5476660	TCTCTCTGCTGTGGCCACAGAGGCTGGCTG	CCTCTCTGCTGCCGCCACAGCGGCTGGCTG	TCTCTCTGCCGCCGCCGCAGAGGCTGGCTG
4479	8	1	17797548	2.4984231	ATACCGCTAAAATATTTCAGGCTAGAGAAA	ATACCACTAAAATATTTCAGGCTAGAGAAA	ATACCACTAAAATATTTCAGGCTAGAGAAA
4481	8	1	17838097	0.5629000	TGTCACTTTTTTTACTCAAGGGTATGAAAG	TGTCACTTTTTTTACCCGAGGGTATGAAAG	TATCACTTTTTTTACTCAAGGGTATGAAAG
4483	8	1	27303308	1.9777150	TCTTTGCTTTTCCTGAATAGGTTCCTGAGG	TCTTTGCTTCTCATGAATAGGTCCCTGAGG	TCTTTGCTTCTCCTGAATAGGTCCCTGAGG
4495	8	-1	41557972	1.4331070	TGCTCTCCTTTGCTTTCCAGGAACTGCTCA	GGCTCTTCTTTGCCTTCCAGGAACTGCTCA	TGGCTCTCTTTGCTTTCCAGGAACTGCTCA
4533	8	-1	141679834	0.0133410	CACCTTCCGTTCGACAATAGCCATGGAGGG	CACCTTCTGTTCGACAATAGCCGTGGAGGG	CACCTCCCGTTCAACAATAGCCATGGAGGG
4561	8	-1	144902886	2.4984231	CTGTCTTTACTGTCTTTCAGATGGCAGCAG	CTGTCTTTACTGTCTTTCAGATGGCAGCAG	CTGTCTTTACTGTCTTTCAGATGGCAGCAG
4563	8	-1	144668460	0.0000000	TCTTTCTGCACTGTCTGCAGGAGAACGGCG	TCTTTCTGCACTGTCTGCAGGAGAATGGTG	TCTTTCTGCACTGTCTACAGGAGAATGGCG
4585	9	1	36209261	0.1729000	TTGGACCTCTTGCTGTCTAGGGTGGCAGAT	TTGGACTTCTTGCTGTCTAGGGTGGCAGAC	TTGGACCTCTTGCTGTCTAGGGTGGCAGAT
4587	9	1	36210619	2.4984231	TTCTTCTCTTCACCTTTAAGCACAAACATA	TTCTTCTCTTCACCTTTAAGCACAAACATA	TTCTTTTCTTCACCTTTAAGCACAAACATA
4589	9	-1	19597277	2.4984231	CTTTTACTGTGATGTTGTAGAACTTGGATC	CTTTTACTGTGATGTTGTAGAACTTGGATC	CTTTTACTGTGATGTTGTAGAACTTGGATC
4595	9	-1	26917163	0.7920950	TCTTTATTTTGCATGCACAGGTGGTGGTCG	CTGCTGTTTTGCATACATAGGTGGTGGTCG	TCCTTTGTTTGCATGCATAGGTGGTGGTCG
4631	9	1	2170416	0.5629000	TTCTTTCTACTCTACCGCAGGTGTAACGTG	TTCTTTCTACTCTACTGCAGGTGTAACGTG	TTCTTTCTACTCTACCGCAGGTGTAACGTG
4633	9	-1	13143563	2.3310280	CCTCTTATGTTTCCTTTTAGAAATCCCCTT	CATCTTCTGTTTCCTTTTAGAAATCCCCTT	CCTCTTATGTTTCCTTTTAGAAATCCCCTT
4637	9	-1	13115333	2.4984231	CCCCCCATGCCCACCCCCAGTGTTCCCTAG	TCACAAACCATCTCCATCAGTGTTCCCTAG	TAAAACAACCACTCCCGTAGTGTTCCCTAG
4641	9	1	36583621	2.4984231	TAATACATTTTCCTACTTAGGTGGCTTTGC	TTGCATTTTTCTGTACTCAGGTGGCTTTGC	ATACGTTTTCCTATATTCAGGTGGCTTTGC
4669	9	1	6433911	2.3451359	TGATTTTAAACTTTTTTTAGGTAAATGAAT	TAATTTTAAACTTTTTTTAGGTAAATGAAT	TAATTTTAAACTTTTTTTAGGTAAATGAAT
4679	9	1	91077408	0.1729000	GTGTATATGTGTGAATACAGAAAACATCGG	CATTGTATGTGTGAATACAGAAAACATCGG	GTGTATATGTGTGAATGCAGAAAACATCGG
4683	9	-1	73426160	0.5629000	AAGATTTTATTTTTTGACAGGATGCCTGCC	AAGCTTTTGTTTTTTGACAGGATGCCTGCC	AAGATTTTATTTTTTGACAGGATGCCTGCC
4687	9	-1	73236189	2.4984231	CACAACGTTTTTTTTAACAGCCCAAAGCCT	CACAACATTTTTTTAAACAGCCCAAAGCCT	ATAACATTTTTTTTAAACAGCCCAAAGCCT
4693	9	1	82242286	2.4984231	TTTCTGATCTTCATTTATAGCACCAGCAAC	TTTCTGATCTTCATTTATAGCACCAGCAAC	TTTCTGATCTTCATTTATAGCACCAGCAAC
4705	9	-1	86281348	0.4149390	TTTGAACACTTGCCCCATAGATGATGCTGA	TTTGAATACTTGCCCCATAGATGATGCTGA	TTTGAACACTTGCCCCATAGATGATGCTGA
4707	9	1	80942964	0.5126560	ATAATAAACATGTTTTTCAGTTGTCCAGTG	GTAATAGACACGCTTTTCAGATGCCCAGTG	ATAATAAATATGTTTTTCAGATGTCCAGTG
4721	9	1	93629410	2.3630810	TTTGCCGTTGTGGTTTCTAGACTTGGTCAG	TCTGCCGTTGTGGTTTCTAGACTTGGTCAC	TTTGCCGTTATGGTTTCTAGACATGGTCGG
4747	9	1	128724378	0.3841830	CTTAACTCTTTCCTTTCCAGGTTCTTCTGG	CTTAACTCTTTCCTTTCCAGGTTCTTCTGG	CTTAACTCTTTCCTTTCCAGGTTCTTCTGG
4761	9	1	101894788	0.5629000	CACTCGAGGCCCTTTTTCAGTAAAGTCATC	CATTGGAGGACCTTTTTCAGAAAAGCAGTC	CATTTGAGGCCCTTTTTCAGGAAAGCCATC
4765	9	1	131847299	0.5126560	CCATGCGTCTTCCCCAGCAGATCTCCTTCC	GTGCCTGTCTTTGCCAGCAGATTTCATTCC	ACAGCACATCTTCCTGGCAGATTTCATTCC
4791	9	-1	132678259	2.4984231	TCTCCAATTTTTACATGAAGCTTTCTCTCA	CTCTTCAATTTCCCACGAAGCTTTCTCTCA	TCTCCAATTTTTACATGAAGCTTTCTCTCA
4805	9	1	115593002	2.4984231	TTTTCTTCATGTCTTCATAGCCTCTTCCCG	GTTGTCCTCTTGTCTTCTAGCCGCTTCCTG	TTTTCTTCCTGTCTTCATAGCCGCTTCCTG
4821	9	-1	99408306	1.9777150	GACAATTTTCGACATTTCAGGACAGAGCCC	ACAGTTTTCAATATTTTCAGGACAGAGCCC	GACACTTCCCAATATTTCAGGAAAGAGCCC
4855	9	-1	115038293	2.3630810	AAGAATCTTATGTTTTTTAGCTAATGGGAA	CAAATCTTATGTTTTTTTAGCTAATGGGAA	AAAAAATCTTATTTTTTTAGCTAATGGGAA
4877	9	-1	136675327	0.4290930	TTCTTTCTCCACGCTTGCAGATTAGATACA	TTGTTCCTCCATGCCTTCAGATCAGATACA	TTATTCCTCCATGCTTTCAGATCAGGTACA
4881	9	-1	136905391	2.4984231	AGCCGCCCGCTCTTTTCCAGCTGAAGGCCG	AGCTGCTTGCTCTTTTCTAGCTGAAGGCCG	AGCTACCTGCTATTTTCCAGCTGAAGGCTG
4891	9	-1	136343538	1.9777150	TTGTCCGCCACCATCACCAGGACCCTGCAG	TCTACCCCATCCCCCACCAGGGCCTTGAAA	CTGCTCCCCACCCCCACTAGGGCCCCACAG
4921	9	1	140646780	0.7920950	TCGACTGTGTGGCTGATCAGATGGACGGGG	TTTTTCTTTGGCTTGATCAGATGGATGGAG	CTTGTTGTGTGGCTGGCCAGACGGATGGTG
4923	9	1	140669558	2.4984231	CCAGTCTTGTCTGATTGCAGTTGGGCCGGT	CTGGTCTTGTCTGCTTGCAGTTGGGCCGGT	CTGGTCTTGTGTGATTGCAGCTGGGCAGGT
4927	9	-1	126150137	2.4984231	TTTGTCTTCCTCTGCCCCAGCCTGGTAAAG	TTCTTTTCTCTCTTGTCCAGCCTGGTAAAG	CTTGTCTTCCTCTGCCCCAGCCTGGTAAAG
4935	9	1	12707994	2.3630810	TTGTCTTTGGAATAATTTAGATATATCCAC	CTGCCTTTGGAATATTTTAGATATTTCTAC	ATGTCTTTGCCATATTTTAGATGTATCCAC
4937	9	1	2641374	2.4984231	AGACTGTATATCATCAACAGATATGAGAAC	AGACTGTATGTCATCAACAGATATGAGAAC	AGACTGTATATCATCAACAGATATGAGAAC
4939	9	1	2651412	0.5581560	TCTTGGTTTTTATAATTCAGGTACTGCAAC	TCTTGGTTTTTATAATCCAGGTACTTCAAC	TCTTGGTCTTTATAATTCAGGTACTGCAAC
4967	9	-1	88275888	2.4984231	TTTTCTTGTTGTGTTGACAGGGTTGCTTTA	TTTTCTTGTTGTGTTGACAGGGTTGCTTTA	GTGTTTTCTCATGTTGACAGGGTTGCTTTA
4973	9	-1	139339563	0.4713830	GTGTTCTTGCTGTTTTGTAGCTTTCGCGCT	GTGTTCTTGCTGTTCCATAGCTCTCGCGTT	GTGTTCTTGCTGTTTTGTAGCTTTCACGCT
4983	9	1	140042601	2.4984231	CTGTGCACATTATTCATCAGAGTAAAAAAA	CTGTGCACATTATTCATCAGAGTAAAAAAA	CTGTGCACATTATTCATCAGAGTAAAAAAA
4985	9	1	140059635	0.7920950	CTTATACATATTCATTTTAGGATAGAAAGA	CTTATACATATTCATTTTAGGATAGAAAGA	CTTATACATATTCATTTTAGGATAGAAAGA
4987	9	1	131355259	0.5629000	GCTGTGCCCCCTCTGTGCAGGACACGCATA	GCTGTACCCCCTCTGTGCAGGACACGCATA	CTGTGCCCCCCCCTGTGCAGGACGCGCATA
4989	9	1	131371927	1.5476660	CTTTTAATCTGTTTTTGTAGCTTTCCAAGC	CTTTCCATCTGTTTTTGTAGCTTTCCAAGC	ATTTTAATTTATTTTTGTAGCTTTCCAAGC
5007	9	1	128104495	1.9777150	TGACTTTATTTAATTTCCAGCTCCTATACC	TGACTTTATTTAATTTCCAGCTCCTATACC	TGACTTTATTTAATTTCCAGCTCCTATACC
5019	9	-1	140349759	2.3657150	GACTCGCGGTGGTTTCCCAGGGTGTTCAGG	GACTTGCGGCGGTTTCTCAGGGTATTCAGG	GACTCGTGGTGGTTTCCCAGGGTGTTCAGG
5033	9	1	140997160	2.4984231	TCGCTGGGACGGGTTTCCAGTGGGCGCATC	CCTCTGGAACGGGTTTCCAGTGGGCGCATC	TCTCTGGGCCGGGTCTCCAGTGGGCGCATC
5037	10	1	267132	0.4112070	TATTTTGTACTTTTTTGTAGGACTGGGAAA	TTATTTTGTATTTTTTGTAGGACTGGGAAA	TTATTTTGTATTTTTTGTAGGACTGGGAAA
5045	10	-1	15258109	2.4984231	GCCATTTTCTGACCTTCTAGGTCCCGTTGT	GCGATTTTCTGACCTTCTAGGTCCCGTTAT	ACCCTTTTCTGACCTTCTAGGTCCCGTTGT
5047	10	1	12197774	2.4984231	TTGCATTTCTTTCCCCACAGTTGTTTGTTG	GTGCGTTTCTTTCCCCACAGTTGTTTGTTG	TTGCATTTCTTTCCCCACAGTTGTTTGTTG
5051	10	-1	17641410	2.4984231	GTTTCTCTGTAATTCTGCAGATCCAGAATG	TGGCTTTCTCTAATCTGCAGATCCAGAATG	ATTTCTCTGTGATTCTGCAGATCCAGAATG
5061	10	1	11259385	2.4984231	CTTTTCATTTCTCTCTGTAGGTTGTTGTTT	CTTTTCATTTCTCTCTGTAGGTTGTTGTTT	CTTTTCATTTCTCTCTGTAGGTTGTTGTTT
5063	10	1	11308558	2.4984231	TGTCCCCTTGTTTCCCACAGGCTGTGCGTT	TGTCCCCTTGTTTCCCACAGGCTGTGCGTT	TGTCCCCTTGTTTCCCACAGGCTGTGCGTT
5095	10	1	35772329	2.4984231	TTATTTTCCTTTCTTTAAAGATTTGAACAT	CTTTCTTTCTTTCTTTAAAGATTTAAACAT	CTCTTTTTCTTTTTTTAAAGATTTGAACAT
5109	10	-1	32143134	0.3013340	ATGTTTCTGACTATTTGTAGCTTCTTTCAT	GTGTTTCTGACTATTTATAGCCTCTTTCAT	ATGTTTCTGACTATTTATAGCTTCTTTCAT
5143	10	-1	34625171	2.4984231	ATACATTTACCTTTTAACAGTAGCTGACGA	ATACATTTACCTTTTAACAGTAGCTGACGA	ATACATTTACCTTTTAACAGTAGCTGACGA
5165	10	1	81070678	0.3784570	CGCTCTCTCCTCCTCCACAGATGCCACACG	TGCTCTCTCCTCCTCCACAGATGCCCCACG	TGCTCTCTCCTCCTCCACAGATGCCACACG
5169	10	-1	75199659	2.4984231	CTCTGCTCACTTCTGTACAGCCACAGTTGA	CTCTGCTCACTTCTGTACAGCCACAGTTGA	CTCTGCTCACTTCTGTACAGCCACAGTTGA
5179	10	-1	73583653	0.5629000	CCTGTTTTTTTGTTCAACAGCAGGATCAGG	CCTGTTTTTTTGTTCAACAGCAGGATCAGG	CCTGTTTTTTTGTTCAACAGCAGGATCAGG
5199	10	1	70097612	2.4984231	TATTTGTCCTTGGGTTAAAGGGTTGGAAAT	TATTTGTCCTTGGGTTAAAGGGTTGGAAAT	TATTTGTCCTTGGGTTAAAGGGTTGGAAAT
5215	10	-1	135170759	0.4772920	CTGTCCTCCCGGCTGTTTAGTTCTTGCGGA	TCGCCTTTCTGTCTTTCCAGTCCTTGCTGA	CGGCCCGGCCGGCCCTTCAGTGCTCGCAGA
5259	10	1	105770571	2.4984231	TGCATGCTTATACACTGTAGGTTATAAATG	CGCGTGCTTGTGTACTGTAGGTTATGAATG	TGCATGCTTATACACTGTAGGTTATAAATG
5267	10	1	124187789	2.4984231	AGCTTTGCACTGTGTTCCAGATGCGGCAGG	AGCTTTGCACTGTGTTCCAGATGCGGCAGG	AGCTTTGCACTGTGTTCCAGATGCGGCAGG
5269	10	-1	103570071	2.3451359	ACATAGACTCTGTTCTTTAGAGCAACTTAT	TTATGGACTCTGTTCTCTAGAGCAACTTAT	ACATGGATTCTCTTCTTTAGAGCAACTTAT
5271	10	-1	103563776	0.4149390	ACGGTTGTCGTTATTTCTAGGTCCCAAAGT	TTTCAATAAATTATTTCTAGGTCCAAAAGT	ATGGTTGTCATTATTTCTAGGTCCCAAAGT
5273	10	-1	103560157	2.4984231	TTTTATTTTATTTTTTGCAGCTGACAGTGA	TTTTTTTTTCCCCCTCACAGCTGACAGTGA	TTTTTTTTTTTTTCTTGCAGCTGACAGTGA
5275	10	-1	103553755	2.4984231	CTTGGATCTGATCTCAACAGGGTGTCGTAG	CTTGGATCTGATCTCAACAGGGTGTCGTAG	CTTGGATCTGATCTCAACAGGGTGTCGTAG
5285	10	-1	123719110	0.3028150	AAAATTTGTCTTTCAAACAGAGCCTGTTAG	AATCTTTGTCTTTTAAACAGAGCCAGTGAT	CACTTTTATCTTTGAAACAGAACCTGTTAA
5291	10	1	99502848	1.9777150	CAGGACTCTCTGTATTGTAGGTGGCAGATG	CAGAACTTTCTGTGTTGTAGGTGGCAGATG	AGGACTTTCTTGTGTTGTAGGTGGCAGACG
5293	10	1	99512611	1.4331070	CCCCGCACCTTGGGAGGCAGGAGACCCACT	CCCTGCACCCTGGGAGGCAGGAGACCCACC	CCCCGCGACTTGGGAGGCAGGAGACCCACT
5305	10	1	82264481	2.4984231	CTTTCCTCTGCCCCGCTTAGTTGGCTGGAG	CCCCCCCCCGCCCTCCCCAGCTGGCTGGAG	CCCGTTCCTCCTCTGCTTAGTTGGCTGGAG
5313	10	1	121657936	2.4984231	GCTCTCCTGTTCCATTTCAGAGGATTCCAC	GCTCTCCTGTTCTGTTGCAGAAGACTCCAC	GCTCTCTGGTTCCCTTTCAGAGGATTCCAC
5319	10	1	89481510	1.5476660	TTGTGTTTATATTTCCCTAGGCATGGCCCT	TTGTGTTTATATTTCTCTAGGCGTGGTTCC	TTGTGTTTGTGTCTCTCTAGGCATGGCCCT
5323	10	1	111892060	2.3310280	ACTAAACTCTTATCCAACAGATGCTGAGCA	CTGAGCATCTTGTTCAACAGACGCTGAGCA	ACTAAACTCTCATCCAACAGATGCTGAGCA
5331	10	-1	99642585	2.4984231	TGCTTCTGCCCACCTTACAGTGTGGCCAAG	TGCTTCTGCCCACCTTGCAGTGCGGCCAAG	GGTTTCTGCCCACCTTGCAGTGTGGCCAAG
5347	10	1	103190099	1.9777150	TAGTTGTCCTCTCTCTGCAGTGCTCTATGC	TAGTTGTCCTCTCTCTGCAGTGCTCTATGC	TAGTTGTCCTCTCTCTGCAGTGCTCTATGC
5349	10	1	103221735	1.9777150	AAGCTTACTTTCTTTCACAGAATTCCTCAG	AGGCTTACTTTCTTTCACAGAATTCCTCAG	AAGCTTACTTTCTTTCACAGAATTCCTCAG
5389	10	1	127417569	2.3657150	TATCCTTGCACTTTTCACAGGGAAGTGAGC	TTATCTTGCACTTTCCACAGGGCAGGGAGC	TATCCTTGCACTTTTCACAGGGAAGTGAGC
5425	10	-1	75599359	2.4984231	GAGAGACTGTATCCCCTCAGTTGGCAGGCA	GAGAGATTGTATCCCCTCAGTTGGCAGGCA	GAGAGACTGTATCCCCTCAGTTGGCAGGCA
5427	10	-1	75585105	0.5629000	CATCTGTTTTCTTGTCTCAGCCACAGAGCA	ATCATGTTTTCTTGTCTCAGCCACAGAGCA	CATCTGTTTTCTTGTCTCAGCCACAGAGCA
5449	10	1	71700741	2.4984231	AAACTGTGCCCTTCGTCCAGGGAGCTTCAG	AAACTGTGCCCTTCGTCCAGGGAGCTTCAG	AAACTGTTCCCTTTGTCCAGGGAGCTTCAG
5453	10	-1	115402797	0.3784570	CTGGTGTTTTGATTTCCAAGGTGGAGTATA	CTGGTGTTTGGCATTCCAAGGTGGAGTACA	CTGGTGTCTTGGTTTCCAAGGTGGAATATA
5465	10	1	104831528	2.4984231	TGTTTTTCTCCATTTTTCAGTTCCTTTGTC	TGTTTTTCTCCATTTTCCAGTTCCTTTGTC	TGTTTTTCTCCATTTTCCAGTTCCTTTGTC
5467	10	-1	123325218	2.4984231	TCTCTCCCACCTTTCTGCAGAGCCACCAAC	CTCTCCCACCTCTTCTGCAGAGCCACCAAC	TCTCTCCTACCTTTCTGCAGAGCCGCCAAC
5469	10	-1	123278343	2.3451359	TTCTCCTGTGTCTGTTCTAGCACTCGGGGA	TTTTCCTATGTCTGTTCTAGCACTCGGGGA	TTCTCCTGTGTCTGTTCCAGCACTCGGGAA
5481	10	1	88466285	1.5476660	TTTTGGTCCCGCCTCATCAGCACCCCTATT	TTGATCCCCCACCTCATCAGCACCCCTATT	TCTTGGTCCCGCCTCATCAGCACCCCCACT
5503	11	1	755876	0.4112070	TTTGAAAACTATTTCCCTAGCCATCGACGA	TTTGAATTTTTCTTACCTAGCCATCGATGA	TTCCAAAATTGTTTCCCCAGCCATTGACGA
5507	11	-1	8983730	0.5126560	TGTTTCCATTTTGGTTACAGAATTTCGAGG	TGTTTTCACTTTTATTGCAGAATTTTGAAG	AGTTTCCATTTTGGTTACAGAATTTCGAGG
5509	11	-1	1317024	0.3028150	TCTGGTCCCCGGCCCCGCAGGTGTACATCG	TTTTCTCTCCTCACTGGAAGGTGTACATTG	CACCTGTGTTCTCCCCGAAGGTGTACGTTG
5511	11	-1	16117664	1.3020110	CTGAATATGCTACTAAACAGAAGGGTCATG	CTGAATATGCCATTAAACAGAAGGGTCATG	CTGAATATGCTACTAAACAGAAGGGTCATG
5515	11	1	47008756	1.5476660	CTCTTGCTATTTGATTGCAGCTCAGCGACA	TCTTTTCTTTCTATTTGCAGCTCAGAGACA	TCTTGATTTTTTCTTTTCAGCCCAGCGACA
5533	11	-1	8752756	2.4984231	TTGTTTTGTTTTGCCCCCAGGTCTCAGTCA	TTTTTTTTTTTTGCTCTTAGGTCTCAGTCA	TTCATTTTTGCTGCTTTTAGGTCTCAGTCA
5543	11	1	47434948	1.3020110	CCTCCTTCTCCTGGCCCTAGGCCCCCAACA	TTTCCTTCTTCTGGCTGTAGGCCCCCAGCA	CCTCCTTCTCCTGGCCCTAGGCCCCCAGCA
5561	11	1	47310516	2.4984231	TTGTGTATTTTGTGTCCCAGTATTTGGGCT	ATTGTGTATTTTTGTCCCAGTATTTGGGCT	TTGTGTATTTTGTGTCCCAGTATTTGGGCT
5569	11	1	47348286	2.4984231	CCTCCCTCCCTCTCTTGCAGGTTTTCATAG	GCCCCCTCCCTCTCTTGCAGGTTTTCATAG	CCTCCCTCCCTCTCTTGCAGGTTTTCATAG
5579	11	1	4105900	2.3630810	GGCCTGGCTGTTGACCCTAGATGCTGCCTG	GGCCTGGCTGGTGACCCTAGATGCTGCCTG	GCCTGGCTGTTGGACCCTAGATGCTGCCTG
5607	11	-1	34916657	0.0370150	ATCATTACCTTCTTTTTAAGGACAAGGAGC	ATCATCATCTTCTCTTTCAGGACAAGGAGC	ATCATTATCTTCTTTTTAAGGACAAAGAAC
5663	11	-1	64568503	2.4984231	ATCTGTGACCCCACCTCTAGGATGGCTCCC	GTATGTGACCCTGATTCTAGGATGGCACCA	CTCTGTGACCCTGCCTCTAGGATGGCCCCA
5675	11	-1	64671132	0.0676470	TCAGCCCTGTTCCCCCCCAGGTTCATCCTC	TCAGCCCTGTTCCCCACCAGGTTCATCCTT	TCAGCCCTGTTCCCCACCAGGTTCATCCTC
5685	11	-1	61674156	2.4984231	AGCCATCCCATCCCATGCAGATCGACATGC	GGTCATCTTGTCTGGGACAGATCGACATGC	AGCCATCTCATCCCGGCCAGATCGACATGC
5687	11	1	66190591	2.4984231	CACCCTTTCCACCTTCCCAGTGTCCTAATC	CATCATTTCCACCTTCCCAGTGTCCTAATC	CACCCTTTCCACCTTCCCAGTGTCCTAATC
5701	11	-1	64421194	2.4984231	CCGCCCCATGGCCCCCCCAGACTGCCTGCG	CCACCCCATGGCCCCCCCAGACTGCCTGCG	CCGCCCCATGGCCCCCCCAGACTGCCTGCG
5737	11	1	61908969	1.3020110	TTCCCTTGTCTCCTCCACAGTGCAGCTTCG	CTTCTGTTTCCTCTCCACAGTGCAGCTTTG	TTGTCTCCTCTTGCCCACAGTGCAGCTTTG
5765	11	-1	85428573	0.4112070	AATGTTGCCCTCCTGAGTAGATGAGAAACC	AATGTTACTCTTCTGGGTAGATCAAAAAGC	AATGTTGCTCTTCTGAGTAGATCAAAAAGC
5767	11	1	73366845	0.5581560	GGTTTCTGTGGCTTGAGCAGGCCCCAGCTG	GGTTTCTGTGGCTGGAGCAGGCCCCAGCTG	GGTTTCTGTGGCTTGAGCAGGCCCCAGCTG
5773	11	-1	72342183	0.4041040	TGACCTTCTTGTCTCTGCAGCCAGCCTGGA	TGGCCTTCTTGTCTCTGCAGCCAGCCAGGA	TGGCCTTCTTGTCTCTGCAGCCAGCCCGGA
5779	11	-1	76075476	0.3013340	TATTTTGATATTTTTTTCAGATACATTTTG	ATTTTAATATTTTTTTTCAGATGCATTTTG	TATTTTGATATTTTTTTCAGATACATTTTG
5793	11	1	86017284	0.3681940	ACAAGTTTCTTATTTTCTAGGTGCAAACAG	ACTGGTTTTTTATTTTCTAGGTGCAAACAG	ACGAGTTTCTTATTTTCTAGGTGCAAACAG
5803	11	1	71949083	0.3784570	GACATGCCCTGTTTCCTTAGGCTCCGTGCC	AACATGCCCTATTCCTTTAGGCTCCGTGCC	GACATGCGCTATTCCCTCAGGCTCCGTGCC
5811	11	-1	74414544	2.4984231	TTCTCACCCTCCTTATTCAGCCTGTGTGCA	CCCTGCTCTCCATGTCCCAGCTTGCACACA	TCCCGCCCTCCTTGGCCCAGCCTGCGTGCA
5823	11	-1	9055343	0.5126560	GTTGTTTCCCTTTTGGCTAGTCAGTTGCAG	ATTGTCCCCCCTTTGGCTAGTCAGTTGCAG	TCATTTCCCCCTTTGGCTAGTCAGTTGCAG
5853	11	-1	10823321	2.4984231	TTTCTCCTTTTCTGAAATAGGGGCTAAGCC	TTTCTCCCTTTCTGAAATAGGGGCTAAGCC	TTTCTCCCTTTCTAAAATAGGGGCTAAGCC
5855	11	-1	3069231	1.5476660	TGTGCCCTCTGTCTTTGCAGCTCCTGACTA	TGTGCCCTCTGTCTTTGCAGCTGCCGACTA	GTGTGCCTCTGTCGTTGCAGCTCCTGCCTA
5863	11	1	63714420	0.5126560	TCTTTTCTTTCCCTCCACAGCTTGGAGACC	TGTCTGCTCTCTGCCCACAGCTTGGAGACC	TCATTTTTTTCCCTCCACAGCTTGGAGACC
5869	11	-1	64540977	0.7920950	CCTAACCTGGTTTCTTCCAGTGCAACTGCA	CCTAACCTGGTTTCTTCCAGTGCAACTACA	CCTAACCTGGTTTCTTCCAGTGCAACTGCA
5873	11	1	62123794	2.4984231	CAACTTCTTTTTGGTTTTAGGTTGTGGGTC	TCAACTTCTTCTTGGACTAGGTTATGGGTC	TCAACTTCTCTTTGGTTTAGGCTGTGGATC
5875	11	-1	62401847	2.4984231	CCCATCTCCTCCTGCCCCAGTTTCTCGGAT	TCTCCTCCTGCCCGCCCCAGTTTCTCGGAT	CCCATCTCCTCCTGCCCCAGTTTCTCGGAT
5877	11	1	64088130	2.4984231	CCTTTGTTCCCCTTCCTCAGACACACCTGC	ACCTTTTGTTTTCCTCTCAGACCCACCTGC	CCCTTCATTTCCCCTCCTAGACCCACTTGC
5885	11	1	60783182	1.3020110	CGACTCTGTTCTCTCCCCAGTTTTCATGCT	ACCCTCTCTTCTCTTCCCAGCTCCTATGCT	CGACTCTGCTCTCTCCCCAGTTCCCATGCT
5901	11	-1	85701442	2.4984231	AATACATTTGGACTGCACAGATCCTTTCTC	AATTCACTGGGACTGCACAGATCCTTTCTC	AATGCACTTGGACTGCACAGATCCTTTCTC
5905	11	-1	85689136	2.3630810	GTTCTCCCTGGGAAAAACAGAATGGCATGC	GTTCTCCCTGGGAAAAACAGAATGGCATGC	GTTCTCCCTGGGAAAAACAGAATGGCATGC
5907	11	-1	74982768	2.3630810	GCCTCCTCTGACCCACCCAGCCTGTTGGGA	GCCTCCTCTGGTCCACTCAGCCTCTTGGGA	GCCTCCTCTGACCCACCCAGCCTGTTGGGA
5913	12	-1	6765964	0.3028150	TGTTTCTCTCTCTTCCCTAGGTATTGAAAA	CTATTTCTGTCTCTTCCCAGGTATTGAAAA	TCAGTTTTTCTTCTCCCTAGGTATCGAAAA
5917	12	-1	3938196	1.9777150	CTTTCTGGTTTGTCTTAAAGCCGGATACCA	CTTTCTGGTTTGTCTTAAAGCCGGATACCA	CTCTCTGGTTTGTCTTAAAGCCGGATACCA
5927	12	-1	6781698	0.7920950	CCTCCTCTCCTCTCCGGCAGGATCCACTCC	CCTCCTCTCCTCTCCGGCAGGATTCACTCC	TCTCCTCTCCTCTCCGGCAGGATCCACTCC
5929	12	1	6837089	0.3841830	CTTTTTCCTCATTCTCGCAGCTGGCTGAGA	CCTCCCTCACGTTCTTGCAGCTGGCAGAAA	CTTCCTTTGTATTTTTGCAGCTAGCTGAGA
5931	12	-1	6958593	0.4290930	TAACGCCTTACCCACCCCAGGTTCTATGCG	CAAAACCTTTCTTACCACAGGTTCTAAGCG	TAACTCCTGACCCACCCTAGGTTCTAAGCA
5951	12	1	1221378	0.1729000	GAATAATAATGTCGTGACAGGTAGAACAAC	CAATAACAATGTCGTGACAGGTAGAGCAAC	GAATAACAATGTCGTGACAGGTAGAGCAAC
5953	12	1	1372197	2.4984231	AGTCTTCCATCATTTTCTAGGACAGTCTCC	GGGTCTTCATCGTTTTCCAGGACAGTCTCC	AGTCTTCCATCGTTTTCTAGGACAGTCTCC
5955	12	1	1519552	2.3657150	TGTCATCTCTCTCCCTGTAGGATGAGGAGG	CTTGTCATCTCTCCCCGTAGGATGAGGAGG	TTGTCATCTCTCTTCCCTAGGATGAGGAGG
5977	12	-1	22035807	0.3013340	CTTTTCCATTTGGAATGCAGCAGCCAAAAA	CTCTTCTATTTGGAACCCAGCAATCAAAAC	TTTTTCCATTTGGAATGCAGCAGCCGAAAA
5983	12	1	15713124	2.4984231	TTGTCTATTAATGCACACAGGCGTAGGAGT	CTGTTTATTAATGCTCACAGGCGTAGGAGT	ATATCTATTAATGCTCACAGGCGTAGGAGT
5995	12	1	27113445	0.4041040	ATAATGACTCTATACTACAGATTGACATGG	GTAATGACTCTGTACTACAGATTGACATGG	ATAATGACTCTATACTACAGATTGACATGG
6001	12	-1	25034345	1.9777150	TTTTTCTCTTTGATCTCCAGTTATTTGAAG	GACTTTTCTCTTCTCCTCAGCTGTTTGAAG	ATTTCTCTTTTTATCTTTAGTTATTTGAAG
6013	12	-1	27067511	2.4984231	TCTTATTTGGTTATCATTAGGATTTTGGTG	TCTTATCTGGTTATCATTAGGATTTTGGTG	TTTTATTTGGTTATCATTAGGATTTTGGTG
6015	12	1	16036472	0.7920950	TTTTAAAAAATATTTTCTAGATGGTAAACC	TGTCTGAAAATATTTTCTAGATGGCAAGCC	TCTTTTTAAATGTGTTTTAGACGGGAAACC
6025	12	-1	56577714	0.3028150	TTCTCTTCCTCTATCCCCAGAGGAATGGGT	TCTCTCTCTTCTATCCTCAGAGGAATGGGT	TGTTCTGTCTCTATCCCCAGAGGAATGGGT
6027	12	-1	56566813	1.5476660	CGCCAAGCTCTGTCCCCCAGGGCCGCCAGG	CGCCAAGCTCTGTCCCCCAGGGCCGCCAGG	CGCCAAGCTCTGTCCCCCAGGGCCGCCAGG
6035	12	1	62742999	2.4984231	ACATTTTCATATTTTTAAAGGTCCCCAGGT	ACATTTTCATATTTTTAAAGGTCCCCAGGT	ACATTTTCATATTTTTAAAGGTCCCCAGGT
6059	12	-1	66850122	0.4041040	TCATCACTTCATATGGGCAGTGAAAATTCA	TCATCACGTCACACGGGCAGTGAAAATTCA	TCATCACTTCATGTGGGCAGTGAAAATTCA
6061	12	-1	50535893	2.4984231	TTTACTCTTTGCCCACCCAGGTGGAGATTC	TCTATTCTTTGCTCACCCAGGTGGAGATTC	TCTGTTCTTTGTCCACCCAGGTGGAGATTC
6079	12	1	51445872	0.3013340	CCTCTACTTTAATGAGGCAGGATTGCAGAT	CCTCCACTTTAATGGGGCAGGAATACAGAT	CCTCTACTTTAATGAGGCAGGATTGCAGAT
6085	12	-1	65122837	2.4984231	TTTTTCCCTCATTCTCATAGATGCTGGTTG	AGTTTGCTTCACTCACGCAGATGCTGGTCT	TTTTTTCCTCATTCTCATAGATGCTCGTTG
6113	12	-1	49072933	0.3841830	CTCTCCCTTCCTTGCCTCAGATGAAGACAG	TCTTCCCTTCCTTGCCTCAGATGAAGACAG	CTCTCCCTTCCTTGCCTCAGATGAAGACAG
6123	12	1	72278588	2.3630810	CCCACTTTCTTGTTTTTAAGATGCTCCAAG	CCCATCTTCTTGTTTTTAAGATGCTCCAGG	CCCACTTTCTTGTTTTTAAGATGCTCCAAG
6167	12	-1	80199548	1.9777150	TGCTGCTTATGATGCTATAGTACCTCAAAT	TGCTGCTTATGATGCTATAGTACCTCAAAT	TGCTGCTTATGATGCGATAGTACCTCAAAT
6183	12	-1	96397698	0.5149640	CTTCTTTATTTTGCTCTTAGGCACCTCTTC	CGTCTTCATTTCGCTCTTAGGCACCTCTTC	CTTCTTTATTTTGCTCTTAGGCACCTCTTC
6225	12	1	112457557	1.9777150	TCAGCTCTATACGCCCTCAGGTCATTCCCA	TCAGCTCTGTGCGCCCTCAGGTCATTCCCA	TCAGCTCTCTGTACCCTCAGGTCATTCCCA
6253	12	-1	110826428	2.4984231	TGTTATTTGTGTTTGTACAGATAAACATGA	TCTCTGTTTCGTGTGTGTAGATAAACATGA	TTTGTTTTTGTTTATTACAGATAAACATGA
6269	12	-1	123005128	2.4984231	CTATAATAAATCATACTCAGCGTGCTTATG	CTATAATAAATCATACTCAGCGTGCTAATG	CTATAATAAATCATACTCAGCGTGCTAATG
6271	12	-1	122702944	0.5629000	ACAATGTTTGTGTCTTTCAGAAATCAGAGC	GCTGAGTGTTTGTCTTTCAGAAATCGGAGC	AAAATGTTTGTGTCTTTCAGAAATTGGAGC
6289	12	-1	123832680	1.9777150	TGATGTTGTTTTCTCTCCAGTCAGTGCCAC	CTTTGTTACTTTCTCTGCAGTCGGTGCCAC	CTCTGTTTTTTTCTCTCTAGTCTGTGCCAC
6325	12	1	27808073	2.4984231	CTCCTCTGTCTCTCTACCAGTCTTTAATGG	TTCCTCTGTCTCTCTACCAGTCTCTAATGG	CACCTCTGTCTCTCTACCAGTCTTTAATGG
6327	12	1	27811746	2.4984231	CAATGGGTTTTCCTGCACAGATGAAAATTT	TGATGGGTTTTCCTGTACAGATGAAAATAT	CGATGGGTTTTCCTGCACAGATGAAAATTT
6329	12	1	27827122	0.5126560	ATTGTTATTGCTTTGAACAGGAAAAGGAAA	ATGTTATTGTTTTTGAACAGGAAAAGGAGT	AATATTGTTGTTTTGAACAGGAAAAAGAGT
6339	12	1	19499925	0.5581560	GACTGTTCTACAATCTTTAGGAAGAGGAAG	GACTATTCTACAATCTTTAGGAAGAGGAAG	GACTATTCTACAATCTTTAGGAAGAGGAAG
6349	12	-1	46764410	2.4984231	ATCGTTTTCCCTCTATGTAGCATCCAGGTA	TATCGTTTCCCTCTGTGTAGCATCCAGGTA	ATCGTTTTCCCTCTATGTAGCATCCAGGTA
6353	12	1	62959791	2.4984231	ACACAATGGAATCACAATAGATCCAACTAT	TCACAATGGAATCACAATAGATCCAACTAT	ACACAATGGAATCACAATAGATCCAACTAT
6361	12	1	58113879	1.5476660	TGTGTGTCTCCCCCTCTAAGAGGAGGATCC	CCTGTGTCTTCCCCTCTAAGAGGAGGAACC	TGTATGTCTCCCCCTCTAAGAGGAGGATCC
6363	12	-1	48189799	1.4249420	CGCCCTGCTCCCTATGGCAGGCGCTCTTGG	CACCCTGCTCCCCATGGCAGGCGCTCTTGG	TGCCCTGCTCCCCATGGCAGGCGCTCTTGG
6377	12	1	69210589	2.3630810	AAATCATATTTGTATTTCAGGTTCTTTTTT	AAACCATATTTGTGTTTCAGATTATATTTT	GAATCCTATTTCTATTTCAGGTGATATTTT
6385	12	1	69651812	0.4041040	ATGCTATTTTTGGAATCCAGGAAATTTGAT	ATGCTATTTTTGGAACCCAGGAAATTTGAT	ATGCTATTTTTGGAATCCAGGAAATTTGAT
6407	12	-1	88909394	1.5476660	CATTATTGCTTTCTATTTAGATTCCAGAGT	CATTATTGCTTTCTATTTAGATTCCAGAGT	CATTATTGCTTTCTATTTAGATTCCAGAGT
6417	12	-1	81241954	2.3451359	TGTGCGCGTGTGTGTTTCAGGTATTCTCGT	TGTGCGCGTGTGTGTTTCAGGTATTCTCGT	TGTGCGCGTGTGTGTTTCAGGTATTCTCGT
6423	12	1	95650923	0.5629000	ATGTCATTCATTTCCTTCAGCAAGGTATCC	ATGTTATCCATAATCTTTAGCAAGGCATCC	ATGTCATTCATCTCCTTCAGCAAGGCATCC
6439	12	-1	111902519	1.5476660	TTTCTATTTCCCAAATTCAGCATGTCCCAA	TTTCTATTTCCCACATTCAGCATGTCCCAA	TTTCTATTTCCCAAATTCAGCATGTCCCAA
6441	12	-1	111891649	2.3630810	AAAAGAGCTCTCTGTTTCAGGCTCATGTAC	AAAAGAGCTCTCTGTTTCAGGCTCATGTAC	AAAAGAGCTCTCTGTTTCAGGCTCATGTAC
6455	12	-1	121686537	2.4984231	CCTCCTGTCGTTCGTTGAAGCTGCACCCCT	CTTCCTGTCATTCGTTGAAGCTGCACCCTT	CCTCCTATCATTCGTTGAAGCTGCACCCCT
6459	12	-1	115117777	0.5629000	GTTTTTCTCTATCTTTTAAGACTTTGGCCT	GTTTTTCTCTATCTTTTAAGACTTTGGCCT	GTTTTTCTCTATCTTTTAAGACTTTGGCCT
6507	13	-1	43839590	1.5476660	TTTTTCCTTAAAATTTGCAGTTAAAAGGTA	TTTTTCTTCTAATGTTGCAGTTAAAAGGTA	TTTTTTCTTGAAATTTGCAGTTAAAAGGCA
6531	13	-1	37569172	0.5629000	AATATATTTTTTTCTTCAAGTGCCTGTGAT	ATTTTTTTTTTTCCATTTAGTGCCTGTGAT	TGTATTTTTTTTTCTTTAAGTGCCTGTAAT
6535	13	-1	39608333	2.4984231	TGTGTGTTTTTTTTTTTTAGGCTGTTTTGA	TTTCTTTCCCCCTTTTCTAGGCTGTTTTAA	GTTTTTCTGTGTTTTTTTAGGCTGTTCTAA
6537	13	-1	45983209	0.4803600	ATTTCTTTTTAAATTTTAAGGTACATTTCC	TTTTTCTTTTACATTTTAAGGCACATTTCC	ATTTTTTAAAAAAATTTAAGGTACTTTTCC
6541	13	-1	21311944	0.3028150	AACCTATTTCTCGGTTACAGCAACTGAGCC	GTCACCTGTCCCTGTTACAGCAGCTGAGCC	GACTCATTGCTCTGTCACAGCAGCTGAGCC
6545	13	-1	31718060	1.9777150	TGCCTGGGCTTTCATTTCAGAAAAATGTCC	TGCCTGGGCTTTCATTTCAGAAAAATATCC	TGCCTGGGCTTTCATTTCAGAAAAATATCC
6547	13	-1	21746820	1.5476660	TTTCAATATTCATATTGAAGACTTTGAAGA	CATTTTTTCCTTGCTTGAAGACTTTGAAGA	TTTCTCTATTCATATTGAAGACTGTGAAGA
6549	13	-1	38148789	1.5476660	TCCACTTTCTATACTTTCAGCAACTAAAAT	TCCACTTTCTATGTTTTCAGCAACTAAAAT	TCCACTTTCTATACTTTCAGCAACTAAAAT
6561	13	-1	95243197	0.3997190	ATGTTTGCTTTTTCATATAGGGTGACATAT	ATGTCTGCCTTTCCGTGCAGGGTGACATTT	CCTGTTTGCTTTTCATATAGGGTGACATAT
6579	13	1	115002117	0.1729000	TTTTTTTTTTTGGTATGCAGCAACAGTATC	TGTTTGCTTTTTGTATGCAGCAACAGTATC	TTTTTTTCTTTTTAATACAGCAACAGTACC
6585	13	-1	73355494	0.0000000	TGGTGTCTCTTCTGCCTTAGATTGTAAGTG	TGGTGTCTCTTCTACTTTAGATTATAAGTG	TGGTGTCTCTTCTGCCTTAGATTGTAAGTG
6619	13	1	111277534	2.4984231	CTCTTGTGCTCCTTCATCAGGGCGCAGACT	GTCCACCTCTCACTTCTCAGGGTGCAGATT	CTCTTGTGCTCATTTCTCAGGGCGCAGACT
6631	13	-1	99498810	0.5581560	TCTACTTGACTGCTGACAAGTTTAACAAAG	CTACTTGACTGCTTGACAAGTTTAACAAAG	TTTACTTGACTGCTGACAAGTTTAACAAAG
6643	14	1	102384165	2.3657150	CTCCACGCTTTGCATTGCAGTACACAGTGT	CTCCATACTTTGCATTGCAGTATGCAGTGT	TTCCACACTTTGCATTGCAGTACGCAGTGT
6647	14	1	21555476	1.3020110	CCACTCCCCACTCTCTGCAGCCGCCCGCAC	AACTCCCCCACTCTCTGCAGCCGCCCGCAC	CCCCGCCCCCCTCTCTGCAGCCGCCCGCAC
6667	14	1	45515745	2.3630810	TTGATCATGTCTCCTTGTAGCCATTTACAC	TCAATCATGTTCTCTTGTAGCCATCTGCAC	TTGATCATGTTTCCTTGTAGCCATTTACAC
6673	14	1	89300034	1.3020110	GCCTTCTTAATGCTTTCCAGGAACCAGATC	ACCTTCTTAACGCTTTCCAGGAACCAGCTC	ACCTTCTTAATGCTTTCCAGGAACCAGATC
6681	14	-1	30125705	2.4984231	CTTACAACTTCATGTTTCAGTCTCCTGTGA	CTCTCAACTTCATCTTTCAGTCTCCTGTGA	CTTACAACTTCATGCTTCAGTCTCCTGTGA
6685	14	-1	39623498	0.4803600	TTTTTCTATTTTTGGAACAGGGCATCTATG	CTTTTGTGTTTTTGAAACAGGGCATATATG	GTTTTCTATTTTTCAAATAGGGCATCTATG
6701	14	1	105915693	1.3020110	GCTGTCTGTCTGTTATATAGCCCTGTCAGT	GCTGTCTGTCTGTTATGTAGCCCTGTCAGT	TCTGTCTGTCTATCGTTCAGCCCTGTCTGT
6705	14	1	105934672	1.4249420	GCTGTCCACCGCTCTGGTAGGCACTTACCT	CCGCCTCCTCACTCTGGCAGGCACTTACCT	CGCACCCGTCGCTCTGATAGGCACTTACCT
6707	14	1	51096710	2.3657150	TTAATCTGCCTTTGCCACAGGGAAGTACAA	TAAAATTCCCTTTGCTACAGGGAAGCACAA	TTAAACTGCCTTTGCCACAGGGAAGTACAA
6711	14	1	97014131	0.3681940	ACAATTTCCTAATTGTATAGTTTATAGGCA	AACAATGTCTGCTTGTATAGTTTATAGGCA	ACAATTTCCTAATTGTGTAGTTTATAGGCA
6713	14	-1	35077346	2.4984231	GAAAATCTCTATCTTTACAGAGTTCATTGC	GAAAATTGCTGTCTTTACAGAGTTCATTGC	GAGTATCTCTGTCTTTACAGAGTTCATTGC
6725	14	-1	21491064	2.4984231	ATCCGTGTGTGTCTCTCCAGGAGGCTGAGT	TGTGTGTCGTGTCTCTCCAGGAGGCCGAGT	GTGTGTGTGTGTCTCTCCAGGAGGCTGAGT
6727	14	1	100604074	1.9777150	GTTTCATTCCATTGCCGTAGAACCCCGTCT	TCTTTCATTCCATGCCGTAGAACCCCGTCT	TGTTTCATTCCGTGCCGTAGAACCCCGTCT
6737	14	-1	26941597	1.9777150	TGAACTGCTTTGTTTCCCAGACATTGCCAT	CTGAACTGCTTTGTTCCCAGACATTGCCAT	CTGAACTGCTTTGTTCCCAGACATTGCCAT
6757	14	1	103964836	2.3657150	TTTTACTTAATTTCTTTTAGAAACATGTCA	TTGGCTTAATTTCTTTTTAGAAACATGTCA	TTTGGCTTAATTTCTTTTAGAAACATGTCA
6759	14	1	103966490	2.4984231	TCTACATTCTGTTCATTGAGGCTTCCAACT	TCTACGTTCTGTCCATTGAGACTTCCAACT	TCTGCATTCTGTTCGTTGAGGCTTCCAACT
6761	14	-1	70855323	2.4984231	CTCCTCCATGATTTTCTCAGGGCTGGGCTT	CTCTTCCATGATTTTCTCAGGGCTGGGCTT	CTCCTCCATGATTTTCTCAGGGCTGGGCTT
6771	14	1	31097412	2.4984231	ATAAAACTTTTTATTTTCAGTGGCTTTGAA	GATGTAAACTTTATTTTCAGTGGCTCTGAA	ATAAGACTTTTCATTTCCAGTGGCTTTGAA
6833	14	-1	73783130	0.3784570	TTGTCCCCCTGTTCCTCCAGGAAAGGAAGT	CTTGTCCCCTGTTCCTCCAGGAAAGGAAGT	TTGTCCCCCTGTTCCTCCAGGAAAGGAAGT
6845	14	-1	23559310	0.7920950	ACCCGATCTGTACTTTGCAGAAGCTTCAGC	ACCCAATGTGTACTTTGCAGAAGCCTCAGC	ACCCAATCTGTACTTTGCAGAAGCTTCAGC
6849	14	1	74422151	2.4984231	ATAGATCCTTTCTTTTGTAGGTTTTGGTGC	TCACTGTGTTTCTTTCGTAGGTTTTGGTGC	GTAGATCCTTTCTTTTGTAGGTTTTGGTGC
6855	14	1	23302624	0.4112070	TCTCTCACTTCTACTTGTAGATGGCCGCCC	TTGTTTACTTTTGTCTGTAGATGGCCGCCC	GTCTTCTCTTCTATTTACAGATGGCCGCCC
6873	14	-1	53518645	1.3020110	CTTGTGTTTTTTTTTCACAGATTTCAGACT	TTGTTTGTTTTTCTTCACAGATTTCAGACT	TTGTGTTTTTTTTTTCACAGATTTCAGACT
6879	14	1	75356597	2.4984231	GCCTTTGATTGTCTTTTCAGCTGTTGGAGA	AGGTGTCCTTTGTCTTTCAGCTGTTGGAGA	GTCTTTGACTATCTTTTCAGCTGTTGGAGA
6887	14	-1	51225348	2.3310280	TGTATGTTGACTATATTTAGGGAAAAAATG	TGTCTGTTGACCACATTTAGGGAAGAAATG	TGTGTGTTGACTACATTTAGGGAAAAAATG
6889	14	-1	51197701	1.4331070	TGTGGCTAACCTGTACCTAGAACTCAGTGG	TGTGGCTATCCTCTGCCTAGAGCTCAGTGG	TGTGGCTAACCTGTACCTAGAACTCTGTGG
6895	14	1	104153415	2.4984231	TTTGTTCACGTTTTTTTCAGGATGGCACTG	CTTGTTCACGTGTTTTTCAGGATGGCACTG	TGTGTTCACGTTTCTTTCAGGATGGCACTG
6901	14	1	103355894	1.9777150	ACGTCTCTTTCCCGTTGCAGTTGAGTGCAC	ATGTCTTTTTCCCGTTGCAGTTGAGTGCAC	ACGTCTCTTTCCCGTTGCAGTTGAGTGCAC
6905	14	-1	65568290	0.3946480	TTTTTTCTCTCTTATTCCAGGAAGAGCAAC	TTCTCTCTCTCTTATTCCAGGAAGAGCAAC	TTTTTTCTCTCTTATTCCAGGAAGAGCAAC
6909	14	-1	93171052	2.3657150	TCTCGTTTGTTTTCTCCCAGTACGAGTATG	GGGTCTCTGTTTTCTTGCAGTACGAGCATG	GGGGGCTTGTTTCCCTGCAGTACGAGTATG
6921	14	-1	100765222	0.1729000	GTCCCCCTCTCCTCCTCCAGGTGTGGCAGG	CAGGTACCTTTCTCTTCCAGGTGTGGCAGG	GCCTTCCTTTTTCCCTCCAGGTGTGGCAGG
6943	14	1	59805100	2.3630810	TGCCTCTGCCATGGCTGTAGGATTTCTTTG	TGCCTCTGCCATGGCTGTAGGAGTTCTTTG	TGCCTCTGCCATGGCTGTAGGATTTCTTTG
6949	14	-1	63920603	2.4984231	ATTTCCTTTTTTTTTCTTAGACGTTCCATC	ATTTCCTCTTTTTTCCTTAGACGTTCCAAC	ATTTCCTTTTTTTTTCTTAGACGTTCCATC
6961	14	-1	50114078	0.5629000	GGCATTTTTCTCCCCCAAAGGGCTCTTTTC	GGATATTTTTGTCTTCAAAGGGCTCCTTTC	AGGTATTTTTTTCCCCAAAGGGCTCTTTTC
6975	15	-1	59960337	0.3028150	AATAACTCTTCCCTACAAAGGTATGAAGAA	AATAACTCTTCCCTACCAAGGTATGAAGAA	AATAACTCTTCCCTACCAAGGTATGAAGAA
6977	15	1	78452431	2.4984231	CTCTGTGATGTGGCATCTAGGCACCTATTC	TGCTGCTGTGTGGCTTCTAGGCACCTATTC	CTCTGTGCCTTGACATCTAGGCGCCCATTC
6979	15	1	78457331	2.4984231	AAATGCTTTTCTTCCGCTAGTGACTTGTGT	ATGCCCTTTTCTGCCCTCAGTGATCTGTGT	AAATGTTTTTCTGCTGCTAGTGACCTGTGC
6989	15	1	42682148	0.3681940	CATTCTCCATCGGGCCTCAGGATGGCACGA	TCCTTCCCATTGGGCCTCAGGATGGCACGA	CCCCCCCAATCGGGCCCCAGGATGGCACAA
6993	15	1	42700406	2.4984231	CTCCTCCCTCCTCTCTCCAGCCCATCATCT	CCCTCCCCTCCCCTCCCCAGCCCATCATCT	CACTTCCCTCTTCTCTCCAGCCCATCATCT
7069	15	1	48059231	2.4984231	TGTTCCTTTAATTCTTTTAGAAATTTTGCC	TGTTCCTTTAATCCCTTTAGAAAGTTTGCC	TGTTCCTTTAATTCTTTTAGAAATTTTGCC
7071	15	1	48060775	2.4984231	AAATCTGTTTGCCACCACAGACATGGAGGT	TCATCTGTTTGCCACCACAGACATGGAGGT	AAATCTGTTTGCCACCACAGACATGGAGGT
7079	15	1	34520627	0.7920950	AACTTCTGTTACCGCAACAGCTTTCAAGAT	ATGTCTGTTAATCCCAACAGCTTTCAAGAT	CTTTTTTATTACCTCAATAGCTTTCAAGAT
7085	15	1	29386478	2.3657150	TTTCTCTTCCATGCTGTCAGAGGATGCAAA	TTCTCTTTTTTGCTACTCAGAGGATGCAGA	TTCTCTTACATGCGGCTCAGAGGATGCAAA
7109	15	-1	72646078	2.4984231	GCCTCTCTACATCTTCCTAGGTCTGGAGAC	GCCTCTCCTCCTCTCCACAGGTCTGGAGAC	GCCTCTCTACTTCCCCATAGGTCTGGAGAC
7131	15	-1	72139809	2.4984231	TCATGTCCTTCCTAATCCAGAAACCTGTAC	TCATGTCCTTCCTAATCCAGAAACCTGTAC	TCATGTCCTTCCTAATCCAGAAACCTGTAC
7135	15	-1	66787757	1.9777150	CCTCAACTCTTCTTTTCTAGGTTGAAGAAT	CTTTGACTTTTCTTTCCTAGGTTGAAGAAT	TCTCAATTCTTGTTTTCTAGGTTGAAGAAC
7195	15	-1	72541655	0.4112070	TCCTGGTGTTTCCCTGCAAGCTGCATGGAG	TCCTGGTGTTTCCCTGCAAGCTGCATGGAG	TCCTGGTGTTTCCCTGCAAGCTGCATGGAG
7213	15	1	92973276	1.9777150	GCATTTCCTTTGTCTTGCAGGAATTCGGGA	GCATTTCCTTTGTCTTGCAGGAATTCTGGA	GCATTTCCTTTGTCTTGCAGGGATTCTGGA
7215	15	-1	89443042	2.4984231	GTGGTTGGTTTCTTCTGTAGGTGGACCTGG	AATGTTGTTTTTTCCTGTAGGTTGACCTGG	AGGTTGCTTTTTTCCTGTAGGTGGACCTGG
7229	15	-1	102198060	0.3946480	ATTTTATATATATTTTTCAGGCCTTTCTGG	ATATTTTATATACTTTTCAGGCCTCTCTGG	TATTTTTACATATTTTTCAGGCCTTTCTGG
7233	15	-1	101871894	0.4290930	GGCAATTTGCACTCACACAGCTCAATCCAC	AGTAATTTGCACTCACACAGCTCCTTCCAT	GGTAATTTGCACTCACACAGCTCTTTCCAC
7277	15	-1	64669104	0.4149390	CATCTGTTTATATTTTACAGCTGAAAATAA	GTTCTGTTTCTATTTTACAGCTGAAAATAA	CGTCTGTTTATATTTTATAGTTGAAAATAA
7279	15	-1	52641023	1.3020110	TGCTGACTTGTGATTCTCAGGATGACAAGG	TTGCCAATGTGATTTTTCAGGATGACAAGG	TGCTGACTTGTGATTTTCAGGATGACAAGG
7283	15	-1	52630081	0.4112070	CATTGTGCCTGTTTTTTCAGTATTTTGAGG	CATTGTACCTGTTTTTTCAGTATTTTGAGG	CATTGTGCCTGTTTTTTCAGTATTTTGAGG
7307	15	-1	48443368	1.5476660	ATCTTTCCATCCTTGTTTAGGCAGTGCAAT	ATCTTTTCATCCTTGTTTAGGCAGTGCAAT	ATCTTTCCATCCTTGTTTAGGCAGTGCAAT
7339	16	1	1836755	0.3784570	GGCTGTGCCGCTCCTTGCAGGTGGGAATCC	CAGCATCCTCCTCCTTGCAGGTGGGAATCC	GACATCCTGCCTCCTCGCAGGTGGGGATCC
7353	16	1	2127596	2.3657150	GCTCCTTCCTCACCCGATAGTCTGAGGATA	CTTCCTTCCTCGCCCGGTAGTTTGAGGATA	CTTCCTTCCTCACCTGGTAGTTTGAGGATA
7355	16	1	2132434	0.1729000	CACACGGCCTTCCCTTGCAGTGGCCTCTTT	CTCGCGTGGTTCCCTTGCAGTGGCTTCTTT	CGCTCGCGGTTTCCCTGCAGTGGCCTCTTT
7359	16	1	4927383	2.3630810	CCCCTCCTGTTTTCTCTCAGGTCTTCTGGC	TCCCCTCCTGTTTCTCTCAGGTCTTCTGGC	CCCCTCCTGTTTTTTCTCAGGTCTCCTGGC
7387	16	-1	341297	2.4984231	TGACGCGGGTTGTTCCCTAGGTATGTGCAG	TGATGCGGGTTGTTCCCTAGGTATGTGCAG	CTGACCCGGTTGTTCCCTAGGTATGTACAG
7397	16	-1	4851322	2.4984231	TCTGACGCCACATGTTACAGCACAGACCAG	CTGACTCGTGTGTGTTACAGCACAGACCAG	CTGACCCCCGCGTGTTGCAGCACAGACCAG
7401	16	1	719550	1.4249420	CCTCATCACTGTTCCCTCAGGCAAACGTGG	TGTGCCTTGCTTTCCTTTAGGCAAATGTAG	AGCTTCTCCCATTCCCACAGGCAAACGTGG
7403	16	-1	4882222	1.5476660	TATTATTATTAAACTTTCAGACGTCATCCC	TATTATTGTTGAACTTTCAGACATCATCCC	TGTTATTATTAAACTTTCAGACATCATCCC
7417	16	1	8728893	0.5581560	TTGGTTTCTGTCCCATCCAGAGCACACCAT	TTGGTTTCTATCCTTTCCAGAGCACACCAT	TTGGTTTCCATCCTGTCCAGAGCACACCAT
7427	16	-1	29884064	0.4772920	TCCCCCTCCTCTCCCTGCAGTTGCCTATGA	TCCCCCTCCTCTCCCTGCAGTGGCCTATGA	TCCCCCTCCTCTCCCTGCAGTGGCCTATGA
7435	16	-1	28502881	0.3681940	CCCTCTTCTCGCTCTCCCAGGGGAGGAGAC	ATGCTTTCTCTACCTCCCAGGGGAGGAGAC	TTCTCTTCTCGCCCTCGCAGAGGAGGAGAC
7437	16	-1	28499062	0.4149390	ACTCTATTCTCCTGTCCCAGGCTGTGCTCC	ACTGTGTTCTCCTGTCTCAGGCGGTGCTCC	ACTCTGTTCTCCTGTTCCAGGCAGTGCTCC
7439	16	1	10846464	2.3630810	TGGTCTCTTCTTGTCCCCAGATTGCTCTTC	CTGTCTCTTCTCATCCCCAGGTTGCTCTTC	GGTCTCTTCTTGTTTCCCAGGTTGCTCTTC
7441	16	1	10849575	2.3630810	CGGTGCTCATGTTCACACAGGTTCACCAGA	TGACTGTCATGTTCCCACAGGTTCACCAGA	CGATGTTTATGTTCATGCAGGTTCACCAGA
7457	16	-1	12798906	2.4984231	CGTGACCCTCACTCTTCCAGGGAAGCCGTG	TAATTCCCTTCACTCTGTAGGAACTCCATG	CGTGACCCTTACTCTTGCAGGGATGCCTTG
7469	16	1	16110350	2.3657150	CTTCCTTCCCCACCATGTAGGATGCCCAGG	CTGCCTTCTCCCCTGCTCAGGATGCTCATG	CTTCCATGGCTCCCATTTAGGATGCTGAAA
7481	16	1	8904933	2.4984231	TGTCACCCTTTCATTCCCAGGGGTACTTTC	TGTCCCATTCTCCTCCCCAGGGGAACTTTC	CCGTCCCCTTTCCTCTCTAGGGGCACTTTC
7485	16	1	19559834	1.5476660	ATTTTTTTATATTCAATTAGAACCCCTAAG	ACCTTTTTATATTCAATTAGAACCCCTAAG	ATTTTTTTATATTCAATTAGAACCCCTAAG
7489	16	1	30092577	2.4984231	TGGTCTTCTCCTGTCTCCAGAGAGATCTTG	TGGTCTTCTCCTGTCTCCAGAGAAATCTTG	TGGTCTTCTCCTGTCTCCAGAGAGATCTTG
7509	16	-1	70713226	1.9777150	CTCCCACATCCTTCCTGTAGAGCTACTTGG	CTCCCACATCCGTCCTGTAGAGCTACTTGG	CTCCCACATCCTTCCTGTAGAGCTACTTGG
7523	16	1	68155887	2.4984231	TTTTGCCTTCCTCCCCGTAGATCTTGAGCC	CTTTTCTTTTTTTTTCATAGATCTTGAACC	TTTTTTCTTTCCCTCCATAGATCTTGAGCC
7529	16	1	68355326	2.3657150	CTGACTTTTTTGTTTTTTAGGTCATCTTAT	TCTCTCTCTTATCTTTTAAGGTCATCCTAT	TTTTTTTTTTTTTTTTTTAGATCATCCTAT
7547	16	1	50809074	0.7920950	TCGTTTTTGCTGACACACAGCTTTATCAGG	CCGTTTTTTGCTGATAACAGCTTTATCAGG	TCGTTTTTGCTGATACACAGCTTTATCAGG
7585	16	1	85698618	2.3630810	TCAGGCTGCTTTTCTCATAGACAAAGAGAG	TGGGGCTGCTTTCCTCGCAGACAAAGAGAG	TCAGGCTGCTTTTCTCATAGACAAAGAGAA
7589	16	1	58544546	0.0133410	GGCTCTGTCTTCTCTCTTAGTTGCGTACTT	CTGGCTGTCTTCTCTCTCAGTTGCACACTT	GGCTCTGTCTTCTCTCTTAGTTGCATACTT
7615	16	1	67159859	2.3310280	ATTTTATTTTTGTTTTGTAGTCTCCTCTAA	GTTTTATTTTTGTTTTGTAGTCTCCTCTAA	GCTTTATTTTTGTTTTGTAGTCTCCTCTAA
7619	16	1	69375080	2.4984231	GGATTTTAATTCTCTTATAGTATAAAGTTT	GGCTTTTAACTCTCTTTCAGTATAAAGTGT	GTTTTGTTTTGTTTTGTTAGTATAAAGTGT
7665	16	-1	24971073	2.4984231	GAATGTGGGTCTGTTCTCAGTTATTAGAAG	GAATGTGGGTCTGTTCTCAGTTATTAGAAG	GAATGTGGGTCTGTTCTCAGTTATTAGAAG
7667	16	-1	24950918	2.4984231	TGTTTCTTCTCTCTGTGTAGCTTTGGTGTG	TGTTTCTTCTCTCTGTGTAGCTTTGGTGTG	TGTTTCTTCTTTCTGTGTAGCTTTGGTGTG
7691	16	1	88653947	0.5581560	TTCCTGTACTTCTTTTCCAGATGTTGTGAC	TTCCTGTACTTCTTTTCCAGATGTTGTGAC	TTCCTGTACTTCTTTTCCAGATGTTGTGAC
7705	16	1	19586417	2.4984231	TGAATTTTATGTCTCTGCAGAATCTGTTTA	TTGTTTGCTTGTTTCTGCAGAATCTGTTTA	AGTTATTTTTGCCTCTGCAGAATCTGTTTA
7713	16	1	24816023	1.9777150	CTTTCTGTCTGTCCAATCAGGATGGCATTG	CTTTCTGTCTGTCCAATCAGGATGGCATTG	CTTTCTGTCTGTCCACTCAGGATGGCATTG
7731	17	-1	8194803	2.4984231	CCCGGTCTTCCCCACACTAGGGCATGTTTC	CACATGGTCTTCCCCCCCAGGGCATGTTTC	CGTGGTCTTCCCCCTACCAGGGCATGTTTC
7733	17	1	18770592	0.4112070	TCCCCCTTTCTCTTCTCTAGGCGGCTAGGG	TCCCCCTTTCTCTTCTCTAGGCGGCTGGGG	TCCCCCTTTCTCTTCTCTAGGCGGCTGGGG
7741	17	-1	1416855	0.5149640	CTCTGAGCTGGCATGGTCAGTTTGCAGGAA	CTCTGCCTTGGAATGGTCAGTTTGCAGGAA	CTCTGACCTGGGATGGGCAGTTTGCAGGAA
7749	17	1	12659728	0.7920950	TGTCACTTCTTCCTTTGCAGAACTCAGGAG	TTACATGTTCCTTTCTACAGAACTCAGGGG	TGGTTGTTTCTTCCTTTCAGAACTCAGGGG
7751	17	1	7127462	0.4112070	TGGACCCTCTTCCCCCATAGGACAAAGGAA	CGTCCCCCTTCTCTCCACAGGACAAAGGAA	TGGGCCCTCTTCCCACACAGGACAAAGGAA
7775	17	1	11984670	0.3784570	GCTTCCCAATATTTTAACAGAGAGAGACTG	GCTTCCCAATATTTTAACAGAGAGAGACTG	GCTTCCCGATATTTTAACAGAGAGAGACTG
7779	17	1	7474198	2.3630810	GCTTTCTTTCTCTTCTCTAGAATGTGGCCA	TCTTGCTTTCTATTCCCTAGAATGTGGCCA	ACTTCTTTTTTATTCTCTAGAATGTGGCCA
7783	17	-1	6553398	2.4984231	TTTTTTTTAATGCTTTTCAGTTCTTGCCCA	TGTTTCTTTGTGTCTTTCAGTTCTTGCCCA	TGTTTGTTTATGCCTTTCAGTTCTTGCCCA
7791	17	-1	17754266	0.5629000	GCTGCTTGCCGCCTCCATAGATCCCCGTTG	TGCCGCCTCTGCCTTCATAGATTCCCGTTG	GCCGCTTGCCGCCTCCATAGATCCCCGTTG
7797	17	-1	565135	2.4984231	ATGTATTTCCCTTACTCTAGGCGCTTGAAG	AACTACTTCTTTTATTATAGGCACTTGAAG	ATTTATTTCTCTTATTCTAGGCACTTGAAG
7799	17	1	7315473	0.4772920	TTTTGTGTTCCCGGTCTTAGGTCCGCTCAC	TTTTGTGTTCCCGGTCTTAGGTCCGCTCAC	TTTTGTGTTCCCGGTCTTAGGTCCGCTCAC
7813	17	1	5329288	0.7723170	CAACTGCCTTTGCCTTGCAGAGCAGTCCAT	TCGGGCTTTTTGCCTTGCAGAAAAGTCCAT	CAGCTGCACTTTCCCCACAGAACGGTCCAT
7821	17	-1	4889581	2.3630810	CTTGTTCTCTCCCTTCCCAGCACAGACTCC	CTTATTCTCTCCTTTTCCAGCACAGACTCC	TCTGTTCTCTCCCTTCCCAGCACAGACTCC
7823	17	-1	4885455	0.3841830	CCCAGCCTGTCTCCTGGCAGTGTCTCTATG	CCCAGCCTGTCTCCTGGCAGTGTCTCTATG	CCCAGCCTGTCTCCTGGCAGTGTCTCTATG
7827	17	-1	4872815	2.4984231	TCCCCTTCTCTCTCCACAAGCTGACCTGGA	GTCCCCTCTCTTTCCACAAGCTGACCTGGA	TCCCCTTCTCTCTCCACAAGCTGACCTGGA
7857	17	-1	6428783	0.4803600	ACCGCTGCTTCTTCCCACAGAGGAGATGGC	CGTCTCTCCCCATCCCACAGAGGAGGTGGC	ATCTCTGCTTCTGCCCACAGAGGAGGTGGC
7859	\N	\N	\N	\N	GGTGCCTTTTGTTTTAACAGAACCCCCGCA	ACATGCTTTTGTTTTAACAGAACTCTGCAG	GGTGCCTTTTGTTTTAACAGAACACCCGAG
7861	\N	\N	\N	\N	GACTCTCCTCACCCCTCCAGCCTCCCGGCG	CCTCCCTTGATCCTTTTCAGACTCAGAACT	GCTTTTCTCATCCCGGTCAGTCTCCAGGCG
7865	17	-1	27906006	2.3630810	CTGCCTTCCTCTGGACTTAGATCTCGGCAA	TTGCTGCCTTCCTGGATTAGATCTCGGCAA	CTGCCTCCCTCTGGACTTAGATCTCGGCAA
7869	17	1	33997873	2.4984231	CTCTCCTTTCTCTCTTTCAGCTTGGCAGTG	CTCTTCTTTCTCTCTTTCAGCTTGGCAGTG	CTCTCCTTTCTCTCTTTCAGCTTGGCAGTG
7885	17	-1	33344625	1.4331070	TTACTTTTCTCTTCCCACAGGCCAATGGCC	GCACCTTTCTCTTCCCACAGGCCGTTGGCC	GCACCTTTCTCTTCCCACAGGCCAATGGCC
7895	17	1	34842776	0.7920950	TGTGGCCTCTGTTGTTACAGCTGCTCGGTA	GCCTGTCTGTCTCATTACAGCTGTTCGGTC	CGTGGCCTCTGTTGTTACAGCTGCTCGGTG
7911	17	-1	40152588	0.0000000	TCTTTCTCTTTCATTTTCAGGGAAGCAGAG	ACTCTCCTTTTCCTTTTCAGGGAAGCAGAA	TCTTTCTCTTTCCTTTTCAGGGAAGCAGAG
7917	17	-1	40255816	0.5126560	GGTGTCTCCTCCCACCCCAGATCCGGGATC	TCCCCCGCCCTCTTCTCCAGATCCGGGACT	AGTGTCCCCTCTGACTCCAGATCCGAGATC
7925	17	-1	41105795	0.0700470	GTCTGTGTCCTTTGTTGTAGGAAGGAGGGT	GTCTGTGTCCTTTGTCGTAGGAAAGAGGGT	GTCTGTGTCCTTTGTTGTAGGAAGGAGGGT
7927	17	-1	40052902	1.5476660	TTGGTCATTTTCTTTGACAGATTCAGTCCC	TTGGTCATTTTCTTTAACAGATTCAGTCCC	TTGGTCATTTTCTTTGACAGATTCAGTCCC
7933	17	1	40660587	2.3630810	TGTAAATTTGTGTTTTCAAGCCTTCCGAGG	TGTGAATTTGTGTTTTCAAGCCTACCGAGG	TGTAAATTTGTGTTTACAAGCCTACCGAGG
7937	17	-1	38798811	2.4984231	GTCTCATTTGTTTCCATCAGCAAATGCCCA	GTCTCATTTGTTTCCATCAGCAAATGCCCA	GTCTCATTTGTTTCCATCAGCAAATGCCCA
7963	17	-1	38191225	0.5629000	CTTTTTTTTCTCCCCATAAGCATTGCACAC	CTTTTTTCTCTCCCCATAAGCATTGCATAC	CTTTTTTTTCTCCCCATAAGCATTGCATAC
7989	17	1	60601594	0.4112070	GGTTTTTCCCTGTTGGCCAGTTTGCTGGGG	CATTTTTCCCTGTTGGCCAGTTTGCTGGGG	CATTTTTCCCTGTTGGCCAGTTTGCTGGGG
8011	17	1	47886478	2.3630810	GACGTTGTTGATGGTTGCAGGTGAGAGCAC	GACATTGTTGATGGTTGCAGGTGAGAGCAC	GACATTGTTGATGGTTGCAGGTGAGAGCAC
8021	17	-1	61804055	1.5476660	TTTGGGGTTTTCCTCTTTAGCGGTGGGTCT	TTTGGGGTTTTCCTCTTTAGCGGTGGGTCT	TTTGGGGTTTTCCTCTTTAGCGGTGGGTCT
8045	17	-1	42451838	0.7920950	ACACGTGGGTTTGCCCCCAGGTGTGGACAC	GACATCTAGTTTGCCCTCAGGTGCAGACAC	AAACATGGGTTTGCCCTCAGGTGCAGACAC
8055	17	1	48434415	2.4984231	TCTCCCTGCTGGCACCTTAGGTTTGAGCCC	CCCTGCCAAAACCTTCCTAGGTTTGAGCCC	CCCTGCTGGAACCTTCTTAGGTTTGAGCCC
8059	17	1	48616242	1.5476660	ACCCCTCTCTTCCTCCGCAGCCTGTCCCCC	CCTCTCTTCCTCCCTCACAGCCAGTCCCCC	CCTGTCTTCCCCCCTCACAGCCGGTTCCCC
8087	17	1	59104224	2.3630810	TTTCCCCCTTTTCCATGAAGGCCTTATCTC	TTCCCCCCTTTTCCACCAAGGCCTTATCTC	TTCCCCCCTTTTCCATGAAGGCCTTATCTG
8129	17	-1	66449133	0.4713830	GCTGTCATTATCCTCCACAGATCCCTAGCA	GTTATCCTTATCGTCCGCAGATCCCTAGCG	GCTCTCATTATCTTCCACAGATCCCTAGCA
8141	17	1	75189500	2.4984231	TGCTTTCTCTTTATCTGCAGGTTCACCCTG	CGGCTTCTCCCCGCCTGCAGGTTCACCCTG	GATTTCTGATTTATCTGCAGGTTCACCCTG
8145	17	1	78196451	2.4984231	ACCACCCTCTCTCCCCACAGTATGGCCTCT	CTGTGGTCTTTTCCCAACAGTACGGCCTCT	CAACGCTGTCTCCCCACCAGTACGGCCTCT
8153	17	-1	79865133	0.4041040	GGCCCTCTCTCCCATTGTAGCCCCCTCACC	GGCCCTCTCTCCCTTTGTAGCCCCCTCACC	GGTCCTCTCTCCCTTTGTAGCCCTCTCACC
8161	17	-1	7095321	2.4984231	CCCACCCTGCCTGCCCCCAGGGGAAGCACT	CCCACCCTGCCTGCCCCCAGGGGAAGCACT	CCCACCCCGCCCATCCCCAGGGGAAGCACT
8165	17	1	8366635	0.4149390	GTTCTCCTTTCTTTTATTAGGCAAGAAAAA	TTTTTCCTTTTTTTTATTAGGCAAGAAAAA	CTTTTCCTTTTTTTTATTAGGCAAGAAAAA
8173	17	1	40720485	2.4984231	TTGGGGCCTCTCTTTTCCAGGGCTTTTTGT	TTGAGGCCTCTTTTTTCCAGGGCTTTTTGT	TCAGGACCTCTCTTTTCCAGGGCTTTTTGT
8177	17	1	43893826	0.7920950	CCAGCCGTCTCTGCCCCCAGGACTGCAGTG	ACTGTTGTCTCTGTTCCTAGGCCTGCAGTG	AGCTGTCTCTGCCCCCCCAGGACTGCAGTG
8179	17	1	43911077	0.4290930	CCCCACCCGCCCCACCCCAGGAAGGCTGTG	CAGCCTCTGTTCCACCCTAGGAAGGCTGTG	CCCCACCTGCCCCGCCTCAGGAAGGCTGTG
8197	17	1	19188930	0.7920950	TGTGTGTCCCTGCCCCACAGCGCCTGAGGC	TGTGTGTCCCTGCTCAACAGCGCCAGAGGC	TGTGTGTCCCTGCCTGACAGCACCCGAGGC
8203	17	1	57764359	2.4984231	CCTTCTGAATTCCTTTGCAGGTTGATGCAA	CCTTCTGAATTCCTTTGCAGGTTGATGCAA	CCTTCTGAATTCCTTTGCAGGTTGATGCAA
8233	17	-1	33445638	2.4984231	AGTCTGGGGCCCTTTGGCAGGCCCTGGTTG	AGTGTCCGCCCTATTGGCAGGCCCTCGTTG	TGCTCCTGCCCCTTCCACAGGCCCTGGTTG
8257	17	1	48672351	0.5581560	GCCTCCCCCTTTCCCTGTAGGAAATCAGCA	GCCTCCCCCTCTCCCTGTAGGAAATCGGCA	GCCTCCCCGTCTCCCTGTAGGAAATCAGCA
8275	17	-1	71377089	2.4984231	CCGGCACCCCCACCCCATAGCCATGTACTC	TCTCACCCCCTGCCCCTCAGCCTTGTACTC	CCCCGCCGCCCGCCCCGTAGCCATGTACGC
8281	18	-1	3129517	2.3630810	TTGTTGTCTGGCAACTGTAGGGGGAGGAGT	TTGTTGTCTGGTGACTGTAGGGGGAGGAGT	TTGTTATCTGGTGATTGTAGGGGGAGGAGT
8283	18	-1	12485999	2.3657150	GTTTGTTTTCTTTTTTTCAGCAATGCGGCC	GTTTGTTTTCTTTTTTGCAGCAGTGCGGCC	TGTTTGTTTTCTTTTTTCAGCAATGCGGCC
8285	18	-1	12459927	1.9777150	TTCCCTTATCTGTTGTTCAGGTTCCTAGGA	TTTTCCCTTCCATTGTTCAGGTTCCTAGGA	TTCCCTTATCTATTGTTCAGGTTCCTAGGA
8289	18	-1	12859253	2.4984231	TATATTTTTGTTATTTTAAGGAAATTCGAA	TATATTTTTGTTATTTTAAGGAAATTCGAA	TATATTTTTGTTATTTTAAGGAAATTCGCA
8321	18	1	21047360	2.4984231	CAGTGCTTTATCTCTTGCAGGAAAAAGCAG	TAGAACTTTATCTCTTACAGGAAAAAGCAG	TAGTGCTTTATCTTTTTCAGGAAAAAGCAG
8333	18	1	21086931	0.7920950	CACAATCTTTCTTCTTAAAGAATGGATGAC	ACGTGCGCTCTCTTCTGCAGGATGGACGAC	TACTTTTTTCCTCCCTAAAGAATGGAAGAC
8341	18	-1	19120661	1.5476660	TGTTTTGTTTTTTTATGCAGGTTCTGCTCA	TTGTTTTGTTTTTCATGCAGGTTCTGCTCA	TTGTTTTTTTTTTCATGCAGGTTCTGCTCA
8349	18	1	43819968	1.9777150	ACATTTTCTTTCCTCCCTAGATGGACCTCC	ACATTTTTTTTCCTCCCTAGATGGACCTCC	ACATTTTCTTTCCTCCCTAGATGGACCTCC
8379	18	-1	61074732	2.3630810	TATTAAATTCTTTTTATTAGGAATGACAGT	TATTAAATTTTTTTCATTAGGAATGACAGT	TATTAAATTCTTTTTATTAGGAATGACAGT
8385	18	1	54444010	1.9777150	CTTCTCTTTTCCTCTGCAAGTTGCTGCACC	CTCCTTGTTTCCTCTGCAAGCCGCTGCGCC	TCTTCTGTTTTCTCTGCAAGTTCCTGCTCC
8387	18	1	56002707	2.3310280	ATGTAAATTATCATTCACAGCCCAGTGCCC	TATACATTATCATTTAACAGCCCAGCACCC	TGTCCATTGTCATTCAACAGCCGAGTGTCC
8399	18	1	76973959	2.3630810	CCACTTTCATGTTTTTGCAGGTACTGTAAT	CCACTTTCATGTTTTTGCAGGTACTGTAAT	CCACTTTCATGTTTTTGCAGGTACTGTAAT
8409	18	1	9204471	2.4984231	TGTCTCTTCTCATTCTGTAGATTCAGATCC	TGTCTCTTTTCATTCTGTAGATTCAGACCC	TGTCTCTTCTCATTCTGTAGATTCAGATCC
8419	18	1	178930	0.3762760	ATTACTTTTTTTAAAAACAGGGAATGACTC	AATTTATTTCTTTTGTACAGGGAATGACTG	TTAAGTTTTTTTTAAAACAGGGAATGACTC
8423	18	-1	47800723	0.5629000	ACCCATTCCCCCCACCCCAGCAGCCCTACA	CACCGTTCCCTCCACCCCAGCAGCCCTACA	TCCTTTTGCCTGTCCCCCAGCAGCCTTACA
8441	19	-1	6026248	2.4984231	TCTGCACACATTTTCTTTAGCTTGAAATGG	CTCTGTACATGTCTTTGTAGCTTGAAATGG	TCTGCACACATTTTCTTTAGCTTGAAATGG
8475	19	-1	5229353	0.0000000	CCGCCTCCTCCCGCGCTCAGTGGGAGACGG	CTCCACCGCCTCCCGCTCAGTGGGAGATGG	CCGCCTCCTCCCACGCTCAGTGGGAGACGG
8491	19	-1	19745512	0.4772920	GCCCTCCGTTCCACCCCCAGCTCACCGAGC	CACACTCCTGTCCCCACCAGCTCACTGATC	TCCCCCCATTCCACCCCCAGCTCACTGACC
8495	19	-1	15539319	0.7920950	CCTGTGTTTTGTCTCCGCAGCTTTAGATAG	CCTGTGTTTTGTCTCCGCAGCTTTAGATAG	CCTGTGTTTTGTCTCCGCAGCTTTAGATAG
8501	19	1	19612775	1.3020110	TTCAACCCCCGTTTGTGTAGGTCATAAAAC	TTTCAATCCCATTTGTGTAGGTCATAAAGC	TCAACCCCCCATTTGTGTAGGTCATAAAAC
8513	19	-1	14277842	2.4984231	TCTTCCGATGCTTAAAGTAGAAGTGGAGCA	TCTTCCGATGCTTAAAGTAGAAGTGGAGCA	TCTTCCGATGCTTAAAGTAGAAGTGGAGCA
8533	19	-1	16488065	1.9777150	TTTCATGTCCTCTCTTACAGCCCCCACCTT	TTTCGTGTCCTCTCTTACAGCCCCCACCTT	TTTCATGTCCTCTTTTACAGCCCCCAACTT
8545	19	1	11032048	0.4772920	TCCTCCCTCTCGCTGCGCAGCCAACACGGG	TCCTCCCTGTCGCTACGCAGCTAACACAGG	CCCTCCCTCTTGCTGCGCAGCCAACACGGG
8549	19	-1	19421009	1.3020110	GTCCTCTGTCTTGGTTCTAGAATCACAAAT	CACCTATGCTTTGCCTCTAGAATTGCTGAT	GTCCTCTGTCTTGGGTCTAGAATTGCGAAT
8571	19	-1	44030501	0.7723170	GTCCCTCCTCTCTCTCCCAGTGAATACCCA	TATTCCCTCTTCTCTCCTAGTGAACACTCA	GGCCCTCCTCTCTCTCCCAGTGAATACCCA
8575	19	-1	50865349	2.4984231	CTCTCCTCTTTTGCTATCAGGTGCAGTATT	GTGTTCTCTTGTGCCACCAGACCCAGTATT	CTCTCCCGTTTTGCCATCAGGTCCAGTATT
8577	19	-1	50862366	2.4984231	TAGTTCCTCTTCTCCCCCAGTACATCATCC	CTGCTCCTCTTCTTCCACAGTACTTCATTC	TTGTTCCTCTTCTTCTTCAGTACCTCATCC
8603	19	-1	51010956	2.4984231	CTGGCCACCCCCACTACCAGGTTGGCCCCA	CTCTGCCCCCTCCTTCCCAGGCTAGCCCCA	TCTGACCATCCCCTGACCAGGTTGGCCCCA
8615	19	1	34706026	0.3841830	ATCTTTTGGTTACATTTTAGGTCGCTCAAG	ATCTTTTGGTTACATTTTAGGTCGATCAAG	ATCTTTTGGTTACGTTTTAGGTCGTTCAAG
8619	19	1	35752825	0.4803600	TTTCTCTTTTGTCCCTCCAGGGAGGACCTC	TTCTTTTTTTGTCCCTCCAGGCAGGACCTC	TCTCTCTTTTGTCCCTCCAGGCAGGACCTC
8621	19	1	35753446	2.4984231	GGCCTGTTGTCTTTCTGCAGACTGGCTCTT	CCATTCTTCTTCTTCTGCAGATTGGCTCTT	GGCCTGTTCTCTCTGTGCAGACTGGCTATT
8623	19	1	41745596	0.7920950	TCTGTCCTTTCTTCTCACAGGGCAAGCACA	TCTGTCCTTTCTCCTCACAGGGCAAGGACA	TCTGTCCTTTCTCCTCACAGGGCAAGGACA
8667	19	-1	50512642	0.3013340	TTTTGTCTGCCTTTCTTTAGGCTCAAAGAG	TGCATTTGGTTCACCTTTAGGCTCCAGGAG	TCCGGTCTTCCTTCCTCTAGGCTCAAGGAG
8685	19	-1	48863433	1.3020110	TTTGCTTCCTGAGGTAACAGGAATTCCACT	GTTTTCTTTCTGGGTGTCAGGAGTTCCACT	TTTGCTTCCTGAGGTAACAGGAATTCCACT
8691	19	1	1918885	2.4984231	TGTTTTCTGTCCCTCCCCAGAGCCGACAGC	GCATTTTCTGTCACTTGCAGAGCCGACAGC	CCGTCCCCTCTCCTCTCCAGAGCCGACAGC
8697	19	1	45801398	2.4984231	CCTCCCTCCTCACACTGCAGGGTTACCCTC	CCCACCTCCTTACCCCGCAGGGTTACCCTC	CCTCCCCCCTCACACTACAGGGTTACCCTC
8711	19	-1	18548570	2.4984231	ACTGCGCGGCCTGTCTTCAGGTGCACCCCA	CACTCCCAACTCTTCCTTAGGTGCAGCCCA	ACGGCGCCGTCCGCCCCCAGGTGTACCCCA
8715	19	1	740349	2.3657150	CCCCGTGACTCTCGTGCCAGCCATGTACTC	CCCCGTGCCTCTCGTATCAGCCATGTACTC	ACCCGCGCCTCTCGTGCCAGCCATGTACTC
8721	19	-1	5951607	1.3020110	ATTGTCTTTTTTGCTCCCAGTCCCCTGCAG	TTGTCTTTTTTGCCCCCCAGTCCTCCACAG	ATTGTCTTTTTTGCTCCCAGTCCTCTGCAG
8725	19	1	50183126	0.7920950	TCCCTGTTACTCTCTCCTAGAATTTTGTAG	TCCCTGTTACTCTCTCCTAGAATTTTGTAG	TCCCTGTTACTCTCTCCTAGAATTTTGTAG
8735	19	1	14674467	2.4984231	CTGCCCTGTTCTCCCCGCAGATCCGCAGTG	CCCTGACCTTCTCCTGGCAGACCCGCAGTG	CGCCCTCCTCTCCCCCACAGATCCGCAGTG
8749	19	-1	41942377	0.5629000	AGCTACCATTTTCTCTGCAGATCTTACACC	CTGCTCTCATTTCTCTGCAGATCCTTCACT	AGCCACTTTTCTCTCCACAGGCCCTTCACC
8781	20	1	25201865	0.0370150	CTTTTTAATCTCTGTTTCAGCTAAGGATGG	CATGGTCATCTCTATTTCAGCTGAGAATGA	TCCTTCTCTGTTTATTTCAGCTGAGGATGG
8805	20	1	9385957	1.4249420	TATTTCCTTTCTCTAATTAGGCTTCAGATG	ATTCTCTTTCTCTAATTTAGACCTCAGATG	ATTATCTTTCTCTAATGTAGGCGTCGGATG
8813	20	-1	5566915	2.4984231	GTTTAACTTTTAAATTGCAGACTATCGGTG	GTTTAACTTTTAAATTGCAGACTATCGGTG	GTTTAACTTTTAAATTGCAGACTATCGGTG
8825	20	1	5996004	0.3681940	AAAAAAACTTCTATTTTCAGTTGGATGGAT	AAAAACACTTTTATTTTCAGTTGGATGGAT	AAAAAAACTTCTATTTTCAGTTGGATGGAT
8847	20	1	32661622	0.7723170	TCTCCCCTTTGTTTCCCCAGTGGCTACATC	ATCTCCCTTTGTTTTCCCAGTGGCTACAGC	TCTCCCCTTTGTTTCCCCAGTGGCTACAGC
8865	20	-1	33331145	0.3681940	ATTTGGGGGGCTTGTTTTAGGTTATCCTTC	TTTTGGGGGGCTTGTTTTAGGTTATCCTAC	GTTTGGGGGGCTTGTTTTAGGTTATCCTTC
8885	20	-1	34322179	0.7920950	GGATTATCTTGAAATTTTAGACAAACTTTC	GGATTATCTTGAAATTTTAGACAAAGTTTC	GGATTATCTTGAAATTTTAGACAAAGTTTC
8887	20	-1	34304727	2.3657150	ATTATGCTTTTCAATTATAGATTGAAAGTA	ATTTATGCTTTTAATTCTAGATTGAAAGTA	AAAATTGTTTTTATTTTTAGATTGAAAGTA
8913	20	1	55906886	2.3657150	TGCTCTGTTTATTGTTTCAGTTCTGAGGTT	TACTGTGTTTATTGTTTCAGTTCTGAGGTT	CAGTGTGTTTATTGTTTCAGTTCTGAGGTT
8915	20	1	37601199	2.4984231	GGTGTGTTATTCTTTTTCAGCTTAGGAATC	GTCATTTTATTCTCTCCCAGCTTAGGAACC	TGTATGGTTCTATTTTTCAGCTTAGGAATC
8917	20	1	37612339	1.9777150	AGATGTGATTTTGTTTGTAGTACCTTGCAG	AGCTGTGGGTCTACTTGCAGTACCTGGCAG	AGGTGTGGTTTTATTTGCAGTATCTTGCAG
8931	20	-1	45938948	1.9777150	TGGTCCTGTATCTCTTTCAGATCCTGGCTC	GTCCTCTGTGTCTCTTTCAGATCCTGTCTC	GTCCTGTGTGTCTCTTTCAGATCCTGGCTC
8947	20	1	42331127	2.3451359	TAACCTCCCTCCCTGGACAGGACCCTGATG	TTAACCTCCCTCTCTGGCAGGACCCTGATG	TAACCCACATCTCTGGGCAGGACCCTGATG
8949	20	-1	47364417	2.4984231	TCTCTGCTTCTCTCCTCCAGGCATTCCTGC	GCTTGTTTTTGTTTCCGTAGGCCTTCCTAC	CCCTGCTTCTGTTCCTCTAGGCATTCCTGC
8963	20	-1	46365686	2.4984231	CTTCCACCCTTGACTTGCAGGTTCCATGCA	CCAGTACCCTCTGCTTGCAGGCTCCATGCA	ACCTTGGCTCCTGCTTGCAGGTTCCATGCA
8965	20	-1	46319039	0.1729000	TGTCTCTCCCCACCCCCCAGGATTACCTCA	TCCCATTTCTCCCGCCCCAGGATTACCTCA	GTCTCTCCCCGACCCCCCAGGACTACCTGA
8969	20	-1	46288196	2.4984231	TTTGACACTTGAAAACTTAGGCAGTTTCAG	TTTGGCATCTGAAAATGTAGGCAGTTTCAG	TTTGACCCCCGAAAACCTAGGCAGTTTCAG
8975	20	-1	44483931	1.4249420	CTTTCCCCCTCTCCCTACAGAGGAAGGCAT	CCACTTTCCTCTCTCCACAGAGGAAGGCAT	GCTTTCCCCTCTCTCCACAGAGGAAGACAT
8985	20	1	36150757	0.3959030	AATCGCATATTTCCTTCAAGGTGTTCCTGG	AATCGCATATTTCCTTCAAGGTGTTCCTGG	AATCGCATATTTCCTTTAAGGTGTTCCTGG
8987	20	1	61299361	2.4984231	GCTATTGTTGGGCTTCCCAGGTGTACCGAG	ACTGTTGTTGGGCTCCCCAGGTATACCGAG	GCTGTTGTTGCGCTCCTCAGGTGTACCGAG
8995	20	1	4167387	0.5581560	ATGTCTGGCTTCCTCACCAGCATGGAAGCT	GTGTCTGGCTTCCCCACCAGCATAGAAGCT	GTGTCTGGCTTCCCCACCAGCAAGGAAACT
9007	20	1	62507166	0.4713830	TGTAGACTTTCTGTTTTTAGCTATGTGAAA	CACAGACTTTCTGTTTCTAGCTATGTGAAA	CACAGACTTTCTGTTTTTAGCTATATGAGA
9009	20	1	62517366	1.4249420	CTCCTGCTGCCACCTTCCAGGGCTCATCCA	CTCCTGCTGCTATCTTTCAGGGCTCATCCG	CTCCTGCTGCCACCTCTCAGGGCTCGTCCG
9011	20	1	61907440	2.4984231	CACTTGTGGCCCCTTTGCAGGTTTGTTTTG	CCACCCTACCCCCTTTGCAGGTTTGCTTTG	GCATGTGGCTCTTCCTGCAGGTGTGTTTTG
9013	20	1	61915200	1.9777150	CTTCTTGCTGTCGGGTAAAGTTTTGGGGTC	TTCGTGCCTACTGGGTCAAGTTTTGGGGTT	CCCTTGCTATCTGGGTAAAGTTTTGGGGCA
9017	20	-1	45022240	0.4713830	ACTGTTTTTCTCTTGCATAGGTGGTCGTTG	ATACTGTTCTCTCCCCACAGGTGGTCACTG	ATGGTGTGTTTCTTACATAGGTGGTCGTTG
9029	20	-1	3652143	2.4984231	GCCTGGTGCACTGCCCGTAGGTGTGCCAGA	AGTGGGCACAATGCCCATAGGTGTGCCAGG	AGTGCACACACTGCCCATAGGTGTGCCAGA
9059	21	-1	33974677	2.4984231	CTCTGCTCTCCTCTTTGCAGAGGGGACAGG	CTCTGCCCTTGCCTTTGCAGAGAGGGCAGG	CTCCACCCTCCTCTTTTCAGAGAGGACAAG
9067	21	-1	30968890	1.9777150	TTTTCTCTCTGAAAACCAAGGCTGCTGGCG	TTTTCCCTCTGAAACCCCAGGCCTCTGGTG	TTTTCCCTCTGAAAACCAAGGCTGCTGGAG
9077	21	-1	38605743	1.9777150	CCTCCAACTCTCCCCTTTAGTATACACTGC	GTCTCCTGCTTCTCCTCTAGTACACACTGC	TCTCCGACTTCTCCCTCCAGTATACCCTGC
9081	21	-1	37420694	0.5581560	TTTACTTTCCTTTTGGCCAGGAGGGACAGA	TCTGCTTTCTCTTTGGCAAGGAGGGCCAGG	TTTACTTTCTTTTTGGTAAGGAGGGGCAGA
9095	21	1	44106299	1.3020110	ACCGCGCTTCTGTTTTGCAGGTAATCTTCA	TCAACTTCTGTGTTTTGCAGGTGGTTTTCA	CTGTCGCTCGTGTCTTGCAGGTGGTCTTCA
9097	21	1	44152177	1.5476660	CTTTCTTCTTTGGTTTGTAGAGAGAGAAGA	TTCTCTTCTTCGGTTTGTAGAACGAGAAGA	TTTCTTTTTTTGGTTTATAGAGAAAGAAGA
9113	21	1	33825617	2.4984231	CTCGACTGAATATTTTCCAGGTTACCTAAC	CCCAGCTGAATATTTTCCAGGTTACTTAAC	CCCAGCTGAATATTTTCCAGGTTATCTAAC
9117	21	-1	27369731	0.5629000	TTCTCTTATTTTTTCCATAGTGTCCCAAAG	TTCTCTCGTTTTCTCCATAGCAACCCAAAG	TTCTCTTATTTTCTCCATAGTGTCCCAAAG
9119	21	1	45560129	0.4713830	GGCCTTTTGTCTCCCGGTAGGAGCACGTTT	AGCCTCTCCTCTCGCGGCAGGAGCACATTC	AGGACGCCTTTTCTTGTCAGGAGCACATTC
9123	21	1	35195788	2.3630810	TCAATATTTCTCCCCACCAGAATTTATTGC	GTATCTCAATATTTCTCCAGAGTTTATTGC	TCAATATTTCTCCCCACCAGAATTTATTGC
9125	21	1	35247655	2.4984231	GTTTTTATTCTCCTGTGTAGATCCTGGAAA	GGCTGTTGTCTTCTGTACAGATCCTGGAAA	CCCCACCCCACTCCCCGCAGATCCTGGAAA
9161	22	-1	19077003	2.4984231	CTCACCCTTTGGTCCCACAGAGCTGCGGTG	TGTTACCCTTTGTTCTACAGAGCTTCGGTG	CTTGCCCTTTGGTTCCACAGAGCTGCGGTG
9163	22	1	18171749	0.4149390	TTCTTTTGTCCTATCTTCAGCCTTCACCAG	GTCTTCTCTCTTGTCTTCAGCCTTCACCAG	TTCTTTTACCCTATCTTCAGCTTTCACCAG
9169	22	1	21341790	2.4984231	CACCCCTGTGCCCACCCCAGGGCCTTTACC	CTCCCCTTGTGCCTCTCCAGAGCCTTCACC	GCCCCGTTTCCCCCCACCAGGGCCTTCACC
9175	22	-1	42998062	0.3959030	TGACCACTGAGTGTTTCCAGGTTCCACAGC	TGACTACTGGATGTTCCTAGGTTCCACAGC	TGGTCTCTGTGTGTTTCTAGGTTCCACAGC
9183	22	-1	29735763	2.4984231	CTGCCTGCTTCTGCTTGGAGATGGGGGATG	GCCTGCCCTTCTGCTTGGAGATGGGGGATG	CTGCCTGCTTCTGCTTGGAGATGGGGGATG
9207	22	-1	41980376	1.5476660	GCCCTGTGTTCCTTGGCCAGACCATCCAGA	CCTTGTGTTCTGTACAACAGACGATCCAGA	GCCGCATGTTCCCTACCCAGACCATCCAGA
9239	22	-1	31846346	1.9777150	TTTTCTTTTGACTCTTTTAGCGAAACCTTG	TTTTTTTTTTTTTTTTTTAGCGAAACGTTG	TTTTCCTTTGACTTTTTTAGCGAAACCTTG
9241	22	-1	38618669	1.3020110	CGGGGTTTGGCCGCGGGCAGTGCCAACATA	CTGGGTTTGGCCTCGGGTAGTGCTGACGTA	CGGGGTTTGGCCGCGGGCAGTGCCGACGTA
9243	22	-1	43533304	2.4984231	ATGCGCTTCTCTCTGGCCAGGTTTGTATGC	ACGAACCTCTATCTGGTTAGGTCTGTATGC	ATGCGCTTCTCTCTGGATAGGTCTGTATGC
9253	22	1	30418015	2.4984231	CTGTGTTTGTTTGCCAACAGACTTCAATCC	CTGTGTTTGTTTGCCAACAGACTTCAATCC	CTCTGTTTGTTTGCCAACAGACTTCAATCC
9261	22	1	39104847	2.4984231	GCTGTTGGTTTCTTTTCTAGCTGGTTCTAG	GCTGTTGGTTTCTCTTCTAGCTGGTTCTAG	GCTTTTGGTTTCTCTTCTAGCTGGTTCTAG
9273	22	-1	29927099	0.5126560	CCTCCTGTTTCCATCATCAGCTCATATGAA	TCTTCCGTTGCCATCATCAGCTCATATGAA	CTTCTTGTTTCCATCATCAGCTCATATGAA
9275	22	1	26747015	2.4984231	TCTGGTTTCATCCCGTGTAGTTATGTACTG	ATGTACTCTTCTCTTGGCAGTTATGTACTG	CAATCTGATTTTGTCCGCAGTTATGTACTG
9325	22	1	30035076	0.5126560	TTTGCTCTGCAATTCTGCAGGTACTGGATC	TCTGCTCTGCAATTCTGCAGGTGTTGGATC	TTACTTTTGTAATTGTTCAGGTGCTGGATC
9375	23	-1	19013166	0.4112070	TAATGCTTATTCTGCTGTAGACTGGAGTAA	TAATGCTTATTCTGCTGTAGACTGGAGTAA	AAATGCTTATTCTGCTGTAGACTGGAGTAA
9379	23	1	21579586	2.4984231	ACTTTGTTCTCTGTGTTTAGGCAAGCTACG	ACTTTGTTCTCTGTGTTTAGGCAAGCTACG	ATTTTGTTCTCTGTGTTTAGGCAAGCTACG
9397	23	1	30709237	2.4984231	TATTTTATTTTGGTCTATAGTGTGGCTTGA	TATTATGTTTTGATCTATAGTGTGGCTTGA	TATTATATTTTGGTCTATAGTGTGGCTTGA
9403	23	-1	41481887	2.4984231	ATATGCTGCCTTCCTCCTAGGACTTCTAGC	ATATGCTGCCTTCCTCCTAGGACTTCTAGC	ATATGCTGCCTTCCTACTAGGACTTCTAGC
9405	23	-1	41416353	2.4984231	AACCTTGTGTCTTATTTCAGAGAGATTCCC	AACCTTGTGTCTTATTTCAGAGAGATTCCC	AACCTTGTGTCTTATTTCAGAGAGATTCCC
9407	23	-1	41414888	2.4984231	GGGTTGGCTTTATTCTACAGGACTTGCCAT	GGGTTGGCTTTATTCTACAGGACTTGCCAT	GGGTTGGCTTTATTCTACAGGACTTGCCAT
9411	23	1	44919851	1.9777150	CTTCCTTCTGTGATTCTTAGGCATGTAAAC	CTTCCTTCTGTGATTCTTAGGCATGTAAAC	CTTCCTTCTGTGATTCTTAGGCATGTAAAC
9421	23	1	48372512	2.3657150	CTGACCCCTGGGGGCCCTAGGGGCACCATG	CTGACCCCTTGGGGCCCTAGGGGCACCATG	CTGACCCCCGGGGGCCCTAGGGGCACCATG
9425	23	-1	46495083	1.9777150	TCCCTTCTTCTGCTGCCCAGAGTTGGCGTC	TTCCTTCTTCTGCTGCCCAGAGTTGGTGTG	TCCCTTCTTCTGCTGCCCAGAGTTGGCGTC
9467	23	1	85631824	0.5581560	CTGCTACACTCTCCTTTTAGAAGGAAGAGG	TTGCTACACTCTCCTTTTAGAAGGAAGAGG	TTGCTACACTCTCCTTTTAGAAGGAAGAGG
9481	23	-1	99658662	0.5581560	ACCTTTAAATTCCTTTGCAGTAATTGTTTA	ACCTTTAAATTCCTTTGCAGTAATTGTTTA	ACCTTTAAATTCCTTTGCAGTAATTGTTTA
9483	23	1	110389746	1.9777150	TTTATTTACGTCCATTACAGCCAGATCTCT	TTTATTTACGTCCATTACAGCCAGATCTCT	TTTATTTACGTCCATTACAGCCAGATCTCT
9485	23	-1	83320119	2.4984231	ACACATTTTTTTTAATTTAGGATTTGCTTT	AAATTTCTGTATCCATTTAGGATTTGCTTT	ATATTGTCATTTTCATTTAGGATTTGCTGT
9545	23	-1	153197568	2.4984231	AGTGCCTTGTTCCCCTGCAGTAACCGGGCC	AATGCCTTATTCCCCTGCAGTAACAGGGCC	AGCGCCTTGTTCCCCTGCAGTAACCGGGCC
9557	23	1	47030424	0.0000000	CATCTCATTCTGTCGGCCAGGATTCCTACG	CATCTCATTCTGTCGGCCAGGATTCCTACG	GGTCTCATTCTGTTGGCCAGGATTCCTACG
9561	23	1	123224701	2.4984231	GAATAAAATTCTCCTTGAAGCACGCAGGTA	GAATAAAATTCTCCTTGAAGCACGCAGGTA	GAATAAAATTCTCCTTGAAGCACGCAGGTA
9567	23	-1	19564168	1.9777150	TTTTCTTTTGGCTTTATCAGTCATCCCTTT	TTTCTTTTGGCTTTATCCAGTCTTCCCTTT	TTTCTTTTGGCTTTATCCAGTCTTCCCTTT
9569	23	1	152835058	2.4984231	TCTCATTTTCTCTCCCACAGATGGAGGTAG	TCTCATTTTCTCTCCCACAGATGGAGGTAG	TCTCATTTTCTCTCCCACAGATGGAGGTAG
