# Supplementary material for: Correlated Evolution of Nucleotide Positions within Splice Sites in Mammals
Source: PLoS One. 2015 Dec 7;10(12):e0144388. doi: 10.1371/journal.pone.0144388 (PMC4671708; doi:10.1371/journal.pone.0144388)
Supplement: S1 Dataset — File names correspond to type of SS (DSS or ASS) and type of splicing (constitutive or cassette exons). Column names: id, internal SS id; hg19_chr_num, chromosome number (hg19 human genome annotation); hg19_chr_chain, chain; hg19_coord, coordinate of SS on corresponding chromosome; age, age of SS in Ks units; human_seq, sequence of SS in human genome (including the canonical dinucleotide of the SS, 18 adjacent intronic nucleotides, and 10 adjacent exonic nucleotides); mouse_seq, sequence of orthologous SS in mouse genome; dog_seq, sequence of orthologous SS in dog genome. (ZIP) [file pone.0144388.s001.zip › Cassette DSSs.csv]

id	hg19_chr_num	hg19_chr_chain	hg19_coord	age	human_seq	mouse_seq	dog_seq
2	\N	\N	\N	\N	ATCCCGCAAGGTACTGTCGGCCTCTCATCC	ATCCCGCAAGGTACTGTTGACCTCTTACCC	ATCCCGCAAGGTACTGGTCTCTTGCTCTCA
6	1	1	235564902	0.0133410	TTAAATGCAGGTAACTTTTCATTATGAATC	TTAAATGCAGGTAAACATTTCTTATGACTT	TTAAATGCAGGTAAGTTCTCATTATGAATT
38	1	1	11888681	2.4984231	AGCTCGTCAGGTATCTGCACAGTCGCCTCC	AGCTCGTCAGGTATCTGCAGTGAGCCCCTT	AGCTCGTCAGGTACCTGGTCGCCTCCCCCA
44	1	1	10386417	2.4984231	TAGTGGGAAGGTTGGTGAGGTTATTGTGAG	TAGTAGGAAGGTTGGTGAGGTCATTGTGAG	TAGTGGGAAGGTTGGTGAGGTTATTGTGAG
58	1	1	6101932	2.3657150	AGTTTTACAGGTAATGAGTCTTCATTCTCC	AGTTTTACAGGTAATAAGTCCTCTTCCTCC	AGTTTTACAGGTAACGAGCCCTCTGTTTTC
64	1	-1	9816536	2.4984231	ACCAAAGAAGGTGATAAAGGGTTCTTTCTT	ACCAAAGAAGGTGATAAAGGGTTCTTTGTC	ACCAAAGAAGGTGATAAAGGGTTCTTTCTA
66	1	-1	9797553	2.4984231	GCCTCTGCAGGTTGCTGGATTTTTTCCCTA	GCCTCTGCAGGTTGATGGATCACCCCACCC	GCCTCTGCAGGTTGCTGGATCTTTCCCTAC
100	1	1	16782388	2.3630810	AATCTACAGGGTAAGGAGGGCCATGTTCTG	AATCCACAGGGTGAGGAGCACAGCTTTCTG	AATCTGCAGGGTGAGGAGGGTCACATTTTT
108	1	-1	23660008	0.5629000	TGGAACGGAGGTAAGTGTTCTTTAGCAGTT	TGGGACAGAGGTAAGTGCTTTTAGCCCTTT	TGGAACAGAAGTAAGTGTTCTTCAGCTGCT
124	1	1	23392564	1.3020110	CACTGTCAAGGTATTTTTTTCATAATTTTT	CACTGTCAAGGTATTTTTTCATAATTTTTC	CACTGTCAAGGTATTTTTTTTATATAATTT
162	1	-1	26627414	0.3013340	AGTCGGCAAGGTGAGAGCAGAGGCCTGAAG	AGTAGGCAAGGTGAGAGTGGAGGGCTAAAG	AGTAGGCAAGGTGAGAACAGAGGCCTAAAA
178	1	1	29616224	2.4984231	CCTACTACCCGTAAGTAGCTCTACCTTGCC	CTTACTACCCGTGAGTAGTTCTGACCACCT	CCTACTACCCGTAAGTAGCTCGGCGCCACC
182	1	1	29385364	1.9777150	AATGAGGAAGGTTAGCCATTTTTCACTTTC	AATGAGGAAGGTTAGCCTATTTTCCCTTTC	AATGAGGAAGGTCAGCCATTTTTCACTTTC
184	1	1	29435949	2.4984231	AATTACCAAGGTAACAGACCAGCTAGAACC	GATTACCAAGGTAAAGGAGCGTCCATCGGC	GATTACTAAGGTAACAGGCCAGTTAGAACT
188	1	-1	32145402	1.5476660	GGGCCCGCAGGTGTGTCGCTTGTCTCCTCT	GGGCCCGCAGGTGTGTGTGGCTTGTGTCCT	GGGCCCGCAGGTGTGTGTCGCTTGTCTCCT
232	1	-1	42671430	0.3762760	GACTAACAAAGTAATTTCATTTTTTTAAAC	GACTAACAAAGTAATTCCACTTTTTAAACA	GACTAACAAAGTAATTCTGTTTTTTTTTAA
256	1	-1	32209791	1.9777150	ACCTGCCCAGGTAGGCCCATCCTCCTCCCC	ACCTGCCCAGGTAGGCGTCCTCCTTCCTGC	ACCTGCCCAGGTATGCCCATCCTCCCGCCT
258	1	-1	32200781	2.4984231	GGAACGCCATGTTAGTCGTGCCCCCTGGGG	GGAATGCCATGTTAGTTGTGCCCCCTGGGG	GGAACGCCATGTTAGTTGTGCCCCCCGGGG
260	1	1	44048764	2.4984231	CAGCGAGAAGGTTGGTCCTTTTCACTTCTT	CAGCGAGAAGGTTGGTCGTTTTCACTTCTT	CAGCGAGAAGGTTGGTCCTTTTCACTTCTT
262	1	1	44063724	2.4984231	GATGAGGACGGTAGGCAGTGCCACCGGGGC	GATGAGGACGGTAGGCTGCAGTGGGTAACA	GACGAGGACGGTAGGCCTTGGCGCCAAGGG
264	1	1	44067768	2.3451359	CGAGGACTATGTAAGTAACAGGTGTGCGAA	CGAGGACTATGTAAGTAACAGGTGTGCAAG	CGAGGACTATGTAAGTAACAGGTGTGCGAG
268	1	1	44441520	0.1729000	ATGTGGCATGGTAAGGGAGGGCAGGGGGAG	ATGTGGCATGGTAAGGGAGGGCATGGAGAG	ATGTGGCCTGGTAAGGGAGGGCGGGGAGAG
280	1	-1	43830854	2.4984231	TGTCTATGAGGTGGGCCCCTGGGATGCCGG	TGTCTATGAGGTAGGCTGGAATGCCTAGGC	TGTCTATGAGGTGGGCCCCTGGGATGCCCA
298	1	-1	31437518	2.4984231	TTAAACCTGGGTAAGAACCATTACTCTAAC	TTAAACCTGGGTAAGAACCATTACTCTAAC	TTAAACCTGGGTAAGAACCATTACTCTAAC
302	1	-1	31414842	0.4803600	GCTTGTACAGGTAGTGGAGTTGCCAGTAGA	GCTTGTGCAGGTACTGTGGTTGCCAGGAGA	ACTTGTACAGGTAGTGGAGTTGCTAGTAGA
304	1	1	36640609	2.4984231	CCCAGTAGAAGTAAGAGAAGGCCCAGCCCT	CCCAGTAGAAGTAAGAGAAGGCTCAGCCTT	CCCAGTAGAAGTAAGAGAAGGCCCAGCCCT
322	1	1	99203945	2.4984231	TTATGAACAGGTAATTAGTGTTGTTTGATA	CTATGAGCAGGTAAGCCCGCGATTCTCGAA	TTATGAACAGGTAATTAGTGATATGTGATA
334	1	-1	51934142	0.4112070	ACCAAGATTTGTAAGAAATGCTTTTAGATT	ACCAAGATTTGTAAGAAATTATTTTATATA	ACCAAGATTTGTAAGAAATGATCTTAAGTT
360	1	1	78390914	1.9777150	AGCATCAGAGGTAAACAGACATTTCCTTTA	CGCATCAGAGGTAACAGACATTTCCTTTAA	AGCATCAGAGGTAAATGGACATTTCCTTTA
368	1	-1	58996270	2.4984231	ATTGCAGGAGGTAAGTCTGAGACAATAACT	GTTGCAGGAGGTAAGTCTGAGATGGTCTGT	ACTACAGGAGGTAAGTATGAGACAGTAAGT
374	1	1	93586229	0.3013340	CCCTGGAGAGGTAGGTGGTCTGAGAACTAA	CCCTGGAGAGGTAGGTGGCTCAGAGCTCCT	TCCTGGAGAGGTAAGTGGTCTTAGTTAGGG
376	1	1	93595005	0.3013340	CTGATTCAAGGTAAAAGTTGATCTGTGGCT	CTGACTCAAGGTAAAGTCTGCGTCACAGCT	CTGATTCAAGGTAAAAGTTGATCTGTGGCT
382	1	-1	53699211	0.3681940	GGGCCGGCAGGTGTGTTTTATTGATTATCC	GGGCCGGCAGGTGAGTGCTTTATTGACTCT	GGGCCGGCAGGTGAGTGTTAGCAACTGTCC
392	1	1	53416558	2.4984231	ATTCAGGGTGGTAAGGAGTGCTTGTCTAGT	ATTCAAGGAGGTAAGGTGTACTTTACCAAT	ATTCAGGGTGGTGAGGATCGCTTATTTGTC
404	1	-1	47652988	0.7920950	AGGAGGAGCCGTGAGTGCTGCCCAAGGGTC	AGGAGGAGCCGTACGTGCCATGTGAAGGCT	AGGAAGAGCCGTGAGTGCTGCCCGGGAAGG
410	1	-1	86851138	1.3020110	TTTTGAAAATGTGAGTGACTTATGAATATA	TCTAGAAAACGTGAGTGTTGGACTTAGAAT	TTTTGAAAATGTGAGTACTTATGAAAATCT
414	1	-1	54348783	0.5581560	CAAAACTGAGGTTTGAACTTGTCTTTGAGA	CGAGACCGAGGTTTGGACTACGCTTCCATT	CAAAACTGAGGTTTGAACTTGCCTTTAACA
424	1	1	67101698	1.5476660	AAAAGTTTCGGTAAGGAAACAGATTTTAGT	GAAAGCTTCGGTAAGGACACAGACTTCAGT	AAAAGTTTCGGTAAGGAAACAGATTTTAGT
426	1	1	67148052	1.9777150	ACCACCAGTGGTATGTCTTATGCTTGAGTG	ACCACCAGTGGTATGTCTTACTATTTGAGT	ACCACCAGTGGTACGTCTTACTGTTTGAGT
458	1	1	54534570	2.4984231	ACAAGGATAGGTATATTCCTTCTTAATTTT	ACAAGGATAGGTATGCTCCTGGCCTCTGAG	ACAAGGATAGGTATGTTCCTTCTGAGTTTT
472	1	1	46466651	0.5149640	GAGCTGACAGGTAATAGCGGGTATAATGGG	GAACAGACAGGTAATAACGGGCGTGATGGG	GAACAGACAGGTAATAGTGGACATGATGGG
484	1	1	91979600	1.9777150	TGCAGTGAAAGTAAGTAATGTAGCTTAATA	TGCAGAGAAAGTAAGTAATGCAGCTTCATA	TGCAGTGAAAGTAAGTAATGTAGCTTAATA
494	1	-1	54722797	2.3657150	GGGAAACCAGGTACTGTACCTTTTCATGTT	GGGAAACCAGGTACAGTATCTTTTCTTGTT	GGGAAACCAGGTACTGTACCTTTTCATGTT
512	1	-1	112321055	0.4803600	CACCATCAAGGTATAACTTTTTAAAAATTC	CACCATCAAGGTATAACTTTATAAATTCAA	CACCATCAAGGTATAACTTTTTAAAAATTC
524	1	-1	114940559	2.4984231	TAATTTGAAGGTAAGCTTTTCAGACCATGC	TAATTTGAAGGTAAGCTTTTCAGACCATGC	TAATTTGAAGGTAAGCTTTTCAGACCATGC
536	1	-1	115280089	0.7920950	ACGTAATGGGGTAAACTTGTGTATTTTTCT	ACGTAATGGGGTAAACTTGTGTATTTTTCT	ACGTAATGGGGTAAACTTGTGTATTTTTCT
552	1	1	114449783	0.3681940	CTCTACACAGGTGGGCCTCTCAAGGAATCC	CTATACACAGGTGAGCCTCCCAAGGCATTC	CTCTACACAGGTGGGCCTCCCTCCTACCTT
566	1	-1	114445257	2.4984231	GTAGCCTCAGGTGAGTACCCTCTTCTCTGT	GTAGCCTCAGGTGAGTGCTTCGATACCCTG	GTAGCCTTAGGTGAGTACCCGCTTCCCTGA
574	1	-1	110282452	0.5581560	TGCGGGGAAGGTAATGCCGCTCCGCGTGCC	TGTGGGGAAGGTAATGAATGTCTGTGGGTG	TGCGGGGAAGGTAATGCGGCCCGCGCGAGC
608	1	1	172546699	2.4984231	GTACATAAAGGTTAGCAACCTTCTCTTTTG	GTACATAAAGGTTAGCAACCTTCTCTTTTG	GTACATAAAGGTTAGCAACCTTCTCTTTTG
630	1	-1	151413401	1.9777150	AACAACAATGGTAAGTGGGATTATTGGGAA	AACAACAATGGTAAGTGGGATTATTGGGAA	AACAACAATGGTAAGTGGGATTATCTGGGA
642	1	1	202249980	2.4984231	TGGAGACACTGTGAGTTTTGAGGTCTTGGT	TGGAGACACTGTGAGTGGGAGAGCCTGTTT	TGGAGACGCTGTGAGTGCTGGGTTGGTGGG
658	1	-1	153923733	0.7920950	CATCACTCAGGTATGCGTGGCTGCCTTCCC	CATCACTCAGGTATGCGTGGCCACCTTCCC	CATCACTCAGGTATGCGTGGCTGCCTTCCG
660	1	1	167745403	0.5149640	ATCTCACCAGGTAATGGCTGATTGCGATTC	ATCTCACCAGGTAACAGCTGATGGCACTCT	ATCCCATCAGGTAACGGCTGATTGCAGTTC
666	1	1	156177804	0.3013340	CCGTGTGCAGGTAAGACTGACCACTTCCCT	CCGTGTGCAGGTAATGCCGGCCTCCTCCCC	CCGAGTGCAGGTAAGGCCAGCCTCTACCCC
734	1	1	183516387	2.4984231	AAGCCTTTTTGTATGTATTTGACATAATTC	AAGCCTCTTTGTATGTATTTGACATAATTC	GAGCCTCTTTGTATGTATTTGACATAATTC
736	1	1	151534641	0.5581560	AGCCCAGAAGGTACTGCGGAATTCTGGTGG	AGCCCAGAAGGTATCAAGGTGTCTGTTGGG	AGCCCAGAAGGTATCAAGGTTTCTGGTGGG
758	1	-1	169673706	0.1729000	ACCTGTCAAGGTGAGTAACTTCAGACTAGA	ATCTGCCAAGGTGAGTGACTTTAGAGTGGA	ACCTGTCAAGGTGAGTAACTCTTCAGACTA
762	1	1	161298287	1.9777150	CTATCTACAGGTAAGGAAGGATTCTGGAGC	CTATCTACAAGTAAGGGCCCTGGAGCCGGA	CTATCTACAGGTAAGGTCTCTGGAACCAGG
764	1	1	161326630	1.9777150	CCGACACTTGGTAAGTTAATTCGGGATTTG	CCGACACTTGGTAAGTTTCTTGTGGGCGAA	CCGACATTTGGTAAGTTAATTGTGGATATA
770	1	1	164789421	2.4984231	GCAATCACAGGTAGGGACCCAGCCAATATG	GCAATCACAGGTAGGGACCCAGCCAATATG	GCAGTCACAGGTAGGGACCCAGCCAATGTG
774	1	-1	151143906	2.4984231	CATTGCCAATGTAAGGCTAGTTGACATCCC	AATCGCCAATGTAAGGCTAGCTGACATCCC	CATTGCCAATGTAAGGCAACTTGAAATCCC
778	1	-1	150814897	2.4984231	GACTTGCCAGGTAGGAGAACAGTGTCTTTT	GACTTGCCAGGTAGGAGCTGTGCTGTTTAG	GACTTGCCAGGTAGGAAAACAGTATCTTTC
786	1	-1	151110459	2.4984231	TGGCTCCGAGGTCAGGGCGGGCCTGGGGAA	TGGCTTCGAGGTCAGTCATGCTTGGGGGCT	TGGCTCAGAGGTCAGGGCGGGCCTGGGGGA
788	1	-1	151106433	0.7920950	CACACTCGGGGTAAGGGGGCTACTTGGGAG	CACACACAGGGTAAGGGGGTCATCTGGGAG	CACACTCAGGGTAAGGGGGCTCGCTGGGAG
832	1	-1	156941486	1.9777150	TGGCTCAGTGGTGAGTGATGTAGGCACAGC	TGGCTTAGTGGTGAGTGGTAGCAGGCACTG	TGGCTTCGTGGTGAGTGAAGCAGGCCAGGC
848	1	-1	156264547	2.4984231	TTTTACCAGGGTGAGGAGGTTGGGAGAGAA	CTTCACCAGGGTGAGGGTCTGAAGGAGCCC	CTTCACCAGGGTGAGGAGGTTGGGGAGAGC
852	1	1	167985189	1.5476660	CATGCTTCAGGTTATTAATGTCAAGTGTCC	CGAGCTTCAGGTTATTGATGTCAAGTGTGC	CGGGCTTCAGGTTATTACTGTCCAGTGTCC
854	1	1	167992285	2.3657150	GAGCAACAGGGTGCGTGCAACAGGAGATGC	GAGCAACAGGGTGCGTGCAACAGGAGATGC	GAGCAACAGGGTGCGTGCAACAGGAGATGC
882	1	-1	154192309	0.1729000	TGCCCCCAAGGTAGGTCCTTAGGGCACAAG	TGCCCCCAAGGTAGGTCACTAGAATGCAAG	TGCCCCCAAGGTAGGTCCTGCAGGCGCAGG
884	1	-1	154186366	0.4803600	CGTACCTCTGGTAAGGGCTACCTGACAGGG	CGTGCCTCTGGTAAGTTAGCTGATAAGGTA	CGTGCCTCTGGTAAGGGTTATCCAACAGGA
920	1	1	214478593	2.4984231	GGAGTGTCAGGTAGGTGCTGGGCCATTGGC	GGAATGTCAGGTAGGCGCGGGGGCCAGCTG	GGAGTGTCAGGTAGGTTCTGGGCCAACTGG
922	1	1	213244383	2.4984231	TGTCCAGGAGGTAACATTTATATGAAGATT	CGTCCAGGAGGTAGTCTGCTTATCCACGCG	TGTCCAGGAGGTAACATGTTTACACATATG
938	1	1	218536759	0.5629000	GGGTACCTTGGTGAGTACACTTGTCTGCTT	GGGTACCTTGGTGAGTACACTTGTCCACTT	GGGTACCTTGGTGAGTACACTTGTCTGCTT
952	1	-1	235377081	2.4984231	GGAATGTGAGGTAACTTGAGTTTTAGCTAG	GGAATGTGAGGTAACTTGAGTTTCAGCTAG	GGAATGTGAGGTAACTTGAGTTTTAGCTAG
968	1	1	228336157	0.1729000	GCTCTCTGAGGTGGGCCCATCCTTGTGCCT	GCTCTCTGAGGTAGGCCCTTCCCATCTACC	GCTATCAGAGGTGGGCTCTCAGGGGGCACT
972	1	-1	226346882	0.3841830	ACAGCAACAGGTACGATAGACAACCCTAGA	ACAACAACAGGTATGACAGCAGCTCTAGAG	CCAGCAGCAGGTGCGCGCACCCCCTTCCAG
982	1	-1	232539868	1.5476660	TCCTATCTAGGTGATTGTCTGGGGCTGCTC	TCCTACCTAGGTGATTGACACGCGTTCTTG	TCCTATCTAGGTGATTGTCCGGGGCTGACC
990	1	-1	227300369	2.4984231	CAAAAAAGAGGTTAGTAGTCAGGCAAATTT	CAAGAAAGAGGTCAGTAGCCAGGCAAATTC	CAAAAAAGAGGTTAGTAGTCAGGCAGATTT
1004	1	1	242015713	0.3784570	CTAGAAGAGAGTAAGTTAATTCTCTACTTA	CTCGAAGAGAGTAAGTGACTTCCTACTAAC	CTAGAAGAGAGTAAGTTGATTCTCTATTCA
1046	2	1	11916319	0.3841830	CTTCGGAAAGGTAGAGGAGTTATTTTCCCC	CTTCGGAAAGGTAGACCTGTTTTTACAGAA	CTTCAGAAAGGTAGAGGGGCTCTTTTCCCC
1058	2	1	44436466	2.4984231	CGGGTTGAAGGTAAGACAAATGCTTTTTAA	CGGGTTGAAGGTAAGGCAGTTTCTTTGTTT	CGGGTTGAAGGTAAGAAAGGTGCTTTTTTT
1092	2	1	71776521	0.4803600	GCCTCAGACTGTACGTTGCTGTCACCTTGG	GCCACTGACCGTACGTTGCTGTCACCTAGG	GCCACGGACCGTATGTGCTTTCCCCCTGGG
1094	2	-1	69581388	0.7920950	GGAGAAAGAGGTGGGAAATGCACTCTGCAT	GCAGAACGAGGTGGGAATGCACTCTGCACG	GGAGAAAGAGGTGGGAAATGCACTCTGCAT
1118	2	-1	24507629	1.9777150	CTTACTTAAGGTTATTTTCTAATATCTAGC	CTTACTTAAGGTTATTTTCTAATATCTAGC	CTTACTTAAGGTTATTTTCTAATATCTAGC
1146	2	-1	25174260	2.4984231	GGGCCTCAAGGTAAGCGCTCTGGGATACTT	GAGCCTCAAGGTAAGCAGTTTCAGGATGCT	GGGCCTCAAGGTAAGCAACACCCTAGGATA
1192	2	1	86352638	2.3630810	AGACTCCATGGTGAGTTTGAGAACTCCCCT	AGACTTAGTGGTGAGTTTAAGGCCCTCACA	AGACTCAAGGGTAAGTGTGTTTGTAGAGAA
1208	2	-1	74369396	2.3657150	GGTTAATCAGGTCAGTAGAGGCAACAGTGC	GGTCAATCAGGTCAGTGGCTCCGGATGGTC	GGTCAATCAGGTCAGTAGAAGCTGTTGCTG
1220	2	-1	36787925	2.3657150	AGAGAAACAGGTGCTCGGTTATCCTTATTT	AGAGAAACAGGTGCTCCGTTTTCCTTCTTT	AGAGAAACAGGTGCTGGGTTATCCTTATTT
1222	2	1	37580078	2.4984231	TGCTCGTCAGGTGAGAACATGGGACACAAA	TGCTCGGCAGGTGAGGAAGAACAGAGTTCA	TGCTCGCCAGGTGAGGATGCCGCACATAGA
1226	2	-1	55825549	2.3630810	CATGTTGCAGGTAAGTAAAAAGATACTCTT	CATGCTGCAGGTAAGTAAATTATTTTTCAC	CATGTTGCAGGTAAGTGAACAAAGGTGTTC
1232	2	-1	71218957	0.3681940	CTGTCGTGTGGTGAGAGGGGACAGAGTTGG	CTGTCATGCGGTGAGAGGGGGCAAGCAGGG	CTTTCGTGTGGTGAGAGGGGGCACACATAG
1236	2	-1	74386215	0.3784570	CTTTGTTCAGGTAAGTTGATCCATGTTGAT	CTTTGTTCAGGTAGGTGAGTCATTGATCTC	CTTTGTTCAGGTAAGTTGAACCATGTTCAC
1244	2	-1	25642381	2.3630810	AAAGCAGGCAGTAAGTGAACTTCGGAATTT	AAAGCAGGCAGTAAGTGGATGTCAGCCTCC	AAAGCAGGCAGTAAGTGAACTTGAGAATTC
1266	2	-1	39535081	2.3630810	ATCTAATCTGGTATTTCTCATCTTCTGATT	ATCTAATCTGGTATTTCTCATCTTCTGATT	ATCTAATCTGGTATTTCTCGTCTTCTGATT
1274	2	-1	69650711	2.4984231	CTCTGGCTAGGTATATTACTGTTTTCATTT	CTCTGGCCAGGTACTGTTTCTGCTGGCTTT	CTCTGGCTAGGTATATTGCTGTTTCTCATT
1282	2	1	74166149	1.5476660	CACCCAAAAAGTAAGTTTTTAGTTGTGGTG	AGCCCAAAAAGTAAGTTTTCAGCTGTGGGG	CACCCAAAAAGTAAGTTTTCAGTTGTGGTG
1296	2	1	63085645	2.4984231	TCCTCTGAAGGTCTAAGAGCTTTCCTCCTT	TCCTCTGAAGGTCTAAAGCTCTCCTCCCTC	TCCTCTGAAGGTCTAAGAGCTTTCTTCCTT
1308	2	-1	70456188	1.9777150	CGTTCACAAGGTAATTGTATCTTCTTAAAC	CGTTCACAAGGTAATTGTATCTTCTTAAAC	CGTTCACAAGGTAATTGTATCTTCTTAAAC
1320	2	-1	97378841	2.4984231	AGGAGTCCAGGTACTCAGTTCTTGGCTCAT	AGGAGTCCAGGTATCAGTCGGTCAGCTCTT	AGGAGTCCAGGTACTCAGTTTTGACCCATC
1324	2	-1	97272704	2.4984231	TGTCTCTTTGGTGAGTATTACTCTTTCTTG	TGTCTCTTTGGTGAGTATTGCTTTCACCTG	TGTCTCTTTGGTGAGTATTGCTCTTCCTCT
1328	2	1	95713871	2.4984231	GGTCACCTTGGTGAGTCCAGCCCAGGGTGG	GATCACACTGGTGAGTGCTGGCCCAGGGAA	GGTCACCCTGGTGAGTCACAGTCTGGAATG
1330	2	1	97215196	0.3681940	TTCAAGCAGAGTGCGTCCCTGGGGTGCAGG	TTCAAGCAGAGTGCGTCCCTTGGGGGGGGA	TTCAAGCAGAGTGCGTCCCTGGGTTGCAGG
1340	\N	\N	\N	\N	AGTGTAGCAGGTAGGTCCCTGGTCCCTGCC	ACCATAGCAGGTAGGTCACTGGTCTTTGCC	AGTATAGCAGGTAGGTCTTGGATAGCCCAC
1386	2	-1	128610496	0.0700470	GTGTTCGTAGGTGAGTGCTAAAAGAAAGTT	GTGTGCGCAGGTGAGTACTAAACAGACGTT	GTGTCCGTAGGTGAGTGCTAAAAGAAAGTT
1392	\N	\N	\N	\N	CGCCTACCAAGTACTGGCTCATTCGTTCCC	CGCCTACCAAGTACTGGCCTTTCCTTCCCT	CGCCTACCAAGTACTGGCCGCTCTCGTATT
1398	2	1	128913989	1.9777150	GAAATCTATGGTAACTTAAAACTTCAGAAT	GAAATCTATGGTAACTCACAACTCCAGAAT	GAAATCTATGGTAACTTTAAATTTCAGAAT
1410	2	1	118864765	0.5629000	ACTGGCAATGGTAAGCTGATGCTCACTTTT	ACTGGCAATGGTAAGCTGAGGCCATGCAGT	ACTGGCAATGGTAAGCTGATGCTTATTTCA
1424	2	1	111881716	0.4803600	AGTGCAATGGGTAAGCAATGCCTGGGTAAG	AGTGCAATGGGTAAGCCATAGCTGGGTAAG	AGTGCAATGGGTAAGCAATACCTGGGTAAG
1440	2	-1	127825736	0.4149390	CCGAAATCAGGTGACACTGGCTTCTAACCT	CCGAAATCAGGTGATACTGGCTTCTAACCT	CCGAAATCAGGTGACACTGGCATCTAACCT
1444	2	-1	127815046	0.5629000	CCCCTCCCAGGTCAGCCGCGGCCGCCGCGG	CCCCTCCCAGGTCAGCTGTGTCCACCGCGG	CCCCTCCCAGGTCAGCCGCGGCCACCGCGG
1454	2	-1	136670053	0.3959030	AAGAAATCCCGTAAGTAATTTGGTTTTAAG	AAGAAATCCGGTAAGTAATTTGACCTTAAG	AAGAAATCCTGTAAGTAATTTTATTTTAAG
1458	2	1	136373763	1.5476660	AAGGTCTAAGGTATAGTAAATATTTTGGTG	AAGGTCTAAGGTATAGTACCTATTTGGTGT	AAGGTCTAAGGTATAGTAAATATTTTGTGC
1460	2	1	136399360	0.4713830	CCACAAACAGGTTGGTATCCAGAAAAAGGT	CCACAAACAGGTGGGTATCCAGAGAGAGAG	CCACAAACAGGTTGGTATCCAGAAAAAGGT
1466	2	1	204736210	0.4803600	GAGCAAAATGGTGAGTGTGGTGCTGATGGT	GAGCAAGATGGTGAGTGTGATGTTGACGTT	GAGCAAAATGGTGAGTGCAGTGCTGACAAC
1476	2	1	231738272	0.1729000	CCTTGCGCAGGTGAGGGGCCGGGCCAGGTA	CCTTGCTCAGGTGAGGAGCCAGGCAGATGG	CCTCGCACAGGTGAGGCCAGGCGGGAGGGA
1482	2	-1	161138765	0.3841830	TGCTATCAAGGTAAATCGCAATACATTCTT	TGCTATCAAGGTAAATCACACTACATTCTT	TGCTATCAAGGTAAATCACAATACATTCTT
1488	2	-1	165350938	0.3784570	AATTATACCAGTAAGTAATTCGTGATTTCA	AATTATACCCGTAAGTAATTGTGACTTCAG	AATTATACCAGTAAGTAATTTGTGATTTCA
1494	2	-1	203764251	2.4984231	CAGAGGAATGGTATTGCCAGATTAATGCCC	CAGAAGAATGGTATGCCGTGGGGATATGCT	CAGAGGAATGGTATTACCCTATTAATGTTC
1502	2	-1	223513456	0.3681940	TGATGAAATTGTATGTATTGGATATTTGTC	TGATGAAATTGTATGTATTAGACTTTTTTA	TGATGAAATTGTATGTATTGAATATTTTAA
1504	2	1	209138777	0.5629000	GAGAACACAGGTTAGTTTCCACTTTGTGAA	GAGAGCACAGGTTAGTTCCAACTTTATAGA	GAGAACACAGGTTAGTTAAAACTTTGTGAA
1508	2	1	209169737	2.3657150	GACCAAAAAGGTAGGAGGTAGTCACCATCT	GACCAGAAAGGTAGGAGGAGTCACCAACTG	GACCAAAAAGGTAGGAGGTAGTTCCCGTCT
1510	2	-1	161055687	2.4984231	TGCTCAGGAGGTAAAATAAATGACCTCAAT	CTCCCAGGAGGTAAATCCCTGGCTCTCACC	TTCTCAGGAGGTAAACAGACAACCTCAATG
1548	2	-1	228858247	1.4331070	CCATGATTAAGTAAGTAGCCACTGAGATGC	CCATGATTAAGTAAGTAGCCACGTGACTCA	CCATGATTAAGTAAGTAGCCACTGAGATGC
1562	2	-1	160287371	1.9777150	CCACACTCTGGTACCTACACTTTATTTTTA	CCACACTCTGGTATCTACAGTTTATTTTTA	CCACACTCTGGTACCTACACTTTATTTTAT
1564	2	-1	160253582	2.4984231	ACTAGATATGGTATGGGTATGTTTATTTTT	ACTAGATATGGTATGGGTATGTTTATTTCT	ACTAGATATGGTATGGGTATGTTTATTTTT
1570	2	1	204246929	2.4984231	TAGATTTAAGGTAAGAGATTCCAGGGCTGG	TAGATTTAAGGTAAGAGATTCCAGGGCTGG	TAGATTTAAGGTAAGAGATTCCAGGGCTGG
1572	2	1	204261690	1.9777150	CCCCCTACAGGTAAGTATTTGCTTATTCAT	CCCCCCACAGGTGAGTATTAGCATGGCAGA	CCCCCTACAGGTGAGTATGGCTTGTTCTTT
1574	2	1	204276094	0.3841830	CAAGAAAATAGTAAGTTTATGTCTTCTTTA	CAAGAAAATAGTAAGTTTATGTCTTCTTTA	CAAGAAAATAGTAAGTTTATGTCTTCTTTA
1584	2	1	192265561	2.4984231	TGGATCTAAGGTACTTGATGCACATATCCC	TGGATCGAAGGTACTGGATGCACACTTCCC	TGGATCCAAGGTACTCCATTCGCACGTCCC
1596	2	-1	163369161	2.4984231	AATGTCAAAGGTAATGTACAAACTCAAATT	AATGTCAAAGGTAATGTATAAACTCAAATT	AATGTCAAAGGTAATGTACGAACTCAAATT
1616	2	1	206657009	1.5476660	GAAATTGATGGTGAGTACTGTTATGATTTA	GAGATTGATGGTGGGTATTACAATGATTTA	GAAATTGATGGTGAGTATTGCTATGATTTA
1620	2	1	162730515	1.5476660	AGAGAGAGAGGTGAGGGCATACTCGGGCTC	GGAGAGAGAGGTGAGGGTACTCGGGCTCGA	AGACAGAGAGGTGAGGGCACACTTGGGCTA
1636	2	1	184016377	0.4112070	CTGTATTTGGGTAAGGTTTGCAGACCATTT	CTGTGTTTGGGTAAGGATTCTGAACCTGCT	CTGTGTTTGGGTAAGGTTTCTGAATAATTT
1650	2	1	232656518	2.4984231	GATTACATAGGTGAGTTGGTGAAGATCCTT	GATTACATAGGTGAGTTGGCTGAGACCCTT	GATTACATAGGTGAGTTGGTTAAGATCTTC
1652	2	1	159433895	0.3784570	CCAGCACCAGGTACAGGGCCAATGGCTCCA	CCAGCACCAGGTACAGGGCCCGCGCGCACG	CCAGCACCAGGTACAGAGCTGATGGCTCTA
1656	2	1	159533379	0.3841830	CTGTACCCTGGTAAGACGCCAGTTGGGTGT	CTGTACCCTGGTAAGATGCCAGTTGGGTGT	CTGTACCCTGGTAAGACGCCACCTGGGTGT
1674	2	1	172803303	2.4984231	TTGGGGATGAGTAAGTAACTTAGTAAAATA	TTGGGGATGAGTAAGTAACATATTTGCTAA	TTGGGGATGAGTAAGTAACTTTGCCAAATT
1678	2	1	155566331	2.4984231	GAAACAACTGGTGAGTAAAAACAGATATGC	GAAACCACAGGTGAGTGAGAATGTAGATGT	GAAACAACTGGTGAGTAAAACCATAGCTAT
1694	2	1	201304051	1.5476660	AAGAAAAGAGGTAAAGTGATTTCTTTTGCA	AAGAAAAGAGGTAAAGTGGTTTCTTTTGCC	AAGAAAAGAGGTAAAGTGATTTCTTTTGCA
1706	2	-1	201852085	2.4984231	ACAACAGAGGGTAGGACAGAGATGAGGAGG	ACAACAGAGGGTAGGACAGAGATGAGGAGG	ACAACAGAGGGTAGGACAGAGATGAGGAGG
1716	2	1	208425884	0.4713830	CGGAACACAGGTGAGTCCTAGGTCCTAGAT	CGGAACTCAGGTGAGTCCTAGGTCCTAGAT	CGGAACTCAGGTGAGTCCTAGGTCCTAGAT
1726	2	1	172563074	1.3020110	GAATACTGGGGTAAGGAAGTTCCCATAAGT	GAGTACTGGGGTAAGGAAGTTCCCATACAT	GAATACTGGGGTAAGGAAGTTATCATAAGT
1730	2	1	198388410	0.0133410	TGTTCAACAGGTAATAAAAATAGTTTCTTT	TGTTCAGCAGGTAATAAAATTTTCTTTTAT	TGTTCAGCAGGTAATAACAGTAGTTTCTTT
1732	2	-1	175986169	2.4984231	ATTGTGGCTGGTTAGTATATGCTTTTATTA	ATTGTGGCTGGTTAGTATATGCTTTTATTA	ATTGTGGCTGGTTAGTATATGCTTTTATTA
1734	2	-1	216257651	1.9777150	CAACAAACGGGTGAATTTTGAAAACTTCTG	CAGCAAACGGGTGAATCTTGAAGTCTTCTG	CAGCAAACGGGTGAATTTTGAAAACTTCTG
1736	2	-1	216245531	2.4984231	CAGTCCACAGGTATATGGTTAATTGCACCA	CAGTCCACAGGTATATCGTTAACCGCACCC	CAGTCCACAGGTATATCGTTCACTGCCACC
1740	2	1	179209087	1.5476660	GGCTACAACAGTGAGTGGATTTCAATCTCA	GGCTACAACAGTGAGTGCATTTCCATCTCA	GGCTACAACAGTGAGTGGATTTCAATCTCC
1746	2	-1	172193960	2.3657150	ACACTTTGGAGTGAGTTTTAAGAGTTTTCT	ACACCTTGCAGTGAGTTTTAAGTGTTTTCC	ACACTTTACAGTGAGTTTTAAAGTTTTTTC
1754	2	1	210588411	2.4984231	GGGCGGAAATGTAAGTAGAAGCGCCTTTTA	GGGCGGAAATGTAAGTAGAAGCTTCCCTGA	GGGCGGAAATGTAAGTAGAAGCTTCTATTA
1764	2	1	236627036	2.3630810	ATGGATGCAGGTAACTATTCATTTTCTTCA	ATGGACGCAGGTAACTATACGTTTTCTTCA	ATGGATGCAGGTAATTATACATTTTCTTCA
1766	2	1	236839567	2.4984231	ATCAGCAGTGGTAAGAGGGGGCTCAGCCCC	ATCAGCAGTGGTAAGAGGGGGCACAAACTG	ATCAGCAGTGGTAAGAGAGGGCGCAGCCCC
1772	2	1	234182687	1.9777150	ATGCTGCCAGGTGAAACTATTATCCTCTCT	ATGCTGCCAGGTGAAAATATTACCCTCTCA	ATGCTGCCAGGTGAAAATATTACCTTCTCT
1782	2	1	234229469	2.4984231	TCTCCTGACGGTGGGTGACTCCTCCGGCCA	TCTGCTCACGGTGAGCTTTCCTTACCCTGC	CCTGCTCACGGTGGGTGACTCCCCCCATGT
1784	2	1	238925275	2.3657150	CAACATGGTGGTGAGTAGCCTGCGTTGAGC	CAACATGGTGGTGAGTAGCCTGTAAACCTC	CAACATGGTGGTGAGTAGCTTGCGTTTGAG
1794	3	-1	52677261	1.4331070	AGTATTACCGGTGAGAAAAAGAGTGTTTAG	AGTATTACCGGTGAGAGTCAGAGGGTGTAG	AGTATTACCGGTGAGAGAATGAATGTGTTC
1798	3	-1	52658910	1.3020110	GGCTATCCAGGTGTGCAGTCCTTTTTTATG	GGCTATCCAGGTGTGCGACCTTTTTTATGC	GGCTCTCCAGGTGTGCAGTCCTTTATTATG
1806	3	-1	52592262	2.3630810	CCTGTTGCAGGTAAAAACAGGAGCTAAGAC	CCTGTTGCAGGTAAAAACAGGAGCTAAGAC	CCTGTTGCAGGTAAAAACAGGAGCTAAGAC
1808	3	1	52456354	1.3020110	AGGATGAAGGGTAGGGGAAGGCTTCTGGCT	AGGATGAAGGGTAGGAAGAAGCCCCTGGGC	AGGAAGAAGGGTAGGGAAAGGCTCCTGGCT
1814	3	1	50138038	2.4984231	AGCCAATCAGGTTGCTTCACTCACCAAGTC	AGCCAATCAGGTTGCTTCACTCACCAAGTC	AGCCAATCAGGTTGCTTCACTCACCAAGTC
1854	3	1	50389477	1.3020110	GTCTTTGGCTGTAAGTAGTGGGCCTGGGCA	GTCTCTGGCTGTAAGTAGTGGGTTTGGGTA	GTCTTTGGCTGTAAGTAGTGGGCCTGGCCA
1856	3	1	53836200	2.4984231	CTTACATTAGGTATGTGCTCATTACCTGTT	CTTACATTAGGTAGGTGCTTGCCGCTTCTG	CTTACATTAGGTATGTGCTCATCGCCTGTG
1886	3	1	13663415	0.3681940	AAGTGCGTGGGTAAGCCAGGGCCCCGCCTG	AAGTGTGTGGGTAAGCTAGAGCCCCTGCCT	AAGTGCGTGGGTAAGCGAGAGCCCCTGCCT
1896	3	-1	16305659	2.3657150	TTATGACAAAGTAAGGGATATAATTTTAAA	TTATGACAAAGTAAGGGATATGTTAAAGGG	TTATGACAAGGTAAGTAGTTGAATTGTAAA
1904	3	1	50212621	1.9777150	CCCACGCCAGGTGGGCCTCATCCCTCCAGG	CCCACGCCAGGTGGGCCTCCTCCTTCTAGT	CCCACGCCAGGTGGGACTCATCCCTCCAGG
1980	3	-1	48019352	0.7920950	GATACTACAGGTAAGTGATTCCCAGGATTC	AACACTGCAGGTAAGAGGTCTCTAGTTTCC	GATACTGCAGGTAAGTGGATCCCAGCATTC
1982	3	-1	47910701	1.9777150	TGCGGGGAAAGTGAGTTTTATTTAGACCCA	TGCTGGGAAAGTGAGTTTTATTTAGGTTTC	TGCTGGGAAAGTGAGTTTTATTTAGACTTT
1986	3	-1	50387093	2.4984231	CACACTAGAGGTCTGCAATGAGATGGGCTT	CACGCTGGAGGTCTGCAGCAAGATGGGGCC	CACACTGGAGGTCTGCAACAGAATGGGCTT
2014	3	1	29941246	2.4984231	GCAACCAACAGTAAGTGTTCTCAGTCACCT	GCAACCAACAGTAAGTGTTCTCAGTCACCT	GCAACCAACAGTAAGTGTTCTCAGTCACCT
2016	3	1	29985745	0.5629000	GTTGTGTCAGGTAGGAAAATTCTAATTCTT	GTTATGTCAGGTAGGAAAATCTCATTCCTT	GTTGTGTCAGGTAGGAAAATTCTAATTCCT
2022	3	-1	10328385	0.3013340	GAGGCCAAAGGTGAGTCCTGCCTGGACTGG	GAGGTCAAAGGTGAGTCAATCTGAAATGGA	GACACCAACGGTAAGTCCTTGCCCCACTCA
2028	3	1	35779810	0.5629000	CTTTCCCATGGTACTGTATTATGTGTATAT	CTTCCCCTTGGTATAGTATCATAAGCATAA	GTTCCCCATGGTACCGTATTACCTGCTTGT
2030	3	1	58351651	1.5476660	CAGCTGGCAGGTAAGCATCTTTTTTTTTTT	CAGCTGGCAGGTGAGCATTTTCGTTTATTA	CAGCTGGCAGGTAAGCTTTTTTTTTTTGTC
2046	3	-1	197426055	2.4984231	CCCATTGCAGGTTTGGGAATCGGTCCTCCA	CCCATTGCAGGTTTGGGAGCCAGTCCCCCA	CCCATTGCAGGTTTGGGAGCCAGTCCTTTC
2064	3	1	57850584	0.5629000	AGCAGCTTGGGTAGGTGGCATCCATATTTC	AGCAGCTTAGGTAGGTGTCACCTTATTTAA	AGCAGTTTAGGTAGGTGTGTTATCAAATTT
2066	3	1	57893733	0.4112070	GAACTTCAAGGTGAGATCAAGATTACTTTG	GAACTTCAAGGTGAGATGAAGATCCCTGCA	GAACTTCAAGGTGAGATAAAGATTACTTTG
2088	3	1	9962653	0.5149640	AGCTGCTGGGGTAGGGGCTAGGGCCAGTGG	AGCTGCTGGGGTAGGGGCCAGGGACAGTGG	AGCTGCTGGGGTAGGGGCTATGGCCAGTGG
2104	3	-1	62516326	0.5126560	AGCTGAAAAGGTAAGAAGTTATGTGTGTAT	AACAAAAAAGGTAAGAAGCCATTTGTGTTA	AGCCCAAAAGGTAAGAAGTTACGTGTGCAT
2106	3	-1	62499310	2.4984231	TTAACCATTCGTGAGTACCTACCACCTCCT	TTAACCATTCGTGAGTACCCACCCCCTCCT	TTAACCATTCGTGAGTACCTACCACCTCCT
2108	3	-1	62498423	0.4772920	AAGGATGCAGGTGAACCAATTGTATATGCA	AAGGATGCAGGTGAACTGATTGTATATGCC	AAGGACGCAGGTGAACCAACTGTATTATGC
2110	3	-1	62479317	0.7920950	TAAAGGAGAAGTAAGTAAAGTGAAATCTCG	TAAAGGAGAAGTAAGTAATATGAAATCTCA	TAAAGGAGAAGTAAGTAAAATGAAAGATCA
2112	3	-1	62467395	2.4984231	ATGATGCGGAGTGTGTATTCAGTTCACATT	ATGATGCTGAGTGTGTATTCAGTTCACATT	ATGATGCTGAGTGTGTATTCAGTTCACATT
2126	3	1	4695570	0.7920950	TCAGCCCTCAGTAAGTATGGACAAGAGCCT	TCAGCCCTCAGTAAGTACAGGCAAGAGCCT	TCAGCCCTCAGTAAGTATGAGCAAGAGCCT
2128	3	-1	53338204	0.3784570	ACAGGATAAGGTTTGTACAGCTAAAGCTCT	ACAGGATAAGGTTCGTACAGTTAAAGCCCT	ACAAGATAAGGTCTGTACAGCCAAAGCTCT
2140	3	1	86028433	1.9777150	AGCATCAGAGGTACAGTATGTTTCTTTGTT	AGCAGAAGAGGTACAGTATGCTTCTTTGTT	AGCGTAAGAGGTACAGTATGCTTCTTTGTT
2146	3	1	158523263	0.3784570	TTGGAATACGGTAAGCTTGAAAAGAAACTA	TTGGAATACGGTAAGCTTGCAAAAAAAAGT	TTGGAATACGGTAAGCTTGAGAAAAATCTC
2158	3	-1	127429416	1.3020110	TAAGACAGAGGTGAGAGGCTTTCCGAAACC	CAAGTCGGAGGTGAGTGTGGATGGACGGAC	TAAGACGGAGGTGAGTCTTGCTGAAAACCT
2160	3	-1	123286606	0.7920950	TGTGCTATAGGTAAGTATGGATATTCCCCC	TGTGCTATAGGTAAGTAGAACCCACACATC	TGTGCAGTAGGTAAGTATGGAATTTCCCCT
2182	3	-1	136060280	2.4984231	GGCATGCTGTGTAAGTGTTACATGGAGTAT	GGCACGCCGTGTAAGTGTCCGCTGAGCACC	GGCATGCCGTGTAAGTGCTATCATCAAGTA
2198	3	-1	145795646	0.3784570	CCCCCCAAAGGTGTTATTTTTACTTATTTT	CCCCCCAAAGGTGTCATTTTTATTTATTTT	CCCCCCAAAGGTGTTATTTTTATTTATTTT
2222	3	1	186502890	2.4984231	GGCTCAACAGGTATTGATAGTGTAGTTCAA	GGCTCAACAGGTATTGATAGTGTAGTTCAA	GGCTCAACAGGTATTGATAGTGTAGTTCAA
2226	3	1	112711971	2.3657150	CAAAAAACCAGTATGTTGAAGTTTTTAAAT	AAAAAAACCGGTATGCTGGGTATCTCTTGA	CAAAAAGCCGGTATGTTGAAGGAAAAGGTT
2234	3	1	150140907	1.9777150	TCTGGGATAGGTATGAATACTTACATATGG	TCTGGGATAGGTATGATTACTTGATATGGA	TCTGGGATAGGTATGAATACTTACATATGG
2264	3	1	180693192	0.3681940	GAAAGAAATGGTAAGGAGAATTTAACCTGT	GAAAGAAATGGTAAGGAGAATTTAACCTGT	GAAAGAAATGGTAAGGAGAATTTAACCTGT
2284	3	-1	105400320	1.9777150	CCTCCATTAGGTTGAAACCTTTAAAAAAGT	CCTCCATTAGGTTGAAACGTTAAAAGCAGT	CCTCCATTAGGTTGAAACCTTTAAAAAAAA
2286	3	1	142742860	2.4984231	CAACAGAAAGGTACATGTTTTTCTTTATTA	CAACAGAAAGGTACATGTTTTTCTTTATTA	CAACAGAAAGGTACATGTTTTTCTTTATTA
2290	3	-1	112736292	1.5476660	CCTCAAACAGGTGAGGAAGCCCGGTAGGTG	CCTCAGACAGGTGAGGGGAGCTCTGTGCTC	CCTCAAACAGGTAAGGAGGCAGCCTTGTGT
2304	3	1	186360347	1.3020110	CTTCGCCCAGGTAAGAAATCACTACGATTT	CTTCGCCCAGGTAAACATCAAGACGGTTTT	CTTCGCCCAGGTAAGAAGGCACTCTGATTT
2310	3	-1	119585434	1.5476660	AGGAGTGCGGGTATGTACTTAATTTTTTTT	AGGAGTGCGGGTATGTACTTTTTTTTTTTT	AGGAGTGCGGGTATGTACTTAATTTTTTTT
2312	3	-1	119562099	2.3630810	GCAGCGTCAGGTAAGAACGTTCTAAGTCTC	GCAGCCTCAGGTGAGTACCGGGGACCTTTG	GCAGCCTCAGGTGAGAATGCATATCTCTTC
2318	3	-1	121713026	1.9777150	CTGCAGCGAGGTAAACTCTTCCAGAGATTT	CTGCAGCGAGGTAAACTTTGCCAGAAAGTC	CTGCAGCGAGGTAAACCTTGCCAGAGATTT
2322	3	-1	168825711	2.4984231	GAGAACTTGGGTAAGTTTCCTACTTATATT	GAGAACATGGGTAAGTTCCTTGCATTTTTG	GAGAACTTGGGTAAGTTTCCTACTTATATT
2324	3	1	107508723	1.9777150	CCGGAAAAAGGTATTGGTGCCCTCCATCCT	CCAGAAAAAGGTACTGGTGCCTTCCGTCCT	CCGGAAAAAGGTATTGGTGCCTTCCATCCT
2330	3	1	100030721	0.5126560	GTACAGAGCGGTAAGCCAATGAGTAGAGCA	GTACAGAGCGGTAAGCCAATGAGTGGGGCA	GTACAGAGCGGTAAGCCAATGAGTAGAGCA
2336	3	-1	121547314	0.7920950	AGATATTAAGGTAAAATAAAGCAGTAAGTC	AGATACTAAGGTAAAATGAAGCAAACAGAT	AGATATTAAGGTAAAAATGAAGCAATAAGT
2338	3	-1	121527760	0.7920950	ATTCAGAATGGTAAGAGAAAAGATTTTAAT	ATACAGAATGGTAAGAAAGAAATACTGCTT	ATCCAAAATGGTAAGAGAAAAGATTTTTAT
2342	3	-1	121507128	2.3630810	TCAAAGAGCAGTGAGTCTAATGTAGTGAAA	TCAAAGAGCAGTGAGTCTGCTGTAGTATAC	TCAAAGAGCAGTGAGTCTAACGTAGCAAAA
2352	3	-1	179615927	2.4984231	GACATCACAGGTGGGCAGACCCATAGGGTT	GACATCACAGGTGGGCAGACCCATAGGGTT	GACATCACAGGTGGGCAGACCCATAGGGTT
2398	3	1	172473365	0.5629000	TATTAATATGGTAGGTCAAAGTAACTCATT	TATTAATATGGTAGGTCAAGCATCTCATTG	TGTTAATATGGTAGGTCAAGCATTTCATTG
2412	3	-1	185637222	0.3028150	AGATTTATAGGTATGCCAGGAGAGGACTTA	AGATTTACAGGTGTGCTAAAGGGTTTTAAG	AGATTTACAGGTATGGCAAAGTATTTAAAA
2416	3	1	193335626	2.4984231	CTCTTGTTAGGTGTGTAAACAGACATTTTT	CTCTTGTTAGGTGTGTAACCAGACGTTTCT	CTCTTGTTAGGTGTGTAAACAGACATTTTT
2418	3	1	193343991	2.4984231	GAAGCGCAAGGTGATGGATGGTTTAAGGGG	GAAGCGCAAGGTGATGGATGGTTTAAGGGG	GAAGCGCAAGGTGATGGATGGTTTAAGGGG
2426	3	-1	170857256	2.4984231	TCTACTTCTGGTAATGAGAAAGCCAAGAAC	TCTACTTCTGGTAATGGGAAAGTTACATGG	TCTACTTCTGGTAATGGGAAAGCCGAGGGC
2430	3	-1	170824969	2.4984231	TATAGATGAGGTTAGTATTACCTTTTCTTG	TATAGATGAGGTTAGTACTGCCATTTCTTG	GATAGATGAGGTTAGTATTACCTTTTCTTG
2432	3	-1	195046170	0.4713830	TGCGTTACAGGTAAAAAAAAAAAAAAAAAA	TGCATTACAGGTAAGAAAAAAAAAAATCTA	TGCATTACAGGTAAAAAAAAAAAAAAAAAA
2442	4	1	1316291	0.3841830	GAAGATGAAGGTGCACGGACTCCCAGGTTG	GAAGATGAAGGTGTGTGAGCTTTCTGGGCT	CAAGATGAAGGTGTGCAGGCTCGCAGGGCG
2456	4	1	2911158	2.4984231	TTTTAGAAAGGTACTCACTGCCCTGTCCTC	TTTTAGAAAGGTACTCACTGCCCTGTCCTC	TTTTAGAAAGGTACTCACTGCCCTGTCCTC
2476	4	1	4307911	2.3657150	TTTCTCTCAGGTGGGAATACTCTTATTTAT	CTTCTCTCAGGTGGGAATTCTCTTATTTAC	TTTCTCTCAGGTGGGAATACTCTTATTTAC
2478	4	-1	7783100	0.7920950	CAACTCGCAGGTACGGCATCTTCTTCTGTA	GCACTCCCAGGTACAGACTACGTTCCCAAA	CAGCTCTCAGGTACAGCATCTCCTTGCATC
2496	4	-1	17510891	0.4772920	GGCTGACCAGGTAGTTTCAAAAAGGCCCCC	GGCTGACCAGGTAATTCTAATATCCCTCAC	GGCTGACCAGGTAATTCCAGAAAGAGACCC
2498	4	-1	17493852	0.1729000	CTGTGCTCCCGTAAGTGCTTGGGGTTCCCT	CTGTGCTCCCGTAAGTGACTGGGACGGGAG	CCGTACTCCCGTAAGTGGTGGGGGCTCCCC
2504	4	1	20526795	0.0133410	TTCATTCCAGGTAGGTTTTGCTCGGTAGTA	TTCATTCCAGGTAGGTTTTGCTCGGTGGTA	TTCATTCCAGGTAGGTTTTGCTCGGTAGTA
2526	4	1	39463909	2.4984231	TCTCCATACAGTAAGTTGTCAAAGTGTAAA	TCTCCACACAGTAAGTGGCCAGTGTATTTC	TCTTCATACGGTAAGTTTCAAGTGTTAAAT
2530	4	1	39474831	0.4149390	TATAAAGCAGGTAAGTTAGATTGTGGGGCA	TATAAAGCAGGTAAGCTGACTGCAGGGGGT	TATAAAGCAGGTAAGTTACACTGCAGGGGA
2570	4	1	44690163	2.4984231	GTATTTGCAGGTGAGGAGTTCACAAATTCA	GTGTTTGCAGGTGAGGAGCTCCCAAATTGA	GTATTTGCAGGTGAGGAGCTCACAAATTCA
2590	4	1	52777340	2.4984231	ATTCTTAGAGGTACCAAATTGTTGTTTTAT	ATTCTTAGAGGTACCAAGTTACTACTTTAT	ATTCTTAGAGGTACCAAATTGTTATTTTAT
2592	4	1	54245284	0.4112070	AAGGACCTAGGTTAGTGCTTGTGATGATCA	AAGGATCTAGGTTAGTGCTTGTGATCTTCC	AAGGACCTAGGTTAGTGCTTGTGATGATCA
2594	4	1	54257665	1.5476660	TCTTTTTAAGGTGAATTTTAGTAAATTATC	TCTTTTTAAGGTGAATTTTAGTAAATTATC	TCTTTTTAAGGTGAATTTTAGTAAATTATC
2596	4	1	54280889	1.5476660	CTGATCTAAGGTAAGGCTATTTTTAAACAT	CTGATCTAAGGTAAGGCTATTTCAAACCTT	CTGACCTAAGGTAAGGCTGTTTTTAAACAT
2598	4	1	54306775	0.7920950	CCACCTCCAGGTAAAACTTTTTTCATGTTT	CCACCTCCAGGTAAAACCTTTTTCATGTCT	CCACCTCCAGGTAAAACTTTTTTCATGTTT
2600	4	1	52936082	2.4984231	TGAAAAAGCAGTAAGAAAAAAATTACAGGA	TAAAAAAGCAGTAAGAAAAAAAGAAAAAAC	TAAGAAAGCAGTAAGAAAAAAAAAATGACA
2624	4	-1	74005245	2.3630810	ATCATGGCAGGTGGGTTTATATTGTTATGA	ATCATGGCAGGTGGGTTTATATTGTTATGA	ATCATGGCAGGTGGGTTTATATTGTTATGA
2630	4	-1	76416818	0.4713830	TGTTGAAAGAGTGAGTGTTTGGGATTTTAA	TGTTGAAAGAGTGAGTTTTTGATGGATTTA	TGTTGAAAGAGTAAGTGTTTGATGGGATTT
2634	4	1	144378922	2.4984231	AGAAGAAAGGGTATGTACTTTAGCACCGCA	AGAAGAAAGGGTATGTACCTATGTGGGGCA	AGAAGAAAGGGTATGTACTTTAGCACCGCA
2636	4	1	110402937	1.9777150	GAGGAAGCAGGTCTGCTTTAGCTTTACACC	GAGGAAGCAGGTCTGCTCTAGCTTCACAGT	GAGGAAGCAGGTCTGCTTTAGCTTTACACC
2682	4	-1	83782781	1.9777150	CTTGGGAGAGGTACTTATTTTTTTTTCATA	CTTGGGAGAGGTACTGATTTTTTATATTCT	CTTGGGAGAGGTACTTGTTTTTTTCCTTTT
2684	4	-1	83766351	0.3841830	TGACACACAGGTATATCCTTCATTATTCCT	TGACACACAGGTATATCTGCTCACTGACTA	TGACACACAGGTATATCCTTCATTATTCAT
2708	4	-1	96143358	2.3657150	GGATTTTCTTGTAAGTTTGATGTTTGGATT	GGATTTTCTTGTAAGTTTGATTTTTGGTTT	GGATTTTCTTGTAAGTTTGATGTTTGGTTT
2716	4	-1	77057336	0.3959030	CCGATTTAAGGTATTATTAATACTATTTTT	CCGGTTTAAGGTATCAGATGTGTCTTTGAT	CCGATTTAAGGTATTAGTATTTCTTTTGAT
2724	4	1	81196166	2.3657150	CCATGCAAGTGTAAGTAGAACCACTTTATA	CCATGCAAGTGTAAGTAGAAACCCCTTTGT	CCATGCAAGTGTAAGTAGAACCACTTTCTA
2740	4	-1	110639836	0.3681940	TGGTGTTCATGTAAATATTGTCTTTTATTT	TGGCGTTCATGTAAATATTTTTTTCCCCTT	TGGTGTTCACGTAAATATTATTTTCTTATT
2748	4	1	77003688	0.4149390	TTTCTAGGTGGTAAGTGTCTGCTCTGTCTG	TTCCTCGGGGGTAAGTAGTGGTCCCTCGCG	TTTCTAGGTGGTAAGTATCTCTGTTCTGTC
2754	4	-1	101950320	0.3013340	GCTGATGAAGGTAAATTGGCCAGTCCCCTT	GCTGATGAAGGTAAATTGGCCAGTCCCCTT	GCTGATGAAGGTAAATTGGCCAGTCCCCTT
2764	4	-1	85648011	1.5476660	TCCTCAAAAGGTAAAACACAAATTACAGTA	TGCTCAGAAGGTAAAGCATTAATGGCCACA	TCCTCAAAAGGTAAAACACAAATTACCATA
2778	4	-1	76579164	2.4984231	AGTCTCACAGGTAACCAATCTGTGAACACA	AGTCTCACAGGTAACCAATCTGTGAACACA	AGTCTCACAGGTAACCAATCTGTGAACACA
2780	4	-1	111553496	0.4373540	GGCGCCAATGGTAAGGCCGGGAGGGAAGCG	GGCGCCAATGGTAAGGGGGGAGGGAAGCGC	GGCGCCACTGGTAAGGCCGGGAGCGAAGTG
2792	4	1	99300314	0.4112070	AATGAGAATGGTAAACAAAACTGAAAACTT	AATGAGAATGGTAAACAAAACTGAACACTT	AATGAGAATGGTAAACAAAATTGAAAACTT
2796	4	-1	109002739	0.3946480	CCATGTCCAGGTAGGTGGAGGTGGAAACTG	CCATGTCCAGGTAGGTGGAGGTGGACCGCC	CCATGTCCAGGTAGGTAGAGGTGGAAACCG
2824	4	1	148984451	1.5476660	CACCTGAAAGGTACGTGGTTTGGAGTGGAA	TGCCTGAGTGGTGCGTGCTTAGGGAGGTGA	CACCAGAAAGGTATGGGGGTGTGGAAAATG
2828	4	1	153792000	1.9777150	GTTCCTGCAGGTATTCACTGCACTGATTGG	GTTCCTGCAGGTATCCACTGTTTGTCCTCC	GTTCCTGCAGGTATTCACTGCACTGATTGG
2830	4	1	76716509	2.4984231	CGACAGACGGGTATGTATCACTTGATTAAG	CGACAGACGGGTATGTATACCTGATAAGCT	CGACAGACGGGTATGTATTGCTTGTTTCAG
2834	4	1	113184242	0.4041040	GCTCTTGGAGGTGAGGGGAAAAGACCCCAG	GCTCCTGGAGGTGAGGGGGGACAGACCCCA	GCTCTTGGAGGTGAGGGGAAAAGACCCCAA
2836	4	-1	90650342	0.3013340	GCCTTCTGAGGTAGGAGTCCAAGCTGAATC	GCCTTCAGAGGTAAATGCCTGTATAAAGAA	GCCTTCTGAGGTAAAATTTTGTATCCTACA
2838	4	1	88901278	0.4772920	AGCCCCACAGGTATTTTTAAACTTCTCATA	TGCGCCACAGGTATTGTGTTTTAATTTCTC	AGCACTACAGGTATTTTTAATTTTAACTGA
2840	4	1	88901586	0.7920950	TAAACAAGAGGTAAGTTCTCATTTTCAATC	TAAGCAAGAAGTAAGTTCTCACATTCACTG	CAAACAAAAAGTAAGTTCTCATCTTGAATC
2850	4	-1	170476868	0.3784570	ATGCAAACAGGTTGGACTGTGATGATCCAT	GTACAAACAGGTTGGCCTGTGATGATCCAT	GTATAAGCAGGTTAAACTGTGGTGATCCAT
2852	4	-1	170429917	2.3657150	AGAGGAAGAGGTATGCTTCCCGCATGTTCG	TGAGGAAGAGGTATGCTTTCCGCATGCTCA	AGAGGAAGAGGTATGCTTCCCGCATGTTCG
2882	4	1	170639018	2.4984231	CGAACCCTTGGTGATTAGATATATCAGATC	GGAGCCCTTGGTGATTAGCTGTGTCAGCTG	CGAACCCTTGGTGATTAGATATATCAGATC
2894	5	1	7873639	0.4803600	GGGTTACTGGGTAATGGACTCTCTCTTCTG	GGATTATTGGGTAACTGACTGTTTCCCTTC	GGATTACTGGGTATGGACTGTGTTTGCCCT
2908	5	-1	39126097	1.9777150	AAGGTTCATCGTAAGAGTCAACCAACCAAA	AAGGTTCATCGTAAGAGTCAACTGACTGCC	AAGGTTCATCGTAAGAGTCAACCAACCAAA
2910	5	1	34813765	2.3630810	TCCTACCCAGGTAAAAACAAAAGCAAACCA	TCCTACCCAGGTAAAAAGCAAAAGCAAGCG	TCCTACTCAGGTAAAGACAAAAGCCAACCA
2912	5	1	36163858	2.3630810	ATCGCCTAGCGTAAGTATTTTTCACCCCTT	ACCGCCTCTCGTGAGTATTCTTCAGCCTTC	ATCACCTAGCGTAAGTATTTTTCACCTCTC
2934	5	-1	6631983	2.4984231	CACTGAGTTGGTAGGTACCACAGTGCTTCA	CACTAAGCTGGTGGGTACAGAATGCTTCCT	CCCTGAGTTGGTAGGTCAGACAAGCCTTCG
2936	5	-1	6622126	2.4984231	CCCTTTCCAGGTATGCATTGGACTTGTGTT	CCCTTTCCAGGTAATCACTGTGGGGCACGG	CCTTTCCCAGGTAGGCATTGGACTGCCTTG
2940	5	-1	39382717	2.4984231	GACTGCTAAGGTGAATTGTCTTCTCCACAT	GACTGCTAAGGTGAATTGTCTTTTCCGCAT	GACTGCTAAGGTGAATTGTCTTCTCCACAT
2972	5	1	38445804	2.4984231	TGCCTCAATAGTAAGTACAGTAAGTCCTGT	TGCCTCAATAGTAAGTACAGTAAGGCCTGG	TGCCTCAATAGTAAGTACAGAACGTTCCAG
2986	5	1	60394859	0.1729000	TACTATGGAGGTAAGACTACACAAGGAGGA	CACTATGGAGGTAAGAATACATGGGAACTA	TACTATGGAGGTAAGAATACACAATCAAAG
3038	5	1	76645384	2.4984231	GAAGGGAAAGGTGGGTTACACCAGCAAAAC	GAAGGGAAAGGTGGGTGGAGCCAAGACACC	GAAAGGCAAGGTGGGTGAAACAGGCAGATC
3048	\N	\N	\N	\N	ACTTGGAATGGTATGTCATTATTTTTTCTT	ACTTGGAATGGTATGTTAGGAATTTTTCTG	GCTTGGAATGGTATGTTGATATTTTTTTTC
3050	\N	\N	\N	\N	AGACTCTAAAGTTAGTATTATACATTATGT	AGACCCTAAAGTTAGTAATTTTCTTTTAAA	AAACTCTAAAGTTGGTATTTTACATTTTTT
3052	5	-1	80809444	0.5149640	GTTCTTTCAGGTACTCAGAGAAACTCTGAC	GTTCTTTCAGGTACTCAGAGTCTTGACTAG	GTTCTTTCAGGTACTCAGAGAAACTCTGAC
3060	5	1	61668378	1.9777150	CAGTTACCAGGTCTACTTCATTCTATACAT	CAATTACCAGGTCTTGCTTCATTCTGTACT	CGATTACCAGGTCTACTTCCTTATATGCAT
3070	5	-1	74695132	2.3451359	CAGCTCCCAGGTACTGTATGAATGTATAGA	CAGCTCCCAGGTACTGTATAAAATATATAG	CAGCTCCCAGGTACCGTATGACTGTATGGA
3086	5	-1	132042140	1.5476660	GATCAAGCAGGTTGGTGTGATTGATTTGCA	GACCAAGCAGGTTGGTGTGATTGGCTGGCA	GATCAAGCAGGTTGGTGTGATTGATTTGCA
3140	5	-1	137292163	2.3630810	GATGGGGAGGGTAAGTATGGTTCACCATAG	GCTGGGGAGGGTAAGTATGGCTCGCACAGC	GATGGGGAGGGTAAGTATGGTTCACCATAG
3168	5	1	138651427	0.5149640	GACACACAATGTAAGTTAAATTTTTTAAGC	GACACACAATGTAAGTTAAGATTTTTAAGG	GACATACAATGTAAGTTAAAATTTTTAAGC
3216	5	-1	141014375	2.4984231	GCGATGACTGGTGAGGGAGGACTGGGAGTT	GTGATGACTGGTGAGGGCAGGATGGGGCTG	GCGATGACTGGTGAGGGGAGAACTGGGATT
3228	5	1	141018588	1.9777150	AGCTGTCCAGGTGAGCTGGAAACAAGGGCC	AGCTCTCCAGGTGAGCTGGAGACAAGGCAT	AGCTGTCCAGGTGAGCTGGAAATAAGGGCC
3246	5	1	145847966	2.4984231	ACCAAGACCGGTAATTTTTAAAACCATCTT	ACCAAGACCGGTAATTTTAAAACCATCTTA	ACCAAGACCGGTAATTTTTAAAACCATCTT
3270	5	-1	148897354	0.3028150	ATTAAACCAGGTCTGAAACTGTCTCCTATT	ATTAAACCAGGTCTGAAACTGTCTCCTATT	ATTAAACCAGGTCTGAAACTGTCTCCTATT
3272	5	1	148729298	0.7920950	AAGATATTTGGTGAGAGATTTATTTACAAT	AAGATATTTGGTAAGGGATGATTCACAAAT	AAGATATTTGGTGAGATGTTTATTTGTTAT
3280	5	1	161578759	0.3841830	TTCCTTCAAGGTATAATGTTTTTGGAATGG	TTCCTTCAAGGTATACTGTTTTTGGAATGG	TTCCTTCAAGGTATAATGTTTTTGGAATGA
3286	5	1	176489152	2.3657150	ACAAGAACCAGTAAGTAACCATTTTTTGAA	ACAAAAACCAGTGAGTAAAGTCCTTCGGAA	ACAAGAACCAGTGAGTAATTGTCCTTTGAA
3290	5	-1	176318035	2.3451359	TGGCCAGCAGGTAAGCACTCACTGCCCAGC	TGGCCAGCAGGTGAGCAGTCAGGGTGCCTC	TGGTCAGCAGGTGAGAGCTCACTGTCTAGT
3308	5	-1	158139159	2.4984231	CCCTATGCCAGTAAGTAGAGATGCATATCC	CCCTATGCCAGTAAGTAGATATATGTCCCA	CCCTATGCCAGTAAGTAGAGATGTGGGTCC
3318	5	1	173370052	2.4984231	CGAAGGAGAGGTAACATTGTTTTTAACTTT	CGAAGGAGAGGTAACATCAATGTTTCTCAC	CGAAGGAGAGGTAACATTATTGTTTCTAAC
3332	5	-1	177715322	1.3020110	TGGCTACCCGGTAATTTGTCATTTATTTTT	TGGCTACCCGGTAATTTGACATTTTTTTTT	TGGCTACCCGGTAATTTGCCATTTATTTTT
3356	5	-1	171341344	1.5476660	TCTTTGGCAGGTAGGAATGACGGCGCACAG	TCTTTGGCAGGTAGGCATGATAAGCTAGCA	TCTTTGGCAGGTAGGAATGATAGCAGTTGA
3368	5	1	176296782	2.4984231	CTGTGCCCAGGTACCAGCGGCCACCGCCTC	CTGTGCCCAGGTACCGGCAGCCACCGACTC	CTGTGCCCAGGTACCAGCGGCCGCTGCCTC
3370	6	-1	8422700	0.1729000	TTTATTCAAGGTATAGTAATGATATGTTTT	TTTATTCAAGGTACAGTAATACTGCTTTTA	TTTATTCAAGGTATAGTAATGATATATTTT
3382	6	1	7240835	0.7920950	GATAGCACAGGTAGTGCCGCCAGGTGAACA	GATAGCACAGGTAGAAACTCTAGGTGATGG	GATAGCACAGGTAGTGCTCCCGGGTGACGG
3390	6	-1	30708964	2.4984231	GACTGTGGAGGTTGGCCTAGGGGCAGGGAA	GACTGTGGAGGTAGGGCCAGGGGACAGGAG	GACTGTGGAGGTGGGCTTGAGGGCAGGGAA
3398	6	1	35203270	2.3310280	GTTTCTAATGGTAAATATGTCTGCTCTCTC	GTTTCTAATGGTAAATATGCCTGCCCTCCC	GTTTCTAATGGTAAATATGTCTGCTGTCTG
3410	6	-1	13325323	0.3946480	GTGCTTCTAGGTATGAGACCCAGGAGTTGG	GCGCTTCTAGGTATGAGACCCAGGAGGTGG	GTGCTTTTAGGTATGTGACCCAACAGTAGG
3424	6	1	41048636	2.4984231	CCTCCAGGTAGTGGTACCCTCTCTGATTCT	CCTCCAGGTAGTGGTGCCCTCTCTGATTCC	CCTCCAGGTAGTGGTGCCCTCTCTGATTCT
3428	6	-1	35763505	1.4331070	CTCTGTCAAGGTGGGTGCCTGAGGACTTGG	CTCCCCAAAGGTGTGTGCCCTGGAGTGGAG	CTCTGCCAAGGTGGGTGCCGCGGGCCGTGC
3434	6	-1	31612081	1.5476660	GCGGCCGCAGGTAATGACCTGGAAGGGGAG	GCGGCCGCAGGTAATGACCTGGAAGGGGAG	GCGGCCGCAGGTAATAACCCGGAAGGGGAA
3438	6	-1	31607274	0.5149640	CAGGCAGCAGGTGCCACCTTGAAGCAGAAT	CAGGCAGCAGGTGCCCCCACTTTGCAGCAG	CAGGCAGCAGGTGCCCCCACCTTGAAGCAG
3446	6	-1	10770341	1.5476660	ACGGCTTCAGGTAGGAACAACTTCAGATAC	TCGGCTTCGGGTAAGAGTGATCCCCTCATA	ACAAGCTCAGGTAAGAACAACTTTATAGTT
3456	6	-1	17771342	1.9777150	GAAGAAGATTGTAAGTTCCGGAACCATTTC	GAAGAAGATTGTAAGTTCTGCAATGTTTCT	GAAGAAGATTGTAAGTTCTGGAACCGTTTC
3476	6	-1	43023280	0.3028150	GCAGATGCAGGTGTGTATGGGTATGGATGG	GCAAATGCAGGTGTGTATGGGCACAGATGG	GCAGATGCAGGTGTGTGTGAGTATAGGTGG
3504	6	1	32942889	0.7920950	AGCCCCAGAGGTAATGTCACAGGATGGGAA	ATCCCCAGAGGTAATGTCACAGGATGGGAA	AGCCCCAGAGGTAATGTTTCAGGATGGGAA
3506	6	-1	33153475	0.7723170	TGATTATCAGGTAAACTCAAGGGACCCCTT	TGATTATCAGGTAACCTCGAGGGTCCCCTT	TGATTATCAGGTAAACATGAGGGACCCCTT
3508	6	-1	33151919	0.5581560	CTCAGGAGCCGTAAGTGAAAGGAGCTTCTC	CTCAGGAGCCGTAAGTGGAAGCAGCTCCTG	CTTGGGAGCCGTAAGTGAAAGGAGCTCCTC
3510	6	1	31713096	1.9777150	AGCCTCTTTGGTAGGTGTGCCCCATCCCTC	AGCCTTTTTGGTAGGTGTGGCCTGTTGCTC	AGCCTCTTTGGTAGGTATGTCCCTTCCTTC
3516	6	-1	41877004	2.4984231	CTCTGTGGAGGTAAGACCTTGGTGAAAATA	CTCTGTGGAGGTAAGACCTTGGTGAAGGAC	CTCTGTAGAGGTAAGACCTTGGGGGAAAAG
3540	6	-1	31856743	1.9777150	AACCACGCTGGTAATTGCCAATTGCCGGGA	AACCACGCTGGTAATTAATTGCCAACTGCC	AACCACGCTGGTAATTGCCAATTGCTGGGA
3588	6	-1	43642936	2.3630810	AACTCAACCGGTAAGCAAGCCTGGGTGTGA	AGCTCAACCGGTAAGAAGTCATGCCTACAG	AACTCAATCGGTAAGTGAACCTGGGTGTCA
3604	6	1	76350420	1.9777150	GAAAAGAAAGGTAAGCTTAATATTGAAGAA	GAAAAGAAAGGTAAGCTTAATGAAATTAGA	AAAAGGAAAGGTAAGCTTAATATTGATGAC
3632	6	1	76621415	2.3310280	AACAATTCACGTAAGTCAATGGGTGGTAAC	AACAATTCACGTAAGTCAATGGGTGGTAAC	AACAATTCACGTAAGTCAATGGGTGGTAAC
3634	6	-1	75977354	2.4984231	GTCATTTGAGGTCTGTGTTTCCAAGTAATG	GTCATTTGAGGTCTGTATTTCAAATACTTA	GTCATTTGAGGTTTGTATTCCTAATGTGAT
3640	6	-1	86248553	2.3451359	ATGATTTTCGGTAAGTCTTGAGCATGTGAT	ATGATTTCCGGTAAGTCCTGGGCATGTGAC	ATGATTTTCGGTAAGTCTTGGGACAGCATG
3660	6	-1	117121744	0.4373540	GAATCTTAAGGTAACCTTGTTGTAGGCCGT	GAAACTTAAGGTGATTTTTGTCCTAGGCTG	AAATCTTAAGGTAATTTTGTGGTAGGCCTG
3664	6	1	142525202	0.4803600	ATTTCCCAGGGTAAGTCAGCTGACTATTTT	GCTTCCCAGGGTGAGTCAGCTGGCTGGCTG	GTTTCTCAGGGTAAGTCAGCTGGCTTTTTT
3688	6	-1	131936461	2.4984231	CATTGCTCAGGTATGTTCACAACCTTACTG	CATTGCTCAGGTATGTTCACAACCTTACTG	CATTGCTCAGGTATGTTCACAACCTTACTG
3722	6	-1	112405389	0.3841830	AAAAGCACGAGTAAGATACATATGCTTGGA	AAAAGCACGGGTAAGATACATACTCTGGAG	GAAAGCACGAGTAAGATCTATATACTTGCA
3724	6	-1	139247535	2.4984231	AGCTGATCCTGTAAGTCAATCACTTAGCTT	AGCTGATCCTGTAAGTCAATCACTTAGCTT	AGCTGATCCTGTAAGTCAATCACTTAGCTT
3748	6	1	125578304	2.3630810	AAGCCTCAAGGTACAGATGAAGTGAATTCT	AAGCCTCAAGGTACAGATGCAGTGACTTAT	AAGCCTTAAGGTACAGATGAAGTGAATTTT
3750	6	-1	125619857	0.3681940	GCGAGAAGAGGTCAGTGTTGACTATTGACT	GAGAGAAGAGGTCAGTGCTGTTTATCGACT	GCGAGAAGAGGTCAGTGCTGTTTGCTCCGC
3768	6	-1	136588164	2.3451359	GTACTTCTTGGTGGGTGTTAGACATCTGTG	GTACTTCTTGGTGGGTGTTAGAAATCTGTT	GTACTTCTTGGTGGGTGTTAGAAATCTGTG
3778	6	-1	110959849	0.1729000	GTCAAAATAGGTAGGTAATTATTCCTAAAA	GTCAAAATAGGTAGGTAACTATTCCTGAGA	GTCAAAATAGGTAGGTAATTATTTCTAAAA
3812	6	1	161519459	2.3310280	ATGATACCAGGTAGTCTCACCCCACCAGTG	CTGATACCAGGTAGTCTGAATACTCCAGCA	ATGATACCAGGTAGTCACCCTTCCCCAGCA
3828	6	1	168294586	0.3762760	ACTTACGAAGGTAATGCTATGCTTACTACT	ACTTACGAAGGTAATGCTCTGCTTATACTA	ACTTATGAAGGTAATGCTTTGCTTCATACT
3914	7	-1	24902816	2.4984231	AACACTGCAGGTAACCATTGCTTCCCCTGA	AACGCTGCAGGTAATCTCTGCTTCGCCACA	AATGCTACAGGTAACCATTGCTTCCCCTGC
3918	7	-1	51240150	0.4373540	GGGTTTGAACGTGAGTACTAATGCCCCAGC	GGACTTGAACGTGAGTACTTAATCCAGCGG	GGGCTCGAACGTGAGTACTAACCCTGCAGG
3920	7	-1	51150752	1.9777150	ATACCCAAACGTATGTTCCTCTTGCTTCAT	AGACCCAAACGTACGTGCCTCTTGTTGCCA	AGACCCACACGTACGTGCCTCTTGTTTTCT
3934	7	1	74129236	0.7920950	CCTTTGCAAGGTATAATCTTTTCACTTCCA	GCTTTGCAAGGTATCGCCCTTCCACTTGTG	TCTTTACAAGGTATAATGTTTTCACTTCCG
3936	7	1	74133260	1.4249420	ACTATTGAAGGTTAGTTATCTAAAAGCCTT	ACCATTGAAGGTTAGTCACTTAAGCCTTGA	ACTATCGAAGGTTAGTTCCCGGAAGCCTGG
3942	7	-1	65444711	2.4984231	ACACCTCCAAGTGGGTACCATCCTGCCTCC	ACACCTCCATGTGAGCAGCATCCTCCCCCC	ACGCTTCCAAGTGAGCAGCACTCTGCTCCC
3974	7	1	95457428	1.5476660	CAGAACTTGGGTATATGTCTGCTCTTTTGT	CAGAACTTGGGTATATGTCTGCTCTTTTGT	CAGAACTTGGGTATATGTCTGCTCTTTTGT
3986	7	-1	103053446	2.4984231	ATATCCATAGGTAAAAGCTTACATTTGATA	ATATCTATAGGTAAAAACTTATACTGGAAA	ATATCCATAGGTAAAAGCTTAGAGTTGGTA
4010	7	-1	132571731	1.3020110	TGAAGACAAAGTAAGTAGCAAAACAATAAC	TGAAGACAAAGTAAGTAACAACAACAACCC	TGAAGACAAAGTAAGTAGCAAAGCAATGAC
4046	7	1	87436834	2.4984231	AGTGGTATGAGTAAGTGTAATACTTTTTTT	AGTGGTATGAGTAAGTGTAATGTCTTTTTT	AGTGGTATGAGTAAGTGTAATACTTTTTTT
4060	7	1	90377090	0.4112070	GGAAAAGCAAGTAAGTTCATTATTTTTGGA	GGAAAAGCAAGTAAGTGACATGTTTTCCGG	GGAAAAGCAAGTAAGTTTATTTGGTTTTTA
4068	7	1	100154249	0.7920950	TACAGCTTTGGTAAGTTATTATCCCCACCC	TACAGCTTTGGTGAGTCCTTCTTTGCAGCC	TACAGCTTTGGTGAGTTATTCTTCCCACCT
4090	7	1	94916445	2.4984231	AGATGACGAGGTGAGCTATCAGTGGGCTGT	AGATGACGAGGTGAGCTATCTGTGGGTTGT	AGATGACGAGGTGAGCTATCAGTGGGCTGC
4122	7	1	128490128	0.3681940	CACACACTGGGTACTGCGCCTCCCACCAGG	CACGCACTGGGTACTAGAGCTTCCCATGAC	CACACACTGGGTACTGCTGCCTCCCACCTG
4124	\N	\N	\N	\N	TCCGTGAAAGGTAGTTCTTGTTCCCAAAAG	TCCGTAAAAGGTAGTTGTGGTTCACACACA	TCCATGAAAGGTAGTCCTGCTCACAAATAC
4138	\N	\N	\N	\N	ATTCCTTCATGTAAGTAAAGCTCTATCCTT	ATCCCGTCATGTAAGTAAAGCTCTCCCTTG	ATTCCTTCATGTAAGTACAGCTCCACCCTC
4152	7	-1	148529723	0.4772920	GAATTTTATGGTATGTAAATAAGATATCTT	GAATTTTATGGTATGTAAGTAATGTAGCTT	GAATTTTATGGTATGTACATCTGTGATCTG
4156	7	-1	148512003	2.4984231	AGTTCAGAGTGTAAGTATTTGTTGCTTTGA	AGTTCAGAGTGTAAGTATTTGTTGCTTTGG	AGCTCAGAGTGTAAGTATTTCGTTTTGATG
4158	7	-1	144288513	0.4112070	GCTCCAACCAGTGAGTCAAAAGTGAATATA	CCTCCAACCCGTGAGTAAACAGCGCCCCTC	TCTTCAGCCAGTAAGTGAAGAATAAATATA
4160	7	-1	44620689	0.0000000	TTACCAAAGGGCAAGTGCATATCTCCTTGT	TTATCAGAGGGTAAGGGACTTGAACTTGGA	TTACCAGAGGGTGAGCACATATCACTGTAC
4172	\N	\N	\N	\N	CACCTATGAAGTAAGGCTGGGCTTCTGCCA	CACCTATGAGGTAAGCTTGACTTCCTGAGG	CACCTATGAAGTAAGCCTATGCTACTGGAG
4178	7	1	72745779	2.3310280	ATATAAAAGGGTGAGAATGCTTTGAAAGTT	ATACAAGCGGGTAAGAATGCTATGGAAGTG	ATATAAACGGGTAAGGATGCTTTAGAAGTA
4188	7	1	116774246	0.5629000	TGTTACCAAAGTAAGTCAAGAACCTGTTGG	TGTTACCAAAGTAAGTCAAGAACCTGTTGG	TGTTACCAAAGTAAGTCAAGAACCTGTCGG
4210	7	1	99159596	0.7723170	CAGGTACCAGGTGAGCTGAGGAACCCTCTG	CAGGTACCAGGTGAGCTGAGGGACCCTCTG	CAGGTACCAGGTGAGCTGAGGAACCCTCTG
4234	7	1	97365664	1.9777150	TTAAATTCTGGTATGTATGAAATTATGACT	TTAAATTCTGGTATGTATAAAATCCTGTCT	TTAAATTCTGGTATGTATAAAACCATGACT
4248	8	1	1617950	0.5581560	AAGGTCAGATGTAAGTACCGAAATGTGCTC	AAGGTCAGATGTAAGTACCAACCCTCTCCA	AAGGTCAGATGTAAGTACCACCATATACTC
4280	8	-1	28704261	0.4149390	TTTACCAGAGGTAAGATTAAGGTGAATCTT	CTTACCAGAGGTAAGATGAAAGAGATTGGA	CCTACCAGAGGTAAGATGAAAGTGATTCTT
4290	8	-1	27099191	0.4149390	AGAGCTCAGGGTAGGAGGGAGGCAGCGGAG	AGAGAACAGGGTAGGCCGGAGCCAGGGGTG	AGAGAGCAGGGTAGGAGGGAGCAGGGGAGA
4296	8	1	37599336	2.4984231	GTGGGACTAGGTAAGGTACCCAGAATAAAG	GTGGAACCAGGTAAGGAACCCAGAATAAGG	GCGGAACTAGGTAAGGTGCCTGGAGTGAAG
4308	8	1	42196587	0.4041040	ATGCTTACAGGTGGGACAGTGCAGCATTCT	ATGCGTACAGGTACGTTGTTAGCCGGCGTT	ATGCTTACAGGTGGGCCCGTGCAGCTTTCT
4310	8	-1	38287197	2.4984231	AATGTTTCAGGTTGGTAGCCAAGCCCTGCC	AATGTCTCAGGTTGGTAGCAATGCCCTCTG	AATGTCTCAGGTTGGTAGCAAAGCCTGCCC
4322	8	1	42146246	0.3784570	TCATGAGAAGGTGAGGGCCTCGCGCATAGG	TCATGAGAAGGTGAGGGGCCTGGGCCCACA	TCATGAGAAGGTGAGGGCCCAGTACACCAA
4330	8	1	37993284	2.4984231	GAGCTGCACGGTACGTACATGTTTCCATCC	GAGCTGCACGGTACGTACTCTCTATTTGGA	GAGTTGCACGGTATGTATCATCTGTTCATC
4336	8	-1	29931390	0.7920950	TGATGTACAGGTAATATCCACTACAGTAAT	CGATGTACAGGTAATAGCTACCACCTCAGC	TGATGTACAGGTAATGTTCATTATGTTGAT
4346	8	-1	71056874	2.4984231	AGTAGCACAGGTAAGGGGTCAAATGCACTG	AATAGCACAGGTAAGGGCTCAGCGGTACTG	AGTAGCACAGGTAAGGGCTCAAATGCACTG
4368	8	1	61504528	0.3784570	TGTAGAAGAGGTAAATAAGAGGCCCTTTAA	TGTAGAGGAGGTGAGTTAGTGAGGGCCTCA	TGTAGAAGAGGTAAATAAGAGGTCCTTTTA
4382	8	-1	67478296	1.9777150	GAATCTTCAGGTATGGATTTATAAATTTCT	GAGTCTTCAGGTATGGATTCATAAATTTCT	GAACCTTCAGGTATGAATTTGTAAGTTTCT
4384	8	-1	54723721	0.5629000	TTCAAGTGATGTAAGTATATTCCTTCACTG	TTCAAGTGATGTAAGTATGTTCCTTCCAAT	TTCAAGTGATGTAAGTATATTCCTTCTTAA
4394	8	1	142437924	0.5126560	TCATCCGCCAGTGAGTGGCCGCGGTGGTGG	TCATCCGACAGTGAGTAGCCAGTGGGTGGG	TCATCCGACAGTGAGTGGCCGGCACGGGTG
4396	8	1	133811418	0.4112070	GGGAAGTGAGGTAAGAGCCTTTTTTTTAAA	GGGAAGTGAGGTAAGTGCCTTTTTGCTTTT	GGGAAGTGAGGTAAGTGCCTTTTTTTAATT
4408	8	1	98712080	1.5476660	TCTGGGTTAAGTATGTCCTTTTAAAAATTA	TCTGGGTTAAGTATGTCCTTTTAAATTTTT	TCTGGGTTAAGTATGTCCTTTTAAAAATTA
4410	8	-1	120608084	1.5476660	TCAGGACAAAGTAAGTTTATCTATTGTTCC	TCAGGACAAAGTAAGTTTATCTCCTGTTCC	TCAGGACAAAGTAAGTTTATCTATTGTTCC
4420	8	1	107749828	2.4984231	ACGCCTCCAGGTGCCCCCTTCAGTAGTTTA	ACGGCTCCAGGTGCCCCCTTCTGTAGTTTA	ACGTCTCCAGGTGCCCCATTCAGTAGTTTA
4426	8	1	95777542	1.9777150	GTGCCTTCAGGTAACTAGAATTATCTTTTT	GTGCCTTCAGGTAATTAACTTTGCCTTTTG	GTGCCTTCAGGTAATGAGAATTACCTTTTT
4430	8	1	124095057	0.3841830	TTTGATACAGGTAAGAAGTTCTCCTATTTT	TTTGATACAGGTAAGAAGTCCTCCTGTTTG	TTCGACACAGGTAAGAAGTCTTTCTATTTA
4438	8	1	124154696	1.9777150	AGCCAAGAAGGTAAAAAATAGTGTTATAAA	GGCTCAGAAAGTAAGGGAAGCTTACAGACT	AGCTAAAAAGGTAAGAACGGTGTCACAAAC
4460	8	-1	95944295	1.4331070	CGGGCACAGAGTAAGTATATTCACTTTGAG	CGGGCACAGAGTAAGTATGTTTACTTTGGG	CGGGCCCAGAGTAAGTATATTCCCTTTGAG
4470	8	-1	144996669	2.4984231	GTCTGAGGAGGTACCGCCCCCTCTACGTGC	GTCGGAGGAGGTACCGCCCTCCCTCCTCAC	GTCTGAGGAGGTACCGGCCATCCCTCCACA
4480	8	1	17797667	0.4713830	AGATACCACGGTAAGCGGCTTTTTGGTAAT	AGATACCACGGTAAGCCGCTTTTTGGTAAT	AGATACCACGGTAAGCGGCTTTTTGGTAAT
4482	8	1	17838264	0.5629000	ATATCTTCAGGTATGTTCTTTTTTGGTTTG	ATATCTTCAGGTATGTTCCTCTTTTTTTGT	ATATCTTCAGGTATGTTCTTTTTTGGTTTG
4484	8	1	27303436	2.4984231	CAGCATGCGGGTAAGAGGGCTCTGCATGCT	CAGCATGCGGGTAAGAGGACTCTGCATGCT	CAGCATGCGGGTAAGAGGGCTCTGCATGCT
4496	8	-1	41557946	1.4331070	ACTATAATGGGTATGAAATGCTTTCTGTTT	TCTATAATGGGTATGAAATGCTTTCTGTTC	ACTATAATGGGTATGAAATCCTTTCTGTTC
4500	8	-1	41519391	1.3020110	GCACGAGGAGGTGACTGTAGAGGGGCCCCT	GCACGAGGAGGTGATTGTCGAGGGTCCCCT	GCACGAAGAGGTGATTGCTGAGGGGCCCCT
4534	8	-1	141679823	2.3630810	GCCATGGAGGGTAAGCACATCGTGTCTTTG	GCCGTGGAGGGTAAGCACATCATATCTGTG	GCCATGGAGGGTAAGCACCTTGTGTCTGTG
4562	8	-1	144902833	2.4984231	TTTGCAATCGGTCAATAGAAATGCTCACTT	TTTGCAATCGGTCAATAGAAATGCTCACTT	TTTGCAATCGGTCAATAGACATGCTCACTT
4564	8	-1	144668386	0.0000000	CCTGGCTGGAGTGAGTACCCGCGGCCCACG	CTTGGCTGGAGTGAGTACCCGCGGCCCACG	CCTGGCCGGAGTGAGTACCTGCAGGCTCGT
4586	9	1	36209317	2.4984231	TTGGTTATGTGTATGTTGCAAAACTAATTC	TTGGTTATGTGTATGTTGCAAAACTAATTC	TTGGTTATGTGTATGTTGCAAAACTAATTC
4588	9	1	36210657	2.4984231	GCCTAGAACAGTTAAGTAAACCTTTCTCAC	GCCTAGAACAGTTAAGTAAACCTTTCTCAC	GCCTAGAACAGTTAAGTAAACCTTTCTCAC
4590	9	-1	19597224	2.4984231	ACTGAAGAAGGTAAGAATGATTTTAGAATT	ACTGAAGAAGGTAAGAATGATTTCAGAATT	ACTGAAGAAGGTAAGAATGATTTTAGAATT
4596	9	-1	26917092	2.3630810	CCTTTTACAGGTGGGATGTAGTTTTGATTC	CCTTTCACAGGTGGGATGCAGTTTTCATTA	CCTTTTACAGGTGGGATGAAGTTTTGATAA
4632	9	1	2170472	0.5629000	AAGGAAACAGGTCAGGATCTGTCTTGTATT	AAGGAAACAGGTCAGGATCTGCCTTGTATT	AAGGAAACAGGTCAGGATCTGTCTTGCATC
4634	9	-1	13143462	1.9777150	CGCCGACAAGGTTGGATAATGCCCATTGTC	CACTGACCAGGTTGGATCATGTCTGTTGTC	CGCTGACAAGGTTGGATAATGCCATTGTCT
4642	9	1	36583709	2.4984231	CACACTAGGGGTAAGTTTAGATTTATTTAA	TGCGCTAGGGGTAAGTTTGAGATGACTTTT	TGCACTAGGGGTAAGTTTAAAATTATTTTC
4670	9	1	6434173	2.3451359	AGTATGATGAGTAAGTGCTCAAGCTATTGA	AGTATGATGAGTAAGTGCTCATGTTGTTGA	AGTATGATGAGTAAGTGCTCATGTTATTGA
4680	9	1	91077664	0.1729000	GATAGAGTTGGTAAGTTCTTTTTATAATTT	GATAGAGTTGGTAAGTTTTTAAAGTTATTC	GATAGAGTTGGTAAGTTCTCTTTACTATTT
4684	9	-1	73426083	0.5629000	GACTCAGTTGGTAAGTATAATTAATGGAAA	GACCCAATTGGTAAGTATAATTAACAAAAA	GACCCAATTGGTAAGTATAATTAATAGACA
4688	9	-1	73236157	2.4984231	GGGAATGGAGGTAAGTGTTTGTCCAAATTA	GGGAATGGAGGTTAGTGTTTGCTCAAATTA	GGGAATGGAGGTAAGTATTTGCCTAAATTA
4694	9	1	82242363	2.4984231	CATCATTGGGGTACGTGGCCTTTCCATTTT	CATCATTGGGGTACGTGGCCTTTCCATTTT	CATCATTGGGGTACGTGGCCTTTCCATTTT
4706	9	-1	86281262	2.4984231	CCTCCAACAAGTGAGTAAGACAAGATGTTA	CCTCCAACAAGTGAGTAAGAGAAGACGCTG	CCTCCAACAAGTGAGTAAGAAAAGATGCTA
4708	9	1	80943104	1.3020110	AAGGGCATAGGTGAGTACATCTGCAATGCA	AGGGGCACAGGTAAGCACACCTTGTCCCCA	AGGGGCATAGGTGAGTATATATCCAGTTCA
4722	9	1	93629481	2.3630810	CCACAGAAAGGTGCTAAAGCAACCCCTGCT	CCACAAAAAGGTGCTAAAGCGTCCCGTGCT	CCACAGAAAGGTGCTAAAGCATCCCCTGTT
4748	9	1	128724493	0.3841830	GCAATCACAGGTAGGAGAAATGCCCCAGTG	GCAGTCACAGGTAGGAGAAATGCCCCAGCT	GCAATCACAGGTAGGAGAAATGCCCCAACT
4766	9	1	131847386	1.9777150	CCCTGTGGAGGTAGGGCCTCAGCTGCGAGG	CCCTGTGGAGGTAGGGCTGGGACTTTGGGG	CCCTGTGGAGGTAGGTCCTGGGCTGCAGGG
4792	9	-1	132678242	2.4984231	TCTCAAGCTGGTAAGCACAATTGTTCCATG	TCTCAAGCTGGTAAGCACCACATCCCGTGC	TCTCAAGCTGGTAAGCACAATTATTCTATG
4806	9	1	115593163	0.3762760	TACTGCTAAGGTAAGGGCAGAAATTTACAT	CACTGCTAAGGTACAGGCAGGATTTTGTGT	TACTGCTAAGGTAAGAACAGAATTTTTCTT
4822	9	-1	99408172	0.0676470	TTAGGTCCAGGTAAGCATCAAAGCCCAGGT	TTAGGTCCAGGTGAGCATCAAGGGCAGGTT	CTAGGTCCAGGTAAGCAGCAAAGTCCAAAG
4856	9	-1	115038121	2.4984231	AAAAAGCCAGGTATGTAATATTTAAAGATT	AAAAAGCCAGGTACGTAATATTTAAAGATT	AAAAAGCCAGGTATGTAATATTTAAAAATC
4878	9	-1	136675310	2.4984231	ATACATGCAGGTGAGTGGCCCGGAAGGGGA	ATACATGCAGGTAAGTTGCAGGTAAGACAA	GTACATGCAGGTAAGTGGCAGGTGGAGGGA
4882	9	-1	136905153	0.3784570	CGGCCGGCAGGTGGGCTCCAGACCTGCTCG	CAGCCAGCAGGTGGGTGGTCGCCTGCCAGG	CGGCCAGCAGGTGGGTTGTGGCGCCCTTCA
4892	9	-1	136343373	1.3020110	CTGGTTTGGGGTAAGGACCATCCTCTGGAG	CTGGTTTGGGGTGAGGCCTGTTCTCTAAAT	CTGGTTTGGGGTAAGAGCCACGCTTGGAGC
4922	9	1	140646860	1.5476660	GTCTGACCTGGTAATGCCCAGCGCCTCCTC	GTCTGACCTGGTAACCTCACATTTTTCTTA	GTCTGATCTGGTAACCCCTGCCCCGCACTC
4924	9	1	140669704	2.4984231	CTGCACAGCGGTAAGAGCCCAGTCCGGCAG	CTGCACGGCGGTAAGAGCCCAGCCCGCCTG	CTGTACAGCGGTAAGTGCCCAGCCCGCCGT
4928	9	-1	126150006	2.4984231	CCTTTGAATGGTCTCTCCTTCCTTCTTCCA	CCTTTGAATGGTCTCTCTTCCTCTTTCCAG	CCTTTGAATGGTCTCTCCTTCCTTCTTCCA
4936	9	1	12708143	2.4984231	CAATGGCCAAGTGAGTGTTGAAAGTGTATT	CAATGGCCAGGTCGGTTTTGTCAGGGTATT	CAATGGCCAAGTGAGTATTGAAAATGTACC
4938	9	1	2641499	2.4984231	GAAAACTGTGGTAAGAAGATCAGTGTTGAG	GAAAACTGTGGTAAGAAGACCAGTGTGCAG	GAAAACTGTGGTAAGAAGATCAGTGTTGAG
4940	9	1	2651498	1.5476660	GTTCCTGGAGGTATTGAGTTCAGTACTGCA	GTTCCTGGAGGTATTGGGTCCAGCACTGCA	GTTCCCAGAGGTACTGGGCCTATACTGCAA
4968	9	-1	88275848	2.4984231	CTAAAATCAAGTAAGTTTTTAAATACTAGA	CTAAAATCAAGTAAGTTTTTAAATACTAGA	CTAAAATCAAGTAAGTTTTTAAATACTAGA
4974	9	-1	139339501	2.4984231	TTTTAATCAGGTACCTGCGGCTGGTGGTCC	TTTCCATCAGGTACCTGTGGCTGGTGGCTC	TTTTTATCAGGTACCTGTGGCTGGCAATTC
4984	9	1	140042666	2.4984231	CGGACCCAAGGTATATATGCATGGACGTGC	CGGACCCAAGGTATATATGCATGGACGTGC	CGGACCCAAGGTATATATGCATGGACGTGC
4986	9	1	140059748	0.3762760	CAAAGACACGGTAAGGGGGAGAGCACCCCA	CAAAGACACGGTAAGGGGAAGCACCCCAGT	CAAAGACACGGTAAGGGGAAGAACGCCCAG
4988	9	1	131355321	2.3630810	TGGAAGAACTGTGAGTAGGCTGAGAGTCTT	TGGAAGAACTGTGAGTAGGCTGAGAACCTG	TGGAGGAACTGTGAGTAGGCGGGCGGCCTT
4990	9	1	131371944	0.0133410	CAAGCTGCTGGTAAGTTTTTAATTTTTTTA	CAAGCTGTTGGTAAGTTTTTCACACTTTTA	CAAGCTGCTGGTAAGTTTCTAATTTTTTTA
5008	9	1	128104578	0.4772920	ACACTCACAGGTTTGTAGACCCATGGACTT	ACACTCACAGGTTTGTAGACCCATGGGCTT	ACACTCACAGGTTTGTAGACCGTGGACTTC
5020	9	-1	140349688	0.3028150	TAATCCAGAGGTAGGGCCTGCCAGCCACTC	TAATCCAGAGGTAGGGCCTGCCAGCCACTC	TAATCCAGAGGTAGGGCCTGCCAGCCACTC
5034	9	1	140997259	0.4290930	TGCTTACAAGGTAGACCCTGACCCTGCAAC	TGCATACAAGGTAGACCTTGACCCTGCACT	TGCATACAAGGTAGACCCCACCCCTGCACC
5038	10	1	267296	0.4112070	AGTTTGCAGGGTGAGTACCTATGAGCTTTC	AGTTTGCAGGGTGAGTACCTATGAGCTTTC	AGTATGCAGGGTGAGTACCTATGAGCTTTC
5046	10	-1	15257992	2.4984231	ATTATTGCAGGTAAAGTGTTACCATTTTGG	ATTATTGCAGGTAAAGTGTTACCATTTGGA	ATTATTGCAGGTAAAGTTTTACCTTTTGGG
5048	10	1	12197930	2.4984231	ACTGGCAGAGGTACATCGCACAGCGACTGC	ACTGGCAGAGGTACATCGCACAGTGACTGC	ACTGGCAGAGGTACATTGCACAGTGACTGC
5052	10	-1	17641286	0.5126560	AATGGGCCAGGTGGCGATATCTTGCAGTTT	AATGGGCCAGGTGGCAACGTCTTGCCTTCT	AATGGGCCAGGTGGCGATGTCTTGCAGTTT
5062	10	1	11259470	2.4984231	TTTACCTGGGGTGAGTCGGTTTACTTTTGT	TTTACCTGGGGTGAGTCGGTTTACTTTTGT	TTTACCTGGGGTGAGTCGGTTTACTTTTGT
5064	10	1	11308640	2.4984231	GACCATGGAGGTACTGTATCATCTGCCCTT	GACCATGGAGGTACTGTATCATCTGCCCTT	GACCATGGAGGTACTGTATCATCTGCCCTT
5096	10	1	35772406	0.1729000	CAGACGGACGGTAGGTCCTTAATTTATGTT	CAGACAGACGGTAGGTTACTAATTCATTTG	CAGACGGACGGTAGGTTACTAATTTGTGTT
5110	10	-1	32142991	0.3013340	TAATGAAAAGGTACATTCTTTTTTTCTCAT	TAAGGAAAAGGTACTTCTCTTTTTCTTCTT	TAATGAAAAGGTACATTCTTTTTTACTCAT
5144	10	-1	34625124	2.4984231	CAGAAAGCAGGTAAGAATGGACAGTTAGAC	CAGAGAGCAGGTAAGAACGGACAGTTAGTC	CAGAAAGCAGGTAAGAATGGACAGTTAGAC
5166	10	1	81070941	0.4041040	TTCGCTGGATGTAAGTTGGGGTCGCCACTC	TTCACTGGATGTAAGTTGGGGTCACCACAC	TTCGCTGGATGTAAGTTGGGGTCACCGCCG
5170	10	-1	75199627	2.4984231	GCTGAAAAAGGTATGATCAGAGTCCTTGTG	GCTGAAAAAGGTACGATCAGAGTCCTTGCA	GCTGAAAAAGGTACGATCAGAGTCCTTGCG
5180	10	-1	73583642	1.9777150	GCAGGATCAGGTATGTGTCGGGGAATCTGC	GCAGGATCAGGTATGTGACAGAATTTGCTT	GCAGGATCAGGTATGTGATGGGGAATTTGC
5200	10	1	70097753	0.4772920	TAGGGCACAGGTGGGGATGGAGAGTTTGGG	TAGGGCACAGGTGGGGATGGAGAGTTTGGG	TAGGGCACAGGTGGGGATGGAGAGTTTGGG
5216	10	-1	135170688	0.4803600	CGTGCAGACGGTGAGCGAGCCCCAGGTCCC	CGAGCAGACGGTGAGCACCACGGGGCTGGG	CGCGCTGACGGTGAGCGCCCCGGGGCGCGG
5240	10	1	86017762	2.4984231	ACTGCAGATGGTACAGATACTTCTAGTACC	ACTACAGATGGTACAGATTCTTCCAAAGCC	GCTGCAGATGGTACGGACACCTCGCCTGCC
5260	10	1	105770666	0.3013340	GCATGCTCAGGTAACAGCAGCAGCTTAATG	GCACGCTCAGGTAACAGCAGCAGCTGCAGG	GCATGCTCAGGTAACAGCAGCAGCTTAAAG
5270	10	-1	103569938	2.4984231	ATTGGACCAGGTAACTCCTTACTTTTTATT	ATTGGACCAGGTAATTCTTTTTTATTTTCT	ACTGGACCAGGTAACTTTGTTACTTTTTCA
5272	10	-1	103563489	2.4984231	GTAGTGATGAGTAAGTAGCCTGTACTTGAT	GTGGTGATGAGTAAGTACCGTGGTGGACCC	GTAGTGATGAGTAAGTAGAGGGCTTAATCC
5274	10	-1	103559996	2.4984231	CAATACAGCAGTGAGTTTGGCCATTCTTTG	CAGTACAGCAGTGAGTTAGGCTCCGGTGGG	CAGTATAGTAGTAAGTTTGGCCTGGCCCTT
5276	10	-1	103553667	0.5149640	AGAGTTCCAGGTATCAATATGAATTCACAA	AGAGTTCCAGGTATCAATATGAATTCACAA	AGAGTTCCAGGTATCAATATGAATTCACAA
5286	10	-1	123719013	1.3020110	TGACTGGGAGGTAAAGCTCTGCCTGTTGCC	TGACTGGGAGGTAAGGCCCTGCAGGCCCTG	TGACTGGGAGGTAAAACTCTGCACATTGCC
5292	10	1	99502921	1.3020110	TTGAATGAGGGTAAGAACTGCCTTCAGGGG	TTGAACGAGGGTAAGGACTACTTCTTGAGG	TTGAATGAGGGTAAGAACTGATTCCAGGGG
5294	10	1	99512634	0.7920950	GGTGGTGCTGGTAAGTGGAAGCCTTGGTGG	GGTGGTGCTGGTAAGTAGGAGCAGGGTGAA	GGTGGTGCTGGTAAGTAGGAGCCTTGGTGA
5306	10	1	82264534	2.4984231	GAGCGAAAAGGTAGGTGTAACTGTCGCAGG	GAGCGAAAAGGTAGGTGGAACCTTGACCAG	GAGTGAAAAGGTAGGTGTCCATGTTACCAG
5314	10	1	121658471	0.4803600	TTTGCCACCGGTATGGAGACATGATTTTGT	ATTGCCACCGGTATGCGAATATCATACTGC	TCTGCCACCGGTAAGGAAACATGTGTTTAT
5324	10	1	111892158	0.3841830	AAATTAGAAGGTACTCAATGTAATTTCCCA	AGATTAGAAGGTACTCACTGTGACTCCCAC	AAATTAGAAGGTATTCACTGTAACCTCCCA
5332	10	-1	99642540	0.7920950	CATTGCATGGGTGAGTTGCCTTCAGTCACC	CATTGCATGGGTGAGTTGCCTATAGGCACC	CATTGCATGGGTGAGTTGCCTGCGGGCCCC
5348	10	1	103190209	1.9777150	AGCTTTCCAGGTACTTTCTCTGTCTCTGTG	AGCTTTCCAGGTACTTTCTCTGTCTCTGTG	AGCTTTCCAGGTACTTTCTCTGTCTCTGTG
5350	10	1	103221815	0.4041040	ACTTAGACAGGTATGAAATTCAGCCTTACT	ACTTAGACAGGTATGAAATTCAGTCTTACT	ACTTAGACAGGTATGAAATTCAGTCTGTCT
5390	10	1	127417673	2.3657150	GCACAGTCAGGTATGCTTTCCATGGTGTCC	GAACAGTCAGGTATGCTTTCCATGTGCCCA	GAACAGTCAGGTATGCTTTCCGTGGTGTCC
5426	10	-1	75599294	0.4803600	GCCGGGCAAGGTACGTGGCATGAGTCCTCC	GCCGGGCAAGGTACGTGGCATGAGTCCTCC	GCCGGGCAAGGTACGTGGCATGAGTCCCCC
5428	10	-1	75585034	2.3310280	GACGGCCATGGTACCTCCTGACTACAGCTT	GACGGCCATGGTACCTCTGACTACGGCTTC	GACGGCCATGGTACCTCCTGACTACGGCTT
5450	10	1	71700779	0.3959030	TGGGCCACCGGTGAGTGTCACTTCTCCATC	TGGGCCACCGGTGAGTGTCATTACTCCATC	TGGGCCACCGGTGAGTGTCACATCTCTGTT
5454	10	-1	115402690	0.3762760	TACCAGTGATGTGAGTTGTTAACGCTAAGC	CACCAGCGATGTGAGTCACTACATCAGCAT	CACCAGTGATGTGAGTTTTTAACACCTGAG
5466	10	1	104831596	2.4984231	GGTTCTCCAGGTAATTCTGCATGCTTCCTT	GGCTCTCCAGGTAACTCTGCATGCTTCCTT	GGTTCTCCAGGTAACTCTGCATGTTTCCTT
5468	10	-1	123324949	2.4984231	AATGTCACAGGTGAGTTGGCCCGCCAGCAC	AATGTCACAGGTGAGTTGGCTTCTGAGTGT	AATGTCACAGGTGAGTTGGCCTGCGCGCCC
5470	10	-1	123278193	1.9777150	AAACAGCAAGGTAACAATGCTTTCATTTTT	AAACAGCAAGGTAACAACGTTTTTTGTGTT	AAACAGCAAGGTAACAATGTTTTGTGTTTT
5482	10	1	88466476	0.5629000	ACAGCCCAAGGTAACTGGGCCACAGGTGCT	AGAATCCGAGGTAACTGGCCCACAGATGCC	ACAGCCCGAGGTAACTGCCCATGGTGCCCG
5504	11	1	756002	0.3784570	AGCTGGGCGGGTGAGTGCCTGGACTCGGGA	AGCTGGGTGGGTGAGTATGGCTGATGGAGA	GGCTGGGCGGGTGAGCTGGGGCGGGCCGGT
5508	11	-1	8983636	0.3784570	AGAAAGATTGGTAAGTATCTGGATTACTGA	AGAAAGATTGGTAAGTGTCTCGGACCAAGG	AGAAAGATTGGTAAGTATTCTAGATTACTG
5510	11	-1	1316872	0.3028150	GGTGGTACAGGTGGGCCTTGGGGCACCCTC	TGTGGTACAGGTGGGTCTTAGTTTCCTGTT	CGTGGTGCAGGTGGGTGTTGGGCCTCCCCG
5512	11	-1	16117539	1.3020110	ACAGATTGAGGTATGAATGCTTCCATTGAT	ACAGATTGAGGTATGAATGCTTCTGTTGGT	ACAGATTGAGGTATGAATGCTTCCATTGGT
5516	11	1	47008861	1.5476660	TCACTGAATAGTAAGTACATGAATGTTGTA	TCACTGACTAGTGAGTACATGAATGCTTTG	TCACTGAATAGTAAGTACCTGAGTGTTTTG
5534	11	-1	8751494	2.4984231	CCCAGAGCAGGTAATGCATGCCCCTCCGGT	CACAGAACAGGTAAGGCATGTGCTCCTGTG	CCCAGAGCAGGTAACGAATGCTCCTCCAGT
5544	11	1	47435058	1.3020110	GAGCATCAAAGTGAGTGGCCTGCTCAGGGC	GAACCTCAAAGTGAGTGGCCCATGCGGGCC	GACCATCAAAGTGAGTGGCCCCCTCAGGGC
5562	11	1	47310578	2.4984231	AGTGGTGAAGGTGGGTCTTGCCTGTGAGCT	AGTGGTGAAGGTGGGTCTTCCCCGTGAGCT	AGTGGTGAAGGTGGGTCTTGCCCGTGAGCT
5570	11	1	47348358	2.4984231	GAGGAATTTGGTAATTACACTATTTTGCTC	GAAGAATTTGGTAATTACACTATTTTGCTC	GAGGAATTTGGTAATTACACTATTTTGCTC
5580	11	1	4105995	2.3630810	AAATACCCCGGTTTGAGGAGCCCCTTTGGG	AAATACCCGGGTTTGAGGACCCCCTTTGGG	AAATACCCGGGTTTGAGGAGCCCCTCTGGG
5608	11	-1	34916554	0.3028150	TGAAGCATGGGTAAGTTTCTGGCAGCCTTT	TGAAGCATGGGTAAGTTCCTGGCTGATCGC	TGAAACATGGGTAAGTTTGGGGCTAATTTC
5664	11	-1	64568369	2.4984231	ACCCCATGAGGTCAGCCCAACACTTGCCCC	ACCCCATGAGGTCAGCCTTGCACTTGCCCC	ACCCCATGAGGTCTGCCCAACACTTCTTTG
5686	11	-1	61673935	0.7723170	GGGCAAGGAGGTGAGGGTGGGAAGCGGGCT	AGGCAAGGAGGTGAGGCACAGGCTGCAATA	GGGCAAAGAGGTGAGGGGTGGCAGGAAAGG
5688	11	1	66190703	2.4984231	TACCGCCTGTGTGAGTGTCCAGAGAGGCTG	TACCGCCTGTGTGAGTGTCCTGAGAGGCCG	TACCGCCTGTGTGAGTGTCCAGAGAGGCTG
5702	11	-1	64421165	0.7723170	TGCGCACCCAGTAAGTGGCTTCCCTCTTCT	TGCGCACCCAGTAAGTGGCTTGCCTCTTCT	TGCGCACCCAGTAAGTGGCTTCCCTCTTCT
5738	11	1	61908983	0.5126560	CAGCTTCGTCGTAAGTAAAGCCTTTTCCTG	CAGCTTTGTTGTAAGTAAAGCTTTTCCCTG	CAGCTTTGTTGTAAGTAAAGCTTTTTCCTG
5766	11	-1	85428523	1.5476660	GTACCAAGAAGTGAGTAGCAGGATCTTTCT	ATACCAGGAAGTGAGTAGCAGGACATTTCT	ATACCAGGAAGTGAGTAGCAGGATCTTTCT
5768	11	1	73366952	0.7920950	GCGGATCTGGGTAAGTGCTGGCTCGGCCCT	GCGGATCTGGGTAAGTTCAAGCTCAGCCCT	GCGGATCTGGGTAAGTGCTGGCTCAGCCCT
5774	11	-1	72342119	0.5149640	CCGACTGGAGGTGAGAGCTCAGTGGAGGGA	CCGACTGGAGGTGAGAGCTCAGTGGGCACC	CCGACTGGAGGTGAGAACTCAGGAGAGGGA
5794	11	1	86017524	0.3762760	CTTAAATCTGGTAAGAATAATATATTAAAG	CTTAAATCTGGTAAGAGTCACATTCAAATA	CTTAAATCTGGTAAGAAAAATATTAATTAC
5804	11	1	71949219	0.0700470	AGTTTCTCAGGTGGGGGAGGGGCTGGCCCC	AGTTTCTCAGGTGGGGGCGGGGCTGGAGGT	AGTTTCTCAGGTGGGGGCGGGGCTGGAGGC
5812	11	-1	74414347	0.3028150	ATTTGCCCAGGTACACAGGGGCACTGGGAG	ATCTGCCCAGGTAGGAGGGATGCTGAGGGC	ATTTGCCCAGGTACAAAGAGATGCTGGAGG
5824	11	-1	9055170	0.0676470	GAATGTGGAGGTAAGGATGCTGTCTGTTCC	GACTGTGGAGGTAAGGATTCTGTGTGTCCC	GAATGTGGAGGTAAGTGTTCCATCTTCCTC
5854	11	-1	10823205	2.4984231	TGCAGATGAGGTACATTTGCCTATGTTACT	TGCAGATGAGGTACATTTGCCTACATTACT	TGCAGATGAGGTACATTTGCCTATGTTACT
5856	11	-1	3068980	1.9777150	CTCCAAGCAAGTGAGTAACAGAGTGGGTTC	CTTCAAGCAAGTGAGTAACAGCAGTGAACC	CGCCAAGCAAGTGAGTAGCAGAGCGAGTTC
5864	11	1	63714475	2.3657150	ATAGAAACGGGTGAGTCACATTGAGCATTA	ACCGCAATGGGTGAGTTGCACTTAGCATTC	ATCGAAATGGGTAAGTGGGTTTTTTTGTTT
5870	11	-1	64540899	2.4984231	CTGAGGACAGGTTGGGAAACAGTTTTAACC	CTGAGGACAGGTTGGGAAACAGTTTTAACC	CTGAGGACAGGTTGGGAAACAGTTTTAACC
5874	11	1	62123939	0.7920950	CATGGAAAAGGTATATGTGACTAAAGCAGC	TATGGAAAAGGTACGTGTGCCGGAAGCAGT	TATGGAAAAGGTATATGACTAAAGCATCCT
5876	11	-1	62401779	2.4984231	TTTTCTCTAGGTAAATCCATGGCCACCGGT	TTTTCTCTAGGTAAAGCCATGGCCACTGGT	TTTTCTCTAGGTAAATCCATGGCCACTGGT
5878	11	1	64088264	0.1729000	GGAAGGCAAGGTGAGGTGAGGGGCCTGCAG	AGAAGGCAAGGTGAGGTGTGGGGCCCGTGA	AGGAGGCAAGGTGAGATGTGGGCCCTGCAG
5886	11	1	60783307	2.4984231	ACCTTCTACAGTGAGTGCCTGGCCGGGCTC	ACCTTCTACAGTGAGTGCTGGGCTGGCCTC	ACCTTTTACAGTGAGTGCCCGGGCCCGGGC
5902	11	-1	85701290	2.4984231	ATGTTTGTTGGTAAAGTACCATTTAACCTT	ATGTTTGTTGGTAAAGTACCATTTAACCTT	ATGTTTGTTGGTAAAGTACCATTTAACCTT
5906	11	-1	85689110	2.3630810	TCCACAATACGTAAGTGACCAAAAACGAGC	TCCACAATACGTAAGTGACCAAAAACTAGC	TCCACAATACGTAAGTGACCAAAAACTAGC
5908	11	-1	74982742	2.3630810	TTGCATCCAGGTAAATTCCTCCCTTCCACC	TTGCATCCAGGTAAAGCCCCTCCTTTGTCT	TTGCATCCAGGTAAAGTCCCTGCCTTCAAC
5914	12	-1	6765890	2.4984231	AGAACAGAGGGTATGTATAGAGTAAAAAGT	AGGACAGAGGGTACGTACAGAATAATAGGC	AGAACAGAGGGTATGTATAGAGTAGGGATT
5918	12	-1	3938073	0.3013340	GACTTTGCAGGTATGTTTTTTTCCCTAATA	GACTTTGCAGGTATGTTTTCCCGCCTAGTC	GACTTTGCAGGTATGTTTTTTTTCCCTAAT
5928	12	-1	6781513	0.4772920	AGCACACACGGTAAGGGAGAGTGGCGGGCT	AGCACACACGGTAAGGGAGAGGGGCGGGCT	AGCACACACGGTAAGGGAGAGTGGCGGGCT
5930	12	1	6837167	0.5149640	GACTACTTAGGTAACCAGAGGGGTTGGTGC	GACTACTTAGGTAAATAGGGGCCAGAGCTG	GATTACTTAGGTAACCAGAGGGTTAGAGCT
5932	12	-1	6958484	0.3028150	ACTACGACAGGTAAAGGAAGAGAAAGTGCA	ACTACGACAGGTAAAGGAAGAGGGGGGTGA	ACCACGGCAGGTAAAGGGAGAGAGTGCACA
5952	12	1	1221464	1.5476660	TCAGGCTGAGGTCTTTGCCGTAAGATTTAC	TCAGTCTGAGGTCTTTGCAGTAAGATTTAC	TCAGGCTGAGGTCTTTGCCGTAAGATTTAC
5954	12	1	1372331	0.3959030	TGAAAAACAGGTCTGCTATTTTATACAGTT	TGAGAAACAGGTCTGCGATTTTATGTAGCT	TGAAAAACAGGTCTGCAATTTTATACAGTT
5978	12	-1	22035697	0.3681940	TGCAATAAAGGTTATTTTTATTTCCTGGAT	TGCCATAAAGGTTAGCCATCTCTTAGGCTC	TGCAATAAAGGTTATTTTACTTCCTGGATT
5984	12	1	15713210	2.4984231	TTAATCCTTGGTAAGTGATTTTTTTTTACT	TTAACCCTTGGTAAGTGACTTCATTTTTAC	TTAATCCTTGGTAAGTGATTTTTTTTTTAC
5996	12	1	27113561	1.3020110	AAATCAGAATGTACACTAAATAAACAGTCA	AAATCAGAATGTACACTAAATCAAACAGCC	AAATCAGAATGTACACTAAATAAAACAGTC
6002	12	-1	25034232	2.3630810	AACTCTGCCGGTATGTAAGTGTAGGAGTTT	CACGCTGCCGGTATGAACATTTGCATTCCC	CACTTTGCCGGTATGTAAGTTTAGGAGTTT
6016	12	1	16036610	0.3028150	ATTTCACAGCGTAAGTGTAGCCAAGATGGC	ACTTCACAGCGTAAGTGTAACAAAAATGGC	ATTTCACTGCGTAAGTATAGCCAAATTGGC
6026	12	-1	56577642	2.4984231	ATCCTGACAGGTGAGGATGGGTTCCTGGGG	ATCCTGACAGGTGAGGACGGGTTCTCAAGA	ACCCTGACAGGTGAGGATAGGGTCCTGGGG
6028	12	-1	56566718	1.5476660	GCCAGAGCTGGTAGGTGGGGTGCAGACCCT	GCCAGAGCTGGTAGGTGGGGTGCAGACCCC	GCCAGAGCTGGTAGGTGGGGTGTAGACCCC
6036	12	1	62743088	0.4112070	ACAACAGAAAGTAAGCACTGAATCTTAAAA	ACAACAGAAAGTAAGCGCTGAATCTTAACC	ACAACAGAAAGTAAGCACTGAATCTTAAAA
6060	12	-1	66849964	2.3630810	AACAGCCCTCGTAATGTTCCATGCTTTCTC	AACAGCCCTCGTAATATCCCACGCTTTCTC	AACAGCCCTCGTAATGTTCCAGACTTTCTC
6062	12	-1	50535833	2.4984231	TCTCTGGTCGGTGAGTCTTAACTTTCTCTA	TCTCTGGTCGGTGAGTCTACACTCTCTCTG	TCTCTGGTCGGTAAGTCTAAACTCTCTGGT
6080	12	1	51445990	0.1729000	TTTGAGACAGGTATGGGCCAGGGGCAGATA	TTTGAGACAGGTACGGGCCGGGGACAAACA	TTTGAGACAGGTACGGGCCAGGGGCAGATA
6086	12	-1	65122733	1.5476660	GCCCATTTTGGTAAGTATAGCGCCCTCAAT	GCCCATTCTGGTGAGTTTAAAGCCACAGCC	GCCCATTTTGGTGAGTATAAAGCCCTCAAT
6094	12	-1	49167720	2.4984231	CTTTCCTGAGGTGTTCGAGCAGTGCTCAGG	CTTCCCTGAGGTGTCCGAGCAGTGTTCAGG	CTTCCCTGAGGTGTCCAAGCCGTGCTCAGG
6114	12	-1	49072816	0.3841830	ATCCCCTAAAGTAAGTTGTAACTCCACATA	ATCCCCTGAAGTAAGTTGTAACTCCACATA	ATCCCCTAAAGTAAGTTGTAACTCCACATA
6124	12	1	72278801	2.3630810	TATTGTGTGAGTAAGTATCATATTATTTTC	TATTGTGTGAGTAAGTACCCAATCGTTTTC	TGTTGTGTGAGTAAGTATCCAATTATTTTC
6168	12	-1	80199369	1.5476660	AGAGACGCAGGTGTGTAAAGGTCATAACAG	AGAGACGCAGGTGTGTACAGGTCCTCTCAG	AGAGACGCAGGTGTGTAAAGGTCCTCACAG
6184	12	-1	96397613	2.3451359	TACGATTCAGGTACATCATTTTAACTTGTC	TACGATTCAGGTACATCATTTTAACTTGTC	TACGATTCAGGTACATCATTTTAACTTGTC
6226	12	1	112457698	1.9777150	GGGATCTCAGGTATGGACAAGTCCAGGACG	GGGATCTCAGGTATGGACAAGTCCAGGATG	GGGATCTCAGGTATGGACAAATGCATCTTG
6244	12	-1	121465376	0.7920950	AAAAAGAGAGGTACTGGACCACTGTTTGCC	GGGGACAAAGGTACTGGGTCTGTGCTCCCC	AAAGAGACAGGTACTGGGCTCCCGCTTGTC
6254	12	-1	110826314	2.4984231	GCCATTCTAGGTAGAGATATTTCCTGCCTG	GCCATTCTAGGTACAGAAAGTTTTCTCCCT	GCCATACTAGGTGCAGATCATTCTTAGCCT
6270	12	-1	123005048	2.4984231	TCATGATAAGGTAACTATTAGTCATTCAAA	TCATGATAAGGTAACTATTAGTCATTCAAA	TCATGATAAGGTAACTATTAGTCATTCAAA
6272	12	-1	122702810	0.3013340	ATATACTAAGGTATGTCTCCTCTTAACTCT	GTATACTAAGGTAGGTCTCACTTTGTGCAG	ATATACTAAGGTAAGTATCTTCTTGTTACA
6326	\N	\N	\N	\N	GTCACTGAAGGTGTAGTAGACGTTGGGTGA	GACCCTGAAGGTGTAGTAGACGTTGGCGGG	GTCACTGAAGGTGTAGTAGACTTTGGGTAA
6328	12	1	27811781	2.4984231	AAAGAAAAAAGTAAGGTTTGGTGCATTTCC	AAAGAGAAAAGTAAGGCTTTGGTGTGTCTC	AAAGACAAAAGTAAGGTTTTTGGTGTATTT
6330	12	1	27827154	1.3020110	GACTTCAGAGGTAACTTTTTGTCCAAATTA	GCTTTCAGAGGTAATTTTTATATCTGAATT	GCCTTCAGAGGTAATTTTTATGTCCAGATT
6340	12	1	19500116	0.4713830	ATCTCACTGTGTAAGTGGCTGGAATAGCCA	ATCTCACTGTGTAAGTGGCTGGAGTAGCCA	ATCTCACTGTGTAAGTGGCTTCAGTAGCCA
6350	12	-1	46764292	2.4984231	CTCTTTTTATGTAAGTATGTGTAAGTAGTG	CTCTTTTTATGTAAGTATGTGTAAGTGGTG	CTCTTTTTATGTAAGTATGTGTAAGTAGTG
6354	12	1	62959811	0.5149640	ATTTGCACCGGTGAGTTAAATTTCCTAAAA	ATTTGCACCGGTGAGTTAAATTTCCTAACC	ATTTGCACCGGTGAGTTAAATTTCCTAAAA
6362	12	1	58114046	1.5476660	ACAGCTGCAGGTGGGCCCTGGAGGGCGGCT	ACGGCGGAAGGTGGGCCCTGAAGGGCGGTG	ACGGCGGAAGGTGGGCCCTGGGGCGGGCTG
6364	12	-1	48189686	0.0000000	CCCTGCCAGGGTGAGTGGCTGGGGTGCCCA	CCCTGCCAGGGTGAGTGGCTGGGGCACCCT	CCCTGCCAGGGTGAGTGGCTGAGGCGCCCT
6378	12	1	69210725	0.3013340	AAGAGCACAGGTAATTCTTCAGTTTAGTCC	AGGAGCACAGGTAAGCCTTGTGCGTGGTGG	AAGAGCACAGGTAAATTCTTCAGTTTAGTC
6386	12	1	69651925	0.7723170	GGCCTAAAAGGTCTTTATTTTTCTCCAAAC	GGCCTAAAAGGTCTTTATTTTTCTCCAAAC	GGCCTAAAAGGTCTTTATTTTTCTCCAAAC
6408	12	-1	88909308	1.5476660	AGCAGTAATAGTAAGTACATATATCTGATT	AGCAGTAATAGTAAGTACACGTATCTGATT	AGCAGTAATAGTAAGTACATACATCTGATT
6424	12	1	95651015	1.9777150	TCACAAGTTGGTAAGTGGTCACTTCTTTTT	CCATAAGTTGGTGAGTATTGCTTCTCTTTG	TCACAAGTTGGTAAGTGTTTGCTCTACTTC
6440	12	-1	111902463	1.5476660	TACTTTGCCAGTGAGTTGGGTTTTTTATAC	TACTTTGCCAGTGAGTTGGGGTTTTTATAC	TACTTTGCCAGTGAGTTGGGTTTTTTATAC
6442	12	-1	111891478	0.3681940	CACCCTTCAGGTGAGGCGTGTGTGTGCAGG	CACCCTTCAGGTGAGGCGTGTGTGTGCAGG	CACCCTTCAGGTGAGGCGTGTGTGTGCAGG
6456	12	-1	121686406	2.4984231	GGCAACCGTGGTAAGGTGGATGGACCCCTG	GGCAACTGTGGTAAGGCGGGCAGGTCCATT	GGCAACCGTGGTAAGGCGGAACGAACCACT
6460	12	-1	115117715	0.7920950	TGGTACTCAGGTAGGCTAGGGTTCAAGGTA	TGGGACCCAGGTAGGCTAGGGTTCAAGGTA	TGGTACTCAGGTAGGCTAGGGTTCAAGGTA
6508	13	-1	43839531	1.5476660	GGATTCAAATGTAGGTACCACAAACCTGGT	GGATGCAAATGTAGGTACCACAACCTGGTG	GGACACAAATGTAGGTACCACCAACCTGAT
6532	13	-1	37569123	0.3841830	GAAGAGACAGGTATCATGTTTTCTCTTTTA	AAAGAGACAGGTATCACACTTCTCTTTCGA	AAAGAGACAGGTACCATATTTCTCTTTCAA
6536	13	-1	39608265	0.1729000	TAGTGAACAGGTATTCCTCATTATTTGTTT	CAGCGAACAGGTATTTTGAATTTTGAAGCC	TAGTGAACAGGTATTTCTATTTGTTTAAGC
6538	13	-1	45983059	2.4984231	TCTACTCGGGGTGAGTAGGCCTTCATGCAT	TGTATTCAGGGTGAGTAAACGTCTGGGTGT	TGTATTCAGGGTAAGTCGACCTTTGTGCAT
6542	13	-1	21311859	0.3028150	AAGGTGGCAGGTGAGATTCAAATTTTCTCT	AAGGAGGCAGGTGAGATTCAGATTCTATTT	AGCATGGCAGGTGAGATCCAGATTTTGTTT
6546	13	-1	31717926	1.9777150	TGCTGACAAAGTGAGTGACTCTTCTAGTTC	TGCTGACAAAGTGAGTGACTCTTCCAGTTC	TGCTGACAAAGTGAGTGACTCTTCTAGTTC
6548	13	-1	21746756	0.4112070	GACTCTAAAGGTATCACTCCTACAATATTG	GACTCTAAAGGTACTATTAACTTAAACTTT	GACTCTAAAGGTATTGCTTCTACAATATTA
6550	13	-1	38148706	1.5476660	AAAACTGAAGGTAAAAATCAATGTTATACA	AAAACGGAAGGTAAAGCCAACACTCTCCAT	AAAACTGAAGGTAAAAATCAATGTTATACA
6562	13	-1	95243104	1.9777150	ACACATGTAGGTAAGCATTGTTTTATGTTA	ACACATGTAGGTAAGCACTGCCTTATACTG	ACACATGTAGGTAAGCACTGTTTTATGTTA
6580	13	1	115002174	0.1729000	CTCTCTCGTGGTAAGTGACAAAATGCTAAC	CTCTCTCATGGTGAGTGACATGCAATTTAT	CTTTCTCATGGTAAGTGACAACTTTAAATT
6586	13	-1	73355424	0.5629000	CAGGCAGCTTGTAAGTGCCTAGGAACAAAA	CAGGCAGCTTGTAAGTGCCTACGAACAAAA	CAGGCAGCTTGTAAGTGCCTACGAATGAAA
6620	13	1	111277625	2.4984231	ACCCAGTTCTGTGAGTCGCTCTGCGCCGGC	ACCCAGTCCTGTGAGTGCAGAACAGGTGTC	ACCCAGTTCTGTGAGTGGGGCCTCACGGGG
6632	13	-1	99498771	2.4984231	TCCTGCTTGGGTAAGAATAAAGGTGTTAAA	TCCTGCTTGGGTAAGACATAGGTGTTCAGC	TCCTGCCTGGGTAAGAATAAAGGTGTTAAA
6644	14	1	102384284	0.3841830	GGCTCATCAGGTAAAAGTGCACCGAGCTCA	GGCTCGTCAGGTAAAAGGTGCATTGAGCAC	GGCTCGCCAGGTAAAAGCACAGAGCTAAGC
6648	14	1	21555622	2.4984231	ATTTCCCTGGGTGAGGCACCTCTCAAGGGG	ATTTCCCTGGGTGAGGCACCTCTCAAGGGG	ATTTCCCTGGGTGAGGCACCTCTCAAGGGG
6664	14	1	45473569	0.1729000	AGAAATCATGGTAAAAGTCAATACTTTGTT	AAGAACGATGGTGAAGATCAGTGTTTTATT	AGAACTGATGGTAAAAATTAATACTTTATT
6668	14	1	45515906	2.3630810	AAGAAACCAGGTGAATATCTGCTAATGTTT	AAGAAACCAGGTGAATAACTGGTAATATTT	AAGAAACCAGGTGAATAGCTGCTAATAATA
6674	14	1	89300066	0.5581560	AGTGCATCAGGTAAAGAAAGGTTTAGCTGC	AGTGTCTCAGGTAAAAAGTTAGCTGCAAAC	AGTGTCTCAGGTAAAGGTTTAGCTGCAACC
6682	14	-1	30125679	2.4984231	TGGCTTTGAGGTAGGTACTAATGCTACCTG	TGGCTTTGAGGTAGGTACAAAATTACCTGA	TGGCTTCGAGGTAGGTACTGACTCTACCTG
6686	14	-1	39623412	0.3784570	TGCATCTAAGGTATTTAATGGAATAGAAGT	TGCGTCCAAGGTATTTAATGGGATTTGGTT	TGCATCTAAGGTATTTAATGGAATAGAAGA
6702	14	1	105915746	1.3020110	GGCGAGGAAGGTAAGAGCCGGCCTCCGCAA	GGCGAGGAAGGTAAGAGCCGACCTCTGCAA	GGCGAGGAAGGTAAGCGCCACTTGCTGCGG
6706	14	1	105934686	1.4249420	ACTTACCTGGGTAAGTAGTTTTTGTGCTAC	ACTTACCTGGGTAAGTAGCTCTTGTGATAG	ACTTACCTGGGTAAGTAGCGCCGGGCCTGG
6708	14	1	51096727	2.3657150	TACAAATGAGGTAAGTTAAATTTTTTAAAA	CACAAATGAGGTAAGCTAACATTTTTTAAT	TACAAATGAGGTAAGTTAAATTTTTTTAAC
6712	14	1	97014255	0.3028150	AAAGAAAAAGGTAAATTTAGAAAGTACTTA	GAGGAAGAAGGTAAGCCAAAAAGGAACTTG	AAAGAAAAAGGTAAATGTAGAATGTACTTA
6714	14	-1	35077233	2.4984231	AGGTTATATCGTAAGTATTGAGACTCCATT	AGGTTACATTGTAAGTATGGGGCAGGGGTC	AGGTTACATTGTAAGTGTTGGGGTTCCATT
6726	14	-1	21491020	2.4984231	CCAGGGACAGGTAACAGTGTGGGGGCAGTC	CCAGGGACAGGTAACCATGGGGGGCTGTGC	CCGGGGACAGGTAACAGCTTGGGGGGGTCC
6728	14	1	100604139	1.9777150	CTCACTCTAGGTACCGAACAACCCTCCTGC	CTCACTCTAGGTACCGACAACCCTCCTGCC	CTCACTCTAGGTACCGAACATCCCCGTCTC
6738	14	-1	26941523	1.9777150	AGCTAATCAGGTACAGTATCATCCTGTCAT	AGCCAATCAGGTACAGTATCATCCTCTCAT	AGCTAATCAGGTACAGTATCATCCTGTCAT
6758	14	1	103964865	2.3657150	TTATCAAAAGGTAGGATTTATATATACACA	TTATCAAAAGGTAGGACTTCTATATGTACA	TTATCAAAAGGTAGGATTTATATATACACA
6760	14	1	103966537	0.1729000	AGGGCTCAAGGTGAGGGAAATGATTTTTAC	AGGGCTCAAGGTGAGGGAAGACTTTTACTT	AGGGCTCAAGGTGAGGGAAATGATTTTTAC
6762	14	-1	70855184	2.4984231	GATCCTTTCGGTGAGAATGGGCTTCGGCCT	GATCCTCTCGGTGAGAAATGGCTTCGGCTT	GATCCTCTCGGTGAGAACTGGCTTCGGCCT
6772	14	1	31097485	2.4984231	AGTATGGAAGGTAAGAGTTTATCTTAATGG	AGTATGGAAGGTAAGGCTTCTTTAGTGGGA	AGTATGGAAGGTAAGAGACTTTATTTTAAA
6834	14	-1	73783095	1.9777150	CTTTGGAAAAGTAAGTTTGATGCCACATTC	CTTTGGAAAAGTAAGTTTAATGCCATGATT	CTTTGGAAAAGTAAGTTTAATGCCACATTC
6846	14	-1	23559188	0.7920950	CATTCGCCCAGTACGTATCTCCCTCCCCAC	CATTCACCCCGTACGTATCTCCCTCTCCAC	CATTCGCCCAGTACGTATCTCCCTCCCCAC
6850	14	1	74422212	2.4984231	GCGAATGCAGGTGCCCCTTTATCTTTTCAA	GAGGATGCAGGTGCCTCCTCGCCCTTCACT	GCGAATGCAGGTGCCTCCTTTTCACTTTTG
6856	14	1	23302691	0.1729000	GACGTTTGCAGTGAGTGGTTAGAGCAACAG	GAAGCTTGCAGTGAGTAGCTGGGACTCTGC	GAAGTTTGCAGTGAGTGGCTAGAGCCCCAG
6874	14	-1	53518559	0.5629000	AATGCCCTCGGTATGGTATATGTCAGGAAT	GATAGCCTCGGTATGGTATATGTCAGGAGT	AATGCCCTCGGTATGGTATATGTCAGGAAT
6880	14	1	75356655	0.3784570	AACTGACAAGGTAGGCTTATCTTATATTCG	GACAGACAAGGTGGGTTCATCCTAAGGATT	AACTGACAAGGTAGGCTTGTCCTATGTTAG
6888	14	-1	51223207	1.9777150	AACTTCTGAGGTAATGTATGTACCTTCTAG	AACTCCTGAGGTAACGTATGTGCCTTCTAG	AACTTCTGAGGTAACGTATACACCTTGTAA
6890	14	-1	51197638	1.4331070	GTGTGTGAAGGTAGAACATTCTCTTTCAAT	GCGTGCGAAGGTAGAACACTCTCTCAGTGA	GTGTGTGAAGGTATAACATTTGCTTTCAAT
6896	14	1	104153548	2.4984231	AGAACCCCGGGTAACTATCTCTTCCAGCTC	GGAACCCTGGGTAACTATCTCCCGAGCGCG	AGAACCCCGGGTAATTATCTGCGGCCCCCT
6902	14	1	103355971	1.9777150	CGTTTTTCAGGTCAGTATCCGACATTTGTC	CGTTTTTCAGGTCAGTATCCAACATTTGTC	CGTTTTTCAGGTCAGTATCCAACATTTGTC
6906	14	-1	65568261	2.4984231	TCAATCTGCGGTACGTCTCCTACTCTCCAT	TCAATCTGCGGTACGTCTCCTACTCTCCAT	TCAATCTGCGGTACGTCTCCTACTCTCCAT
6910	14	-1	93170982	2.3630810	CGCTTCACAGGTAACTAATGCAGCGGTGAC	CGATTGACAGGTAAAGCAGCGCTTGGCTGG	CTATCGACAGGTAGGTCACGGGCCTCCCCC
6922	14	-1	100765176	0.4803600	CACGGTCAAGGTGAGTCTCATCGCTGCTTT	CATAGTCAAGGTGAGTGTCTTATGGTGGCA	CACGGTCAAGGTGAGTCTCTTGTCACGGTT
6944	14	1	59805132	2.3630810	CTCCAAGCAGGTAAGTGAGCTACTACCTAA	CTCCAAGCAGGTAAGCAAGCTACTATATAA	CTCCAAGCAGGTAAGTGAGCAACTACCTAA
6950	14	-1	63920404	2.4984231	AGTTAGAATGGTGAGTTTCTTTTTTTCTCC	AGTTAGAATGGTGAGTTTCCTTTTTCGCCG	AGTTAGAATGGTGAGTTTCTTTTTTTTCGC
6962	14	-1	50114008	0.5126560	TAGAAGATAGGTAAGTGTGTGCACAGACAC	TAGAAGACAGGTAAGCATGCTCCCCAAACA	TAGAAGATAGGTAAGTGTACCCCCAGAAAC
6976	15	-1	59960299	2.3630810	AACAAAAAAGGTATATGCACACCTTGACTG	GACAAAAAAGGTACATGCACACCTTGACTG	AACAAAAAAGGTATATGCACACCTTGACTG
6978	15	1	78452548	2.4984231	GGCTTGAAAGGTAGCACTGAAGTAGAGACG	GGCTTGAAAGGTACAGTGGGGAGGAACTCT	GGCCTGAAAGGTAGTGGATGTGGCGGCTCC
6980	15	1	78457418	2.4984231	TTTTGAGTCGGTAAGGACCCTGACACCTGA	CTTTGAATCGGTAAGGACCCTGACACCCAC	CTTCGAGTCGGTAAGGCCCTGGGTAACCGT
6990	15	1	42682294	1.4331070	ACCGACCCGGGTGTGTACACCTCCGATTAT	ACCGTCACGGGTGTGTACATCTCCAAATGT	ACCGACCCGGGTGTGTACACCTCCAACTGT
6994	15	1	42700522	0.4149390	GTCCCCACAGGTGTCTGGGCATGTGGCATG	AACCCCACAGGTTTCTGAGCATGCGGCATG	ATCCCCACAGGTTTTTGAGCATGTGGCATG
7070	15	1	48059290	2.4984231	CCAACATCTGGTTAGTTTTTTTTAATTTTT	CCAACATCTGGTTAGTTTTTTTTAATTTTT	CCAACATCTGGTTAGTTTTTTTTAATTTTT
7072	15	1	48060945	2.4984231	ATCCCAAAGGGTAAGGCCTCAGCAGGGACC	ATCCCAAAGGGTAAGGCCTGGCCAGGCACT	ATCCCAAAGGGTAAGGCCTCACCAGGGAAC
7080	15	1	34520790	0.5581560	GCCCCCTGAGGTAAGGCAAAAGAAAAGCTG	GCCCCCTGAGGTATGGTTAAAGTTAAATTT	GCCCCCTGAGGTAAGGCAAAAGAAAAGTTC
7086	15	1	29386516	0.4713830	GAAAAAAGCGGTGTGTAGGGCCTTGAGGCC	GAAAAAAGCGGTGTGTAGGGCCCATGTGGG	GAAAAAAGCGGTGTGTGGGGCTGAGGGGTT
7110	15	-1	72646029	2.4984231	TGAGGGCACAGTAAGTGTGGACCCTCAAAA	TGAGGGCACGGTAAGTCTGACCCCAGCAGG	GGAGGGCATGGTAAGTGGGGGCCCTCAAAA
7132	15	-1	72139753	2.4984231	TTCAGTCTCGGTATGTATTAATAATGCAAT	TTCAGTCTCGGTATGTATTAATATTGCAAT	TTCAGTCTCGGTATGTATTAATATTGCAAT
7136	15	-1	66787665	0.7920950	GTCACATGATGTAAGCTTAATCAAGTGCAG	GTTATGTGATGTAAGTTTAGTCAAGTACAG	GTCACATGATGTAAGTTTAATCAAGTGTGG
7196	15	-1	72541583	2.4984231	GGATACTCAGGTAAGAAATATTCTGTGGCC	GGATACTCAGGTAAGCGATACTCTCTGGCT	GGATACTCAGGTAAGAAACACTCTCTGGCC
7214	15	1	92973341	1.9777150	AATCTAATAGGTTTGTAAATTAGATTTTGT	AATCTAATAGGTTTGTAAATTAGATTTTGT	AATCTAATAGGTTTGTAAATTAGATTTTGT
7216	15	-1	89442884	0.4112070	CAGCAGTAAGGTGGGTGTCTGTCCAGCTGC	AAGCAGCAAGGTGGGTGTCTGTCCGGCTAC	CGAAGGCAAGGTGAGTGTCTGGCTGGCTGA
7230	15	-1	102197985	0.5629000	TGCACTTCAGGTAAAATCAGAGGTGTTTAA	TGCACTACAGGTAAGGTCACAGACATCCAA	TGCACTTCAGGTAAAAAAGAGACAAGAAAG
7234	15	-1	101871853	0.3959030	TTACAGACCAGTAAGTATGCTTCAAACCAG	TTACAGACCAGTAAGTATACTTCAAACCAG	TTACAGACCAGTAAGTATGCTTCAAACCAG
7238	15	-1	102191896	0.3681940	AGGGCAGCAGGTACTAGACGTTTTCTATTC	AGGGCAGCAGGTACTAGACGTTTTCTATTC	AGGGCAGCAGGTACTAGACATTTTTTATTC
7278	15	-1	64668939	0.3013340	CAAAGAGAAAGTAAGTTTTTATATTCTGGA	CAAAGAGAAAGTAAGTGTCGATGTGCTGGA	CAAAAAAAAAGTAAGTTATATTCTGGAATA
7280	15	-1	52641012	1.3020110	GGATGACAAGGTAATTATACCTTTTTTTTT	GGATGACAAGGTAATTATACATGTTTTTAA	GGATGACAAGGTAATTATAAAACTTTTAAA
7282	15	-1	52635311	2.4984231	AAGCCAACAGGTTATATTTGTCTCCTCAAA	AAGCCAACAGGTTATATATGTCACCTCAAA	AAGCCAACAGGTTATATTTGTCTCCTCAAA
7284	15	-1	52630004	0.3681940	ACGGATGATTGTATGTAAAACCATAGTGCT	AAGGATGATTGTATGTAAAACACAGTGCTT	ACGGATGATTGTATGTAAACTCAGAGTGCA
7308	15	-1	48443294	0.4713830	TCTGGAATAAGTAGGTTTAAATTTTACTAG	ACTGGAATAAGTAGGTTTAAATTTTAATAG	TCTGGAATAAGTAGGTTTAAATTTTACTAG
7340	16	1	1836956	0.3997190	AAGAAAAACGGTAACGGCCGGGCGGCGCGT	AAGAAACATGGTAAGAACTTAGTGAGAAGC	AAGAAGAACGGTAACGCCGCAGTCCGCCTT
7354	16	1	2127727	2.4984231	TGGTCCGCAGGTAGCGGGACTGTCGGGTGG	TGGTCCGCAGGTAGTGGGGCTGTGTCGGGT	TGGTCCGCAGGTAGTGGGCTCTGTCGGGCG
7356	16	1	2132505	2.3657150	TCCTGGGCAGGTATCGCCTCTCAGAGGGAA	TCCTGGGCAGGTATTGGCGCGTCCCTGCGA	TCCTGGGCAGGTATTCGTACGTCTCTTTAA
7360	16	1	4927475	1.9777150	AGTCTGCCAGGTAATCACCCGACGGTCAGT	AGCCTGCCAGGTAAATGCCAGGTGGGCAGC	AGTCTGCCAGGTAATTGCCAGGTGATCAGA
7388	16	-1	341187	2.4984231	CCGAGACAGAGTACGTGCGTCCTGAGGGTC	CCGAGACAGAGTATGTGCACCCTGTGGGTC	CCGAGACAGAGTACGTGCGCCGCCCTGGCG
7398	16	-1	4851265	2.4984231	CAGCCAGGCGGTGAGTCCCCCGGCCCTGTC	CAGCCAAGCGGTGAGTCCCCCAACAGTCCA	GAGCCAGGCGGTGAGTCCCCCAGCCCTCTT
7402	16	1	719606	1.4249420	CATTGAGAAGGTGAGCCCTCAGTGCAGACC	CATTGAGAAGGTAAGCAAGAGGGGATCTCC	CATTGAGAAGGTGAGGCGCCTGGGTCCTCG
7404	16	-1	4881977	1.3020110	GGATGAGAAGGTTTGTTTTCTCTCTGCAGC	GGATGAGAAGGTTTGTCTTACTGCCGTAGC	GGATGAGAAGGTTTGTTTCACCTCTGCAGC
7418	16	1	8728936	2.3630810	TGGCAAGCAGGTGGGTAGGTCTTGTCCGCT	AGGCAAGCAGGTGGGTAGGCCCTGTCCACT	TGGCAAGCAGGTGGGTAGGTCCTGTCCACT
7428	16	-1	29884023	0.5126560	AAACTGGAAGGTCAGTGAGAGCACAGGTGG	AAACTGGAAGGTCAGTGAGGGTGCAGGTGG	AAACTGGAAGGTCAGTGAGGGCACAGGTGG
7436	16	-1	28502800	1.3020110	TGGGCTTCTGGTGAGTGGCCTGAGACTTCA	TGGGTTTCTGGTAAGTGGTCTGAGAGTTGT	TGGGTTTCTGGTGAGTGGCCTGAACACTTC
7438	16	-1	28498980	0.3841830	TGCCCTACAGGTCTGGGTGAGGGTAGTGGG	TGCCTTACAGGTCTGGGTCGGGGTGGCAGG	TGCCCTACAGGTCTGGGTGGGATGGCAGGA
7440	16	1	10846535	0.3946480	AGGAGAGCAGGTAATAGCCGGTTACAGAAC	AGGAGAGCAGGTAATAGCTGACTGGGAATC	AGGAGAACAGGTAATAACTATAGTACGAAC
7442	16	1	10849610	2.4984231	GTCTCCAGTGGTGAGTTTTCACCTCTTTGC	GTCTCCAGTGGTGAGTAAGCCTTCCTGGGG	GTCTCCAGTGGTGAGTTTTTACACCTTTGT
7458	16	-1	12798478	0.4713830	ATCCACGCAGGTAGAGGCCCCGGGCCACGG	ACCAGAGCAGGTAATGCCTGGGGTATGTGT	GCTGGAGCAGGTACCTCTGGGGACCCTCAT
7470	16	1	16110478	2.3310280	CCACGACCCTGTAAGTGTGACCACAGATGA	CCATGACCGGGTAAGTGTGACCCAGATGTG	CCATGACCTCGTAAGTGTGATCAGAGATTG
7482	16	1	8905035	0.4772920	ACTCGATAAAGTACGTCTTTCTGAAATATC	ACTCGATAAAGTAAGTTCTCAGATGTTTGT	ACTTGATAAAGTGAGTCCCTCAGACACAGC
7486	16	1	19559922	1.5476660	CCTGTTTCAGGTTTGTAGAAAATAAATTCC	CCTGTGTCAGGTGTGTAGCGATGAATTCCT	CCTGTTTCAGGTGTGTAGCAAATGAGTTCC
7490	16	1	30092631	0.4149390	GCCAGTCACAGTGAGTACCTGCTGTCCCTG	GCCAGTCACAGTGAGTACTCTGTGTCCTTT	GCCAGTCACAGTGAGTACCTGTCCTTCCGG
7510	16	-1	70713215	1.9777150	GAGCTACTTGGTAAGTCAAATGTCGGTCCC	GAGCTACTTGGTAAGTCAAATGTCCGTCCC	GAGCTACTTGGTAAGTCAAATGTCCGTCCC
7524	16	1	68157024	2.4984231	CTATATTTCGGTGAGTTGATGGAAATGGCT	CTATATTTCGGTGAGTTGGTAGAAATGGCT	CAATATTTCGGTGAGTTGATGGAAATGTCT
7530	16	1	68355365	2.3657150	CAAAGACAGAGTAAGTGTAAAAGGAAACTA	CAAAGACAGAGTAAGTAAAGTAAACGGTGA	CAAAGACAGAGTAAGTATAAAAGGAAACCA
7548	16	1	50809085	0.3959030	GCTTTATCAGGTATGACTCCTAAGTGTCGT	GCTTTATCAGGTATGGCTCCTCAGCATTGT	GCTTTATCAGGTATGATTTCTGAGTGTCAT
7586	16	1	85698734	2.3310280	TCCCTGAGTGGTAAGGGAAGGATAGCCCCA	TCCCTGAGTGGTAAGGGAGGGACACCCCAC	TCCCTGAGCGGTAAGGCCCAGGGCGGGAAG
7590	16	1	58544587	0.0133410	GGAGGAGCAGGTAGCCCCACGGCCCTTCCC	GGAGGAGCAGGTAGTCCATGGCCTATGGCC	GGAGGAGCAGGTAGCCCTGTGGCCCCTCCC
7616	16	1	67159945	2.4984231	GAGACTTAAGGTAACTATAAATGACAACTA	GAGACTCAAGGTAACCATACATGACAACTA	GAGACTTAAGGTAACTATGATTGACAACTA
7620	16	1	69375223	0.0676470	CATCCCTTTGGTGAGTAGAGATGGTAGCTG	CATTCCTCTGGTGAGTAGCCACGGTAGCCA	CGTCCCTTTGGTGAGTAGAGATGGTAGCTG
7666	16	-1	24970989	2.4984231	GCCCATCAAGGTAATGTAACCCGCGTGCGG	GCCCATCAAGGTAATGTAACCCTCGCGTCT	GCCCATCAAGGTAATGTAACCTGCGTGCTG
7668	16	-1	24950682	0.3946480	GCGACGGCAGGTAAGGAGGCTGACTTCTGC	GTGACAGCAGGTAAGGAGCCCACTTCTGCT	CGGGCGACAGGTAAGAAGGCCGGCTTCTGC
7692	16	1	88654021	0.5581560	CAGGTTAAAGGTACAAAATACGCTATATTC	CAGGTTAAAGGTACAAAATATCCTGTGTTC	CAGGTTAAAGGTACAGAGTATACGATATTC
7706	16	1	19586444	2.4984231	TCTGAAAAAGGTAAGATGAGTTTGTTGTTG	TCAGAAAAAGGTAAGATGAGCTTTTGTTTT	TCTGAAAAAGGTGAGTTTTTGCTGTTGTTT
7714	16	1	24816172	2.3657150	TGTTAGACAGGTAAGTCCAGATGTGTATTT	TGTTAGACAGGTAAGTCCAGATGTGCATTC	TGTTAGACAGGTAAGTCCATGTGTGTATTT
7734	17	1	18770647	0.4112070	CCTAACAGAGGTGAGCTATCTTGGGCATGT	CCTAACAGAGGTGAGCTTCCTTGGAAATAT	CCTAACAGAGGTGAGCTATCTTAGACATGC
7742	17	-1	1416744	2.3451359	CTTCATCAAGGTAACTTGCCAGTTCATTGG	CTTTGTCAAGGTAAGTTAAATTTCTGGGCA	CTTCGTCAAGGTAACTAACAAGTTCATGGG
7750	17	1	12659874	0.7920950	ACAGCAAAAGGTAGGCACCTGAAAAAAGGC	TCATCCAAAGGTCAGTGCCCAAGAAGTTGA	CCAGCCAAAGGTAGGCACCTGGGAAAAGAT
7752	17	1	7127562	0.3681940	AGCTGAGGCGGTAGGCTTAGGGCCAGAGCC	AGCTGAGACGGTACCTCATGGGCCGGGGCC	AGCTGAGGAGGTAAGCTCTGAGCCCAGGGC
7776	17	1	11984847	2.4984231	GGCAGTTAAAGTAGGTGATGCCATGATTAT	GGCAGTTAAAGTAGGTGATGCCATGATTAC	GGCGGTGAAAGTAGGTGATGCCCATCATTC
7780	17	1	7474251	0.3946480	TGTGTTGCAGGTAAGCAGATGATGGGGCCA	TGTATTACAGGTAAGCAAATGATAAGGTCT	TGTGTTACAGGTAAGCAGAGATCGGTGGGG
7784	17	-1	6553299	2.4984231	AGTATCTAAAGTAAGTTTAATTTTTATAAT	AATATCTAAAGTAAGTTTAATTTTTATAAT	AGTATCTAAAGTAAGTTTAATTTTTATAGT
7792	17	-1	17754204	2.4984231	GACCGACCTGGTGAGACTCGACTTTTCTAT	GACAGACCTGGTGAGACTTGACTTTTACAT	GACGGACCTGGTGAGACTTGACTTTTCTCT
7798	17	-1	565046	2.4984231	AGAGCAAATGGTGAGTTCTGGTTTCTTCCT	AGAACAAATGGTGAGTTTAGATTTCATCCA	GGAGCAAATGGTGAGTTTAGGTTTCTTTCG
7800	17	1	7315526	2.3310280	CCAGACACAGGTAGATTTAAAAATCCCGCT	CCAGACACAGGTAGATTTAAAAATCCCGCT	CCAGACACAGGTAGATTTAAAAATCCCGCT
7814	17	1	5329402	0.3841830	TATGTACAAAGTAAGAGTTTTTAAAACCTT	TGTGTATAAAGTGAGAATTTAAAATCTTTT	TGTGTACAAAGTGAGTTCTTAAACCCTTGG
7822	17	-1	4889484	0.7723170	GAGGTTGCTGGTAAGTTCACAAACCAGGTT	GAGGTTGCTGGTAAGTTCACAAAATGGGTT	GAGGTTGCTGGTGAGTTCTCAGCCCAGGTT
7824	17	-1	4885381	0.3841830	GCTGCTCCAGGTAAGGACGGAAGAGCCCAG	GCTGCTCCAGGTAAGAACAGAGAAGTCAGC	GCTGCTCCAGGTAAGGGCAGCCAGAGGCTC
7828	17	-1	4872792	2.3451359	TGCACTTAAGGTATTAGGCATGAGCTCTGA	TGCACTTAAGGTATTAGGCATGAGATCTGG	TGCACTGAAGGTATTAGGGCATGAGGTCTG
7858	17	-1	6428673	2.4984231	GAGCATCAAGGTGAGACTCTGCTTCTCTCA	GAGCGTCAGGGTGAGTCTCGGCCTCTCCCA	GAGCATCAGGGTGAGACTCCGCTTCCCGGA
7860	\N	\N	\N	\N	CAGACAAAAAGTGAGTTCAACACAGAGGCC	CAAACAGAAAGTGAGTTAAGCGTTTGGCCT	AAAGCCAAAAGTGAGTTTGATGTGGAGGCC
7862	\N	\N	\N	\N	GGCTCCCATTGTAAGTCTCTTGCTTTCTTT	GGCACCCATGGTAAGTCCTCCGCTTGTGTG	GGCTCCCATCGTGAGTTTCTCGAGTTCTCC
7866	17	-1	27905977	1.3020110	TGTCTCAGAGGTATATGGTGCCTGCCGGGG	TGTCTCAGAGGTACCCACACCTGTTGGCTG	TGTCTCAGAGGTATATGGTGCCTGCTGCGG
7870	17	1	33997917	2.4984231	AAGTCCGGCAGTAAGTGCCATCTGTTTTTT	AAGTCCGGCAGTAAGTGCCATCTGTTTTTT	AAGTCCGGCAGTAAGTGCCATCCATTTTTT
7886	17	-1	33344539	0.3681940	TGAGACCCAGGTGGGGCCTCTGCTTGGGTC	TGAGACCCAGGTGGGGCCTCTGCTCGGGCT	TGAGACCCAGGTGGGGCCTCTGCTTGGGTC
7896	17	1	34842810	0.7920950	AAGCACAAAGGTGAGCCCCGTCCCCGCCAG	AAGCACAAAGGTAAGACCCCGGGACACCGT	AAACACAAAGGTAAGAGGCCCTCCTCCCCC
7912	17	-1	40152497	0.5126560	AAAGCCATAGGTGAGAAAGAACTGATACTT	AAAGCCATAGGTAAGAAGGGTTACAGCAGG	AAAGCCATAGGTGAGAACTACTGCTTATGC
7918	17	-1	40255623	0.5126560	CCAACTTCTCGTGAGACCTGTGGAAGGGGC	CCAACTTCTCGTGAGAGCCATGGGAGGGCT	CCAACTTCTCGTGAGCCCAGGGGAAGGGGC
7926	17	-1	41105738	2.4984231	TGGGTCAGAGGTAAGAGGAGCATGAGATTC	TGGATCGGAGGTAAGAGAGAGAGAGAGAGT	TGGGTCAGAGGTAAGAGGAGCATGAGATTC
7928	17	-1	40052870	1.5476660	TCCCTGCAAGGTAGGATGCCCCCACCCTGC	TCCCTGCAAGGTAGGATGCCCCCACTGTGC	TCCCTGCAAGGTAGGATGCCCCCACCCCGC
7934	17	1	40660607	2.3630810	GGACGAAGTGGTAAGATGAAAGCTGGCGTT	GGACGAAGTGGTAAGACCCGAGCCTTCATG	GGATGAAGTGGTAAGAAACAAGCTGGCTTT
7938	17	-1	38798704	2.4984231	CCGGGTCACGGTAGGAGAATCAACTATTAC	CCGGGTCACGGTAGGAGAATCAACTATTAC	CCGGGTCACGGTAGGAGAATCAACTATTAC
7964	17	-1	38191166	0.5629000	CAACCAACAGGTATTTACTGAGCATTGTTG	CAACCAACAGGTATTTACTGAGCCTTCTCG	CAACCAACAGGTATTTACTGAGCATTATTG
7990	\N	\N	\N	\N	TCCCTTACCGGTAAGCATTCACCTGGAGAA	TCCCTTACCGGTAAGCATTCACCTGGAGAA	TCCCTTACCGGTAAGCATTCACCTGGAGAA
8012	17	1	47886570	2.3451359	CAGGCACCAGGTATGGGCCTTGTTAAAGCA	CAGGCACCAGGTATGGGCCTTGTGACAGCT	CAGGCACCAGGTATGGGCCTTGTTAAAGCT
8022	17	-1	61803995	1.5476660	CTATTTGGAGGTAAGTACAGTATGGCATTT	CTGTTTGGAGGTAAGTACGGTATGGCACTT	CTATTTGGAGGTAAGTACAGTATGGCATTT
8046	17	-1	42451719	2.3310280	CATGTGGAAGGTGAGGTGTGAAGGACGGTG	CATGTGGAAGGTGAGGCTGAAAGGGAGACA	CATGTGGAAGGTGAGGCATGAAGGGAGGGT
8060	17	1	48616325	0.3784570	GCACGAGAAGGTAGTGGGCCGAGCCCGCTG	GCATGAGAAGGTAGTATAGGGGCCGAGTCA	GCATGAGAAGGTAGCGGCTGAGCCTCCTGT
8088	17	1	59104271	2.3630810	AAGCCCCATGGTGAGTTCCAGTTCAGTCCC	AGGCTCCATGGTGAGTCCCGTTCAGTCCCG	AAGCTCCATGGTGAGTCCCAGTTCAGTCCC
8130	17	-1	66449048	2.3630810	CACGGAAGCAGTAAGTGTGTGTGAGAGAGA	CATGGAAGCAGTAAGTGTGTGTGTGTATGT	CATGGAAGCAGTAAGTGTGTGTGTGTGAGA
8142	17	1	75189631	1.4331070	CATTAAAAAAGTGAGTGTATCTTGGGATTT	CATTAAAAAAGTGAGTGGCTTTCTTGGGAT	CATTAAAAAAGTGAGTCCAGCTTGGGATTT
8146	17	1	78196646	2.4984231	CTGCGTTTGGGTGAGGCTCTACCTTCTTGC	CTGCATTTGGGTAAGACTCTGCTTTCCTGC	CTGCGCTTGGGTAAGACGCTCAGGCCTTCC
8154	17	-1	79865077	0.0676470	CTGCTCCCAGGTGACCAGACAGTGGTCTCA	CTCCTCCCAGGTGACCAGATGGTGGCCTCA	CTCCTCCCAGGTGACCAGAAGGTGGCCTCA
8162	17	-1	7095209	2.4984231	AGAATGTGCTGTGAGTATGGTCCTGGGGGC	AGAATGTGCTGTGAGTATGGTCCCAGGGGC	AGAATGTGCTGTGAGTATGGTCCCTGGGGG
8166	17	1	8366672	2.3630810	TTGTTCATGGGTAACTGAATTTGTTTGCTG	TTGTTCATGGGTAACTCAATTTGTTTGCTG	TTGTTCATGGGTAACTGAATTTGTTTGCTG
8174	17	1	40720577	2.4984231	CCCAACACAGGTAGGCAGTAACATCCCCCC	CCCAACACAGGTAGGCAGCAACATAGCCCG	CCTAATACAGGTAGGCAGCCACATGCCCCT
8178	17	1	43893948	2.3657150	AATACCACAAGTAAGGAAGAAGTGGAGGGT	AACACCACAAGTAAGGAAGAAGGGAGAGAG	AACACCACAAGTAAGGGAGCCCGTGGAGGG
8180	17	1	43911215	2.4984231	ATCCTTCCAGGTACAGCCCTGGAGGGACAC	GTCCTTTCAGGTACCTCCATCCCTCCAGAG	ATCCTTCCAGGTACTGCCACCCACCCCTCA
8198	17	1	19189103	0.3762760	GCAGCCCGAGGTGGGACGGCGGTTTGCTTT	GCAGCCCGAGGTGGGACAGCGGTTTACTTT	GCAGCCCGAGGTGGGACGGCGGTTTGCTTT
8204	17	1	57764382	2.4984231	AAAGGAAAAGGTGAAAGTTGATTCTTTAAC	AAAGGAAAAGGTGAAAGTTGATTCTTTTGC	AAAGGAAAAGGTGAAAGTTGATTCTTTTCC
8234	17	-1	33445517	2.4984231	GCATTGGCAGGTTTGTGTGTGTACTTGGGG	GCATCGGAAGGTTTGTATGCGAACCTGGAC	GCATCGGAAGGTTTGTATGTGTACTCGGGG
8258	17	1	48672422	2.4984231	CTCCCAGGGGGTAGGTACGCGATCATGAGC	CTCCCAGGGGGTAGGTATGCGATCACGAGT	CTCCCAGGGGGTAGGTACGCAATCATGAGT
8276	17	-1	71377030	2.4984231	GAGCTGGACAGTAAGTCTCCTTGCATGGTG	GAGCTGGACAGTAAGTCCCCTTGCATGGGT	GAGCTGGACAGTAAGTCTCCCTGCACGGCG
8284	18	-1	12485955	2.3657150	GACTTGTCAGGTAAAAAAAACAAAAACACT	GACTTGTCAGGTAAAAAAAAAAAAAAAAAG	GACTTGTCAGGTAAAACAAAACAAAACAAA
8286	18	-1	12459751	1.9777150	ATCCTCAAAGGTTGGCCTCTTTCTGCTGGG	ACCCTCAAAGGTTGGCCTCTTTCTGCTGGT	ATCCTCAAAGGTTGGCCTCTTTCTGCTGGT
8290	18	-1	12859160	2.4984231	GTAAGCCCATGTAAGTACTTGTGGGTTTGT	GTAAGCCCATGTAAGTACTGTAAGATACAG	GTAAGCCCATGTAAGTACTTGTGGGTTTGT
8322	18	1	21047490	1.5476660	ATGGAGGGAGGTAAATGAGCAAAATATGAT	ATGGAGGGAGGTAAATGAAAAACCACAACC	ATGGCGGGAGGTAAATGAGCAAAATAGAGT
8334	18	1	21087018	0.0676470	AAAGACTGTGGTAAGACTTATCTTTAAAAT	GAAGGCTGTGGTAAGGCAGAGCTCAGAATA	AAAGACTGTGGTAAGACATATCTTTATTTA
8350	18	1	43820153	0.3681940	GCAGAGGCAGGTTGGTCTTCCCCATCCCCC	CTAGAGGCAGGTTGGTCTCCCCTCCCCCTT	GCGGAGGCAGGTTGGTCTCCCTCCCCTCCC
8380	18	-1	61074662	2.3630810	CAACTTCAAGGTTGCTTTAGATTTCATTTT	CAACTTCAAGGTTACTGTGGATTTCATGTT	CAACTTCAAGGTTGCTTTAGATTTCATTTT
8386	18	1	54444111	2.3630810	GTAAATGAAGGTATCTCTCTCAACTTCTAA	GTAAATGAAGGTATTCTCTCTCACTTTGGG	GTAAATGAAGGTATTCTCTCTCAACTTTCT
8388	18	1	56002769	2.4984231	GGAACCAACGGTAATGATCCACTTTATCAG	GGAATCCACGGTAATGACCCCAGTTATTGA	GGAGCCAACGGTAATGATAACCCTAATCAG
8400	18	1	76974038	2.3630810	AAAAAATAAGGTAGGCTAGATTGAGGAGCA	AAAAAATAAGGTAGGCTAGATTAAGGAGCA	AAAAAATAAGGTAGGCTAGATTAAGGAGCA
8410	18	1	9204542	0.3784570	ACATACTCAGGTAATTAGATTATCAGGTGT	ACATACTCAGGTAATTAGATCATCAGGTGT	ACATACTCAGGTAATTAGATTATCAGGGGC
8420	18	1	179037	2.4984231	AGCATCTGCTGTAAGACACACCAGATTTTA	AGCAACCGCTGTAAGACGCACCAGATTTTA	AGCATCTGCGGTAAGATATATTTGATTGCT
8424	18	-1	47800553	0.3784570	GTTTGCCATGGTGGGTGGGGCAGGAAGGGT	GTTTGCCATGGTGGGTGGGGCAGGAGGGGT	GTTTGCCATGGTGGGTGGGGCAGGATAGGT
8442	19	-1	6026171	2.4984231	CAACAGCCATGTAAGTGTGCGTCTGACCTG	CAACAGCCATGTAAGTGTGCTGGGACCCCC	CAACAGCCATGTAAGTGTGTGTCGACCGGG
8476	19	-1	5229324	2.4984231	GGCCGAATATGTAAGTAGCGCCCCTGGCCA	TGCCGAATATGTAAGTAGTTTTCCAGGCCA	GGCCGAATACGTAAGTAGCACCCCTGCCCG
8492	19	-1	19745313	0.5581560	ATCTGTTCAGGTGTGCATGGGTCCCTGAGC	ATCTGTTCAGGTGTGCATGGGTCCCTAAGC	ATCTGTTCAGGTGTGCACTGTCCCTGACCT
8496	19	-1	15538918	0.3997190	CTCAACCTCTGTAGGTTCTCGCTTCAGCTG	CTCAACCTCTGTAGGTTCTCACTTCAGCTG	CTCAACCTCTGTAGGTTCTCGCTTCAGCCG
8502	19	1	19612852	1.3020110	TGTGCTACAGGTCAGAACCGCACTGGGCGC	CTCACTACAGGTCAGAACCCGGCCAGGGCC	TGTGCTACAGGTCAGAACTGCGGTGCTGGG
8514	19	-1	14277825	2.4984231	GAGCAGAAAGGTAAACGCACTGTTACCAAT	GAGCAGAAAGGTAAACGCACTGTTACCAAT	GAGCAGAAAGGTAAACGCACTGTTACCAAT
8534	19	-1	16487930	1.9777150	CCGCCCAGCGGTCAGTAAGCTTTCTTCTCT	CCGCCCAGCGGTCAGTACGCTTCCTCCTCT	CCGCCCAGCGGTCAGTACGCTTTCTTCTCT
8546	19	1	11032119	0.4149390	ATTGTCCAAGGTAACGAGGGTGGCGGGGGC	ATTGTCCAAGGTAACAGGGTAGTGGGGCCG	ATTGTCCAAGGTAACGGTGGGCGGGGGAGC
8550	19	-1	19420903	1.9777150	ACCAGCACAGGTGAGTGTAGGCCTCCCCTT	ACAAGCACAGGTGAGTGTAGCCAGCCCTCC	ACCAGTACAGGTGAGTGCTGTTACCTGCTT
8572	19	-1	44030350	0.3681940	CGGGCGCTTCGTGAGTTGGGTGCTGGGTCC	TGGACGCTTTGTGAGTTGGGTCTTACAGAA	CGGGCGCTTCGTGAGTTGGATGGGGTCCCC
8576	\N	\N	\N	\N	GTGCCCTGCTGTGAGCTTCTATGTGGGAGA	TTGGCATGCTGTGAGTTTCCCTGAGGAAGA	CTGCCCTGCTGTGAGCTTTCATGGGGGAGA
8578	19	-1	50862265	0.3681940	CGTCATCCAGGTAGGTGGCCATCACCATGA	TGTCATCAAGGTAAGGTGGTGGCCAGAGTG	TGTCATCCAGGTAGGTGGCCGTCACAAGTC
8604	19	-1	51010828	0.4112070	ACAGGAGGAGGTAGGCCCCAGAGCAGCACA	ACAGGAGGAGGTAGGGCCTAGGCTGTGGGC	ACAGAAGGAGGTGGGACCCCAAGCACTGCG
8616	19	1	34706205	0.3013340	CACAGGCGAGGTAGAACTTTAGCTGTTTAC	CACAGGCGAGGTAGAACTGAGCTGTTTCCT	CACAGGCGAGGTAGAACTTTAGCTGTTTAT
8620	19	1	35752884	0.3028150	CCCATAGAAGGTACGGGGGGTGGATCCTGA	CCCTTGGAAGGTATGGGGTGGAATCCCTGG	CCCATGGAAGGTACGGGGTGGAGTCCCCCC
8622	19	1	35753595	1.9777150	CCCGAGGCCCGTAAGTGTCCCGCTCATGGC	CCTGAGGCCCGTAAGTGCCCCTCACCTGCT	CCCGAGGCCCGTAAGTGCCCCTCATATGCC
8624	19	1	41745625	0.7920950	CACCAGCTGGGTAAGGGCTTCCACACCCCA	CACCATCTGGGTAAGGGCTTTTTGCGCCCC	CACCAGCTGGGTAAGGGCTTCACACCCTCT
8686	19	-1	48863326	1.3020110	CCGGCTGCAGGTGAGGACGGGGCCCTTCCA	CAGGCTGCAGGTGAGGATGGCTCTCCAGTC	CCGGCTGCAGGTGAGGACCAGGCCCCTTGA
8692	19	1	1918989	2.4984231	GGGGCGCGTGGTAAGCCTCTCTCTGATGGG	GGGGCGCATGGTAAGCAGAAAACGGAAAGA	GGGGCGCATGGTGAGCCAGGCCGCGGAGCC
8698	19	1	45801480	2.4984231	TCCAAGATCAGTAAGTCCCGTCCATGCCCT	TCCAAAATCAGTAAGTCCCATCTACTCTGT	TCCAAGATCAGTAAGTCCCGTCCAGCCTCT
8716	19	1	740483	0.4373540	GAGACCAAAGGTACGAGCACCCCGGCCCCT	GAAACAAAAGGTATGAGAAGCCTGTGCCTG	GAGACCAAAGGTATGCAGCCCCCCCACCCC
8722	19	-1	5951401	0.3394270	ACTGGCAGGGGTAAGTCCACACCTACCCGG	ACTGGCAGGGGTAAGTGCCCACAGCCCACC	ACTGGCAGGGGTAAGTCCACCTCCACCCAG
8726	19	1	50183182	0.0179180	TCTTGAAGAAGTAAATATCCTTTTGTGAGA	TCTTGAAGAAGTAAATATCCTTTTGTGAGA	TCTTGAAGAAGTAAATATCCTTTTGTGAGA
8736	19	1	14674514	2.4984231	CTGGACCCCAGTGAGTACAGCTGTCCACTC	CTGGACCCCAGTGAGTACAGCTGTCCATCA	CTGGACCCCAGTGAGTATAGCTGTCCGCTT
8750	19	-1	41942294	0.5629000	GCGCAGTCAAGTATGACCGCTAAGGTGTTA	GCGCAGTGAAGTATGGGAGCAGTGGGGGTG	GCGCTGTCAAGTATGAGGGTAAAAGCGTCT
8782	20	1	25201969	0.3784570	CAGAAAGCAGGTACGGGGAGGGTTGCTGCC	CAGAAGGCAGGTAGGTGGCATTGCTGTCAG	CAGAAGGCAGGTACGGTGGAGTTCTCGTGT
8806	20	1	9385995	2.3630810	CAACAAAAAGGTAACAAAATAATTCCCTTG	CAACAAAAAGGTAACAAAACAATCCTCAAG	CAACAAAAAGGTAAGAAAATAATTTCCTTG
8814	20	-1	5566837	2.4984231	ACCCCTTTAGGTATGGGCATTAACTGCATC	ACCCCTTTAGGTATGGGCATTAACTGCATC	ACCCCTTTAGGTATGGGCATTAACTGCATC
8826	20	1	5996136	0.3841830	CTTATTCCAGGTAAGAACGCGTCATGCGTA	CTTATTCCAGGTAAGAACACTGTCATGTGT	CTTATTCCAGGTAAGAACGCCATCATGCGT
8848	20	1	32661672	0.5126560	TCTACGACAGGTGAGCAGGGGAGGGGCGTG	TCTGTGCCAGGTGAGCAGGGAAGGGGCATG	TCTACGACAGGTGAGCAGGGGGAGGGGCGT
8866	20	-1	33328164	0.4112070	CCCAGCATAGGTATGTACTTGGGGCTTCAT	CCCAGCATAGGTATGTACTTGAGCTTGGCA	CCCAGCATAGGTATGTACTTGGGGCCTGGC
8886	20	-1	34322105	0.7920950	ATTCCAGAAGGTGGGTGTCTTCATTTTCTA	ATTCCAGAAGGTGGGTGTCTTCATTTTCTA	ATTCCAGAAGGTGGGTGTCTTCATTTTCTA
8888	20	-1	34304659	2.4984231	ATTTATTACAGTAAGTAATTACCATAATTA	ATTTATTACAGTAAGTAGTTGTCTTCTGTA	ATTTATTACGGTAAGCAATTATCATTAATA
8914	20	1	55907002	2.3657150	AAAACATAAAGTGGGCATTTTGCATTTTTA	AAAACATAATGTGGGCATTTTGCAATTTTA	AAAATATAAAGTGGGCATTTTGCATTTTTA
8916	20	1	37601294	2.4984231	GATTCCTCAGGTGAGTACATATTTAATAAG	GATTCCACAGGTGAGCATTGCTAATGTCCT	GATCCCACAAGTGAGTATATACTTAAATGT
8918	20	1	37612419	0.3013340	TGCTGTTACAGTGAGTTTCTTTTTGTGTTG	TGCCGTGACGGTGAGTTTCTCTTTGTATTG	TGCTGTTACAGTGAGTTTCTTTTCCATGTT
8932	20	-1	45938797	2.4984231	TAAGGAGCAGGTAAAGCAGCCGCTGGGAAC	TAAGGAACAGGTAAAGGAGCCGCTGTGAGC	TAAGGAGCAGGTAAAGGGCCACTGGGGATG
8948	20	1	42331543	2.4984231	GCCCTCCCAGGTGCGTGGACCCCACTCTGG	TCCTTCCCAGGTGTGTGGGCACCTCTGCCT	ACCCTCCCAGGTGTGTGGACCCCAACCCAA
8950	20	-1	47364343	2.4984231	GAATGTCAAGGTGTGGACGCTGGGGCTGGC	GAATGTCAAGGTGAGGACTCCCGTTGCTGC	GAACGTCAAGGTGTGGACTGCTGGGCCGGC
8964	20	-1	46365444	0.3784570	TACCGGACAGGTGAGCAGGGACGGGGGCAG	TACCGGACAGGTGAGGACCAGAGTAGGGCA	TACCGGACAGGTAAGGGGAACCAAGAGGCC
8966	20	-1	46318867	2.4984231	CTCAGCACATGTAAGCCTCAGCACTCTGCC	CCCAGCACATGTAAGCCTCAGCCTCCACTG	CTCAGCACATGTAAGCTTGGGCACCCGGCC
8970	20	-1	46288140	2.4984231	CCAAATCACTGTGAGTTGAGGAACCAGCTT	CCAAATCACTGTGAGTTGAAGAACCAGTTT	CCAAATCGCTGTGAGTTGAGGAACCAATTT
8976	20	-1	44483795	2.3657150	GTTCGGGCAGGTAAACCCCCCACTTCCTGC	GTCCGGGCAGGTAAACCCCGCACCCTGGCG	GTACGGACAGGTAAACTATCCCCTCTTTAT
8986	20	1	36150840	0.7723170	GAGAAGTGAGGTATACCTAAGTTGTGGGTC	GAGAAGTGAGGTATACTTAAGTTGTGGGTC	GAGAAGTGAGGTATACCTAAGTTGTGGGTC
8988	20	1	61299536	2.4984231	CAACTCTACGGTAAGCTGGGGTCGGGTGTG	CTACTCTACGGTAAGAAGCTCTCTCACCGC	CAACGTTACGGTAAGCCCCGGGCCTGGGTT
8996	20	1	4167479	0.3028150	CGCCGTAAAGGTTTGTCAAATTACCACCGA	CTCCATAAAGGTTTGTTAAATTACCACCTA	CTCCATAAAGGTTTGTTAAATTACCGCCTA
9008	20	1	62507228	2.3630810	AGTCAGACCTGTGAGTGCCTGTATCATCAG	AGTCTGACCTGTGAGTGCCCGCCCGCCCAC	AGTCAGACCTGTGAGTGCCTTTGCCGTCAC
9010	20	1	62517395	2.3657150	ACTCCTTTAGGTAAGGCTGAGCCTGGACAC	AATCCTTTAGGTAAGGTGACCTTGGACCTG	ACTCGTTTAGGTAAGACTGCGGCTGGACGT
9012	20	1	61907552	2.4984231	TTCACCTCAGGTCAGTGTCCTGCCGCTCTG	TGCACCTCAGGTCAGTGTTGAACCACTTGG	TGCACCTCAGGTCAGTGCCCTGCCCCTCGT
9014	20	1	61915232	1.9777150	GCCGGAGCCGGTAAAGCCCGTGTCTGCTCG	GTCAGAGCCGGTAAAACCCTGTTTGCGCTG	GCCCGAGCTGGTAAGGCGCCACGTCCGTTC
9030	20	-1	3652063	2.3451359	CAGCCACGGGGTGAGAGCCCGAGGAGTGGG	TAACGGTGGGGTGAGTAGCCTAAGGGGTCA	TGGTCATGGGGTGAGTGGCCAGAAAAGTGA
9060	21	-1	33974579	2.4984231	GGAGCTCAAGGTAGCAGGGGACAGATGGGC	GGAGCTCAAGGTAGCCATTGGGTGGCAGGG	GGAGCTCAAGGTATCGGGTTGGCAGAAGGT
9068	21	-1	30968843	2.4984231	GTGGAAGAAGGTTTGTACTCTGACAACAAC	GTGGAAGAAGGTTTGTACCCTGATAACAAT	GTGGAAGAAGGTTTGTACTCGGACAAAAAC
9078	21	-1	38605660	2.3451359	TCACTCCGCTGTAAGCTTCACTCGGGGACT	TCACTCTGCCGTAAGCCTCTCCTCGAGACC	TCACTCTGCTGTAAGCTATATTCGGGGGCC
9082	21	-1	37420603	2.4984231	ACATTACTAAGTAAGTGACCACACACTTGC	ACATTAAGAAGTAAGTGACCACACCTCACA	ACATTGCTAAGTAAGTGACCGCACACATGC
9096	21	1	44106372	1.3020110	GCCTGCCTCGGTGAGTGCGCGCTGCGGGCT	GCCTGCCTCGGTGAGGATCTCCTCGTGTGC	GCCTGCCTCGGTGAGTGGGCCAGCAGGGCG
9098	21	1	44152234	1.5476660	AGTTCTCAAGGTACAGAGTCTTCTAAACTT	AATTTTCCAGGTACCGTATGCTCTCTGTAC	AGTTCTCAAGGTACAGAATCTTCTAGACAC
9114	21	1	33825816	1.9777150	CACCTTCCAGGTATTGCCTTTTGTAGACAT	CACTTTGCAGGTATTGCGTTTTGTGGGTGT	CACATTGCAGGTACTGCCTTTCGTAGACGC
9118	21	-1	27369672	0.3997190	CCTGTTAAACGTACGTTGTCATTCACCTGA	CCTGATAAACGTATGTTGTCACTGACTTGG	GCTGTCAAACGTATGTTGTCATTCACGGGA
9120	21	1	45560224	0.4713830	AGCCCATCGGGTGTGTACAGCCGTGCAGGC	AGCCCATTGGGTAGGTGCCGCGCCGGGTTC	AGCCCATCGGGTACGTGGGGCGGGGAGGGC
9124	21	1	35195957	2.3630810	AGATTCAGAGGTAAACCCACATTAACTGTT	AGATTCAGAGGTAAACCCACATTAACTGTT	AGATTCAGAGGTAAACCCACATTAACTGTT
9126	21	1	35247825	2.4984231	CCTGTCTGAGGTAGCCAACCTTGGGGCTGG	CCTTTCTGAGGTAGCCACCTACTGGGCGGG	CCTGTCCGAGGTAGCCGCCTGGGGGGGGTG
9162	22	-1	19076878	2.4984231	AACTGTCCAGGTGAGTGTGTTGAGTAGGCG	GACTGTCCAGGTGAGTGAGTGGGTCCACCT	GACTGTCCAGGTGAGTGTGTCAGGGAGGCG
9164	22	1	18171908	2.3630810	TCCTGAGCCAGTGAGTTACACTGCTGAGTG	TCCTCAGCCAGTGAGTTGCAGTTGCTGCCG	TCCTCAGCCAGTGAGTTACTATCATTGCTG
9170	22	1	21341872	2.4984231	TTTGTCTTTGGTAAGCAGCCTCTTGCCTCC	TTCGTCTTTGGTAAGCAGCAGCCTCTTGCT	TTTGTCTTTGGTGAGCTGCCTCTCCTCCTG
9176	22	-1	42997973	0.7920950	GGCCAAACAGGTAGAGTGAGTGAGTGAGAG	GGCTAAACAGGTAGAATGAGTGTGTCTGGT	AGCCAAACAGGTGAGAGAGTGGGCACGCAC
9184	22	-1	29735740	2.4984231	GCCTGAAGGGGTATGGTTCAACCCTTGCGT	GTCTGAAGGGGTATGGTTCAACCCTCTGTC	GCCTGAAGGGGTACGGTTCAACCCTTGTGC
9208	22	-1	41980282	0.3013340	CCAAGAAGCGGTGAGGTCCCACCAGCCTGG	CCAAGAAGCGGTGAGGCCCCCAGACCTGGG	CCAAGAAGCGGTGAGACCCCTCCCAGCCTT
9240	22	-1	31846272	1.9777150	CATCCTGCAGGTACTTCACAATCTTATACT	CATCCTACAGGTGTGTTACAGTCTTACACT	CATCCTGCAGGTACTTCACCATCTTACACC
9242	22	-1	38618646	0.5581560	GGCCCTTACGGTAGGTCCCGCTCTTGGTCT	GGCCCATACGGTAGGTCTGCTCTCTGCTCT	GGCCCTTACGGTAGGTTCTGCTCTGTCTGC
9244	22	-1	43533084	1.9777150	ACACCAAGAGGTGGGTGTTGATGGGAACTG	ACACCTTGAGGTTAGTGTTGATGGGAGCTA	ACACCTGGAGGTTGGTGCCAATGGGAACAG
9254	22	1	30418128	2.4984231	GGACACAGAGGTACAGGCTCAGCCCCTGCT	GGACACAGAGGTACAGGCTCAGCCCCTGCT	GGACACGGAGGTACAGGCTCAGCCCCTGTT
9262	22	1	39104961	0.3394270	CAGGGATCAGGTGAGCATAGTTTTCCTTTC	CAGGGATCAGGTGAGCATAGTTTTCCTTTC	CAGGGATCAGGTGAGCATAGTTTTCCTTTC
9274	22	-1	29927064	0.3841830	CCTAGACAGGGTGAGTAATTTTCTTTTCTT	CCTAGACAGGGTGAGTAACTTTCTTTTGTG	CCTAGACAGGGTGAGTAATTTTATTTTCTT
9276	22	1	26747209	2.4984231	CACTGCGTTTGTGAGTCCTGTTTAATGAAT	CACTGTGTCTGTGAGTCCATGTTCAATCTG	CACTGTGTTTGTGAGTCCTATCTGTTGACT
9308	22	-1	50895460	0.7920950	GCACCCCGAGGTACCGTACCGAGCCTGCGC	GCGTCCCGAGGTACTGTACTGGGGCTTTCC	GCTCCCCGAGGTACCGTACTGGCCGCACAG
9326	22	1	30035201	0.3028150	CTTCTTACAGGTACATCAGTCAAGGCTACC	TTTCTTACAGGTACACTAGCCCATGCTATC	CTTCCTGCAGGTACCCCTGTCCGTGCTAGC
9376	23	-1	19013011	0.5149640	AGCGGGAATGGTATGTATGTCTCAATATAG	AGCGGGAATGGTATGTATGTCTGTCTCCAT	AGCGGGAATGGTACGTATCTCTCAACATAG
9380	23	1	21579678	2.4984231	AGTAGAAGAGGTAAGTGTTCTAGAATTTCA	AGTAGAAGAGGTAAGTGTTCTAGAATTTCA	AGTAGAAGAGGTAAGTGTTCTAGAATTTCA
9398	23	1	30709316	2.3310280	CTTTGTCAAGGTAAGAATTTCTTCAGAAGT	CTTTGTCAAGGTAAGAAATCTTTTCAGAAG	CTTTGTCAAGGTAAGAGATCTCTTTAAAAG
9404	23	-1	41481867	0.3841830	GCAGCAGAAAGTAGGTATCCCTTTGTTTTC	GCAGCAGAAAGTAGGTATCCCTTTGTTTTC	GCAGCAGAAAGTAGGTATCCCTTTGTTTTC
9406	23	-1	41416282	2.4984231	TTCTGTTTCGGTAAGAACTTTAGCTCCACA	TTCTGTTTCGGTAAGAACTCTAGCTCCACC	TTCTGTTTCGGTAAGAACTCTAGCTCCACA
9408	23	-1	41414850	2.4984231	AGGACGACAGGTGAATAGATATCCTCTATA	AGGACGACAGGTGAATAGATACCCTCTATA	AGGACGACAGGTGAATAGATACCCTCTATA
9412	23	1	44920009	2.4984231	TCCAACAAAGGTATATGTTTTAGAGAAATA	TCCAACAAAGGTATATGTCCTAGAGAAATA	TCCAACAAAGGTATATGTTTTAGAGAAATA
9422	23	1	48372529	1.3020110	CCATGGTAAGGTGAGTCTACAGAGCGGGGC	CCATGGTAAGGTGAGTCTGTAAGGCCGGGG	CCATGGTAAGGTGAGTCTGCAGAGTGGGGC
9426	23	-1	46495021	1.9777150	AGTACTTCAGGTGACACAAGGGCATCCTCA	AGTACTTCAGGTGACACAGGGACTACTCAG	AGTACTTCAGGTGACACAAGGGCATCCTCA
9468	23	1	85631865	0.1729000	CTGTTAACAGGTATTTATGTATTTATTTTT	CTGTTAACAGGTATTTATGTATTTATTTTT	CTGTTAACAGGTATTTATGTATTTATTTTT
9484	23	1	110389793	1.9777150	GCTCCCAGAGGTGCGTCACAGGCCCAAAAG	GCTCCCAGAGGTGCGTCACAGGCCCAAAAG	GCTCCCAGAGGTGCGTCACAGGCCCAAAAG
9546	23	-1	153197521	0.7920950	TCAACTTTCAGTAAGTAGATCTCGATTTTT	TCAACTTTCAGTAAGTAGATCAAGACTTTT	TCAACTTTCAGTAAGTAGATCAAGATTTTT
9558	23	1	47030657	2.4984231	TGAGGATGACGTACGTGCCCCCCATGGCCC	TGAGGATGACGTACGTGCCCCCCCAATGGC	TGAGGATGACGTACGTGCCCCCCCCCCCCC
9562	23	1	123224814	0.4041040	AGCATGCCATGTAAGTGAGAGTGCCTTATT	AGCATGCCATGTAAGTGAGAGTGCCTTATT	AGCATGCCATGTAAGTGAGAGTGCCTTATT
9568	23	-1	19564037	1.9777150	CATATCCCAAGTGAGTCACCAGCCATGGCG	CATATCCCAAGTGAGTGACCAGCCAGGGTG	CATATCCCAAGTGAGTGACCAGCCACGGCA
