# Supplementary material for: Correlated Evolution of Nucleotide Positions within Splice Sites in Mammals
Source: PLoS One. 2015 Dec 7;10(12):e0144388. doi: 10.1371/journal.pone.0144388 (PMC4671708; doi:10.1371/journal.pone.0144388)
Supplement: S1 Dataset — File names correspond to type of SS (DSS or ASS) and type of splicing (constitutive or cassette exons). Column names: id, internal SS id; hg19_chr_num, chromosome number (hg19 human genome annotation); hg19_chr_chain, chain; hg19_coord, coordinate of SS on corresponding chromosome; age, age of SS in Ks units; human_seq, sequence of SS in human genome (including the canonical dinucleotide of the SS, 18 adjacent intronic nucleotides, and 10 adjacent exonic nucleotides); mouse_seq, sequence of orthologous SS in mouse genome; dog_seq, sequence of orthologous SS in dog genome. (ZIP) [file pone.0144388.s001.zip › Constitutive ASSs.csv]

id	hg19_chr_num	hg19_chr_chain	hg19_coord	age	human_seq	mouse_seq	dog_seq
14030	1	-1	1749314	2.4984231	TCACTGTCCTTGCTTCCCAGGACGCCAGGA	TTCCATTTGTTATTTCATAGGATGCTCGTA	TTGTCCTTCTTATTTCTTAGGATGCTAGAA
14032	1	-1	1747301	0.4149390	GAAATGTTTTTATTTTCAAGATCACAAACA	CACTAATTTTATTTTTTAAGATCACAAACA	CGGTAACTTTTATTTTTAAGATCACAAACA
14034	1	-1	1737977	0.4772920	GCTTTTGTCTGTCCCTCCAGGCTTCTCGTC	TTCCTTTATCTTTTCTCCAGGCTCCTTGTC	CTATTGTCCTCTCCCTGTAGGCTTCTGGTC
14036	1	-1	1736020	0.4772920	ATCTGTCTTTCTGTCATTAGGTCCACGCCA	TCTGTATTCTTGTTATTTAGGTTCATGCCA	ATCTGTGTTCTGTCACTTAGGTCCATGCCA
14038	1	-1	1724750	2.4984231	TTAGGCCTGTTCTTTGCCAGGTTACCTGTC	TTGTGTCTGCTCTTTTTCAGGTTATCTGTC	CATCTTTGTTTGTTTTCCAGGTTATCTGTC
14040	1	-1	1722035	2.4984231	GTCATTCGCTCCTGCTCCAGTGCCCTGTGG	TTCATTTCTTCCTGCACCAGTGCCCTGTGG	GTCCTGTGTTCCTGCTATAGTGCTCTGTGG
14042	1	-1	1720708	0.1729000	GATTTGCTTTCTCTTTCCAGTTCTTTCCAA	GATTTGTCTTCTCTTTTTAGTTCTTTCCCA	TCTCTTGACTTGCTTTCTAGTTCTTTCCAA
14046	1	1	2066698	2.4984231	CTTTCTCATATCCTTTCCAGAATCTATCTA	CTTTCCCTCGTCCTTTCTAGAGTCCATCTA	CTCTCTCCTGTCCCCCCTAGAATCCATCTA
14048	1	1	2075646	2.4984231	CGCTCTGTTCCCACCTGCAGAGAGCGTACT	AGCTGCTGTTCCGTCCACAGGGAGCGTACT	GGCTGTGTTCTTGCCTGCAGAGAGCGTACT
14050	1	1	2077463	2.4984231	TCTCTGTGTCTCTCCGGCAGGATTCTGTCA	ACGCCATCATTTTCTTGCAGGATTCTGTCA	TGTCACCCGTGTCTCTGCAGGATACTGTCA
14058	1	1	10596267	1.5476660	TATTTTCTCTCTCTCACCAGATTGCCACGG	GTTTTATCTTCCCCTACCAGATTGCCACAG	TCTTTTGTCTCCCTGACCAGATTGCCACAG
14060	1	1	10659292	2.3657150	TGATGTCCTCTTCTCCCCAGGGCTGACAGA	TCCTTTGCTCTTCTCTCTAGGACTGACAGA	ATGTCCTTTTCTCCCCCCAGGGCTGACAGA
14062	1	1	10678386	0.0133410	CCTCCTCTTCCCGCCTGTAGGTCCCGCAGG	TTCCTTCCTTTCTACCCCAGGCCCCAGAGG	GCCTCTGCTCCCACCCTCAGGCCCTGTGGG
14068	1	1	10239471	2.4984231	GCTTTGCTTTGTCCCCGCAGACCCTCTGAT	GTTCTGCTCTGTCTCCACAGACCCTCTGAT	GCTTTGCTTTGTCTCTGTAGACCCACTGAT
14072	1	1	8025381	2.4984231	TGATAACATCTTTCTCGTAGATTAAGGTCA	TCTATCTGCTCTTTCTCTAGATCAAAGTCA	TGATGACGTCTTTCTCTTAGATTAAAGTCA
14074	1	1	8029402	0.3681940	TATGTTTTAAACTGTTACAGGGACCATATG	TTTTATTTCCCAACTCGCAGGGACCATACG	TTTTTTGGTCTTAACTACAGGGACCTTATG
14076	1	1	8030951	0.3784570	TTTGGTTTTCTTTTCACTAGTCTGCTGCTG	TGCTTGGGTTCTCTCTCTAGTCGCCTATGG	TTTGGGGTTTCTTTGAATAGTCTGCTGCCG
14078	1	1	8037709	2.4984231	CTTTTTATTTTTATTCTTAGGTCCTACTGC	TATATACATCTTCTTCCTAGGTCCTACGGC	TTTTTTATTAATCTTTTTAGGTCCTACAGC
14096	1	1	6132812	0.3681940	ACGTGGCGTTTGTTTTTCAGGAACCTGGGC	ACTCAGTCTTTCTTTTTCAGGAATCTGGGC	ACACCAAGTTTGTTTTCCAGGAACTTGGGC
14100	1	-1	6399649	2.4984231	AACTGCCTCTGTCTCCACAGGAGCGCTGTG	GCTTTTTCTGGTCTTTGCAGGAGCGCTGTG	CCTGTCCCCGGTCTCTGCAGGAGCGCTGTG
14102	1	-1	6393628	0.0700470	TGTGATTTTCTTCTCTTAAGGTGCCAAAAA	GTGATTTTTCTTCTCTTAAGGTACCAAAAA	TGTGGTTCTTTCCTCTAAAGGTACTAAGAA
14104	1	-1	6387473	1.3020110	CTGTCTTTGGTTTCTCGCAGTATTCCCGGC	GTCTGGCTTCCTTCCCACAGTATTTACGGC	CCTGCCGTGCCTCCCCACAGTACTCCCGGC
14106	1	-1	6378638	2.3657150	TCTCTCTTTTGCAATTCCAGAGCCGAACAC	CTCTCTCCCTTGCTTTCTAGAGCCGAACAC	TCTCTCCTTTGCAATTCCAGAGCCCAACAC
14108	1	-1	10529395	1.9777150	AAATATTTTATTCTTTTCAGCCTGTGACAT	AACTATTTTCTTCTTCTCAGCCTGTGAACT	AAATATTCTATTCCTCTCAGCCTGTGACAT
14120	1	-1	6741097	2.4984231	TTGAATTTTTCTTTCTTTAGGCCTCTTCTG	AATGGAATTTCTCTTCTTAGGCCTCTTCTG	TTGGATTTTTCTTTCTGTAGGCCTCTTCTG
14122	1	-1	6738527	2.4984231	GTTTAATTTTTAATTTGCAGTGCTTAGTGA	CTTTTTTTTTTCCATTGCAGTGCTTAGTGA	GTGTGATTTTTAATTTGCAGTGCTTAGCGA
14124	1	-1	6727870	0.0000000	CATCTTGATTCTGTGCATAGGTTGTGGAAA	GTCCTCAATTCTGTTCACAGGTGGTGGAAA	CCTCCTGACTGTGTCCGCAGGTGGTGGAAA
14130	1	1	12008030	1.4331070	ATACCCTCCTCTGTCTGCAGACAACCTTTT	ACACCCTTTTCTGTCCACAGACAACCTTCT	ACCCCCTTGTCTGTCCATAGACAACCTGTT
14132	1	1	12009827	2.4984231	TAAGGGGTGTTTCTCTCCAGGCGCTTGGCC	CTGGGGGCCTCTCTCTGCAGTCACTGGGCC	GAAGGGGCCTTTCTGTGCAGGCACTGGGCC
14134	1	1	12010411	0.1729000	TCTCGCTGCTCTGGCCACAGCTATGACGTG	TCTTCCCGCTTTGGCCACAGTTATGACGTG	TCTCCCCTCTGTGGCTGCAGTTATGACGTG
14184	1	1	16770124	2.4984231	AGTGGTGTTTGTCCCCTTAGGGCTGCGGAG	AGTGTCTTTTGTCCTCCTAGGGCCTCAGAA	AATGATTTTTGTCCCCTTAGGGCCGCGGAG
14186	1	1	16774362	2.4984231	AGCCTAACCTGTGCTTTCAGGGGAGCTCTT	CCCCCACCCTGGCCTTACAGGGGAGCTCTT	ACCCTAACTTGTGCTTCCAGGGGAGCTCTT
14188	1	1	16774552	0.4112070	GATCATGTGTTGTTCCCCAGGGCGACGGGC	GTGTTACCCCCACCCCCTAGGGCGACGTGC	AATCATGTGTTGTCCTCCAGGACGCCGGGC
14190	1	1	16775585	0.3028150	TCCTCATGTTCTCTCCCCAGGTGGGTGAAA	CTCTCCCTGGTCCCCCCCAGGTGGGTGAAG	TTTTCTTCCTGTCCTCTCAGGTGGGTGAAA
14192	1	1	16778330	0.5126560	CATTCCTCTTCCCTCTTTAGAACATGAAGA	TACTCTTCTTTTCTATTTAGAACATGAGGA	CATTCCTTTTCTCTTTTCAGAACATGAAGA
14194	1	-1	19634756	2.3657150	CTGGAGCCTCACCCATGCAGGGCAAGTTCG	ATGAGTCCTCTCCCCTGCAGGGCAAGTTTG	TGGGGACCTCTCCCGCGCAGGACAAGTTCG
14196	1	-1	19633904	0.3841830	CGGGGTCCCTCTCCCTGCAGGGCATGTACA	GCCCCTCTCCTTCCCTGCAGGGCATGTACA	CCTGGCTCTTCTACCTGCAGGGCATGTACA
14198	\N	\N	\N	\N	TGATTGCTGCCTTCCCGCAGGGGGCCTGCT	TGACTGCAGCCTTCCCACAGGGGGCCTGCT	TGATGGCGGTCTTCCCGCAGGGGGCCTGCT
14212	1	-1	19712120	2.4984231	TTGTCCTTTCTCTCTGCCAGGTCCCCAGTC	CTGTCCTCTCTTTCTGCCAGGTCCCCAGTC	TTTTCCTTCCTTCGCGCCAGGTCCCCAGTC
14216	1	-1	19684057	2.4984231	CATTGGCCTGTTTCCTGCAGGTATTTTGAA	GGCATGTATGTCTCTTGCAGGTATTTTGAA	CATGCTCCTGTTTCCGGCAGGTATTTTGAA
14218	1	-1	19683245	0.5629000	TCTCTGTCTTGTCCTTCCAGGAGAAATCCA	TTCTCCACCTTGTCCCACAGGAGAAGTCCA	ATCCCTTCCTCCTCCCGCAGGAGAAATCCA
14220	1	-1	19671746	0.3841830	AATGTTTCTGTCTTTTGCAGATGGAGAAGG	TAAACAATGTATCTCTGCAGATGGAGAAAG	GACCCTCTGATCTCTTGCAGATGGAGAAGG
14222	1	-1	19670928	0.3028150	CTGACCGACCTCCCTTCCAGGACATGGAAA	TGACTCACCTCCCTTCCCAGGACATGGAAA	CTGACCGACCTCCCTTCCAGGACATGGAAA
14224	1	1	25683281	0.4112070	CACTGCAATTATTTTTACAGAAAAAGACAT	TATTAAAATTGTTTGTACAGAAAAGGACGT	TATTACAACTATTTTTACAGAAAAAGCCAT
14228	1	-1	19216599	0.3841830	CCCCTGCCCTTGTGTTCCAGCCTGCGGTGG	CATGCTTGTTCCGTTCCCAGGCTACGATGG	TTCCCGCCCTTGTACCCCAGGTTGTGGTGG
14230	1	-1	19215948	2.4984231	ACTCTTGTCCCTCTCCCCAGGCCTTGAAGG	TGTCCCATTCTGTTCCCCAGGCTCTGAAGG	TCCCGTTGTCCCCTCTGCAGGCTTTGAAGG
14256	1	1	24119638	0.0179180	TTCTCCCGTCCCTCCTACAGGCACAGCTGG	TCTCTTCTTCCTTCCCACAGGCACAGCTGG	GCCTTTTTTCCTTCCTACAGGCACAGCTGG
14258	1	1	24120192	0.4149390	CTCTGGCTCTCTTTCCCCAGGCCTAGGATC	TTCTGGCCCTCCCTCCCCAGGCCCAGGATC	TTCTCGCTGCCCTCCCCCAGACCCCGGATC
14260	1	1	24120347	0.7920950	CCAGTGCCTCTACTCCCAAGGTTTGACCTG	TCCTGTCTGTCTTTGCCCAGGTTTGACCTG	CAACGCTTGTCCTCTCCCAGGTTTGACCTG
14262	1	1	24120550	2.4984231	ACTCATGCCCCCTCCCCCAGTCAAGGCCTT	CCTACCCTCCCCCTCCCCAGTCAAGGCTTT	GTCATGCCCCCTCCCTCCAGTCAAGGCCTT
14266	1	-1	17302225	2.4984231	CTGACCCCACCTGTCACCAGACTGCCGTGA	TCTGACCCACCCGTCCCCAGACTGCCGCGA	TGATCCCGCCTGTCACGCAGACTGCCGCGA
14268	1	-1	17301837	2.4984231	CCCGTGCCCTGTCCCCGCAGCCTCCGCCGT	ATCCCTGGTTCATCTCCCAGCCTCCGCCGA	CATCCTCTCTGCACCCCCAGCCTCCGCCGC
14270	1	1	25124230	2.4984231	TGTTTAATTCTGTTTTCCAGGCTGGCAGTG	AATGTTTGCTCTGCCTCCAGGCCGGAAGTG	TGTTGATTTCTGTTTCCCAGGCTGGCAGTG
14272	1	1	25140582	2.3630810	ACCAATATTTTGCCCAACAGGAAGCCAGCA	ACCACTGTTTTGCCTAACAGGAAACCTGCA	TTGACTGTTTTGCCTAATAGGAAGCCTGCA
14274	1	1	25153498	0.4112070	ATATCACTTTTTCTATTTAGGTACTTAAAG	GTTTTACGTTTTCTGTTTAGGTACCTAAAG	TTTCACTTTCCCCCCCCTAGGTACTTGAAG
14276	1	1	25166348	2.4984231	CTCTTTTTTTCCCCCCCAAGCACTGGAGAG	CTCTCTCTCATGTGTTTCAGCGCTGGAGAG	CAGTATCCTCTTTCTTTCAGCATTGGAGAG
14282	1	1	24972472	2.4984231	ATGTGGTTCTCTTCCTGCAGGGAACAAGTG	CATGTGTTTGCTTCCTGCAGGGAACAAGTG	ATGTGTTTCTCTTCCTGCAGGGAACAAGTG
14288	1	-1	20987484	2.4984231	ACCTGTTTTTTCTTGTCCAGACCGGGGCTT	TCCGGGTTTCTTTCCTCCAGACCGGGGCTT	CCTGCCTTCCGCTCGTCCAGACAGGGCCTT
14290	1	-1	24147083	0.3784570	TTTCCTCTTTTAAACCAAAGGTCAGCACCT	TTTCCTCATTTAAACCAAAGGTGAGCACCT	TTTCCTCTTTTAAACCGCAGGTCAGCACCT
14292	1	-1	24144073	0.4112070	TGTTTCTCTCTCCACTATAGAATATCGTAT	TGGGTTTCTGTCTACCACAGAGTATTGTAC	CATTTCTCTCTCCATTACAGAATATTGTAT
14294	1	-1	24143260	0.4112070	ATGTCTCCCTTGGTTCCTAGATGGGTGACC	TTGGCTTCTTCGGCTCCCAGATGGCTGACC	ATGTCTCCTTTGGCTCCCAGATGGCTGACT
14298	1	-1	24131015	2.4984231	CACCATCCTTATGTTTCTAGATGGGAGTGA	CACCGTCTTTATGTTTCCAGATGGGTGTGA	CACCATCCTTGTGTTTCCAGATGGGAGTGA
14300	1	-1	28240680	0.1729000	AATCCTGTTGTTCAAAACAGGTGGATTCGA	ACGACGGTCGTTCCCCGCAGGCGGATTCGA	ATACTGCCGTTTCAAACCAGGCGGATCTGA
14302	1	-1	28233793	0.3841830	TGCATGTTTTTTCTTTTCAGAGAGCCCGAG	TGCGTACTTTTTCTTTTCAGAGAGTCCGAG	TACATATTTTTTATTTTCAGAGAGCCCGAG
14306	1	-1	28224218	1.9777150	ATGTTTGTATTTTATGTTAGGACACCAGCA	GTTTCTATTTTATCTGTCAGGATGCCAGTG	GGTTTGTATTTATTTTTTAGGATGCCAGCA
14308	1	-1	28223632	0.3028150	TTTTTCCTTCATTTTAATAGAACAAAAAGA	TTTCCTCTTACTTATAATAGAACAAAAAGA	TTTTCTCTTTATTTTAATAGAACAAGAAAA
14316	1	1	27658558	2.4984231	CTGCTTTTGTCCCTCAACAGGAGGACAACA	CTGCTCTTGTATCTCAACAGGAAGACAACA	CTGCTCTTGTCCCTCAACAGGAAGACAACA
14318	1	1	27660446	2.4984231	GAGCCCTTCTCTCCCCCCAGGTACTGGAAG	TATCCCCCCTTTCCCTTCAGGTTCTGGAAA	AACCCCCTCTCTCCTCCCAGGTACTGGAAG
14322	1	-1	28534924	0.4112070	TGAAAAAAAATTCTTTTTAGGTGAAAGAGC	ATGAAAAAAATTGTTTTTAGGTTAAAGAGC	TGAAAAAAAATTCTTTTTAGGTGAAAGAGA
14324	1	1	27250577	2.4984231	ATCTTCTCCCCCTCTTTCAGCTTGTGAACA	CTTCCTGCTCTGTCTTCCAGCTTGTGAACA	CAGTCTTCTCTGTTTTCCAGCTTGTGAACA
14326	1	1	27267945	2.4984231	GGCCTTTCTTCCCTCTCCAGCTTATCACAC	TGCTTTCCTGTCCTCCTTAGCTGATCACAC	GCCTTCTCTCCCTTCCCCAGCTCATCACAC
14328	1	1	27268241	0.7920950	TGCTGTGCTCTTTGCCCCAGAAAAAGGATG	AACTCTGCCCTCTACCACAGAAAAAGGATG	TGCTGTGCCCTTTGCCACAGAAAAAGGACG
14334	1	1	27271878	0.5126560	TCTGGTTGTTCTCTTCACAGATCAATAAGA	GAATGGGTTTTTCTCTTCAGATCAATAAGA	ACCTTCCCCCCCCTTCACAGATCAACAAGA
14336	1	1	27272056	2.4984231	CTGTCACTGCCTGCCCTCAGCTGTCAGACC	TTCTCCCTGCCTGTCCCCAGCTATCAGACC	CTGTTACTGCCTGCCCTCAGCTGTCAGACC
14338	1	1	26607253	0.1729000	TACCCACCCTCTGTCCCCAGATCAAGTCCC	TGTCAATCCTCCGCCCCTAGATCAAGTCCC	TGCCCGCCCTCTACCCCCAGATCAAGTCCC
14340	1	1	28116070	0.4803600	TTTTCTTCCTATCTCCCCAGCTGCTCAGAT	TTTCCTCTTTTTTTTTCTAGCTGCTCAGAT	CTTTCCCCCCCTCTTCCCAGCTGCTCAGAT
14342	1	1	28120041	0.3946480	ACATATCTTTTCTCTCTTAGGCAACAGTTA	CCCTGTCTTTTCTCTCTTAGGCAACAGTTA	ACATGTCTTTTCTCTCTTAGGCAACAGTTA
14344	1	1	28159264	2.3657150	TTTCTATTTTTATTTTTCAGGGCAGGTAAG	GTTTCGCTCTTCTTTTTCAGGGCAGGTAAA	TTCTCACTCTTATTTTTCAGGGCAGGTAAA
14346	1	1	28165207	2.3657150	TTAATTTAATATTTATTTAGAAACTGATTA	TTAATCTCATATTCATTTAGAAGCTGATTA	TTAATTTAATATTTATTTAGAAACTGATTA
14352	1	1	29064768	2.4984231	TTGAATTTTTTTTTCTTTAGTACAAAATGG	ATTTAACTTTTCCCCTCTAGTACAAAATGG	TTTGAATTTTTTCCCTTCAGTACAAAATGG
14354	1	-1	45981479	2.4984231	GACTCCGATTTTCCCCCCAGGAAAATATGT	ATTGCTTTTTCCCCCCACAGGAAAATATGT	GGCTCTTTTTCTTCCTCCAGGAAAATATGT
14360	1	-1	36102033	2.4984231	CAGTTTTCTTCTTTGAGCAGATCATGACAA	ATTTCTTTTCCTTTGAGCAGATCATGACAA	CTATTTTTTTCTTTGTGCAGATCATGACAA
14362	1	-1	36096945	0.4041040	CTCTTTATCTCTTCTACCAGGATATGAATT	CTCTTTATGTCTTGTACCAGGATATGAATT	CTATTTATCTCTTGTACCAGGTTACGAATT
14364	1	-1	36075009	0.3841830	GCCATATCTTTTCTTTGCAGACCCCATATC	GCTGTGTGCTTCCTTTGCAGACCCCATATC	ACCGTGTCTTTCTTTCGCAGACCCCGTATC
14366	1	-1	36070883	2.4984231	GTCTCTGTGTTCTCTTTCAGCTATCTCACG	GCCTCTGTTTTCTCTTTCAGCCATCTCACG	GCCTCTGTGTTCTCTTTCAGCCATCTCTCG
14368	1	-1	31840341	0.3028150	CCTCTACCCTCTTTCCACAGTCCATTGTGA	GGCTCTGTCTCTTTCCACAGTCACTGGTGA	TCTCTACCCTCTTTCCACAGTCCACCGTGA
14370	1	1	31791953	0.7920950	TTTTTCCCCCATCTTTATAGGTTGCTATGG	TTTTTATTTTGTCTTTATAGGTTGCTATGG	TTTTTTCTTTGTCTTTGTAGGTTGCTATGG
14372	1	1	31810019	0.3784570	TTTCTTCTTCTTGTGCCCAGGTCTGGTCCA	GTTTTTCTTTCTCACCTCAGGTCTGGTCCA	TCATTTCTTCTTGTGCTCAGGTCTGGTCCA
14374	1	1	31811801	0.3028150	CTTTTTTTGGTCTCTTTCAGATGAAAAATG	TCTTTTTTTGTCTTTTTCAGATGAAAAATG	TTTGCTTTTGTCTTTTACAGATGAAAAATG
14376	1	1	31819484	0.1729000	CGGTATCTTTTTCATTATAGGCAAGAAGAG	CAGGATGTCTTTAATTACAGGCAAGAAGAG	TGGTATCCTTTTCATTACAGGCAAGAAGAG
14378	1	1	31821673	0.1729000	TTTCTACTTTTCTTCTGCAGGCCACTTTGC	CCGTGTGTTCTTTCCCACAGGCCACTTTGC	TTTCTACCTCTCTTCTGCAGGCCACTTTGC
14380	1	-1	40546159	0.1729000	ATTCTTTTTTTTTCCTACAGCCTCGTGCAA	TCATTCCTTCTCTTTCTCAGCCTGGTGCAA	GTTCCTCCTCCTCCCCGCAGCCTGGTGCAA
14388	1	1	45206582	1.5476660	GGTTTTTTCATACTTTATAGGTTTAATTCA	TCTGACCTTCTCATACATAGGCTTAATTCA	CTGGACCTTTCATACTGTAGGCATAATTCA
14398	1	-1	44785416	0.5581560	CTGTATCTTTGGCACTCCAGGAAATCATCG	CTGTCTCTTTGGCATTCTAGGAAATCATTG	CTTTGTCTTTGCCATTCCAGGAAATCATCG
14400	1	-1	44778900	1.9777150	CTATTTCTCTTTCCTTTCAGCTCACCGGGA	TGGTTTTTCTTTCTTTACAGCTCACCGGGA	CTGTTTCTCTTTCCTTTCAGCTCACCGGGA
14402	1	-1	44750579	1.9777150	CTCTTCCCTTTTTTTTGTAGGCTCCCAGGC	CTCTCTTCTCTTTCTTGTAGGCTTCCAGGA	GTCTTTTCCCTTTCTTGTAGGCTCCCAGGC
14404	1	-1	44713710	1.9777150	ACTTGCCTCCTGTCTTCCAGGCTTACAGCT	TCTTACCTCCTGTCTTCCAGGCTTACAGCT	TCTTGCCTCCTGTCTTCCAGGCTTACAGCT
14408	1	-1	32098239	2.4984231	CTTTCCCTCCTCACCTTCAGACATGTTTGA	CTTCCCCTCCTCCCACTCAGACATGTTTGA	CCATTCCTTCTCTCCCCAAGACATGTTTGA
14420	1	1	46056892	0.3681940	CCTTTAATTTTTTATTACAGAATTGAAGAT	TTCTTTTTTATTGATTATAGAATTGAAGAT	CTCTTGATTTTTCATTACAGGGTTGAAGAA
14424	1	1	46070605	2.4984231	GATGTTTATTCTCTTTGTAGAGGTAAGAAG	GGTATTTACTTTCTTTGTAGAGGTAAGAAG	CATGTTTATTCTCTTTGTAGAGGTAAGAAG
14426	1	1	46072151	2.4984231	GCTTTCTTTTGTTCTCCTAGAATGGAGAAT	TGTGCTTTTTCTTCTTATAGAATGGAGAAT	GCTTTGTCCTTTTGTTCTAGAATGGAGAAT
14430	1	1	46079765	0.3013340	ATTATTTGGTTATACTTTAGTCTCTTCAAG	CCAATGACTTGGAATTTCAGTCTCTTCAAG	GATTTGGATATACCTTTTAGTCTCTTCAAG
14432	1	1	46079962	0.1729000	ATCAATTTTCCTTCTTTTAGGCAAGAAACA	TTTACTAATCTTTCTTTTAGGCAAGAAACA	TTCTGATCTTTTCCTTTCAGGCAAGAAACA
14438	1	1	46082006	1.3020110	GGATTTGTCATTTCTCGCAGGTGGAGAGTT	ATTGTCTGTGTCTCACACAGGTGGAGAGCT	GTCTGTCCCCTCTCACACAGGTGGAGAGCT
14440	1	1	46082295	1.9777150	ATAAGGGCTTATTTTGCCAGATTGCCAGTA	CAAAGGCTTATTTTTGCTAGATTGCCAGTA	AATAAAGTCCTTTTTGTCAGGTTGCCAGTA
14442	1	1	46083132	0.4112070	CTTCACAATTATATCTTTAGAGGAAACCAG	CTTTACAATTCTACCTTTAGAGGAAACCAG	CTTCACAATTATATCTTTAGAGGAAACCAG
14444	1	-1	43408992	2.3657150	TGTGGTTTGTTTCTCCGCAGAAGCTGACGG	CCTGTGGTTTCTTCCTGCAGAAGGTGACGG	GTGGTGTTTTTCCTCTGCAGAAGCTGACAG
14446	1	-1	43396877	2.4984231	GGCTGCATCTCCCCCTGCAGGTGATCGAGG	CCAGGCCCTTCTCCCTGCAGGTTATTGAGG	GGCTGCTTCTCCCCCTGTAGGTGATTGAGG
14452	1	1	32502508	0.3028150	CTTGTATCTTTCGTTCCCAGGATATGATGG	TTGTTGTCTTTAATTCCCAGGATATGATGG	TCATTATCTTTCATTTGCAGGATATGATGG
14456	1	1	32504150	2.4984231	TTTTGTTGTTGTTGTTCTAGGGATATGATG	CTTCTTCTTTATTGTTCCAGGGATATGATG	TTTCATTTTATTTGTTCCAGGGATATGATG
14458	1	1	32505113	2.4984231	ACTCTGCCTTTGGCTTTCAGGGACTCAGAA	TTTTGTTTTTGTATTTTCAGGGAGTCAGAG	GCTCTGTCTTTGGCTTTCAGGGACTCAGAA
14460	1	-1	32859741	0.3946480	GATGTGTCTGTCTTCCACAGGGAGGACGTG	GATGTGTCTGTCTTCCACAGGGAGGACGTG	AGATATGTCTGTCTTCACAGGGAGGACGTG
14462	1	-1	32852496	2.4984231	CCCTCTCTGTCTTCCCACAGTCCTCTGAAG	TCCTTCTCTGTCTTCCATAGTCCACGGAAG	CCTCTCTTGTCTTCCCATAGTCCTCCGAAG
14464	1	-1	32846869	2.4984231	CTCTTCTCCTTTTCTTACAGGCTCGCCTCT	CTCTTGTCTTCTGCTTACAGGCTCGCCTCT	CTGTTCTTTGTTTCTTACAGGCTCGCCTCT
14468	1	-1	31215396	1.3020110	ATGCTTTGCTTTGCCTCCAGATCATGAGCG	TGGTGTCCTTTCTCTTCTAGGTCATGAGTG	CAGGGTCTGTCTGCCTCCAGATCATGAGTG
14470	1	-1	31214563	1.3020110	CTGCTCTCCTTGCCTTTCAGCTGACCTGAT	GTCTCTGCCCTGCCTTGCAGCTGACCTGCT	TACTGTCCCTTGCCTTGCAGCCAACCTGAT
14472	1	-1	31212784	1.3020110	GTGCTGGGCCTACCTTTCAGAACCGGGAGA	AGGGTGGACTTGCCTTCTAGAACCGGGAGA	GTGCTGGGCCTGTCTTCCAGAACCGGGAGA
14474	1	-1	31211909	0.4713830	CTTGTATTTGTCCTCCCCAGAGCTCCTCCA	CTTCCTCTTGGCTTCCCTAGGGTCCTTCTA	TCCTGCCTTTGCGCCCCAAGGGTCCCTCCA
14476	1	-1	31210546	1.3020110	GGCCCCCAAATCTGTTGCAGAATTACCTCC	GTGGCCCTATATCATTGCAGAATTACCTCC	GGCTCCCGAATCTGTTGCAGAATTACATCC
14478	1	-1	31208112	0.3841830	TGACCTGGGCCTTTTTCCAGGTCTACATGT	CTAAACAGGCTCTCCTCTAGGTCTACATGT	TGACCTGGGTCTTTTTGCAGGTCTACATGT
14480	1	-1	43637640	0.3028150	ACCGTGATTGTGTCCTGCAGTTGCAGGATG	TGAGGCTCCCCGGTCTGTAGTTGCAGGATG	CTGCCGATTGTGCCCCGCAGTTGCAGGATG
14482	1	-1	43637322	0.5149640	TCAGTGTCTGGATTTCCTAGAATGGCCTGA	CCTTGTCTGACTTAACCTAGAGTGGCCTGA	TCGGTGTCTGCATTTCCTAGAGTGGCCTGA
14484	1	-1	43636550	0.5581560	TTTTGTCCTACGATTCTCAGCTATCGCCAA	ACCCTGTCCTGTAATGTCAGCTACCGGCAG	ACACTGTCCTGCATCCTCAGCTACCGGCAG
14486	1	-1	43634699	0.3681940	GACAGCATTTTGTGTTGTAGATTCGACAGA	AACAACTCTCTGCGTTTTAGATTCGACAGA	GACAACATTTTGTGTTTTAGATTCGACAGA
14488	1	-1	43632906	0.3841830	TCCTTGTGTTCATATCACAGGTGCAAACGG	ACTTTGTGTCTGTCTCACAGGTGCAAACTG	GCCCTATGTTCATGTCCCAGGTGCAAACAG
14490	1	-1	43632590	0.7920950	AACTACTTCTTCACTTACAGGCTTCTCTGA	GAATGCTCTTCCCTGCACAGGCTTCTCTGA	AAGTACCTTTTCACCCCCAGGCTTTTCTGA
14492	1	-1	43630476	0.3784570	CTAGGACCATTCTTTTCCAGGCCCAGTGCT	TGTGGGGCCACCTTTTTCAGGCCTAATGCC	TGTAAGCCTGCTTTTTTTAGGCCCAGCGCT
14498	1	1	32044802	1.5476660	CTTCTCTTCCCTTCCAACAGGATGTATGCA	TCCTTCTCTCCCTCTGGTAGGGTGCATGCA	CTCCTCTTCCCTCCCACCAGGATGTACACA
14510	1	1	45807142	0.3028150	CCCCCATACCCAACCCCAAGGTGCATTGAG	TGCCCAAACCCAACTCTAAGGTGCATTGAG	CCCCTAAACCCAACCCCAAGGTGCATCGAG
14514	1	1	40207035	2.3657150	TTTGTTTTTCCATTTTGTAGAAAAGCACCG	TTTATTTCCCTTTTTTGCAGAAAAACACCG	CCTTTCTCCCCCCACCTCAGAAAAACACCG
14518	1	1	40208885	2.4984231	TGGATTTTCAATCTTTTCAGAATGAATCTG	TGGATTTACAATCTTTTCAGAATGAATCTG	TGGGCTTCCAATCTTTTCAGAATGAATCTG
14520	1	1	40209493	0.7920950	GTTTGATTCTTTCCTTTCAGTTTGGTCAGA	TCTGTGTCTTTTCCTTCTAGTCTGGTCAGA	TTCGATTCTCTTCCTTTCAGTGTGGTCAGA
14524	1	-1	38059447	0.5126560	TGTACTTCTGCCTTTTGTAGATCGAGTGCA	GGCTTATTATTCATTTCTAGATCGAGTACA	TCGGCTTCTGTCTTTCCTAGATCGAGTGCA
14526	1	-1	38058407	2.3630810	CTGTTCTTTCCTCAATTTAGGAACAGTCGT	CTGTTATTTCCTCAACTTAGGAACAGTCGT	CTGTTATTTCCTCAATTTAGGAACAGTCGT
14528	1	-1	38056446	2.4984231	ATTCTTTATTTGTAAAACAGGAAACACACG	GTTCTCTATCTGTGAAACAGGAAATACTCG	AGCATTCTTCTGTAAACCAGGAAACACACG
14534	1	-1	38033365	0.5629000	TGTGTATTGTTTGTATCCAGCACCTTCCAA	GTGTTTTATGTATCATAAAGCACCCACCAA	CTCATGTGTTGTGTTTCCAGCACCTACCAA
14550	1	-1	36603579	2.4984231	TGTTGTGTGTCCCCTGACAGGTGGCGTTCA	CTGTTGTGTGTCCCCGACAGGTGGCGTTCA	TGTTGTGTGTCCCCTGACAGGTGGCGTTCA
14554	1	1	40527404	2.4984231	CTGATTCTTCTTTCTGGCAGGCGGAGATGG	CAGATTGTTTTTTCCTGCAGGCGGAGATGG	ATTCTTCTCCTTTCTGGCAGGCGGAGATGG
14570	1	-1	45444132	0.3028150	TTTTTTCTTTTGTCCTATAGAAGTCATTGT	TTATCTCTTTCATCCTGTAGAAGTCATCGT	TTTTTCCTTTTGTGCTGTAGAAGTCATTGT
14594	1	1	53666388	2.4984231	TGACCCTGCTTTCTCCCCAGGCTGCCTATT	CGACTTTGTGTTCTCTCTAGGCTGCCTATC	TTAACGTATTTTCTTCCCAGGCTGCCTATT
14596	1	-1	68624930	2.4984231	GTGCATCCTTTCTCTTGCAGGAGAAAATGC	GTCCATGTTTTCTCTTGCAGGAGAAAATGC	GTGCCTCCTTTGTCTTGCAGGAGAAAACGC
14624	1	-1	71542560	0.3784570	AGTATTTTTCACTTCTAAAGTTGCAGCAAT	GTTTTGTTTTATAATTGTAGTTGCAGTAAT	GGTATTTGTCTCTTCTAAAGGTGCAGTAAT
14626	1	-1	71538231	0.5581560	TTTGTGCCCTCTTTTTTAAGGATATGGTGG	TTTATACTCTCTTTTTAAAGGATATGGAGG	TATGTCCCCTCCTTTTTTAGGCTATGGTGG
14628	1	1	54670688	2.3657150	TGTGGCTAATTACCTCAAAGGTGTAAAGCA	TTCTTTTGGTTGTCCCACAGGGATGAAGCA	TGTGACTGATTACCCCAAAGGTGTGAAGCA
14630	1	1	54670965	2.3657150	TGTCTCTTTTTGTCTTCAAGCCCGGTCATC	TATCTCTTCTTTCCTCCAAGCCCACTCATT	TGTCTCTTCTTTCTTCTAAGTCCAGTCATC
14638	1	-1	53684167	2.4984231	TTCTGTTTGCTTTTTGCCAGGACAGTGTGG	TTCTGTTTGCTTCTTGTCAGGACAGCGTGG	CTTCTGTTTACCCTTGCCAGGACACTGTGG
14640	1	-1	95367814	2.4984231	AAAACTCTTCTTCTTTATAGTTGGAGAATA	CTTATTCTTTCTGTTTACAGTTGGAGAATA	ATGGCTCTTTTCCTTTATAGCTGGAGAATA
14642	1	-1	95367341	0.3681940	GTGTGCATGTTTCTGTCTAGGCTAAAACAA	CGAATTGTGTTTCTGTCTAGGCGAAAACAA	AAGTGTAAATTTCTGTCTAGGCTAAAACAA
14644	1	-1	95365073	1.9777150	TTTTATTTTTAACTTAAAAGATGGGAACCA	CTGATCTTTTAACTTAAAAGATGGGTACCA	TTTTATTTTTATCTTAATAGATGGGAACCA
14646	1	-1	89353050	1.5476660	ATACAACTTTTTTCTTTTAGTTTGGATGCT	TGGTTTTGTTTTCCATGTAGTTTGGATGCT	TTTTTTTTTTCTTCATTTAGTTTGGATGCT
14648	1	-1	89329797	0.3946480	ATATGTGCTTATATTCTTAGGTGACCGGGT	CTGTGTGCTTACTTTCTTAGGGGACCGAGT	ATTTGTGTTTATATTCTTAGGTGACCGGGT
14650	1	-1	89325969	0.3784570	GTTATAAAACTGTTTTATAGGGCACAGGAG	GTTAAATCTTTGTTTTATAGGGTACAGGAG	TATAAAACCTTGTTTTACAGGGTACAGGAG
14652	1	-1	89325694	0.3784570	TTAGTTTCTCTGCTTTGAAGGATCGAACAA	TAAGTTTCTCTGCTTTGAAGGATCGAACAA	TTAGTTTCTTTGCTTTGAAGGATCGAACAA
14654	1	1	47834138	0.3762760	CCTATGTGTGCTTCTTTCAGAAATATGGCT	CTATATGTTGTTTGTTCCAGAAATACGGCT	CTATGTGTTGTTCCTTTCAGAAATATGGCT
14656	1	1	47838624	2.4984231	AAATCTTCTTTTTCCTTTAGGAAATGGATC	CTAAGTCTTTTTGTCTTTAGGAAATGGACC	GAATCTTCCTTTTCTTTTAGGAAATGGATC
14658	1	1	47840578	2.4984231	AACTTTGTATCTCTTTTTAGATTTGTATTG	TTACTTCTGTCTCTCTTTAGATCTGTATTG	TTATTTATTTCTCTTTTTAGATCTGTATTG
14660	1	1	47840866	2.4984231	AATATTTACTTCTTTTGCAGAATTCAGACC	AATAATTGTTTCTTTTGCAGAATTCAGACT	ATTATTTGCTGCTTTTGCAGAATTCAGACC
14662	1	1	84946636	0.4041040	CTTTTTTTTTAACCCTTTAGGAAAAGTTGG	TGTTTGCTTTTATCTCAAAGGAAAAGTTGG	ATTTTTTTTTAACTTTTTAGGAAAAGTTGG
14664	1	1	84948595	2.3630810	ATCCCTTCTCTTTTACTTAGGCTCCACCAA	GTGTTTCCCCTCTTACTTAGGCTCCACCAA	TCTTTTTTCCTTTTATTTAGGCTCCACCAA
14666	1	1	84955313	2.4984231	TTCCTCTTCTCTGTTCTCAGGTCGCTTATG	GACCTCTCCTCTCTTCTCAGGTGGCTTACG	ATTATCTTTTCTGTTCACAGGTTGCTTATG
14672	1	1	84961924	0.5149640	AACTCTTTTTGTCTTTGAAGATACATATTC	TTTAACTTTTGTCTCTGAAGATACATATTC	TCTTTCATTTATCTTTGAAGGTACATATTC
14680	1	1	52251477	2.4984231	GTATTTCCTTTTCTGTTCAGTTCTCCAAAT	ATTGTTTCTTTTCTGTTTAGTTCTCCGAAT	ATGTTTCCTTTTCTATCTAGTTCTCCAAAT
14682	1	1	52252195	2.4984231	CCACCTCTATTGTTTTCTAGGAAAATACAG	TTCTGCCTCTTGTTGTCCAGGAAAACACTG	ACCTTCATTTTGTTTCCTAGGAAAATGCAG
14684	1	1	52253022	0.3841830	CTCTTACCTCTTTGTTTTAGCCTTTGGAAG	CTTCCATCTCTTTATTCTAGCCTTTGGAAG	CTTTGACTTCTTTTCTTTAGCCTTTGGAAG
14686	1	1	100732077	0.3784570	CTGTACCCCAACCTTTGCAGGGCGGCCAGA	CACCCCGGTGCTCTCTACAGGGCGGCCAGA	CGCACCCGCACCCTTGGCAGGGCGGCCAGA
14700	1	-1	93625783	0.3681940	TCATGTATGCTTTTCTACAGGTTTTAGATG	TGTATTTTTCTCTTCTCTAGGTTTTAGATG	TCTTTTGTGCTTTTCTATAGGTTTTAGATG
14702	1	-1	53701307	2.4984231	ATTGTTTTTTGCCCCCACAGGGAAGTTAAG	TTTTCTTTTTTCTTCCGAAGGTAAATTGCG	TGTTTTTTCGCTCCTCACAGGGAAATTGAG
14704	1	-1	53694626	2.4984231	ATTTTCTAAAATGTTTCTAGGAGCTTGAAA	TTTTTTTTTAATGTTTTTAGGAGCTTGAAA	TTTGTTTTTAATGCTTCTAGGAGCTTGAAA
14718	1	-1	67885869	0.4112070	ACTTGAAAACCTTTTCACAGGGAGAATGAA	ATGAAAATTTTTTTCCACAGGGAGAACGAA	TAAAACATGTTTTTTCGCAGGGAGAACGAA
14724	1	1	53504586	2.4984231	AGTGTTATTTTTCTTTCCAGGAAGGGGAAC	CACGTCACTTCTGCTTCCAGGAAGGGGAAC	GTTTATTTTTTCCTGTCCAGGAAGGGGAAG
14726	1	1	53513527	2.4984231	CTCCTGTGTATCTGTTTTAGATAAGAAGGC	CCTGCACATGTCTGCTTTAGATAAGAAGGC	TTCCTTCATACCTGTTTTAGATAAGAAGGC
14732	1	-1	46662756	0.3028150	ATCCCTACCCCTCCCCTCAGACAGGGGCCG	ACCCCCATTTTCCTACTCAGACAGGGGCTG	ATCCCTACCCCTCCCCTCAGACAGGGGCAG
14736	1	-1	46661749	0.3028150	TTGTCTCTGCCACTGTGTAGGTGCTGGAGG	CTGTTTCTGCCGCTGTGTAGGTGCTCGAGG	TTGTCTCCGCCTCCCGGTAGGTGCTGGAGG
14744	1	1	87805727	2.4984231	GGTTTGTTTTTCCCTTTCAGTGTTTTACAT	GGGTCTCTTTTCCTCTGCAGTGTTTCACAT	GGTTTGCTTTTCCCTTTCAGTGTTTTACAT
14748	1	1	70700376	2.4984231	TAAAATTTGCCATTTCACAGATTGGCGCTG	TAAACCCTTACCTGTTGCAGATTGGCGCTG	TAAAATTTGAAATTTCACAGATTGGCGCTG
14750	1	1	70703105	0.7723170	ATTTCTTGGTTCTGTTTCAGGTTGAATCAT	AAACTGTTTTCTTGCTCCAGATTGAATCAT	AGTTCTTGGTTCTATTTCAGGTTGAATCAT
14752	1	1	70705119	2.4984231	TCCTTTTCTTTTAAATATAGATAAGAAAGA	TCTTTCTTTTCTTAAATCAGACAAGAAGGA	TTCCTTTCTTTTAAATCCAGATAAGAAAGA
14762	1	1	84644857	2.4984231	TTTTATATGTATATTTTCAGTGAAAGAGTT	TTTTCTTTTCTTTTTTCCAGTGAAAGAGTT	TGTTTTAATTATATTTTCAGTGAAAGAGTT
14764	1	1	84647880	2.4984231	ATTTATGTATTTACATATAGAATAATGCCG	ATTTTTTAATACTTGTATAGAGTAATGCTG	TCTTTTCCATGTATATGTAGAATAATGCCG
14770	1	-1	52260526	0.3028150	TATTCTCTTTTGCCTCTTAGGAATCTATGG	CTTCTCTTTTTATCTTTTAGGAATCGATGG	TTTTTTCTTTTGCCTCCTAGGAATCCATGG
14772	1	-1	52258096	2.4984231	TGACAACCTTCTCTTTTCAGTCAGGTACCA	TGATCACACTTTCCCTACAGTCAGGTACGA	TGACCAACCTCTCCTTTCAGTCAGGTACCA
14774	1	1	87181404	0.3841830	TGTTTTACAATCAATAACAGTTCACAGAAG	CTTATTTTAAATATTCACAGTTCACAGAAG	TTTTTTATAATTAATAACAGTTCACAGAAG
14776	1	1	87185187	1.5476660	AATTTTAACCTTTCTCCTAGATGCCAGGAT	ATTCCTAACCTCTCTCCTAGATGCCAGGAT	ATTTTAAACCTTTCTCCTAGATGCCAGGAT
14778	1	1	87188220	2.4984231	AAAACATTTTTCCTTTGCAGGTAATGCCCT	TTTTTTTTGTTTCTTTGAAGGAAATGCCCT	ACCACTTTTTTCCTTTGCAGGTAATGCCCT
14780	1	1	87189993	0.3784570	TTTCTTTTCTATATTTATAGAAAGAAAGGA	TTCTTTTTGATTATTTATAGAAAGAAAGGA	TTTCTTTTCTATATTTATAGAAAGAAAGGA
14782	1	1	87200759	0.3841830	ACTATAATTTTCCTTCACAGGCCCATCACC	CCGTAACTTTTCCATTGCAGGCCCATCATC	ACTGTAACTTTCCTTTACAGGCCCATCATC
14784	1	-1	54694150	0.4112070	GGATTATTTTTTCTTTCCAGGGTCAGGCGA	GGTTTCTTCTTCCTTCTTAGGATCAGGTGA	TCCGTCTTCCTTCCTTGCAGGGTCAGGTGA
14786	1	-1	54694029	0.3681940	CTCCTCTCCTCTTTCCACAGAATTCTCCTA	CCTGCTCATGTCTTCCACAGAATTCTCCTA	CTCCTCTCTCCTCTCTCCAGAATTCTCCTA
14788	1	-1	115256599	0.3784570	CTTACCCTCCACACCCCCAGGATTCTTACA	TCACTCTTTCATATTCCCAGGATTCTTACC	CCTACCCTCCACACCCCCAGGATTCTTACC
14794	1	1	112237960	0.3681940	TCTCTTTTTTTTTCCCCCAGACAGTTCAGT	TGTTTGTTTTCTCCTCTCAGACAGTTCAGT	TCTCTGCTTTTTTTTTCTAGACAGTTCAGT
14796	1	1	112240060	2.4984231	TTTTTTTTTTGCCCCCACAGCAAGTTGAAG	TTTTTTTTGCTCTCTCACAGCAAGTCGAGG	TTTCCTCCCTTTCCCAACAGCAAGTCGAAG
14798	1	1	112245955	2.4984231	GCATATTTTTTAAATCATAGGAGCAATTTA	TATAATTTTTTTAATTATAGGAGCAATTTA	TTTTTTTTTTTTTTTTGTAGGAGCAATTTA
14802	1	1	113231554	0.5629000	GTCTCCTCTGCTTCTGGCAGCTTTGGGACC	GTATCCTCTGCTTCTGGCAGCTATGGGACC	GTCTCCTCTGCTTCTGGCAGCTTCGGGACC
14804	1	1	111434964	0.5581560	TGTGGGATTCTTCCTTTCAGATCTGTGGCT	AATGGTTTTCTTCCTTTCAGGTCTGTGGCT	TGTGGGATTCTTTCTTTCAGTTCTGTGGCT
14806	1	1	111436946	2.3657150	ATGTATCTGCTTTGTCCCAGTTCTTCATCC	ATTTTTCTGCTTTATCACAGTTCTTTGTTC	ATGTCTCTGCTTTGCCTCAGTTCTTTATCC
14808	1	1	114522951	2.4984231	CTGATCCCCCATCCCTTCAGGAACGGCTGG	TGACTCCCCGATCCCTTCAGGAACGGCTGG	GCCCCCCCCCATCCCTGCAGGAACGGCTGG
14810	1	-1	115266623	0.3784570	TACCTGCCTTTGTTTTGTAGTGAATGGCAT	TGTGTGCTTTTGTTTTGTAGTGAATGGCAT	TTTGTGGGTTTTTTTGGTAGTGAATGGCAT
14814	1	-1	113245741	0.1729000	TCACTGGCCCTGTGTGTCAGGTGGAGCTGG	TCAATAGCCTTGTGTGTCAGGTGGAGCTGG	TCACTGGCCCTTGGCATCAGGTGGAACTGG
14816	1	-1	113245315	0.4112070	GTTGGTGCATGTCTACACAGAAAACATTCC	TTTTGGTGATATCTCTGCAGAAAACATTCC	GTTGGGACACGTCTGTGCAGAAAACATTCC
14818	1	1	109770971	2.4984231	GGTTTTTTTCCTTCCTGCAGAAAAAAGAGC	CCTTTTCTTTCTCCCCACAGAAAAAGGAAG	TGTTTTGTTTCCCCTTGCAGAAAAAAGAGC
14820	1	1	109772033	0.1729000	CCTGGCCTGTTCATCTGCAGAACCTGAAAG	CGGGGTTTGTTCTTCTGCAGGCCCTGAAAG	CCTGGCCTGTTCATCTACAGAACCTGAAAG
14822	1	1	116929907	2.4984231	TATATTCCACTGCTTCTCAGGGATTAACAT	CACGCCTCTCTACTCCTCAGGGATTAACAC	TATATTCCTCTGCTTTTCAGGGCCTAACAA
14828	1	-1	111991426	2.4984231	ACAGCTTGTACCCCCCGTAGATGGGGCGCT	CTTTGCTCTCCCCACCGTAGATGGTTCCCT	GACGGCTCGTGCTTCCCTAGACGGGGCGCT
14830	1	-1	111989766	1.5476660	TGTTTGCTTTTGCTTCTTAGCATCAAGGTT	ATTTTTTTTTTGCATTGTAGCATCAAAATT	TGTTTCCTTTTGCTTGTTAGCATCAAAGTT
14832	1	-1	111986746	2.3310280	TCTTTCTCTCTCCTTTATAGCTCATGCTGC	GCCATGTTTCTCCTTTACAGCTCACGCTGG	TGCCTCTCTCTCCTTCACAGCTCACTCTGG
14834	1	-1	111986543	1.9777150	TCTGTTCCACCTTCCTCTAGGACAATAGAA	TTCTCTATTCCTGTTCCTAGGACAGTAGAA	TTTCCTGTTCCTTCTTCTAGGACAACAGAA
14840	1	-1	110282115	2.4984231	CTTAATTCCGTCTCTTACAGCTCCTGACTA	GTCCCACTTCTCTCTTACAGCTCCTGACTA	GGCCCCGCATTCTCTTTCAGCTCCGGACTA
14842	1	-1	110280988	2.4984231	TCCTGTCCTTTTCCTTTCAGCTGCCCTACC	CATTAACTTTCCCCTTCTAGCTGCCCTACC	ACATGTCATTTTCCTTCCAGCTGCCCTACC
14844	1	-1	110280813	2.4984231	TGTTGTCATTTGGCCTACAGGTGGTGAGAC	TTGTTGCCATCTGGCTGCAGGTGGTGACAC	TCTCATCTTTTGGCGTACAGGTGGTGAGAC
14846	1	-1	110280373	2.4984231	ATTCTGTTTTTTCCTCTCAGGAAAAACTGA	CTATTGCTTTTCTTTCCTAGGAAAACCTGA	TCTTTATCCTTCTCTCCCAGGAAAAACTGA
14848	1	-1	110280189	2.4984231	TCTTATTGCTTTTCTTCTAGCTCACCTTTG	ATTGTCCTCATTCTTTCTAGCTGACCTTTG	CCATCTTACTGTTCTTCTAGCTCACCTTTG
14852	1	1	111992456	2.3451359	TTCGCCTTGTCTATCTGCAGCCCCCTCTCT	TCCGTCTTGTGTATTTCCAGCCCCGTGTCT	CGCGCTTTGTTTATGTGCAGCGCCCTGTCT
14854	1	1	111996830	1.5476660	TGTACAATTACTACCTGTAGGGTATTGCAG	TGTTTAATTGTTGCTTGTAGGGTATTACAG	TGTGTGATTGCTACCCCTAGGGCATTGCAG
14856	1	1	111998705	2.4984231	ATAACTCTTTCTTCTTTTAGGACCCTATGT	ATAACTCTTTGTTTTTCTAGGACCTTATGT	ATAATTTTTCCTTCTTTTAGGACCCTACGT
14858	1	1	111999249	2.4984231	TGTTGCTATCACAATTGTAGCAAAAACTTG	ACACTGTAATATAATTACAGGAAAAAATTG	TTGTAAAATCATAATTGCAGCAAAAAATTG
14860	1	1	112002076	1.9777150	ATTTCTTAATTTTGCCCCAGAATAACATTG	ATTCTCCCCCTCACCCCCAGAATAACATTG	AATTCTTAATTTTGCTTCAGAATAACATTG
14862	1	1	145508013	0.3997190	TTTATCTTCTGGGGTTCCAGAGAGCATTCA	TTTCTCACCTGGAACTCTAGAAAGCATCCA	TTTCACTTCTGGGGATCCAGAGAGCATCCA
14866	1	1	145508472	0.5126560	TTCCCCCCGTCCCCCAACAGCTGTTGAAGG	ACACTTTCCCTACCCAACAGCTGTTGAAGG	CTCCTTCCCTTCCCCAACAGCTGTTGAAGG
14868	1	1	145508913	2.4984231	TGTCTTTTCACTTTCCCCAGGGGTATACTC	ACTTTTATATGCTCCCCTAGGGGTATACTC	TGTCTTTTCACTTATCCCAGGGATATACTT
14870	1	1	145517270	0.3959030	TTGCCTGCCCTCTCCTCTAGGGCCGCCCAG	CTACGTGTCCTCCCCTCCAGGGCCGCCCAG	CTTGCTGGCCTCTCCTCCAGGGCCGCCCAG
14872	1	1	145518068	2.4984231	CCCTTTCTAATCTCCACAAGTTCTACGCCT	CCCTTGTTAATCTCTACAAGTGCTACGCCT	TCCTTGGTAATCTCCACAAGTTCTACGCCT
14876	1	1	145109521	2.4984231	TGCTTTTTATGTCTCACCAGCTACATTATT	TCTTGCTTTTTTCCCTCCAGCTACATTATT	TTGTTTTTTTGTCTCTCCAGCTACATTATT
14886	1	1	163042182	2.4984231	TTTTTTTCTCTTCTGTGCAGTGCAAAAGAT	TGTTGTCTTCTTCCTTGCAGTGCAAAGGAC	CTTTTTCTTCTTCTGTGCAGTGCAAAGGAT
14888	1	1	163042592	2.4984231	TTTCTCTCTATTTTTTCTAGAGTGAGCCAA	CTCTTCTATAATATCTCCAGGGTAAGCCAA	TCTCTTTGTCACGTCTCTAGGGTGAGCCAA
14892	1	-1	183599772	0.3959030	GTTATTTATTGACCCACCAGGACCGGGCAG	TGTTCCACATTTGCCCTCAGGACCGTGCAG	TCTGTTCTCTGTGTCCCCAGGATCGAGCGG
14894	1	-1	150940988	2.4984231	TACTCATATCCCTTCCCCAGGTACGTGGCT	TTCTCATGTCCCTTACTCAGTTATGTGGCA	CACTTCTATCCCTTCCTCAGTTATGTGGCT
14896	1	-1	150940677	2.3657150	GGCTTCTTCACTGTGCCCAGGTGGAAGTAG	ACTGGTCTTACTATGCCTAGGTGGAGGTAG	TAATGGGCTTCTTCACCCAGGCAGAGGTAG
14906	1	-1	150939338	2.4984231	GATGGGGGCTCTCTATGCAGTCAGCCAAGA	GTTTTTATTTATTTTTATAGTCTGCCAAGA	AACGGGGGCTATCTATGCAGTCAGCCAAGA
14908	1	-1	150939105	0.4803600	CTCTCTCCTTGAATCCTCAGGATCCTGCAT	ACTTGCCCTTGAATCTGCAGGATCCTACAC	TTTCTCCTTTCTTGTTGTAGGATCTTGCAC
14910	1	-1	150730456	2.3630810	TCTTCTTCATTATGTTTTAGAATGAAGAAG	TCCTTTTCCTTCTGTTTCAGAATGAAGAAG	TCTTCTTCCTTACATTTTAGAATGAGGAAG
14912	1	-1	150727626	0.3681940	ACTGTATATTTGCTTTGTAGACCAGTGAAG	GCTGTTTACTTGCTTTTTAGACCAATGAAG	TGAATATATTTACCTTGTAGACTGGTGAAG
14914	1	-1	154901652	2.3630810	ACATAATGTCCTTTGGGCAGGAGCATGGCT	TAGATGGACTTGCATTGCAGGAGCATGGCT	ACTCTGTGTGCTTTGGGCAGGAGCACGACC
14936	1	-1	192998787	2.4984231	TTCACTTTTATATTTTATAGGTAATTAATA	TTCCTTTTTATATTTTATAGGTAATTAATA	TTTGCATTTATGTTTTATAGGTAATTAACA
14938	1	-1	192998579	0.3681940	ACTTTAAAAAATTATTTTAGATGAAAGGCT	GCTTTTCAAAATTGTTTTAGATGAAGGGGC	TTTTTTAACAATTATTTTAGATGAAAGGTT
14944	1	1	201969027	0.3841830	TACGTTTGATTCTGCACCAGGCGCTGCGTA	TGTGGTTTGTTTCTGGCCAGGAGCTGCTTA	AAGGATTCTCTTTGCCCTAGGCTCTGCCTA
14946	1	1	201970784	2.3630810	AGAGCTTTCCCTCCTCACAGGCCTATGTGC	AACCGTGTCCCTCCTCACAGGCCTATGTAG	AAGTTCCTCCCTCCCTGCAGGCCTATGTTA
14950	1	1	156562154	0.3028150	ACCCTTGACTCTGCCTTCAGGCATATCCCC	CTCTGCACTTCTGCCTTCAGGCTTATCCCC	CCTCCGGCCCCCCACCCCAGGCCTACCCCC
14952	1	1	156562346	2.4984231	AATTACCACTTTCTTCCTAGGGCTACGAGC	CTACTTTCCTTTTCAACTAGGGTTACCAGC	GACCCCCTCCTTTCCTCCAGGGCTACCAGC
14966	1	-1	180464660	0.0133410	ATTTTCCTTCCCTCATTTAGGTCAAAGTTG	TTTCCCCTTTTCTTTTTCAGGTCAAAGTTG	TTTTCTCTCCTTTCAATTAGGTCAAAGTTG
14980	1	-1	156715165	0.5581560	ACCCCCTCATCTCACCCCAGATTGACGAGA	TTCTCCCTTTCTTGTCCCAGATTGATGAGA	GTCCCTACTCTTGCTCCCAGATTGATGAGA
14982	1	-1	156714938	0.5629000	AGTCTCCCATCTCTCACCAGGGCATTCCTG	GTCTCCTATCTCCTATCCAGGGCATTCCTG	AGTCTCCCATCTCTCACCAGGGCATTCCTG
14984	1	-1	156714140	0.7723170	CTGTGCTGTCTCTGCTGCAGTCCTCCCAGA	CTCTGATGTCTCCACCACAGTCCTCCCAGA	TCCACCGTCTCTGCACGCAGTCCACCCCGA
14986	1	-1	150778700	0.3784570	ACTGACTATGCTTTGTTTAGGTGGATGAAA	TTACTGACTATCCTGTTTAGGTGGATGAAA	ACTGACTATTCTCTGTTTAGGTGGATGAAC
14988	1	-1	150778492	0.7920950	CTCTTTCTTCTTTGTCTTAGACCAGTGAAG	GGCATCCTTTCTTGTCTCAGACCAGTGAAG	CTTTTTGTTTTTTGTCCCAGACCAGTGAAG
14998	1	1	161173224	1.5476660	ATCTGTCTTTGACTCCCCAGAGGTGTTCGG	ATCTATCTTTAATTCCCCAGAGGTGCTCGG	ATCTGTCTTTGACTCCCTAGAGGTGCTCGG
15000	1	1	161176194	2.4984231	AACTATTTCTTACTTCTCAGATGTGGACCC	ACTTATTTTCCACTTCTCAGATGTGGACAT	CACTCTTTCCCACTTCTCAGACGTGGACCC
15002	1	1	161178980	0.4713830	ACATTCCTCCCTCTTCCCAGGCCCTTCCAT	TTGATGCCCTGTTTCCCCAGGCCCTTCCAT	CGGTTCTTCCCTCTTCCCAGGCCCTTCCAT
15006	1	1	161179898	2.4984231	CACTTCCGTTTGGCTTCTAGGACCTACCCC	GATCACCACTTGGCTTCTAGGACCTACCTC	AGGCTCCATTTGGCTTCTAGGACCTGCCCC
15008	1	1	161180091	0.7920950	CCAGTTTTCTTGATCAATAGTTGCTGACCA	CTGGACTTGTCCGTCCATAGATGCTGACCA	CCAGTTTCCTTGGTCGGTAGATGCTGACCA
15010	1	1	161180378	2.4984231	TCCCATTATGCTCTCCACAGTGGAGTGATG	ATGCCCATTATGCCCTATAGTGGGGTGATG	GTCCCCGTGATGCTCTCCAGTGGCGTGATG
15012	1	1	161182138	2.4984231	CTCTGTCTCATCTTCTTGAGGTACCTGTGC	AGTCTGTCTCATCATTTCAGGTACCTGTGT	GCCTATCTCCTCCACTTCAGGTACCTGTGT
15014	1	1	161183167	2.4984231	TCCCTGTTTCCTCTCTTCAGACTTCCATGG	CTTCCTTTTCCTTCCTTCAGACGTCCATGG	TCCCTTTCTCCTCTGTCCAGACTTCCATGG
15016	1	1	161183436	0.5581560	CAACCTTCTTCCTTGAACAGGGAGAGTTTG	CAACTTTCTTCCTTGGACAGGGAGAGTTTG	CAACCTTCTTCCTCGGACAGGGAGAGTTTG
15018	1	-1	151158426	0.4149390	TTATCTCCCTGTGTCCTTAGGAATCCGGAG	TCATCTCCCTGTATCCTCAGGAATCTGGAG	TCCTTTTCCTGTGTCCTCAGGAATCGGGAG
15020	1	-1	151158096	1.5476660	TGATTCCAATCTGTCCTCAGGAACCTCTCA	TGTTTCTAACTTGTCCCCAGGAGCCTCTAA	TGATTCCAATCTGTCCCCAGGAGCCTCTCA
15022	1	-1	151156969	0.3841830	CTTATCTCACTCTCTTCCAGGTCGGAAGTC	TCCCATCTCACTATCTGCAGGCCGCAAGTC	CTCTCTGACTTCTTTCCGAGGCCGGAAGTC
15026	1	-1	160970917	0.7920950	CATTTTGACCCTGTCTGCAGCTGTGAAGTT	CGTTTTGCTCCCGTCTGCAGCCATCAAATT	GACATTTGTGTCCTCTGCAGCCGCCAAGTT
15028	1	-1	160970567	0.3681940	CTTGCCTCCTCTTGTGGTAGCTTCCTATGA	CTGCTCCCATCTCCTGGTAGCTCCCTATGC	CCTCCTTCCTTTCCTGCCAGCTTCCTATGA
15036	1	1	161126737	0.7920950	ACCTCATTCTCTGCTTTCAGTATGTGGAGA	ATCTCATTTTCTGTTTGCAGTATGTGGAGA	ACCTCATTCTCTGCTTTTAGTATGTGGAGA
15038	1	1	161127041	1.3020110	AGGTTTGGTCTTTGTTACAGGTGGTTTGGA	AGGTTTGGTCTCTGTTGCAGGTGGTTTGGA	AGGTTTGGTTTTTCTTACAGGTGGTTTGGA
15040	1	1	161127404	2.3630810	AGGTTTTATAATTTCTCCAGATTCCTATCA	TGGCTTTGTAATTCCTCCAGATTCCTATCA	AGGCCTTATAATTTCTCCAGATTCCTGTCA
15042	1	1	161127908	0.7723170	TCTTCATGTCCCTCTCATAGGGGTGGCAAA	TCCTCTCGTCTTTCTCACAGGGGTGGCAAA	TCTCCTCGTCCTTCTCATAGGGGTGGCAAA
15044	1	1	150482004	0.7723170	CTTGCCCTTCTTCCCTCCAGGCTTCACGGC	TTTGTCTTTCCTTCCTCTAGCCTTCAAGGC	ATTCACCCTTCATCTCCCAGGCTCCAAGGC
15048	1	1	150485198	0.7920950	CCCCTTTCACACCAACATAGTAAACATATT	CTCTTTCATACCAACCACAGTAAACAGATT	CCTCTTTCCCATCAATATAGTAAACAGATT
15050	1	1	167734817	0.5581560	CCTTATTCCTTTCTCTTCAGTGACAGCTGG	TGTTTTTGTTTTTCTCTTAGTGACAGCTAG	CCTTGTTTCTCCCTCTCCAGTGACCACTGA
15054	1	1	150461437	1.9777150	CCCACCTTCCACTGCTGAAGTTCAACACTG	CTACCCTCCTACTGCTACAGTGTAACACTG	CACCCCTCCCTTCCACCAAGTTCAACAGTG
15056	1	-1	156708230	0.7920950	ACCTTCGTATCTTCCCACAGGTGGAGATCC	TGCATCTCATCTTCCTACAGGTAGAAATCT	ACCCACATGTCTTCCCGCAGGTGGAGATCC
15086	1	1	202976899	0.4772920	GGGTTGGTGCTGTGTTGCAGTGACCGTGGC	GGCGCTTTGCTCTGTTTCAGTGACCGTGGC	AGGTGGCTGCTGTCTTTCAGTGACCGTGGC
15088	1	1	202977768	0.4112070	CTCCTTTTATTTTCTTCTAGTAAAATCTCT	CTCTCCTTGTTTCCTCCTAGTAAAATCTCT	CCCTTATTTTCTTCTTCTAGTAAAATCTCT
15094	1	1	174973747	2.3310280	TATTTTTTGTCTTAACACAGCTACAGAAAG	ATTTACCTCTACTTTAACAGTTGCAGAAAG	TACCTTCTATTTTAACACAGCTACAGAAAG
15104	1	-1	203153760	1.9777150	CACCTCCCTGTGCTCCACAGGAACCCCAAC	CCGGTTGTTCTGCTCCACAGAAACACCAAC	TGCCTCCCTGTGCCCCACAGGAACCCCAAC
15106	1	-1	203152919	2.4984231	AGGGCTGATTTTGGTCCTAGATTTTCCAAG	CTGCAGTGATTTTATTCTAGATTTTCCGAG	CGGGGTGATCTGGGCCCTAGATTTTCCAAA
15108	1	-1	203151980	2.3657150	CCTGCCTGTCTCCCATCTAGGAAATGAAGG	CCTGCTTCCCTCTCAACCAGGAACTGAATG	TCTCTCTCTCTCTCGACCAGGAAATGAAGG
15130	1	1	160318786	1.4249420	GACTCATTCTGTCCTGGCAGCTTCAATTAG	GACCCATTCTGTTCTGGCAGCTTCAATTAG	GACCCGTTCCATCCTGGCAGCTTCCGTCAG
15136	1	-1	156305679	0.3028150	TGTGTTTTTGTCTATTTTAGGCCAGAACAC	TGTGTTTTTGTCTGTTTTAGGTCAGAACAC	TTTTACTTTATCTGTTTTAGGCCAGAACAC
15138	1	-1	156304709	0.3013340	TTATGTTCCCTTTCCATTAGACTATTGCAG	TTGTGTTTCCTTACCAACAGACAATTGCAG	TTATATTTTCTTTTTGATAGACCATTGCAG
15140	1	-1	156304566	0.4772920	AACTTTTGCTTTCATCTTAGATGCTTTTGG	ACACTTTTGCTTTTTCTTAGATGCTTTTGG	AACTTTTACTTTGGCCCTAGATGCTTTTGG
15142	1	-1	156303434	0.3013340	CTAGTGATCTACCTTTTTAGATTCAAGTCC	TTGGTTTATATTTCTTTCAGATTCAAGTCC	ATCTGCATTTTCCTTTTCAGATTCAAGTCC
15146	1	-1	202911346	0.1729000	CTTATGTCTGTTCTGTTCAGGCGTGTTCCT	GTCGTGTCTGCTCTGTTCAGGAGTGTTCCT	CTTATGTCTGCTTTGTTCAGGAGTGTTCCT
15168	1	-1	161192840	0.4803600	GTGTGTGTGTGTGTGGGCAGGAGCTTTGGT	TGTGATCTATGTTTGTGTAGGAGCTTTGGT	GAGTTTCTGTGTATATGCAGGGGCTTTTGT
15170	1	-1	161093736	0.1729000	GATTACTTCTCCTCCTACAGTGTGCCCTGA	GACTCCTTCTCCTCCTGCAGTGTGCCCTGA	GATTCCCTCCCCTCCTATAGTGTGCCCTGA
15172	1	1	167334701	2.4984231	TTATTTTGCTTGCTTTCTAGGCACACAAAC	TTATTTTGCTTGCTTTCCAGGCACACAAAC	TTATTTTGCTTGCTTTCTAGGCACACAAAC
15174	1	1	161293401	1.9777150	TTGATTCTCTTATCTTGCAGACACGTTGGT	TATTCTTGAATCTCTTGCAGACATGTCAGC	TTTATTCTCTTACCTTGCAGACATGTTGGC
15176	1	1	161310381	0.0179180	CTTTGTGTGTTTCTTTACAGTTGGTCTCTT	TCTTGTGTGTTTCTTTGTAGATGGTCTCTT	CTTTGTGTATTTCTTTGCAGTTGGTCTCTT
15182	1	-1	159889625	2.4984231	CCCCTGCTGTCCTCATCCAGGTGCTATGTG	CTGCCTGCTGCCTCTTCCAGGTTCTGTGCA	CGCCTGCCGTCCTCACCCAGGTGCTGTGTG
15184	1	-1	159889166	0.5581560	ATTCCCATTCTCCTTCCCAGGAAAGAACAT	ATATCACCGTTTTCTTCCAGGAAAGAACAT	CACGCCCTCCCCCTTCCCAGGAAAGAACAT
15188	1	-1	165721406	0.0676470	ATTTGTTCGTCTCATTACAGGTTCGAATGA	ATTTTTTGCTTTCCTTATAGGTACGGATGA	ATTTATTGGTCTCTTTATAGGTCCGAATGA
15190	1	-1	165712548	0.3841830	TTTTTTTTTTTTTCTTTTAGATTTGATGGT	TTTTTATCTTTTCATTTTAGATTTGATGGT	CTTTGTTTTTTCCTTTTTAGATTTGATGGT
15192	1	-1	155988159	0.3784570	TTGTTTCATCCATTTTCTAGTGCTGCATTA	TTATTTCCTCTGCTTTCCAGCGCTGCATTA	TTTGTCACTCCATTTTGCAGTGCTGCATTA
15200	1	1	151372454	0.4713830	CCACCGTTCTCACTCTTTAGGAACCCCATG	GGACCCTTTTCACGATTCAGGAACCCCATG	ATCTCCCTCCCTCTGTCTAGGAACCCCATG
15204	1	-1	202935728	2.4984231	TTGTGTCCTCCACCCTCCAGACTGTGAGCC	TCTTGTCATCTATCCTCTAGACAGTGAGCC	CCGCGTCGTGCCTCCCCCAGACCGTGAGCC
15206	1	-1	202935121	2.3451359	GCTCTCTGCACGGTCCCCAGGCAAACATAT	TCTCTCTCCATGGTTCCCAGGTAAGCACGT	AGCTCTCCACATGCCCCCAGGCAAACACGT
15212	1	-1	241680616	0.3784570	TGTTGTATTCTTGTCTTTAGGCAAGCCAAA	GATGTCTTCTTTGTCTTTAGGCAAGCCAAA	CGTCTTACTTTTCTCTGTAGGCAAGCCAAA
15214	1	-1	241677013	0.3013340	ATTTTTCTGATTAATTTTAGACCCCAGTTA	GTTTTTCTGATTAATTTTAGATCCCAGTCA	ATTTTTCTGATTTATTTTAGATCCCAGTTA
15216	1	-1	241675443	0.3784570	TTTTAACATTTTTTCTGCAGGTAGCTGAAG	TAATTTTTTCTCTCCTGCAGGTAGCTGAAG	TTTTTCAACTCTTTCTGCAGGTAGCCGAAG
15226	1	-1	241663890	1.9777150	TCTCTCTCACTCACTCAAAGATTAAAAATG	TTCCCGTGCCTCTCCCATAGATTAAGAATG	TTCTCCCCGCCACATCACAGATCAAAAATG
15232	1	-1	155145104	2.4984231	TCCTTAACTCCCTCAACCAGGCCTTCAATA	TCCTTAATTACATCACCCAGGCCTTCAATA	CCCTTAACTCCCTCCACCAGGCCTTCAATA
15234	1	-1	155142333	0.4803600	TGTTCTTCTTGCCTCCCTAGTTCTCCTGTG	CCCTCTTCCTGTCTCCCCAGTTCTCCTCTG	GTCCCCTCTTGCCTTCTCAGTTCTTCTTTG
15238	1	-1	151735622	0.3028150	GTCGCTTTCCTGGCCGCCAGGGCACGGTCA	CCAGCCTCCCTGACCACCAGAGCACGGTCA	CGCCCGCTCCCCGCCGCCAGGGCACGGTCA
15240	1	-1	151734976	0.3028150	GTCTCTGTTCTAATTGACAGATGTTGGAGT	ATTCCCGTTCTCATTGACAGAAATTGGAGT	TCTCATGTTCTCCTTGTCAGGACTTGGAGT
15242	1	-1	151734631	0.3028150	TCTTTAACTTTCTTTTCTAGCTGAGACAAG	CTCAGTTTCATCTCTTTCAGCTGAGACGCG	TCTTTAATTCCCTTTTCCAGCTAAGACAAG
15256	1	-1	156264356	0.5629000	ACCCTACCCCCACCCTCCAGCTGCTTGAGT	CCACTCTACCCTGTCCCCAGCTGCTTGAGT	CATCTCACCCTGCCTGCCAGCTGTTTGAAT
15258	1	1	168035612	0.5126560	TATATAAATTTTATTTCTAGTTTTAGCCTC	GATGTAAATTTTCTTTTTAGTTCTAGCCTC	ATGCAACATTTTATTTCTAGTTCTAGCTTC
15266	1	1	156100405	2.4984231	CTCTCCCCTCTCTTCTTTAGCAATACCAAG	ACCTGCTTTTCTTTTTCTAGCAACACCAAG	CTCTCTCCTTGCTTCCTTAGCAATACCAAG
15274	1	1	156106709	2.4984231	CTTCCCTATCTTCCCGGCAGGACCAGTCCA	CTTCCTCCACCCTACTTCAGGACCAGTCCA	CCTCCCTTCCTTGCTGGCAGGACCAGTCCA
15276	1	1	156106901	0.7920950	TGTCCTTTTCTCCTCTCCAGATCTGGGCTG	CTTAAACCATCTTTTCCCAGATCTGGGCTT	TCTCTAAACTGCCTCCCTAGATCTGGGCTG
15278	1	1	165875155	2.4984231	TTAACTGTCTTTCTCCACAGACAAAGAAGT	GTAAATATCTTTCTCTACAGACAAAGAAAT	GTGACTATCTTTCTCCACAGACCAAGAAAT
15280	1	1	192545412	2.3657150	CACTTTTATGTCTTTTGTAGTGGAATGGAT	ATTTTTGGTGTCTTTTGTAGTGGAATGGAC	CATGTTTGTATCTTTTGTAGTGGAATGGAT
15282	1	1	192545901	2.4984231	GTACATTTTGTCCCCTGCAGACTTTCTGCT	ATTATTTTTGTTAACTGTAGACTTTCTGCT	TGTGAATTTTGTCCCAGCAGACTCTCTGTT
15288	1	1	155025144	0.0133410	GGGTGTCCTGGGACCTGCAGGTGGCACTGA	GATGTTCTGGGACCCTGCAGGAGGCACTGA	GGGTCCTGGGGGCCCTGCAGGTGGCACTGA
15290	1	1	155025890	0.7920950	CTGCCCTCTGGTGCCCACAGACCAGTCTGC	CATGCCTCTGGTGTCCACAGACTGGTTTAC	CATGCCCTCTGCTGCCACAGACCAATCTTC
15292	1	1	155026383	2.4984231	TCTTTTTCTTCACTCCACAGGGAGTTGGTC	CTGCCCTCTTTTTCTCACAGAGATCTAATC	CCTGCCTTTTTTTGTCACAGGGACCAAGTC
15314	1	-1	186283856	2.3310280	TATCTTAATGTTTTTCTTAGATACTAGTAG	TGTCTTGATGCTTTCTGTAGATACCAGTAG	TTTGGTTTTTTTTTTCTTAGATACTAGCAG
15324	1	1	150298206	0.3028150	ACCGCCTTTCTTCCTGTCAGATCATCTGAA	GCCTCTTTTTTTCCTGCCAGATCACCTGAA	ACCTCTTTTTATCCTGTCAGACCATCTGAA
15344	1	1	161721653	0.3784570	ATATTTCTTTATCATTACAGGATGAATGAG	ATACTTGCTTATCATTGCAGAGTGAATGAG	ACTTAACTTTGTCCTTATAGGATGAATGAG
15348	1	1	235505020	0.1729000	ATTTTATTTTTAAATTGCAGGTAAACAAGT	ATCCTATGTTTTAATTGCAGGTAAACAGGT	ATTTTATTCTTTAATTTTAGGTAAGCAAGT
15350	1	1	201932741	0.0133410	TTCTTTTTACAATAAAATAGGTAGCTTTGC	TCGTTTTGTGTCTGAAACAGGTAGCTTTGC	TTTGTTTTTAAATAAAATAGGTAGCTTTGC
15352	1	1	201934558	2.4984231	TTTGTTATTAATGTCTTCAGATGGACCAGT	CTTTTTATTAATGTCTTCAGATGGACCGGT	TTTGTTATTAATGTATTCAGATGGACCAGT
15356	1	-1	206769187	1.9777150	ACTCATAACTTCTGTTTCAGGTGTTTGGAA	AACTCAAATTCTCATTTTAGGTGTTTGAAA	CTCATCAACTTCTGTTTCAGATGTTTTGAA
15362	1	-1	220156186	2.4984231	AAATGATTTTTTCTTACTAGGTTGCTTGGG	AATGGTTTTTAACTTCCTAGGTTGCTTGGG	AAATGATTTTATTTTACTAGGTTGCTTGGG
15372	1	-1	220145489	0.4112070	TTTCTAATTTTGTTTGGTAGGGCTTCTGAA	TTTCTGATGTATTTTGGCAGGGCTTCTGAA	TTGCAATTATATTTTAATAGGGCTTCTGAA
15374	1	-1	220142464	2.4984231	CTTTTCCTTTTCTTAATTAGATTGTTCAGA	GTTTTTCCTTTCCTTACCAGGTTGCACAGA	TATTTGTCCTTTTTTATTAGATTGCTCAAA
15394	1	1	226030064	2.4984231	TGCTCCCCGCTCCCCGCCAGGCTCTGCTCT	CCCTTGCTCCTCCCATCCAGGCTGTGCTCT	CTTACTTCTCCCCACACCAGGCTGTGCTCT
15396	1	1	226032196	2.4984231	TTTGTGTTCTGCGTTCCCAGGAAGTTCTCC	CATCCTGTGTGTTTTCCCAGGAAGTTCTCC	TTCCGGTTCTGCTCTCATAGGAAGTTCTCC
15400	1	1	228333724	2.4984231	GTGACAGGTCTCTCTGCTAGATACCACGAG	TTTGTTTGTTTTTTTCCTAGATACTACAAG	TCCTGGGTGCTCGTTCCTAGATACCACAAG
15402	1	1	228335104	2.4984231	GACCTGGCACCTCTCCCCAGCAAGGTGGCG	CTGCCCTTCCCTGCTCCCAGCAAGGAAGCT	CTGTCTGTCTATTCCTGCAGCAAAGCAGCC
15408	1	-1	226110083	0.3841830	CTGGGAGTCTCCTCTTGCAGAAGATGGGTG	TCCCCTACTCCTTACTGCAGAGGATGGGTG	TGGGCAATCTCCTCCTGCAGAAGATGGGTG
15414	1	1	233092090	0.4112070	CATAATGTCTTTTCCTTCAGGTTAGAGCCT	CAAACAGTGTCTTCTTTCAGGTCACAGCCT	CGCACTGTCTTTTCATTCAGGTCAGAGCCT
15424	1	1	231398466	1.5476660	ATGTAACATTTACTTTCAAGCTACAAAGAG	ATCTGACATTTTCTCCCAAGCTACAACGCG	ATGTAACATTTATTTTAAAGCTACAACGAG
15442	1	1	224548194	2.4984231	TTCCTTATCTTGATCATCAGATAATTACAT	TTCCTTATCTCGATTATCAGATCATTACAT	TTCCTTATCTTGATCCTCAGATAATTACAT
15444	1	1	224553578	0.3784570	ACTGTGTTCTTCCATTGCAGTGGGTAATTC	GCTCTGTTCTTGGACTGCAGTGGGTGATCC	ACTGTGTTCCCTTCTTATAGTGGGTGATCC
15446	1	1	223905461	1.4249420	TTTGTGGGTCTCGTTCCCAGGAGATCTGCG	CTCTGTGTGTTTGTTTCCAGGAGATCTGCG	ACAGTGGGTTTCATTCCCAGGAGATCTGCG
15456	1	1	223949885	1.4249420	GTCTCTGCCTCACCTTCCAGTTCGACATCA	TTCTGTCACTCGCCTTCTAGATTGACGCCA	CCCCTTGCCTCCCCCTCCAGATAGACGCCA
15458	1	1	223951849	0.3841830	CTCTGGTTATGTGTCCACAGGATGCGGAGA	TTGTGGTCATATGTCCACAGGATGCAGAGA	GATTTGCTTCGTGTCCACAGGACGCAGAGA
15472	1	-1	226580015	0.4373540	CTGTCTGTTTGATTCTCCAGGCAAAGGCCA	ACGTGTGTTTGGTTCTTCAGGCAAAGGCCA	TGCTATGTCCGATCCTTCAGGCAAAGGCCA
15474	1	-1	226578325	2.4984231	ACATATGGTTTTTCCTGCAGGGCCAGGTGC	CCTCATGATTTTCCCTACAGGGCCAGATGC	ACATGTGGTTCTTCCTGCAGGGCCAAATAC
15476	1	-1	226566975	2.4984231	GTGCTTTTCCTCTGGGACAGGACTGGAACA	GAGCTTTGCCTCTGGGGCAGGTCTGGAACA	GCACCCTGCCTCTTCCACAGGTCTGGAACA
15480	1	-1	226562055	2.4984231	AATGTGCTTTTTTCCTGAAGGATGAAGAGG	CTTTCCCCCCTTCCCTGAAGGACGAAGAGG	TTAATCTCTTTTCCATGAAGGACGAAGAGG
15482	1	-1	226558218	2.4984231	GAAATCCCCTGTCTCCTCAGATCGACCTTC	GAATGCCCCTGTCTCTGCAGATTGACCTCC	ATTCTCCCCTATTTTCTCAGATTGACCTTC
15484	1	-1	226556022	2.4984231	TTCTGTCCCCTCCTCTCCAGGCGGTGTCTC	TCTGTCCCCTTCCCTTCCAGGCAGTGTCTC	CTCTGTGCCCTCCCCCAAAGGCAGTGTCCC
15488	1	-1	226553753	2.3657150	CCAAGATTCTGTTTATCCAGGTGGTTGACA	TCCGCATGCCTGTTTTCCAGGTGGTTGACA	GACTCCCAACAACGTTGTAGGTGGTGGACA
15490	1	-1	226552855	2.4984231	TTGTTTACTACTCCAACCAGATCTTTAAGA	CTTGCCAACCGTCTGCCCAGATCTTCAAGA	CCACCCCCACCCCCGAGCAGATCTTTAAGA
15492	1	-1	226551771	2.4984231	TCCCTTTTCCGACCTTCCAGACAGGCTACA	TCCTTCTTCCAACTCTCCAGACAGGCTACA	GACCCTTTCCAATCCTCCAGACAGGCTACA
15496	1	1	246899274	2.4984231	TGTTCTTTTTGTTTCCCTAGTATCGGTTTT	GGTTTTCTTTATTTCCCTAGTATCGATTTT	GGTTTTCTTTATTCCCCCAGTATCGGTTTT
15516	1	1	236700794	2.4984231	TGTTAAATTTTTTTTCTTAGGTAATCCCGT	CTAACATGTCATTCCCTTAGATAATCCCCT	TAAACATTTTTTCTTCCTAGGTAATCCCCT
15522	1	-1	245025836	2.3310280	GAGACAATTCTGTCTTTCAGAGCCAAATCT	GAGACAATTCTGTCTTTCAGAGCCAAGTCT	GAGACAATTCTGTCTTTCAGAGCCAAATCT
15524	1	-1	245023776	0.3762760	AGTATTTGATATAATTACAGATAATTGTGA	AATGTGTGATGTAATTTCAGATAATTGTGA	GGTATTTGATATAATTACAGATAATTGTGA
15526	1	-1	245021019	0.3681940	ATTTCTTTTCTTTTCACTAGGTTGTGATGA	GCTTCTTTTTCTCACTGTAGGTTGTAATGA	ACTGTTTTTTCTTACTCTAGGTGGTTATGA
15528	1	-1	245018346	2.3630810	AGAGTATTTCCTTTTTGTAGAACTTCAGAG	TTTTTTTTAAACTTTCATAGAACTTCAGAG	CCCCATCCCCACTCCCCCAGAACTTCAGAG
15538	2	-1	3358404	2.4984231	GTTTTTCTTCCCTCCTGCAGGCACGTGCCT	TGCATTTCCTCCCTCCTCAGGCACGTGCTC	CATTTTCCTTCGTCCCGCAGGCACGTGCTC
15544	2	-1	3200788	2.4984231	AAACATCGTGACACTCCCAGCTGGCCAGCT	AACAATACCCGTTCTACCAGCTGGCCAGCT	AAACACCATCCAATTCCCAGCTGGCCAGTT
15548	2	1	11300589	0.3784570	ATGTGCCCTTCTCTCTCCAGATTCCTGGTG	ATATATGCATCTCTCTGCAGGTTCCTGGTC	CTTGCCCTCTCTCTCCCCAGCTTCCTGGTG
15550	2	1	10263107	0.3841830	TCACACGCGTCTCCCCGCAGCCGCCGGCCC	CCACGCGTGTCCCCCTACAGCCCCCGACTC	CACCGCGCGTCTCCCCGCAGCCCCCGGCCC
15552	2	1	10263511	0.4772920	TTTATTTTCTCCCCCAACAGAAAACTAAAG	CACTCTCTCTCATCCAACAGGAAAGTAAAG	TTACTTTCTCACCCCCACAGAAAACTAAGG
15554	2	1	10263860	0.1729000	TTGTGACTTCCGAACCTCAGGTGGACCTCT	CGTGAACTTCTAAACTTCAGGTGGACCTTT	GTGAACCTCTTAAACCTCAGGTGGATCTTT
15556	2	1	10264841	2.4984231	TTGATGTGTTTTGCCACTAGGTGGAGCGAT	GCTCATTTTACTACCACTAGGTGGAGCGAT	GTGATGTGTTTTACCACTAGGTGGAGCGGT
15558	2	1	10266999	1.4331070	ATACCGTATGTGCCTACTAGGGAATTTCTC	GCTATACTTTCTGCCTGCAGAGAATATCTC	ATATTCTGGGTGTCTCCTAGGGAATTTCTC
15562	2	1	10268972	0.3841830	TCTTGAACTTTTTTTTCTAGGGTTTACACT	TGAACGACTCTCTCTTCTAGGGTTTACACT	TCTTAAACCTTTTCTTCTAGGGTTTACACT
15564	2	1	10269165	2.4984231	AGCTGTATTTTGGTTCCTAGGAGTTCCTCA	CCCCTTTGCTTGCCCTCTAGGAGTTCCTCA	AGCTGCGTTTCGATCCCTAGGAGTTCCTCA
15584	2	-1	10584773	0.5581560	TGTGACCACTCTTGTTTCAGGATGATAAGG	TGAACCTGTTCTCATTCCAGGACGATAAGG	TGTACCCACTTTTGCTGTAGGATGATAAGG
15586	2	-1	10584393	0.3013340	ACACCACTCTTCTTTTTCAGACTGAAATAC	ACACTGCTCTTCTCTTTCAGACTGAAATAC	TATACTCTCATCTTTTTCAGACTGAAATAC
15588	2	-1	10583962	0.3681940	TGCACTTTCCTTGCTTGTAGGTTGGTTTTG	CACAGTGTACTTCCACCTAGGTTGGTTCTA	TACCATTTTTCTGATTCTAGGTTGGTTTTG
15590	2	-1	10583697	1.9777150	GTCTCTTTATTTTACCCCAGCTTCCATGTA	GCTTCCTGTTTGTATTTCAGCTTCCATGTG	TTCTCCTTTCTTTGCCCCAGCTTCCACGTG
15592	2	-1	10583439	0.3784570	ACTTATTTTCTTGATTCTAGGCTGAGGTTG	TTGAATTTTCTTGGTTCTAGACAGAAGTTG	CTTCATTTTCTTGACTCTAGGCTGAGGTCG
15594	2	-1	10582300	0.5149640	TTTCTGTTTCACTCTCTTAGATCACCGGCG	CTCCCTTCTCTCCCTCTTAGATCACCAGTG	TGTCTGTCTCACTCTTGTAGATCACCAGTG
15596	2	-1	10582055	0.5581560	TTGTTGATCTGCCTTTCTAGACGAAGATGA	AGGGTGATCTGTTTTTCTAGATGAAGATGA	AGACTACTCTGCCTTTCTAGATGAAGATGA
15598	2	-1	20237375	2.4984231	TTTTGTTTTTGTTTTCTTAGATAATGCCTG	TTCTGTTTTTGTTTTCTTAGATAATGCCTG	TTTTGTTTTTGTTTTCTTAGATAATGCCTG
15600	2	-1	20237199	2.4984231	GGTTGTTATTTTTTCTCCAGTATCAAGTGG	GTGGTACTTTCCTTCTGCAGTATCAAGTGG	GTTGTTATTTTTTTCTTCAGTATCAAGTGG
15602	2	-1	20234823	0.4041040	TGTGTGTGTTTCTTTAATAGCCTGATTTTC	GTGCTTTTGTGTTTTCACAGCCTGATTTCC	CCCACCTCCCTTTTTTATAGCCTGATTTTC
15604	2	-1	20234176	0.4041040	CTTTGTTTTTATTCTTCCAGGCTTATCTAA	GAGCTCTGTTTCCCTTTCAGGCTTACCTAA	TTTTGTTTGCATTCTTTCAGGCTTATCTAA
15606	2	1	85768203	0.0133410	CAGGAATTTCTCTTTTCCAGATAAGATTTG	CAGGAACTTTTATTTTCCAGATAAGATTTG	GGAATTTCTTTTTCCCCCAGATAAGATTTG
15608	2	1	85768375	0.1729000	TGAATGTCTCTTTTTATTAGAAACTGTTGC	ATAAAACTTTGTTTTATTAGAAACTGTTGC	GTGAACTTATCTTTTATTAGAAACTGTTGC
15610	2	1	85768753	0.1729000	GTTGTGTTTTTTGCTTATAGGTTTTGACTA	TGGAACACCTTGTTTTATAGGGTTTGACTA	AGGTATTGTTTTGTTTTTAGGGTTTGACTA
15612	2	1	85768949	2.4984231	GGTGACTTTTCTTTCTTTAGGGCTTAATGT	CCACTTCTCCATATTTTTAGGGTTTGATGT	GTGACTTTTTCCTTTTTTAGGGTTTGATGT
15618	2	-1	85629080	1.3020110	AACCCTCTCTCTTCTCGCAGTGGCTCTCCA	CCAACCATCTCTTCCCCCAGTGGCTCTCCA	AACCCTCTTCCCTCCGGCAGTGGCTCCCCG
15620	2	-1	85628806	0.5629000	CCCTCTCCCACTTGTCCCAGGCCAGCAGTC	TCGCCTCCTGTTCACCTTAGGCCAGCAGTC	GCCGGCGCCTCCCCCCCCAGGCCAGCAGTC
15622	2	-1	85628452	2.4984231	ATGGGCCGTCTGGGCTGCAGGAAGGTGGTG	CCCGGTTTTTTGGGTTGCAGGAAGGTGGTG	GGTGGGCGTCTGGGCTGCAGGAAGGTGGAG
15624	2	-1	85626408	0.4041040	ACTTTCCTGCTTCCTTGCAGAACATCTTCG	CCTGTCTGGCTTCTCTGCAGAACATCTTTG	GCCTCCCCACTTCCCTCCAGAACATCTTCA
15626	2	-1	85625905	2.4984231	GCCTGCCCTGGCCCCTGCAGGTCCTGGGCC	AATCCTGCCTGGCTCTTCAGGTTCTGGGCC	GCCTGCCCTGGCCCCTCTAGGTCCTGGGCC
15628	2	-1	85625275	0.3681940	GCACTGTCCCTCCTCCCCAGGTCTCTGATG	GAACTGTCTTTCCTCTCCAGGTCTCTGATG	CACTGCCCATCCTCCCCCAGGTCTCCGATG
15630	2	-1	85622749	0.1729000	ATCTCCTTCCTATGATCTAGGGCGAAAAGC	TTTTGAAATCTGTGTTCCAGGGAGAAAAGC	TCCCCTTCCTATTGATCCAGGGCGAAAAGC
15644	2	-1	38795439	2.4984231	TTTGTGTTTTTTTGTTTTAGCTTCAGCCAA	TTGTGTCTGTTTTGGTTTAGCTTCCGCGAA	GTTTCTTTGTTTTGTTTTAGCTTCTGCCAA
15648	2	-1	84676876	0.1729000	TTTTTTTTTTAACCTCTTAGTGCCGCAGAA	ATATTTTCTTTACTTCTCAGTGCAACAGAA	ATACTTTCTTTATTTTTCAGTGCAACAGAA
15650	2	-1	84670524	0.4803600	CTTGTGCTTTTTCCCCTCAGGGCACCTTTC	CTTGTGCTTTTTCCTCACAGGGTACCTTTC	TTGTGCTTTTTTCCCTTCAGGGCACGTTTC
15652	2	-1	84668583	2.4984231	CTTCGTCGTTAATGTTTCAGGCCAAAGAAC	GGTTGTGATTAATGTTTCAGGCCAAAGAGA	CTTTGTGGTTAATGTTTCAGGCCAAAGAAG
15654	2	-1	84668228	2.3657150	AAAACTATGATTACTTTCAGCCTGGAGAAT	TGCAGTTTACTTTCCTCCAGCCTGGAGAAT	GTGAATTTTCTATCCGTCAGCCTGGAGAAT
15660	2	-1	84652727	2.4984231	AAATATTACTTTCTTTCTAGGGTCCAAATT	ACCTCTCTCTCTCTCTCCAGGGTCCAAAGG	TTTACAATACCACTTTCCAGGGTCCCAAGG
15662	2	-1	88425867	0.7920950	CCTCAGACGGTTTCCACCAGGTCTGCCGGA	CTTTACATGGTCTCTACCAGGTCTGCCCGA	CCTCAAATGGTTTTCACCAGGTCTGCCTGA
15670	2	-1	27587765	0.4373540	CCTCTTCTCCTGTGAAACAGGTTTCCAAGG	ACACTGTCTAAAACAAACAGGTTTCTAAGG	CCACTGTTCAAAATAAATAGGTTTCTAAGG
15676	2	1	85846340	2.3310280	TGTGATGATTTTCCTTTCAGCAAAGAATGG	CTGTATGGATTTCTTCTCAGCAAAGAATGG	TGTGATGATTTCCCTTTCAGCAAAGAATGG
15678	2	1	85848605	2.4984231	TTTCTGTTTTGTTTCCTTAGGAGTGTGCTG	TGCTGTGCTCTGTCTTGCAGGAGTGTGCTG	CTTTTGTTTGGCTCTTTTAGGAGTGTGCTG
15684	2	1	85875050	0.0700470	GCTCTTCATACTTTCTGCAGGGGACAGGCA	GCTCTTTGTGCTTTGTGCAGGGGACTGGCA	TCCATTAATACTTTTTGCAGGGGACGGGCA
15686	2	-1	55867840	2.3657150	TACTATTTATTTTTTTGTAGAGATACTGGT	AAGCTGCTATCTTTTTACAGAGACACTGGA	CAGGCTTATTTCCTTTTCAGAGACACTGGA
15688	2	-1	55864734	2.3657150	ATTAACATTTTTTTTTCCAGATTAAACATC	ATGTATTAACTTTTTTTCAGATTAAACATC	ATGAGTATGTTCTCTTTCAGATTAAACATC
15726	2	-1	62096688	0.3784570	TGTGCTGATTTGATTTGCAGGGTGGTATTT	AGGCATCTGCTTCTCCGCAGGGTGGGATCT	CAACTTATGCTATTTGGCAGGGTGGTATTT
15728	2	-1	62112207	2.4984231	TTTTTCCCCCCCATCTGCAGCGGTTGCTGA	CTGTTTTTCTATTTTAACAGCGGTTGCTGA	TTTTTTCCCTCTGTTTACAGCTGTTGCTGA
15730	2	-1	62110683	2.4984231	CTTTAAAATTTTTTTTCTAGATTCAAGATG	TAAAAAACAAAACTTTCCAGATTCAAGATG	AAACAAACGAAATTTTGCAGATTCAAGATG
15732	2	-1	62107529	2.4984231	GGCATTTTCTGTTCACTTAGCTGGTGGAGC	GTCATGTTCTGTTCACACAGCTGGTGGAAT	AGCATGTTCTGTTTACTTAGCTGGTAGAGC
15734	2	-1	62106146	2.4984231	TAGACTTTCACAAATTACAGGGATTCATCC	ACTTGGTTCATAAATGGCAGGTATACATCC	TAACCAACTTTTAACAACAGGGATTCATCC
15736	2	-1	62104649	1.9777150	TTTTTTTTTAATAATTCTAGGTGGTTTCTC	ACTTTCTGTTGTAAATCTAGGTTGTCTCTC	ATTATTTTTTTTAATTCTAGGTTGTGTCTC
15738	2	-1	62104187	2.4984231	TTGTTTTCTTTTATCCTTAGTGGGACAATT	CTCTGATTATTTTTTCCTAGTGGGACAATA	CTTGTTTGCTTTTTTCTTAGTGGGACAATT
15740	2	-1	62103369	1.9777150	GATGTTCTTTTTCTGAACAGATGGATAATC	TGTGTTCTTGTTCCCATCAGATGGATAATC	AATATCTTTTTTTTCAACAGATGGATAATC
15742	2	-1	62100428	2.4984231	TCACTGATTTTGTATTTTAGAGATGCTCTT	ATAACACTTTTGTGTTTTAGAGATGCCCTT	CACCGATTTTTGTATTTTAGAGATGCTCTT
15746	2	-1	62099723	0.4803600	TTGGAATTTGTTTACTGAAGATTACAGGCT	TTGAAATTTGTTCACTAAAGATTACAGGTT	CTGGAATTTGTTTACTAAAGATTACAGGCT
15748	2	-1	62099451	2.4984231	AATATATTTGTGAATTTCAGGGCTCTTATT	AAAATATTTGTGAATTTCAGAGCTCTTATT	AATGTATTTGTGAATTTCAGAGCTCTTATT
15766	2	1	65466983	2.4984231	ATTTTACTGTTTCATTCCAGTTTGTGAAGT	CTTTTTCTGTTTCCTTCCAGTTTGTGAAGT	CTTTTACTGTTCTCTTCTAGTTTGTGAAGT
15768	2	1	65473655	2.4984231	GCTTTGACATAATTTTCTAGGATCTTATGG	TTTGATATCTCATCTTGTAGGACCTTATGG	TTGATATTATACTTTTCTAGGATCTTATGG
15808	2	1	63822554	2.4984231	CTGTCCTTGCTATTTGGTAGCCTATAATTC	CTGTCCTTGCTCTTTGGCAGCCCATCATTC	CTTGCTATTTAATTTGGCAGCCTATAATTC
15810	2	1	63824530	2.4984231	ATTTATTGCCATGTCCACAGATGTCATCGC	GTTGTTTGCCATGTCCATAGATGTCATTGC	GTTTATCGCCATGTTCACAGATGTCATCGC
15812	2	1	63826301	2.4984231	GTGCCTTCCATTCCTCCTAGGTTATTGTTG	TGTGCCTCCCACCCATCTAGGTCATTGTTG	GTGCCTCCCATAAATCCTAGGTTATCGTGG
15818	2	1	63833070	0.3681940	TGAAACATTGTTATTTTCAGGGAGAGTTTG	GATAATGTAAACTTTTTCAGGGAGAGTTCG	AAAACGTTTATTATTTTCAGGGAGAATTTG
15824	2	1	86434303	1.9777150	ATTTTAAAATATATTTTTAGAATGGCCCCC	TTTTTAAAACTGTATTTTAGAGTGGCCACA	TTTTTAAAAATATATTTTAGAGTGGCCCCC
15826	2	1	70122223	2.3310280	TTTGTGTGCGTTTGCATTAGAACGTAGGCG	GCTATTTTTGTGTTTGTTAGAACGTAGGCG	TGTGTGTGTGTGTGTGTCAGAGCGCAGGCG
15828	2	1	70123565	0.7920950	TCTTTGCTTATAAATATTAGATCTCCAAGA	CTTCACTTGATAAACATTAGGTCTCCAAGA	TGTTTCTGATCTCTTATTAGATCCCCAAGA
15830	2	1	70124506	2.4984231	AAAATTATTCTTTTTTGCAGAGGAAGACTT	AAACTTGTTTATTTTGGCAGAGGAAGACCT	TTTTGTGTTATTTTTTGCAGAGGAGGACTT
15832	2	1	70130310	0.5126560	TGTTTATTGTTTTTCTTCAGGGTAAGAAGG	GCCGTCTTGTTTCTCTCCAGGGGAAGAAGG	TGTTTATTCCTTTTCTCCAGGGGAAAAAGG
15834	2	1	86343650	1.9777150	GTATTATGTCTTTTCCACAGGATACCACAG	TGAATGTGCCCTTTCCACAGGATCCTACAG	AGATTTCTTTGTCTTCACAGGACCCCACAG
15836	2	1	86344175	2.3630810	AAATCTTTTTCTTTATATAGCGTTCATTTT	TTTGTATTTTTCTTATGTAGCGTTCATTTT	AAATCCTTTTCTTTATATAGCGTTTGTTTT
15838	2	1	86346041	2.3630810	TAGTCATCTTGTTTTCCTAGTGTTTAATGC	CACTTCTCCTCTTGTTCTAGTGCTTAATGC	TAGCCATCTTCTTTTCTTAGTGTTTAATGC
15842	2	1	27438186	1.3020110	TGATTACTTTATTTCCTCAGGCTGGATCTC	TGATTTCTTTGTTTCTTCAGGCTAGATCTT	CTGATTACTTTTTTCCCCAGGCTGGATCTC
15844	2	1	27438497	1.3020110	ATGACCACATTTCTCTATAGGATACTGCCA	ATCATATGTGTTGTCTTCAGGATACTACCA	ACTACCTATGTTGTGTTCAGGATACTGCCA
15846	2	1	27439388	1.3020110	TATTTCTCTCTGGCCTCCAGAAATGTGTCC	TGTTTTTCTCTGGCTCCCAGAAATGTGTCC	TGTTTTTCTCTGGCTCACAGAAATTTGTCC
15848	2	-1	86408495	2.3630810	GATGTGTTTTCCTTCTTTAGAGTTGTCTCT	GATGTCTTCTTCTCCTTTAGAGTTGTCTGT	ATTTTCTTCTTCCTCTCTAGAGTTGTCTCT
15850	2	-1	86406745	0.3784570	TTCCTGTTTCTTTCACTTAGGTTGACTACT	TTCCTATTTCTTTCTTCTAGGTTGACTGCT	TTCCTATTTCTTTCACTTAGGTTGTCCCCT
15854	2	-1	86397967	0.3028150	TTATTTACTTTTGCTGCAAGAAGAAGCATC	TTGTTCACTTTTGCTGCAAGAGGAAGCATT	TTATTTACTTTTGCTGCAAGAGGAAGCATC
15866	2	-1	86737602	0.5629000	CTGTACACATTCTCTTTCAGCGGTCTTGCG	ATACAGCCTTTACTTTTCAGCGGTCCTGCG	CTGTTACTTTTCCCTCTCAGCGGTTTTGCG
15870	2	-1	74756626	2.4984231	ACTTCGCCTCTCGCCCCCAGGCTTCCGGGT	CGCGTCGCCTCTCGCCACAGGCTCCCGAGT	ACCCCGCCTTTCGCCCCCAGGCTCCCGGGT
15880	2	-1	74754490	0.5581560	CCCTTCTCTTTTCTCCCCAGCCAAGACTGG	CTCTGCCCCTCTCTTCCCAGCCAGGACTGG	CTCTCTTCCCTTTTCCCCAGCCAGAACTGG
15888	2	-1	61708416	0.3841830	CATTGTGTTTTGATTTGCAGTGCTCAAGTA	ATTTTTGTTTTGATTTGCAGTGCTCAAGTA	CGTTGTGTTTTGTTTTGCAGTGCTCAAGTA
15892	2	-1	32264395	0.1729000	ACCGGTGTTTTGTTTTCTAGGTTGCAGAAA	GACTGTATTTTGTTTTCTAGGTTGCAGAAA	ACCTGTGTTTTGTTTCCTAGGTTGCAGAAA
15894	2	-1	32254805	0.3013340	TGTTTTTTTGAATTCACTAGAGAATAGTAG	TTGTTCTCTTACATCACTAGAGAATAGTCG	ATGTTTTTTGAATCCACTAGAGGATAGTAG
15906	2	1	64083437	0.7920950	TTTTATGTTTTTGTTTTAAGATCTTAGCAA	TTTATATTTTTTTATTTAAGATCTTAGCAA	GGTGGTTTTATGTTTTTAAGATCTTAGCAA
15908	2	1	64084960	0.5629000	AATGACTTCTATTTTCACAGCACACCAAAA	ATTTTCTTCTATTTTCATAGCACACTAAAA	AAGAACTTCTATTTTCATAGCACACTAAAA
15910	2	1	64109597	0.3681940	TAATGTTATTTTTCTTTCAGATTCAACCCT	AATTTAATATTTTCTTTCAGATTCAACCCT	TTTTTTTTTTTTAATTTCAGATTCAACCCT
15918	2	1	64117212	0.3841830	TGTTTCTCCTTTTCTGTAAGGTTCAAGATT	TTTTACACTTCTACTTGAAGGTTCAAGATT	AAACAATTTGCTTCTTTCAGGTTCAGGATT
15920	2	1	85824224	2.4984231	CACTACTCTACTTTTCTCAGACAAATTCCT	ACCGCTCTTGATTTCTCTAGACAAATTCCT	CACTGCCCTCCTTTTCTCAGACAAATTCCT
15942	2	-1	74399879	0.3013340	TTGCACTTTTAATCTTACAGCAGCAGCCGC	TTTTACCTTTAACCCAACAGCAGCAGCCGC	TTTTACTTTCAATCTAATAGCAGCAGCCGC
15970	2	-1	25462084	0.5581560	AACCGTCTCCTGTTTTGTAGTCCAACCCTG	AACCATCTCCTATTTTACAGTCTAACCCCG	ATCTTTCTCCTGTTTTATAGTCCAACCCTG
15972	2	1	29006770	2.4984231	TCTCATCTTTTTATTTATAGGATTGTCACC	CTCTTTCTTTCTATATATAGGACTGTCACC	AACTTCTCTTTTATTTATAGGACTGTCACC
15976	2	1	75187229	2.3657150	CTCTTTTCCTTGTGTTTCAGATAATGCAAT	CCCTTTACCTTGTGTTTCAGATAATGCAAT	CCCTTTACCATGTGTTTCAGATAATGCAAT
15978	2	1	75186465	2.3657150	TTTGCTTTTTTACTTCACAGGAACTGTTTG	TTTTTTTTTTTTTGTTGCAGGAACTGTTCG	TCTCCTCGTTCGCTTCACAGGAACTATTTG
15982	2	1	28210857	0.3681940	GTCATTTTCTTTTATTTCAGGGGATATCAT	GTCATTTTCTTACCTTTCAGGGGACATAAT	GATGTTTTCTTTTTTTTCAGGGGACATCAT
15984	2	1	28268589	0.5126560	TTATAACTTTCTTTTTACAGACTGGTGAAT	ATCCTTTTTTCTCCTTACAGACTGGTGAAT	TTACACCTTTTGTCCTACAGACGGGTGAAT
15988	2	1	28464187	2.4984231	GCTTTGGGTTTCTATTCCAGGTGCAGTACG	AGTTTGGGTTCACATTCCAGGTACAGTATG	GCTTTGTGTTCATGTTCCAGGTGCAGTATG
15990	2	1	28467644	2.3630810	TGTATGTTTTTATTACTTAGAGGTGTCGTG	TTGTGTGTTTTCTTACTTAGAGGTGTCGTG	GTATGTTTTTTATCACTTAGAGGTGTCGTG
15992	2	1	28521202	2.4984231	TCTTTCTTCTGTCTTTGCAGTTGACCTGCC	TCCCCTTTTTTGCCTTGCAGTTGACCTGCC	ATGTGTGTGTGTCTTTGCAGTCGACCTGCC
16002	2	-1	69646736	0.0370150	TATTTTTTCTTTTTTTGCAGGCAGTTATTT	TTCTTTTTTTTGTGTTCCAGGCAGTTATTC	TATTTTTTATTTATTCACAGACAGTTATTT
16006	2	-1	69633214	0.7920950	TTATATGTAATTATTTCTAGGATCTGAAGA	CTTATGATTTTTTTTTCTAGGCTCTGAGGA	TTATTTGCAATTGTTTCTAGGATCTGAAGA
16020	2	1	70035035	2.3630810	TCCTCTGGTTTCTTGTTTAGGGAGCCGGCA	ACCCCTGCCCTCACATTTAGGGAGCTGGCA	TCTCCCGGCCTGGCGTTCAGGGAGCTGGCA
16022	2	1	70037723	2.4984231	TAATTTCACTCTCTTGCTAGAATATGGACG	CATTTCCAATTTTTTGGTAGAATATGGAAG	CGCCCTCGCTCTGTCCCCAGAGTACGGCCG
16024	2	1	70039782	2.3630810	TTTGTTTTTCTCATCCTCAGGGTGGGAGGG	TCTCTTCCATCTTCCCACAGGCTGGCAGGG	CTTTGCCTTGTTTTTCTCAGGGTGGCAGGG
16028	2	1	70047828	2.4984231	GATTTCGTTTTCTTCCTTAGGGCTTGGGCA	GATCGCACTCCCTTCCTCAGGGCTTAGGCA	GGTCTCGTTTTCTTCCTTAGGGCTTGGGCA
16030	2	1	74185270	1.5476660	AACGTTCACGCTTCTTATAGGCTCCACTTT	GCTCCCTCTCGCTGCCCCAGGCTCCACTTC	AATGTTCATACTTCTTACAGGCTCCACTTT
16032	2	-1	27610025	0.3028150	TTATGCTCTTCTTTTCCTAGGATGCTCACA	AATTATGTTCTTTCTTCTAGGATGCTCACA	TTATGCTCTCTTTTTTCTAGGATGCTCACA
16034	2	-1	27609146	2.4984231	CTTCCTTCCTTTCCTTCTAGGGGAGGAAGT	TAATAAAACCTTTCTTTTAGGGGAAGAGGT	TGACCTTACCTTTCTTCTAGGGGAGGAAGT
16036	2	-1	27608746	2.4984231	ACTATTTTGCTTATATTCAGGCTTTAGAAG	ACTACTTTGCTTACATTCAGGCTTTACAAG	ACTTTTTGGCTTATGTCCAGGCATTAGAAG
16044	2	-1	55214834	0.5629000	ATTTCTTTTTCAATTTTTAGTTGTTGACCT	CTTCTTCTTTTAATTTTTAGTTGTTGACCT	TCTTCTTTTTTAATTTTTAGTTGTTGACCT
16046	2	-1	55209789	0.5629000	TGATGTGTTTTGTTTTCTAGGGCATATCTG	CTTTTTTTCTTTTTTTAAAGGGCATATTTG	GGACGTGTTTTGTTTTTCAGGGCATATTTG
16048	2	-1	55201900	2.4984231	CTAATGTTATTTTCTTATAGTTTGCAGTGT	GGGCTCTTGTTTGATTACAGTTTGCAGTGT	CTAATGTTATCTTCTTACAGTTTGCAGTGT
16050	2	-1	55201003	0.4772920	TTGTATATTTCCCTTTTCAGCTCTCATTTC	CTCTGTGTTTACTTTTTCAGCTCTGATCTC	TGTGTCTTTCCTTTTTTCAGCTCTGATTTC
16052	2	-1	55200757	2.3630810	CCTTTATACCTCTCTTTCAGGCACAGATAG	CTTTTATCCTCTTTTCTCAGGCGCAGATAG	CTTTCATACCTCTCTTTCAGGCACAGATAG
16056	2	1	27466063	2.4984231	GGACCCCATCTGCTTTGCAGTGCTTTGGTC	AGTCCCTACCTACCTTACAGTGCTTTGGTC	GGCCCCTGTCTGCCTCACAGTGCTTTGGCC
16068	2	1	27594133	2.4984231	GACTACTTTTGTGTCCTCAGGCCTATAACA	GCCTGCTTTTGTGTCCTCAGGCCTATAACA	GCCTGCTTTTGTGTCTTCAGGCCTACAACA
16070	2	1	27595487	0.3028150	GTATCTCTTTCTCTAAATAGCTTCGGAAGG	GTATCTCTTTCTCGCCATAGCTTCGGAAGG	GTATCTCTTTCTCCAAATAGCTTCGGAAGG
16072	2	1	27596111	0.3784570	ATGTTCTCTTGTCCTCGTAGTTCGGCAAGA	TTGTTCTCTTGACTCCACAGTTCGGCAAGA	TTGTTCTCTTGTCTCCTCAGTTCGGCAGGA
16074	2	1	27596725	0.4803600	CCCATGTGTGCTCACAACAGGAGACACAGC	CATCTCATTTATTCACACAGGAGACCCAAC	CTTATGTATGTTCACACCAGGAGACACAGC
16076	2	1	27596949	2.4984231	ACTTCTATCCCTATCCCCAGGCTGTAGCTG	GTTGTACTTCCTGTTCCCAGGCTGTGGCTG	ACTTGCTTCCTGATTCCTAGGCTGTGGCTG
16078	2	1	27597210	2.4984231	TTTTTTTTTTTAACCTGTAGTTGTACGGAA	TTTCCTTTTTTAATCTGTAGTTGTACGGAA	TTTTTCTTTTTAACTCATAGTCGTACGGAA
16080	2	1	27597553	2.4984231	TCCACCCCTTGGCCTCACAGTTATTGGGAC	GACCCATTTCCACCTCACAGTTATTGGGAC	CCACCCCCTTGGCCTCACAGTTATTGGGAT
16082	2	1	27597925	0.5149640	GCCCCTTGTCTCTACTATAGACGGTATCAG	GTTGTCTCCACTGTATGTAGACGGTGTCAG	ATCCTTTCTCTCTGTTGTAGACAGTATCAG
16092	2	1	27599343	2.4984231	CTCTGCCTCTTCTTCCCCAGGAGTCACCTG	TTCTGCCTCCTTCCCCCCAGGAGTCACCAG	TCTGCCTTTTCCTTCCCCAGGAGTCACCTG
16098	2	-1	97403804	0.3028150	GATCTACTTCCTTCCTGTAGGTGTGGGCAC	TGATTCTCCCCTCCCCATAGGTGTGGGAAC	GATCTACTTCCTCCCCGTAGGTGTGGGCAC
16112	2	1	96933056	0.3028150	GGCCTGCGCTCCGCCTTTAGGTGACAGCTG	AGCCTGTTCTCTGCTTGCAGGTGACAGCTG	GGCCTGTCCTTTGCTCTTAGGTGACAGCTG
16114	2	1	96933360	0.5581560	TTTTCTTTCCCCTTTCACAGTGTGTAACCA	AATATCCTTTCCCTTTCCAGTGTGTGACCA	TTCCTCTTCTCTTTTCACAGTGTGTAACTA
16116	2	1	96933571	2.4984231	CCCCTTTTTCTCTCCCACAGTTGATGAAGA	CTAATTTGTTCCTCCCACAGTTGATGAAGA	TTTCTTTTTCTTTCCCGTAGTTGATGAAGA
16118	2	1	97007785	2.4984231	TGTTTTTGTTTTCCATTTAGGAGTATTGAC	AATTTTTGTTTTTCATTTAGGAATATTGAT	TGGTTTTGGTTTTCTTTTAGGAATATTGAC
16122	2	1	99227235	0.5581560	CTTGTGAATCTTTCTTTCAGTGTCCACTAT	CTTGTAACTCTTTATTTCAGTGTCCACCAT	CACACAAATCTTTCTTTCAGTGTCCACTAT
16136	2	-1	106774574	0.4373540	AATCTCTTTATATTATACAGCTTTACCCAG	TAAATCTCTTCATATTATAGTTTTACCCAG	CGTCTCTTCGTGTTCTACAGCTTCACCCAG
16150	2	1	131100656	0.3841830	TGGGCCTGCTGTTCCCACAGCTGCGCCGCG	TGACCCTGTGTGTTCTCTAGCTCCGTCGGG	GCGGCCCCGCTGTCCCGCAGCTGCGCCGCG
16152	2	1	131102199	0.7723170	CCTCTCTCTTCCCTCTGCAGAAAACCGCCT	TGCCCTTCTCTTCCTTGCAGAAAACCAGCT	CTTCTATGTTCCCCTTGCAGAGAACCGCCT
16154	2	1	131103137	2.4984231	ACACTGCCATCCACGCCCAGGAGCTGAAGC	CGGTGTTGGTCCATGGGCAGGAACTGAAGC	TGGAGTATGTTCATATACAGGAGTTGAAGT
16160	2	1	131103771	2.4984231	CCACAGCTGTTCCCTCCCAGGCACCATGTG	TCTGCTTCCTTTTTCCTCAGGCACCATGTC	CCTGCCTCCCATTGCCCTAGGCACCACGTG
16162	2	-1	130932573	0.4373540	CGCTTTGTTCTGTCTTCTAGGCTAGCCTGA	TCTTTCACATTGCCTCCTAGGCTAGCCTGA	CGGTTTGTTCTTTCTTGTAGGCTAGCCTGA
16164	2	-1	130930927	0.5126560	TTGTTCAATTTCGTGTTCAGTGGCCCAATG	CTTTTAAATTTTATGTTCAGTGGTCCAATG	CGGTTTAATTTCATGTTCAGTGGCCCAATG
16182	2	-1	128526575	2.4984231	TTTATTTATTTATTTAACAGAACAGAATAT	AGTTAATTTGTTTTTAACAGAATAGGATAT	ATTTGTTTATTTTTAAACAGAATAGAATAT
16186	2	1	114670746	0.5629000	TAAATTATTTTGTTTTGCAGGTATACAAAA	ATGAAATTTTTATTTTACAGATATACAAAA	TTTTCCTTTTTGTTTTGTAGATATACAAAA
16188	2	1	114674458	2.4984231	ATGTCTAACTTATTTTAAAGGTATTGCTAT	CTAATTACTTTACTTCAAAGGTATTGCCAT	ATAAATAACTTACTTTCAAGGTATTGCTAT
16190	2	1	114684919	2.4984231	TTCCCTTTTTGTTTTAATAGTGGCCAATCC	TCTGAATTTTATTTTAATAGTGGCCAATTC	TTTGTGTTTTGTTTTGATAGTGGCCAATTC
16192	2	1	114688875	0.4112070	AATGTTATTTATTTCAATAGACTGAACCTC	AATACCATTCAATTCAATAGACTGAACCTC	GTCTATATTCAATTTAATAGACTGAACCTC
16194	2	1	114691853	2.4984231	CTTCTTTCTTTGTGCTCAAGGCTGTTCTTG	TGTCTGTCTTAACCTTTTAGGCTGTTCTTG	CATATTTCTTTTTGTCTAAGGCTGTTCTTG
16196	2	1	114697533	0.3997190	ATCTTTTTTCCCCTCTCTAGGCTGAAGGGT	TTTTTTCTCCTTGTATGTAGGCTGAAGGAT	TCTTTTTTTTTTTTATCTAGGCTGAAGGGT
16198	2	1	114699760	2.4984231	TTTGTTTCTTTGTTTTTCAGGAGCGCTATA	TTTATTTATTTGGTTTTCAGGAACGCTACA	TCATTTCTTTGTTTTCCTAGGAGCGCTATA
16200	2	1	114709053	2.4984231	ATATCCAACTTATTTTTCAGTTTGCTAATC	AAAATATACTTAATTTTCAGTTTGCTAATC	CACCTTTACTTACCTTTCAGTTTGCTAATC
16206	2	-1	128051294	0.1729000	TCTGTGTTGGTATCTTGCAGACAAGAAGAA	TTCTGTGTCTTCGGTCGCAGACAAAAAGAA	TTCTGTGCCCGTGTCTGCAGATAAGAAGAA
16216	2	-1	131099517	0.3028150	CCGCTTTCCTCTCCCTGCAGGGCTGGCTCT	AGTCTCTCCTGTCTCCCCAGGGTTGGCTCT	ACCACCCTCTCTTACCCCAGGGCTGGCTCT
16222	2	1	122514813	0.0676470	TTATTTTTAATTCTCTCTAGGAAATCAGAA	TTGTTTTTAATTCTCTCTAGGAAATACGAA	TTGATTTTTAATTTCTCTAGGAAATCCGAA
16224	2	1	122516283	0.4149390	TGGTTATCTTTTGTGACTAGTTCCAAAGAG	TTGTTATCTTTTATGATCAGTTCCAAAGAG	GATTATCTTTTTGTGCTCAGTTCCAAAGAG
16226	2	1	122518982	0.4149390	ATGTGCTTATTTTCATGCAGATTTCATGAG	TTGCCATGCCATTTTTGCAGGTTTCATGAG	AGCTTATTATATCCATGCAGATTTCATGAG
16228	2	1	122520578	2.4984231	TATTTTCATGTGTTTTTTAGTTGAGCCAGA	AAATTTTTTTTAATTTTTAGTTGAACCAGA	TACTTTGGTATATTTTTTAGTTGAGCCAGA
16230	2	-1	127834282	2.4984231	TTCTCTCTTGGCTTCGGCAGGTTCTCCAGA	CCCTTCTCTCTGTGCGGCAGGTCCTGCAGA	TTCTCTTGCTGCCTTGGCAGGTCCTCCAGA
16232	2	-1	127828392	0.5581560	CCTTGTCCTTCTCTTTGCAGACGGAGGGCA	GTTCTTGGCTTTTCTGGCAGACAGAGGGTA	CCTTGTCTTTCTCTTTGCAGACTGAGGGCA
16234	2	-1	127828223	0.5581560	ACTTCCTTTCTGCCCCACAGCCATGCACGA	CACCTCTCCCTACCCCACAGCGATGCACGA	ATGGCCCTTCTGCCCCACAGCCATGCACGA
16236	2	-1	127827666	0.3681940	CGTGCTCTTGCCTGTCTCAGAACAACGACC	CTCCTGTTTCTATGTTTCAGAACAATGACC	TGAGCTCTCACCTCCTTCAGAACAACGACC
16248	2	-1	148731093	0.1729000	ATTCACTTTATTTTCATCAGGTACAAAGAA	GTTCATCTTATGTTTATCAGGTACAAAGAA	ATTCACTTTGTTTTTATCAGGTACAAAGAA
16250	2	-1	148730398	0.5149640	TCCTATTTATATCATTTTAGACACTTAAGT	GCCTTTCCGTATCATTTTAGGCATTTGATT	GCTTATTTATGTCATTTCAGACACTTAATT
16252	2	-1	148716435	1.5476660	CATAAACTTTTCATATTTAGTTAATAAATC	TTACACATTTTTATATTTAGTTATTAAATC	AACTTTTTAATACCATTTAGTTAATAAACC
16254	2	-1	148715952	2.4984231	TTAAATGGACTTTATTTTAGGACTGCTGCA	TTAATTGTACTCTGTTTCAGGACTCCTGCA	TTAATTGGACTTTATTTCAGGACTGCTGCA
16256	2	-1	148712964	2.3630810	TATCTCATTTTGTTGTTCAGGGAAGCTTTG	TATCTATTTTTATTGTGCAGGGAAGCTTTG	TTTTTTTTTTTGTTACTCAGGGAAGTTTTG
16262	2	1	136505834	2.3451359	ATTTTTGAAATGTTTTACAGGTGATGATGA	TCCTTGAAATATTTTCACAGGGGATGATGA	ATCCTTGAAATGTTTTACAGGTGATGATGA
16264	2	1	136511106	0.3946480	TGTTTGATTTTGTTTTACAGTGAAGCCTGC	TTGATATCTTTTTTTTACAGTGAAGCCTGT	TGTTTGATTTTGTTTTACAGTGAAGCCTGC
16266	2	1	136513084	1.9777150	CCAATTTATTTTCTGCCTAGATGCATTTGC	TTAATTTGTTTTCTCCCGAGATGCACTCGT	CCAGTGTGTTTTCTCCCTAGATGCACTCAT
16270	2	-1	136630413	2.4984231	TGACTCGAATGTACCTGCAGGTTTCAGAGC	TGACTTGTATGTATCTGCAGGTTCCAGGGT	TGACTTGCATGTATCTGCAGGTTCCAGAAC
16278	2	-1	136741024	0.0676470	GCAAAAAACTTTTTTTGTAGGATTATGCTA	CAAAAAATTTTTTTCCCTAGGATTATGCTA	CCAAGACCATTTTCTTGTAGGATTATGCTA
16280	2	-1	136736936	1.5476660	ATCGTTTACTGTTATTACAGATCGAGTTTT	TGCTTTATTGTGTATTACAGATAGAGTTTT	GTTTCACTTATTTACTGCAGATCGAGTTTT
16282	2	-1	136719068	2.4984231	GTTCTTTCTGTCTTTTTCAGGGAAACAGTG	GTTCTCTCTGTCTCATGCAGGGAAGCAGTG	TGTTCTTTTGTCTTCTTCAGGGAAGCAGTG
16284	2	-1	136691560	2.4984231	TGGTAATCTCTCACTTACAGATTTATGTGA	TGGCAATTTCTCACTTTCAGATTTATGTGA	TGGTAATCTCTCACTTTCAGATTTATGTGA
16286	2	-1	136690412	0.3959030	TTCTTTTTTTTTTTTTTTAGGAAGGAAGAG	TTTTTTTTTTTTTTTTTAAGGACGGAAGAG	GTTTGTTTTCTTTTTTTTAGGAAGGAAGAG
16288	2	-1	136682068	0.4112070	ATTTTATTACTGTCTTCTAGACATCAACTA	ATTTTGATGCTCTCTTACAGACATCAACTA	TTTTTATTATTGTCTTTTAGACATCAACTA
16304	2	1	143713769	2.4984231	ATAAATCCATTTTATTGCAGTTATCATTTT	ATAACTCTGTTTCCTTGTAGTTATCATTCT	ATAAATCCATTTCATTGCAGTTATCCTTTT
16312	2	-1	242204020	0.3681940	ATCTGTGTTGGCTGGTCCAGTTGCCACTCT	ATCTGTGTTCTCTGGTCTAGTTGCCACCTT	ATCTATGTTGGCCGGTCCAGTTGCTACTTT
16320	2	-1	242194573	0.3013340	CTGTTCTCCCATTTTCTTAGGCCAATAGCT	CTGGGTTTTTTCCCCCCTAGGCCAACAGTT	TCTGCTTCCTCGTTTCCTAGGCCAACAGTT
16354	2	-1	176043978	0.4803600	CTTTATTTTCTGTTTTCCAGGGCTCTACGG	GCCTTATTTCCTCTTCCCAGGGCTCTACAG	CCTTATTTCCTTTTCTCTAGCGCTCTACGG
16356	2	1	231741569	0.3762760	CCAACCCCTTCTCCTGCCAGGGTCTGACTG	CGGCTATCCCCTCCCCTCAGGGTCTCACTG	CAGACCCCCCTCCTGCTCAGGGGCTCACTG
16358	2	1	231742112	2.4984231	GCGGCCACCTTGTTTTGCAGAGGGGGACCT	TCCCCTCCCCCACTTTGCAGAGAGGGACCT	TGCGGCCTCTCCCTTCGCAGAGAGGGACCT
16366	2	-1	161135169	2.4984231	TCCTGTCTCCAACTCCCCAGGGTGCCGTGT	CTCTTCCCTCCCCTTCCCAGGGTGCCGTGT	CTTGTCTCCCAACTCCCTAGGGGGCCGTGT
16376	2	1	203139833	0.3028150	ATTTAAACATTTTATTACAGGTTCTAAATG	AAAAAACTGGTTTATTGCAGGTTCTGAATG	TATTTAAATATTTGTTACAGGTTTTGAATG
16378	2	1	203142670	2.3657150	TCTTTTTTTTTTAATTCTAGAGTAAAGCTA	TTGTTCTCTTCTAATTCTAGAGTAAAGCTA	TTTTCTTTTTTTCCTTCTAGAGTAAAGCTA
16382	2	1	203152380	2.4984231	ATTTTCCCCTTTCTTCCCAGCCTGTCTCGA	TAGTTCTTTCATTTCCCCAGCCTGTCTCGA	TTTTCCCCTCTTATATCCAGCTTGTCCCGA
16384	2	-1	203765842	2.4984231	TTGTTATGTATTTTCCTCAGAGTTCCACAA	AGGCCCTAATTCTTTTTCAGAACTCCACAA	TTATTATGTATTTTTTTTAGAGTTCCACAA
16386	2	-1	203747506	0.5629000	TTAATATTTTCATCTTTTAGTTGTAAGGCT	ATGTTTGTTTTCACCTTTAGCTGTAAGGCT	TAATACTTTGATTTTTTTAGTTGTAAAGCT
16390	2	-1	220041053	2.3657150	CTGCCCCTGCCCTGTTTCAGTTCCTCCCAG	TACTCCTGGCCCTGTTTCAGGTCCTTCCAG	GCCACCACCTGCCGTTTCAGTTCCTCCCAG
16392	2	-1	220040394	2.4984231	CTTCCTTCTGTCCCTTGCAGACATTGCTGT	GCTCCTCTATCTCCTTGCAGACATTACTGT	TGCCTTTTTGCCTCCTGCAGACATTGCTGT
16400	2	-1	198270196	2.4984231	TGTCTTATAACTTTTATTAGGTACTTCCTC	CATGTTTATAACTCTCTTAGGTACTTCCCC	CTATCTTTTACCTGTATTAGGTACTTCCTC
16408	2	-1	223507724	2.4984231	TACTTTTTGGCTTGTTTTAGACATCTGAGA	AAACTCTCTGGCTTGTTTAGACTTCTGAAA	ATTTTTTGGGCTTGTTTTAGACTTCTGAGA
16410	2	-1	223505650	1.5476660	TCATTTAAATATTATTTTAGGATAAAGGCT	TTGCTTCAATATTATTTTAGGATCAAAGCT	TTTGTTTTATATCCTTTTAGGATAAAGGCT
16412	2	-1	223504414	2.4984231	AATGATATTATGAATTTCAGACAGCTAAGA	GATGGTGTTGTGACCTGCAGACAGCCAAAG	AACGGTACAATGAACTTCAGACAGCTAAAA
16414	2	-1	223499260	2.4984231	CTCAACCTCTCAACAATTAGGAAAAGAGCA	CTACCCCTCTTTTATCTTAGGAAAAGAGCG	TTTTTTCCTTCAACATTTAGGAAAAGAGCC
16416	2	-1	223498026	2.4984231	TTGACTTAATTTGTTTTCAGACTGACAATC	CTTCGTTTTTTTTTTTTTAGACTGACAACC	ATTGTCTTAATTTTTTTCAGACTGACAACC
16418	2	-1	223496393	2.3657150	TTGTTTTGTGTTCATTGCAGGGGATCATTC	TTGTTGTTATTGTTTTATAGGGAATCATTC	TTGTGTTGTGTTTGTTACAGGAAATCATTC
16420	2	-1	223494893	2.4984231	TGTTTTTCTTTTCTTTGCAGGCAAAAATAG	TTGTATTTTTCCTTTTGCAGGCAAAAATCG	ATCTTTTTCTTTTTTTGCAGGCAAAAATAG
16422	2	-1	223493607	2.4984231	TTTCTGGCTTTTGTTTTCAGGGTCGAAGCT	ACTTTTTTCTTCTTTTTTAGAGTTGAAGCA	TTCTGACTTTTTTTTTAAAGGGTTGAAGCA
16424	2	-1	223488449	0.5581560	GTGGATGCTTTTTTTTTCAGTTTCCTCTTA	GTGTATTGCTCTTCCCTCAGTTTCCTCTCA	ATATCTTTTTTTTTTTTCAGTTTCCTCTTA
16426	2	-1	223484456	0.4112070	GTTTTGTGTGTACTTCACAGTGCTCCCAAG	TCTATTTTCCATGTTCTTAGTGCTCCCAAG	ATGTTGCATGTACTTCTTAGTGCTCCCAAG
16428	2	-1	223478647	2.4984231	TTTCATGTCTTTTCCTGTAGGTGGCACGCA	ATTCCCATCTTTTCCTGTAGGTGGCGCGCA	TTTCGTGTCTTCTCCTGTAGGTGGCACGCA
16436	2	1	216981379	2.4984231	CATCTGACATTTTTTTCTAGGTGTTTGCTG	CTCTGGCTATTCCTTCCTAGGTATTTTCGG	CTTCTGATTTTCTTCTCTAGGTGTTTGCTG
16438	2	1	216982466	1.9777150	CCTATCCTTAACTAGCTGAGTCCTGGATGC	TCAATCCTTAACTAGCTGAGTCCTGGACGC	TCTGCCCTTAACTAGCCGAGTCCTGGATGC
16440	2	1	216983763	0.3681940	ATGATAACTCTCTCTTTTAGAGGAAAGAAG	GTGTTCATTCTGTCTTTTAGAGGGAAGAAG	GTGATAACTCTCTCTTTTAGAGGAAAGAAG
16462	2	1	217057359	1.4331070	ACCCCAACTTGCTACCACAGTTTTCAGAAG	TGTTCCCTGTCCACCTCCAGTTTTCAGAAG	GTCCCTGCATGCCACCACAGTTTTCAGAAG
16464	2	-1	230634041	2.4984231	ACCCTTATTTAAACTCACAGCTGGATCAGC	ACCCTTATTTCATCTCATAGCTGGACCAGC	ACTGTTGTATAAACACACAGCTGGATCAGC
16466	2	-1	230633435	2.3310280	TATATTTATTTCTGTTATAGTCGGGCTGTG	GTTCTACTTTTTTGTTTTAGTCGGGCTGTG	GTTATTTATTTCTGTTGTAGTCGGGCTGTG
16476	2	1	219104111	0.4041040	ATGGATTTTGTTCCTCTCAGGTATGTTGAG	CCTGAGTTTTGTGCCCTCAGGTATGTGGAA	GTGGGTTTTGTTATCCTCAGGTATGTTGAA
16478	2	1	219110140	2.4984231	CTTTTGCTTTGTCTTGGCAGGAGTTCAAAG	ATTTCCTTTCCTCTCCACAGGAGTTCAAAG	TTTGTGCTTCTTCCCGCCAGGAGTTCAAAG
16480	2	1	219114084	0.5126560	TTTGTGTCTTCCGCCTTCAGTGCTGTTCCC	GTTTTCTGTCCCTGCCTTAGTGCTGTTCCC	TTTTTGTGCCCTGCCCACAGTGCTGTTCCC
16482	2	1	219114541	2.4984231	CCTGTTATGTTTGTTCCCAGGCCTATATTC	CTTCCTGTGTTTGCTCTTAGGCCTATATTC	CCCATTGTGTTTGCTCCCAGGCCTATATTC
16486	2	-1	150436162	1.9777150	CTTTTGTTGTTTCTCTTCAGGCTCTCGAAC	CCAACCCGTGTTCTCTTCAGGCTCTCGAAC	ACTTTGTTGTTCCTTTTCAGGTTCTCGAAC
16488	2	-1	150433056	0.7920950	TATATCCTTGTTCCCCTTAGGGTAATGATG	CCTTGTCCTTGTTCGCACAGGATAGTGATG	ATACTTCTTATTCCTCTTAGGGTAATAATG
16496	2	1	170661981	2.4984231	ACATTGTAATTATCTCACAGTATTATTTTG	TACATTATAATTATTCACAGTATTATTTTG	TATAATTAATTATCTTGCAGTATTATTTTG
16498	2	1	170662172	0.5581560	TTTTTATATGTACTCTTCAGGTTGAACCGT	TTTATGTATGTACTTTTCAGGCTAAACCGG	ATAATGCTTTTATTCTTCAGGTTAAACCGT
16500	2	1	170663292	2.4984231	TTTCTTCCCACTCTTCACAGAAAGGCTTCC	TCTTTTTCTACTTTTTACAGAAAGGTTTCC	TTTCTTTCTACTCTTCACAGAAAGGCTTCC
16502	2	1	170666790	0.4713830	CACTTTGTATATTTTTATAGAAATCTCTAG	GGCCTTGTATATTTTTATAGAGAGCTCTAG	TGCTTTGTATGTCTTTACAGAAATCTCTAG
16508	2	-1	175094179	0.4112070	ATTGCTTTTATTTGTTTTAGGAAATCTACT	AGTGCTTTCCTTTATTTTAGGAAGTCTACC	GTTGTTTTTGTTTATTTTAGGAAATCTACC
16510	2	-1	175087888	1.5476660	AGCCATCTTTTGTTTTTCAGCAAAATTCCT	AATTATCTTTTGTATTTCAGCAAGATTCCT	TATATTTTTTTTTTTTTCAGCAAAATTCCT
16514	2	-1	174988403	2.3630810	TTTTTCTCAATCATGTGTAGGATATAATGT	TTTTTCTTGATTGTGTGCAGGACATAATGT	TTTTTCTCAATATTGTGCAGGATATAATGT
16522	2	-1	174943818	2.3451359	TCTGGTCTTTCTTTTCAAAGAAAGGGACTA	TTCTCTGGTCCTTTTCAAAGAAAGGAACGA	TCTGGTCTTTCTTCTCAAAGAAAGGGACGA
16526	2	1	207025309	0.5629000	TGTTTCTGTGTCCTTGGCAGGTATGTGCCA	TGTTTTTGTGTCACTGGCAGGTACGTGCCA	TGTGACTTGCCTCCCCGCAGGTACGTGCCG
16528	2	1	207026067	2.3657150	GAATTTAAATGTTTTTCAAGCCTGCCAGGA	GCAGAATGTTTGTTTTCAAGCCTGCCGGGA	TTGTTTTTTTTTTCCCCAAGCCTTCCAGGA
16530	2	1	207026759	1.4249420	TTAATTTTTTTTCTTTACAGGAAAGTGAAG	AACATCTTTTCTCTGTACAGGAAAGTGAGG	TACTCTATTTTTCTTTATAGGAAAGTGAAG
16532	2	1	207027210	0.5126560	ATGCTGTTTATTGTTTTTAGAACCTGCACT	CACTTCTTAATCTTCCTTAGAGCCTGCAGT	TTACCTTTTTTTTTTTTTAGAACCTGCACT
16550	2	-1	209113384	0.4041040	TCTAATTTTTCTCTTTCAAGCTATGATTTA	GACATCTCTCCTTCTCCAAGCTATGATTTA	TAATGACCTTTCCCTCCCAGCTATGATTTA
16552	2	-1	209110148	0.5126560	CCTTTTTCCCCTCTACACAGTACAGAGCAA	GTATGTTCCCCTCTTTACAGTACAGAGCAA	TATTTCTCCCCCCTACACAGTACAGAGCAA
16588	2	1	220288496	2.4984231	TTTTGTCTCTTCCCTTTTAGGATCAATCTC	CATGGTCTCTCTCGCTTCAGGATCAACCTT	CTTGATCTCTCCCCTTTCAGGATCAACCTC
16592	2	1	177161585	0.3681940	TCACTGCCTTGTTTCCATAGCTGCAGAACC	CCATTGCCTTGTTTTTGCAGCTACAGAACC	TCACTGCCTTGTCTCCACAGCTGCAGAACC
16594	2	1	177162574	1.9777150	GCTTCATTGTATTTCCACAGGGGAGCAAAT	CTTTCATTATGTTTCCACAGGGGAGCAAAT	CTTTCATTGTATTTCCACAGGGGAGCAAAT
16596	2	1	177188117	2.3657150	GTATGTATCTTGATTTACAGGCCTTTTTGC	ATTTCTCTTTTTCTTCACAGGCATTTTTGC	ATGCTTCTCTTGATTTGTAGGCCTTTTTGC
16598	2	1	177191550	0.5629000	CTTTTTTTTTCTCTCAACAGGTAAAGTACC	CATCTTTTTGCCCTCAACAGGAAAAGTTCC	TTTTTTTTTTTCCTCCACAGGTAAAGTACC
16600	2	1	177193018	0.3681940	TTTTTTTAAATTCCCTTTAGGGCCATTCTC	TTTTTTTAAATTCCCTTTAGGGCCATTCTC	TTTTTTAAAATTTCCTTTAGGGCCATTCTC
16602	2	1	177193599	1.5476660	GACTGTTCTTTTGTTCCTAGCTGTATCTTC	TGACTGTTCTTTGTTTCTAGCTGTATCTCC	GACTGTTCTTTTGTTCCTAGTTGTATCTCC
16606	2	1	177195309	1.4249420	GGGTTCATTGCCTGTGTTAGGTCTTAGAGG	TTGGATCACTGCTTGTGTAGGTCTTAGAAG	GGGTCTGTTGCCTCTGTTAGGTCTTAGAAG
16608	2	1	153577044	1.5476660	GTCCCTCTTTGTATTTGCAGAGTTGCATGC	AAACCTCTTTGTATTTACAGAATTGCATGC	CTTTTTTTTTGTATTTACAGAGTTACATGC
16610	2	1	189849483	0.3784570	TCATCTAACTTGTTTTTCAGCTGTTGAAGG	TCTCATTTATCTTCCCACAGATGAATTGGG	CAAACCATCTTATTTTCCAGCTATTGATGG
16612	2	1	189849920	1.9777150	GTTTCTTTTCCATTTATTAGCCTACTCGCC	ATATTCTTTATATGTTATAGGCTCCTGTGC	GTGTCTTTTTCATTTATTAGCCTCCTCGCC
16620	2	-1	220251885	0.1729000	TGAGCATCCCCCTCCCCTAGGTGGCCATGA	CTCTCCACTTCTCCCTGTAGATGGCTATGA	CGCCCCCCCCCCACCCCCAGGTGGCCATGA
16622	2	-1	220251500	0.1729000	TTTCCTCCCCTTCTCCTCAGTACTTCATGA	CTTTCAACTCTCTCCCCCAGTACTTCTTAA	CAACTCCCCCCTTCCCCCAGTACTTTCTGA
16624	2	-1	220251133	1.5476660	TTCTCCATCTTTACACTCAGGTGAAACGTC	TTTCTCATTCTTACGCTCAGGTGAAACGCA	CTCCCCATCGTCACGCTCAGGTGAAACGGC
16638	2	-1	220246306	0.5149640	CCCTTATCTGTCTCTTACAGGGACAAGCAT	ATCTTTATCACCTCTCACAGGGACAAGCAT	CCTTTGATCGTCTCTTACAGGGACAAGCAT
16640	2	-1	220246158	0.3028150	CTCACCTTGACTCTCCCCAGGGCCCCGTGA	TGTTCTGGGACTTTTGCCAGGGTCCTGTGA	CCTGGTCTCCGTCTCCCCAGGGCCCTGTGA
16642	2	-1	220239744	0.5581560	GGGTCTCCTGCTCTCCCTAGGATCTCATGG	ACCTCTCCTCCTCTCACCAGGACCTCATGG	CCTCTCCTCTTGCCCGCTAGGATCTCATGG
16646	2	-1	198362116	0.0676470	GTTACATTTTTTTCTTCTAGGGAAGAACAG	TTTTTTCCCTGTCGCTGTAGGGAAGAACTG	TTTTTTTCCTCTAATTATAGGGAAGAACAG
16648	2	-1	198360100	0.4112070	GACATATATCGTTGAACTAGGTGTGATGTT	AACATACATTCTTGAACTAGGTGTGATGTT	GGCATTTATTCTTGAATAAGGTGTGATGTT
16658	2	-1	175246505	0.3394270	CTTTGTCTTGTTTCACTTAGATTGCTTATG	TTTATCATTATTTCATTCAGATTGCTTATG	TTATTTCTTGTTTTATTTAGGTTGCTTATG
16660	2	-1	175245542	0.5149640	ATTTTTGATATGCAATCAAGAAAACAAAGA	GCTTTGAATATGCAATCAAGAAAACAAAGA	ATCTTTGATATGCAATCAAGAAAACAAAGA
16664	2	1	183995143	0.4041040	TTTTTTTTTGTACACTGTAGGTGGGTCACC	GAGTGGTTTGTATGTTGTAGGGGGCTCCCC	GTATTTTTTGTACATTGTAGGTGGATCACC
16666	2	1	183998291	1.9777150	ACTTTCTTCTGTTTGTGTAGCCAAACATTT	ACTTAGCACTCTTTTCACAGGCAAACATTT	TCTATTCTGTTTTCATGTAGCCAAACATTT
16672	2	-1	158291259	1.3020110	ATGTCTTTTGTGTTTTTCAGCTTGCTTTGA	TTGCTTTTTATATTTTTCAGCTTGCGTTGG	GTGCTTGTTATATTTTTCAGCTTGCTTTGA
16674	2	-1	158287474	1.3020110	TATCATCTTAATTTTTACAGTCTTACAGGC	TATCCACTTATATTTTATAGACCTACAGAC	CATCACTCTAATTTTTGCAGACTTACAGGC
16684	2	1	187359957	0.3013340	CTGTGCTCTTTCTCATGTAGGACAAAACTT	GTATGTCGTTGCTTACTTAGGACAAAACTT	TTTACATTGTTTTCATTTAGGACAAAACTT
16686	2	1	187364906	0.3681940	TAAACCTGGGAATATTATAGGTAGCACAGA	TTTTTAACTTGGAAATGTAGGTAGCGCAAA	TATACATGGAAATATTATAGGTAGCACAAA
16702	2	-1	211163287	2.4984231	ATGCTTCTTGCTTTTTGCAGAATTCAAGGA	ACACCTTGTGTTTCTTGCAGACTTCAAGGA	ATATTTCTTGTTTCTTGCAGAATTCAAGGA
16704	2	-1	211159142	2.4984231	AAAATTGCAATTTCTTACAGAGCTGAATGC	AAACTGCAATTTTCTTCCAGAGATGAATGC	CAAATTGCAATTTCTTCCAGAGATGAATGC
16706	2	-1	211158524	0.5149640	GGAGAGTTTTGTTTCATCAGGTGAAAAGAT	CGAGTGTTTTGCTTCCCCAGGAGAGAAGAT	GAAGTGTTTTGTTTCATCAGGTGAAAAAAT
16710	2	-1	183800103	0.3784570	TTCTGTTTCTTTGAATTTAGCTGTTGACAG	TCCCCTTCCTTGCAATTTAGCTGTTGACAG	TCTCCTTTCTTCCAATTTAGCTGTCGACAG
16722	2	1	172822305	2.4984231	TTTCCTGGCTTTTTCCCTAGGCTGACATGA	TTTCCTGGCTTTTTCCCTAGGCTGACATGA	TTTCTTGGCTTTTTCCCTAGGCTGACATGA
16726	2	1	172844157	2.4984231	TTTCTTTTGTTTCATTCTAGCAACACGCTA	TTTTTGTTTCATTTGTTTAGCAACATGCTA	TTTTCTTTTGTTTCATTAAGCAACATGCTA
16732	2	1	181925389	2.4984231	TTTAATGTGACTGTGCTTAGGTTACTTTCC	TTTGCTGTGATTGTGTATAGGTTACTTTCC	TTTAATGGAACTGCCTTTAGGTTACTTTCC
16740	2	1	190313102	2.4984231	TTTCTTTCTTTTTTTTCCAGGTATATCTTC	TCTCTCTCTCTCTTTTCCAGGTATATCTTC	TTTTTTTTTCTTATTTCCAGGTATATTTTC
16742	2	1	190315626	2.4984231	GTATTGTTTTACCCTTTTAGCTGTATTCTT	GTACGGTTTTTACCCTGCAGCTCTACTCTT	TACTATCTTTACCCTTTTAGTTGTATTCTT
16744	2	1	190316528	2.4984231	TGGTGCTCTTTATCTTTCAGACTTTCATAG	TGACTCATTATCTCTTTCAGACTTTCACTA	TATCTTACTCTGTCTTTCAGACTTTCATAG
16746	2	1	190320043	2.4984231	ATATAGCTTTCTTTGGCTAGATATATTTCA	AAATGACTTCCTCTGGCCAGATATATTTCA	ATATAGCTTCCTTTGGCTAGATGTATTTCA
16748	2	1	190339440	2.4984231	TGTTTTCTGTTTGACTCCAGCTTCTTCACA	ACTTTTCTGTGTGCCTATAGCTTCTTCACA	TCTTGTTTTTTTAACTCTAGCTTCTTCATA
16752	2	1	210881228	2.4984231	CATATTTGTGTCTGTTACAGGTTGGCCTTG	TTAGCATTTGTTTGTTACAGGTTGGCCTTG	CAAATTTGTCTCTGTTATAGGTTGGTCTTG
16764	2	1	171804857	0.4772920	TGTCGTTTTTGTTTCCGCAGGTACAAGAAA	TTCAAATATTTCTTTTACAGGTACAGGAAA	TGGCACTTTTGTTTTTATAGGTACAAGAAA
16766	2	1	171806046	2.4984231	TGATTTCTATGTGTTCACAGAATAAAGACA	TATGATTTCTCTGTTTTTAGAATAAAGACA	TGATTTCTATGTGTTCACAGAATAAAGACA
16768	2	1	171806711	1.9777150	GTGTGTTTATGTCATTCTAGGAGGTGGAAT	GGGTGTGTCTGTCGTCCTAGGAAGTGGAAT	TTTTTTTTGTGTTATTCTAGGAAGTAGAAT
16770	2	1	171807835	2.4984231	CTCCTGTGACACTTTTGCAGTCTGAAGATC	TTTTTCTTTATGATGTACAGTCTGAAGACC	CCCCTATGATGCTTTTGCAGTCTGAAGATC
16772	2	1	171811157	2.4984231	AGAAAAAAATGTTTTTATAGCCTAGGATGT	ATAAGAAAAATGTTTTTTAGCCTTGGATGT	AAAAAAATTTTTTTTTGTAGCCTAGGATGT
16774	2	1	171812943	2.3630810	TTTTTTTCTTTTTTTGGAAGGTCCAGCTGT	CCACCCCCTTTTTTTGCTAGGTCCAGCTGT	CTTTCTTTCGTTTTTGGCAGGTCCAGCTGT
16776	2	1	171819346	0.3997190	CTTTTCTGCCTTCTCTTCAGGTCTGATGCC	CTTTCTCGCCCTCTGCTCAGGTCTGATGCC	GTTCTCTGCCTTCTCTCTAGGTCTGATGCC
16778	2	1	183627406	1.5476660	ACTGTATTTTTCTTTTTCAGATGATTAAAG	CATTTTGTTTTGTTTTTCAGATGATCAAAG	CCATATTTCTCTCTTTTCAGATGATTAAAG
16782	2	-1	219132336	2.4984231	TGGAATATCTCTTGGGACAGCATCTGTGTT	TGGACTATGTCTTGGGACAGCGTCTGTGTT	TGGACTCTCTCTTGGGACAGCGTCTGTGTT
16784	2	-1	219131709	2.4984231	CTGCCCACTTTTCTTTGAAGGCCATAAAGA	CCTACTTCTCTTTGCTGCAGGCCACAAAGA	CTACCTACTTTGCTTTGCAGGCCATAAAGA
16792	2	1	201997749	2.3630810	TGAACTTGTCTGGTTTGCAGAGTGCTGATG	GACACTTTTATGGTTTACAGGGTCCTGCTG	AAAACTTGTCTGGTTTCCAGGGTGCTGATG
16806	2	-1	220116952	2.4984231	CCCCTCTCTCTATCCCTCAGCGTGAATGCA	ACCTTCTCTGTATCCCTCAGCGCGAGTGCA	CCCTTCTCTTTATCCTTCAGCGCGAATGCA
16808	2	-1	220116435	2.4984231	TGTGGTTTTTGCCCTTCCAGATGAGATCCG	TGTGATATATGGTTTTTCAGATGAGATCCG	ACATGTTTGTGCCCTTCCAGATGAGATCCG
16842	2	1	172549284	2.4984231	TTTTAACCTAAACATTTTAGACAGACCAGA	GTTTTGACTTAAAATTTTAGACTGATCAGA	TTTTAACTGTAAAAATCTAGACTGATCAGA
16844	2	1	172563794	2.4984231	CTGTCTATTTCACTATTTAGTCCCTCCTCC	CTGTCTGTTTCATTATTTAGTCCCTCCTCC	CTGTCTATTTCACTATTTAGTCCCTCCTCC
16854	2	1	198400251	2.4984231	AAGAACTTCTTTGTTTTTAGTATATTCAAC	AAGAACTTCTTTCTTTATAGTATATTCAAC	AGAACTTTTTTTTTATATAGTATATTCAGC
16856	2	1	198404832	2.4984231	TTATGTATTTGCATTTTCAGGCAGTTCTGC	TGTGCTTTTTGCATTTTTAGGCAATTCTGC	TTATATATTTGCATTTTTAGGCAATTCTGT
16858	2	1	198405072	0.4149390	AATATAATTATTTTTAACAGAGTGAATGCC	AATAAAATTATTTTTAACAGAGTGAATGCC	ATATAACTCTTTTCTAACAGAGTGAATGCC
16860	2	1	198413057	2.4984231	CTATATTCTTTCTTTTGTAGTGTCCTGCTA	TTTAATTTTCTCTTTTCTAGTGTCCTGCCA	TTATATCCTTTCTTTTATAGTGTCCTGCAA
16862	2	1	198414996	2.4984231	GGTTTCTTTTCTACTTCTAGGGTTAGCATA	GGTTTCTCTTCTTTTTTTAGGGTTAGCATA	GATTTCTTTCCTATTTCTAGGGTTAGCATA
16866	2	-1	232602848	0.5149640	ATTTGTTTTTCTCTTACCAGCCCGTGTTCC	CTCTCTCTCTCTCTCATCAGCCCGTGTGCC	TATTTCTTTTTCTTTACCAGCCCGTGTTCC
16868	2	-1	232602002	0.5149640	GCTTTTCCTTCTTCCTTCAGAATGGTTCTT	GCTTTTCCTTCTTCCTTCAGAGTGGTTCTT	GCTTTACCTTCTTCCTTCAGAATGGTTCTT
16882	2	-1	179312313	1.5476660	TTTTTTAAATCTTAATTCAGGTGAAGGTAC	TCCTCCCGTCTTTAATGCAGGTGAAGGTAC	TTTTCTTAACCTTAATTCAGGTGAAGGTAC
16884	2	-1	179309227	0.4149390	CACTTTTAAAAAATATTTAGCTTTGCAGTT	CACTCTTAAATAATGTTTAGCTTTGCAGTT	CATTTTAAAAAAATGTTCAGCTTTGCAGTT
16890	2	-1	216299547	0.5149640	TTTCCTTCAATTATTTGCAGCCGGTTGTTA	TCCCCATCAATTCTTCGCAGCTGGCTGTTT	TTTTCTTCAATCCTTTATAGCTGGCTGTTA
16892	2	-1	216298184	2.4984231	GACTTTCCTTTTCCCCTCAGCTGAAGAGAC	TTTTTTTCCCCTTTCCACAGCTGAAGAGAC	GACTTTCCTTCTCTCCTCAGCTGAAGAGAC
16920	2	-1	216261946	2.4984231	AAAATGTTCTTTCTGCATAGCATTGTCTCC	TTTTCTTTTCTGTTGTGTAGCGCTGTCTCC	TTTTTTTTTTTTCTGCATAGCATTGTCTCC
16926	2	-1	216253024	2.4984231	AGCCCCATTTGCCCCTACAGATCTCCTGCC	ATCCCACTTTGCCTCTTCAGATCTCCTGCC	AGTCCCCTTTGCCTCTTCAGATCTCCTGCC
16928	2	-1	216249699	2.4984231	AGTTTCCCTTTTTTTTCTAGTTTCTGATGT	TGTGATTTTTTTTTTTCTAGTTTCTGATAT	TTTTTGCTTTTTTTTTCTAGTTTCTGATGT
16930	2	-1	216248907	2.3630810	ACTAACCCTTTTTCATACAGGAGGAAATAG	TGCTAACTCCTTTCGTACAGGAGGAAATAG	AATGACCCCTTTTCACACAGGAGGAAACAG
16932	2	-1	216247048	2.4984231	GCTTTTCACTCCCTTTGCAGATCAAACAGA	TGCTTCTCCCTCCTTTTCAGATCAAACAGA	ACTTTTCACTCCCTTTGCAGATCAAACAGA
16934	2	-1	216244040	0.3946480	ACCAATGACAATCTCGACAGCTATTCCTGC	ACCAATGACCATCCTGACAGCCATTCCTGC	ACCAATGACCATCCCGACAGCCATTCCTGC
16936	2	-1	216242985	2.4984231	CCATGCCCTTATTTCTCTAGGTGGCCACCA	TCTGGTACCTCTGCTTCCAGGTGGCCACTA	TACCGTGTCCTTCTTTCTAGGTGGCCACCA
16938	2	-1	216241397	2.4984231	CTAGCTATGCTCCTGTGCAGATGTCAGCCC	CTGGCTCTGCTCCTACACAGATGTTAGCCC	TCTAGTTTTGATCTGTGCAGATGTCAGCCC
16940	2	-1	216240441	2.4984231	CATCTCTTCTCAAATCCCAGGTTTACAACC	GGCGTCTTTTTAACTTCCAGGTTTACAGCC	TATCTCTTCACAAATCGCAGGTTTACAACC
16942	2	-1	216240116	2.3657150	TTAATTTTGTTTTCTTTCAGCCATTGATGC	TCACTTTGCTTGCCTTTCAGCCATCGACGC	TTACTTTTGTTTTCTTTCAGCCATTGATGC
16944	2	-1	216238134	2.3657150	TGGTTCTATTCTCCCTTCAGGCCTGGAACC	ACGGCCGCGTTTCCCATCAGGTCTGGAGCC	ATGATCTGTCCTTCCATCAGGTCTGGAACC
16946	2	-1	216235155	1.9777150	GGATGTACCGATAATTGCAGTTCAGGGTTC	TCCCTGCTTTGGATGTATAGTTCCAAGTTC	GGATGTGCCAATGATTGCAGTTCCGAGTTC
16948	2	-1	216232750	0.3841830	TTTCTTCCTTTTCTTCATAGTCAACGAAGG	TCTCCTTCTTTTCTTCATAGTCAGCGAAGG	TCTTCCTTTTCTTCATGTAGTGGACCAAGG
16950	2	-1	216230353	0.4803600	GACTTTCCCCACCCCTACAGGATGGTGCCA	GCGATGTCCCTACCTTCCAGAATGGTGCCA	TGCTTTTCCCCACCCCACAGAATGGTGCCA
16952	2	-1	216229708	0.3013340	TGTCTTGTGTCTATATGCAGATGAGGCAAC	TGCTCTGTGCCCACGTGCAGATGAAGCAAC	TGATTTGTGTCTCCGTGTAGATGAGGCAAC
16956	2	-1	169732686	0.1729000	TGTGTGTGTTTTTTAATCAGCTATTTCTAC	ATACTGTTTTTAAATCGTAGCCATTTCCAC	TTTTTTTTTTTTAATCATAGCTATTTCTGC
16960	2	1	162223986	2.4984231	ATTGATGTATTTGTTTCTAGGGGCCACCTA	ATTGATGGACTTGTTTCTAGGGCCCACCTA	ATTGATGTGCTTATTTCTAGGGGCCACCTA
16962	2	1	162224292	2.4984231	ACATCTCTTCCTTTCTACAGATGTTAAAAC	ATACATCTCCCTCTTTACAGATGTTAAAAC	ACCCATCTTCCTCTTTGCAGATGTTAAAGC
16964	2	1	162226615	0.0133410	TTTCTTTCTTTCTAAATCAGGGTGTCAGTG	TTTTCTTTTTTCTAATATAGGGTGTCAGTG	TGTGTTTCTATCTAAACTAGGGTGTTAGTG
16968	2	1	162247612	2.4984231	AAAATCATTTATCTATATAGGCATTAATTC	ATTTTAAAATTTGTTTTTAGGCATTAATTC	TCTAATCTTTAATCATTTAGGCATTAATTC
16970	2	1	162251586	2.4984231	CTTTTTCTTTTATTTTTTAGATGTTGCTAA	TGTTTTCCCTGTATTTTTAGATGCTGTTAA	TCTTTTTTTTTTTTTTTTAGATGTTGCTAA
16972	2	1	162265345	0.3784570	CCTTTGTGTTTCATTCACAGGCTGTAGAAG	CCCTTTGTGTTCATACATAGGCTGTGGAAG	CCTTTGTGTTTCATTCACAGGCTGTAGAAG
16986	2	1	216182877	2.4984231	TCTGTTTATCTGTTTTTCAGAGATGTCTCT	TTTTATTACTCTGTTTTCAGAGATGTGTCT	TTCTGTTCATCTGTTTTCAGAGATGTCTCT
16988	2	1	216184385	2.3310280	GTTTAACTTTTTTAAATTAGGAATCCTAGC	CTCTCACTTTGTTACATTAGGGATCTTGGC	ACTTAACTTTGTCAAAATAGGAATCTTGGC
16990	2	1	216189961	0.1729000	GATTCGTCTTTGTTTTATAGAGTTGTTGCC	TAATTTTCTTCCATTGTCAGGGTTGTGGTC	TAAATTCCTTTTTGGTTTAGAGTTGTCGTT
16992	2	1	216190707	2.4984231	AAGTCTTTTGTTCTTCAAAGGTGGAGTAAC	ACATATTTTGTCCTTCAAAGGTGGCGTGAC	TTGTATTTTGTTCTCCCAAGGTGGAGTAAC
17000	2	1	216199639	0.3762760	CATTTTAATTTTATTTACAGGGGCTGATAG	CCTTTAACTTTCATTCACAGGAGCTGATAG	ATTTTAATTTTTTTTTGCAGGGGCTGATAG
17012	2	1	242265405	0.4112070	TGTTTTTTAATCTTATTTAGCAACAGCCAA	ATTTTTTAATCTTATTTTAGCAACAACCAA	TTTATTTGTTCTTATTTTAGCAACAACCAA
17014	2	1	242274538	0.5629000	GTTTTTCTTTTTATTTAAAGGTGAATCAGG	TATTTTCATCTTCATTTAAGGTGAATCTGG	GTTTTCATTTTCATTTAAAGGTGAATCGGG
17016	2	1	242275387	2.4984231	TAAGTTTGTTTCTTTTCTAGAAAAAATTGA	TAAGTTTATTTCTTTTCTAGAGAAAATTGA	GAAGTTTGTTTCTTTTTTAGAGAAAATTGA
17018	2	1	242276794	0.3013340	AATGTTTCTGTTTCTCTCAGTTTTAAGACA	CTGTAACTCCTGTGCTTTAGTTTCAAGACA	AGTGTTTATGTTTCTCACAGTTTCAAGACA
17030	2	1	237997245	0.5126560	TTTGTGGTGGCGTAAATTAGGAATAATGCA	CTCATCTTTGTGTAAATCAGGAATAATGCA	GGGGGGGGGATGTAAATTAGGAATAATGCA
17032	2	1	237998502	1.4331070	GGCAATAATATTTATTGCAGGCAAATTCTG	GACAACAATTTTTATTTCAGGCAAATTCTG	GACAGTAATATTTATTGCAGGCAAATTCTG
17034	2	1	238002730	2.3657150	ACCCACCACTCCCACAATAGATGCAACAAG	ATCCTCCCCTTTCACAATAGATGCAACAAG	CCCCTCCACTCCCACCTCAGATGCAACAAG
17038	2	1	238005462	0.3997190	CATTTTTTTTTTGAATTTAGTTGCAGGGGC	CTTTTTCTTCTTTTGTTTAGCCTCAGGAAC	GGGCTGTTCATTGTCCTTAGTTGCAGGGGC
17042	2	-1	239079665	2.4984231	ATTTCTCCCTGGTGTTGTAGGTTCATTTTG	GTTTTTTCCCTGTATCTTAGGTTCATTTTG	ATTTCTTGTCCATGTTGTAGGTTCATTCTG
17044	2	1	238896602	1.3020110	TAATTTCTTTGTTTCTACAGAGGTTGCAGA	CAGTCTCTCTATTTCTACAGAGGTTGCAGA	CAGTCTTTTTGTTTCCACAGAGGTCGCGGA
17046	2	1	238903383	1.3020110	ATGTGCTGTTTCTTTTGCAGGTACATGTAA	AATGGCTTTTTCTTTTGCAGGTACATGTAA	ATGTGCTGTTTCTTTTGCAGGTACATGTAA
17048	2	1	238939194	2.3630810	TGTGTGTTTGTCTTTTTCAGTTTATTGAGA	CATGTGTTTCTCTCTTCCAGTTTACTAAGA	GCCTTTCTGTCTGGTTTCAGTTTACTGAGA
17104	3	1	52019865	2.4984231	CTTCCCATCCCTGCCCCCAGGAACATTGGA	TTCCCACCTCTGCCCCCCAGGAACATTGGC	TCCTCTCATCTCTGCCCCAGGAACACTGGA
17128	3	-1	48511242	1.3020110	CACGTCTAGCTCTTTGGCAGGTTCGGAGCG	TTACACTGGCTCTTTGGCAGGTTCGGAGCG	CATGACTGGCTCTTTGGCAGGTTTGGAACA
17140	3	-1	63824175	1.5476660	TTTTCTTTCTTTTTCATTAGATATAGCCAG	TCCCTTTTTCTTTTTCATAGGTATAGCCAG	CTGTTTCTCTTTTTCATTAGATACAGCCAG
17142	3	-1	63823738	0.4149390	TAAAAAACCTTCTCATATAGAATGTAGCAT	ACTATCTTTTTTAAAAATAGAATGTAGTAT	AAAAGAACCTTTTCGTATAGAATGTAGCAT
17144	3	-1	63822034	0.3841830	AATATTTTTATGTCTTACAGAATATGATGC	AATATTTTCTTGTCTTTCAGAATATGACGC	AATATTTTTATATCTTTCAGAATATGATGC
17146	3	-1	63821066	0.3028150	CACTGTTTTATTATTTCCAGGGAACTAGAG	GTTTTATTTTGTCCCCCTAGGGAGCTAGAG	TACTGTTTTATTATTTTCAGGGAACTAGAG
17148	3	-1	63820899	0.3028150	TTTTTTTCTTGTTAACACAGCTGGAATTGA	TTGTTTTCTTCTTAACACAGCTGGAATTGA	ATTTTTTCTCATTAATACAGCTGGAATTGA
17150	3	-1	10359778	2.4984231	AGTGATATCTTTGGTTCTAGGTGTCAGTAA	CAGAATGTCTTTGGTTCTAGGTGTCAGTAA	AACTATATCTTTGGTTCTAGGTGTCAGTAA
17152	3	-1	10357120	0.4112070	GAGCTGTCCTCCCTTTGCAGCACGACGCCC	TAGCTGTCCTCTCCTTGCAGCATGATGCAC	AAGCTATCCTCCCTTTGCAGCACGATGCCC
17166	3	1	49060132	2.4984231	TGTGCCTCCTCCCTGCACAGGTGGGATCCC	TGGCCTCTGCTACCATACAGGTGGGATCTC	CCTGCCTCCTCCCAACACAGGTAGGAACTC
17168	3	1	49060306	2.4984231	CCACACCCACCCTTCCCTAGAGATCGTGGT	TTGGTTGTCTCCACCCTTAGAGATTGTTGT	TGGTGGTCGTCTTTTCCTAGAGATTGTTGT
17198	3	1	58302239	2.4984231	TAGCATTATTCCATATGCAGGTTGATGCCG	ATGTGTTGCTCCGTACCTAGGTCGGTGCCG	TAGTATTATTCCATACTTAGGTTGCTGCAG
17200	3	1	58302639	2.4984231	TTTTCTTGATCTTTCTGCAGTGGTCTTGTC	TTTTCCTGATCTTTATACAGTGGTCTGGTC	CATTCTTGATCTCTCTACAGTGGTCTTGTC
17202	3	-1	52004200	2.4984231	TCACACCTGAATCCCTGCAGGTCTGGGGCA	CTACGCCCGACTACCTGCAGGTCTTGGGCG	TCACACCTGAATCCCTGCAGGTCTGGGGCG
17206	3	-1	48643289	2.4984231	TCTGGTGGCTTCTTGACCAGGTGGGAGTGT	GTGGGTGCTCTCTTGTCCAGGTGGGAGTGT	GTTGATGGCTTCTTGTCCAGGTCGGGGTGT
17208	3	-1	48642213	2.4984231	TGGTTGATATCTGGTTCCAGGGAACAAAGA	CTCTTGATGTCTGATTCCAGGGAACAAAGA	CATTTGCTGTCTGGCTCAAGGGAACAAAGA
17210	3	-1	48641864	2.3630810	CATGTCCTCCTTGCATCTAGCTGTGGAGCT	CCATGTCCTTGTGTGTCCAGTTGTGGAGCT	AAACCTGCTCTTGCATCTAGCTGTGGAGCT
17220	3	-1	48638000	2.4984231	CACCCACCCCCCCACTTTAGGATGCGCCTG	CACCCTCCCACTTGCTTTAGGATGCGCCTA	TTGTCCCCTGCCCATTTCAGGATGCGCCTG
17222	3	-1	48637584	2.4984231	GCCTTCTCTCACCCTTAAAGGCACTACTCC	CTTTTCCACTTCTCTTGAAGGCACCACCCC	CCCTCCCCTGACCCTTGCAGGCACCACTCC
17224	3	-1	48637143	0.5149640	CCCTCTGCCTCACCCTGCAGGAGGTGGATG	ATCTCTGCCTCCCTCTGCAGGAGGTGGATG	CTCTCTACTTCACCCTGCAGGAAGTGGATG
17230	3	1	49713124	0.1729000	GTGCTACCCCATGTCCACAGACTGCTGAGC	CCTGCAACCCCTGTTCTCAGGCTGCTGAGC	CTACCCCATGTCCTCCTCAGGCTGCTGAGC
17232	3	1	49713321	0.5581560	TAATGCCCAGATGTCCTCAGGTCTGGGAGA	TGATGCCCAGGTATCTTCAGGTCTGGGAGA	TGACACCCAGATGTCCTCAGGTTTGGGAGA
17234	3	1	49713486	2.4984231	TTGGCCCTCCCTGCACCCAGACTGCTTTGG	CCGTCCCTCCCTGCATGCAGACTGCTTTGG	TCAGCCTTCCTTACACCCAGACTGCTTTGG
17256	3	1	51423636	2.3657150	CCCGTCCCTCTCTTTTCCAGTTTGTATTTC	ATCTCCTCCCTCTTTTCCAGTTTGTATTTC	ATCTCCCCTCTCTTTTCCAGTCTGCATCTC
17258	3	1	51425165	1.9777150	ATTGTCCTTTATTGCTCCAGTGCTACTATA	TGTTTTGGTTTTTGCTGCAGTGCTACTACA	ATTGTCCTCTCTTGCTGCAGTGCTACTACA
17264	3	1	5212185	0.4803600	AAATGTTTTATTTTGTTCAGTCAGGTCAAT	AAATATTTTATCTTGTTTAGTCCGGTCAAT	ACATGTTTTCTTTTATTCAGTCAGGTCAAT
17266	3	1	5213832	2.4984231	TGCCTTGTTTTGATTTAAAGATCTGGGACA	CTGCCTTGTTTTCATTAAAGATCTGGGACA	TTGTCTGTCTTGATTTAAAGATTTGGGACA
17268	3	1	5214329	2.4984231	GATCACTTCATTTTTTTAAGTTACATGATA	CACTTTGCTTTCTCTTTAAGTTACATGATA	AAATTGCTTTTTTTTTTAAGTTACATGATA
17270	3	1	5215699	0.3841830	AATATCTTTTCTTTTTAAAGGTGCTAGTGC	ATAATCTTTTCTTTTTAAAGGTACTAGTAC	AATATCTCTTCTTTTTAAAGGTACTAGTAC
17272	3	1	5216026	2.4984231	CCTTTTAATTCTTCTCATAGGAATCTGTCT	ACCAATTGTGTTTCTTCCAGGAACCTGTCT	CTTAATTCTGCTTCTTATAGGAACCTGTCT
17274	3	1	45746624	2.4984231	TTCTTTCCTTTCTTTTAAAGTCAAGAAAGA	TTTCTATTTTTCTTTTTAAGTCAAAAAAGA	CTTTTTTTTTTCTTTTAAAGTCAAGAAAGA
17292	3	1	33175671	2.4984231	TCTCTGTTGTGTCTGAACAGGAAGCAGTTC	TTCTCTCTGTGTCTGGACAGGAAGCAGTTC	TTCTGTTTTTGTCTGAACAGGAAGCAGTTC
17296	3	1	39107299	0.4112070	GATTTTTCTTTTAATTTCAGCAAGATCCAT	TCTGTGATTTTCCATTTCAGCAAGATCCGT	TTACAATTTTTCAATTTTAGCAAGATCCAT
17298	3	1	39108036	2.4984231	TAATTCTTTGCTTCTTCTAGTAATATCTGC	ATTCTCTTTGTCTCTTCTAGTAATTTCTGC	TTATTCTTTGCCTCTTCTAGTAATATCTGC
17300	3	-1	58417711	0.3681940	TTTTTGCATACCTGTGACAGGTGACAGTTC	TGTTTATATACTTGTGACAGTTGACAGTTC	TTTCCCCATACCTGTGACAGGTGACAGTTC
17302	3	-1	58417520	0.3946480	GGATCAACTCTTAATTGTAGGTTAGTCGAG	TGGTTAAATCTTAATTGTAGGTTAGCAGAG	AGATCATTGTGTAATTTTAGGTTAGTCGAG
17304	3	-1	58417355	2.4984231	GTTTATATTTTACTTTATAGATGGGCTTTG	GGCTGGTGTTTGCTTTACAGATGGGCTTTG	TGTTTGTGTTTTACTTCTAGATGGGCTTTG
17334	3	-1	49843430	0.5629000	GTCTGACCTTTCTCCTCTAGGAGCAGCACG	ATCTGATGTATACCTTCTAGGAAGAACATG	GCTGACCTGTCTTTCACTAGGAACAATTTG
17336	3	-1	64008199	0.3681940	TCCCTCTTTTTGCATGTTAGACATGGCTCC	GCGTGATTTGTGGCTTTTAGATATGGCTCC	CCGCCCTCTCTGGCTCTCAGACATGGCTCC
17338	3	-1	64005117	2.4984231	TGCCTTGGCTTTCTTGACAGGAGGGAGCTC	TTTGATCTTGAATTTGACAGGAAGGAGCTT	TGCCTTGGTTCTCTTGACAGGATGGTGCTC
17344	3	-1	63996631	0.0370150	ATTTTTTGTCTCTAAATTAGGGAACTGTCC	ATTTTCTTCTTCTTAATCAGGGAGCTGTCC	TCCCCTCCTCTTAATTATAGAGAGCTCTCC
17350	3	-1	47912776	1.9777150	AATAAGTATATTTTGTACAGCCATTAAGAC	ATACTCATTTGTTTGTGCAGGCATCAAGAC	AAAAGTGTATGTTTGTGCAGCTGTCAAGAC
17352	3	1	28357821	1.9777150	TCCTTCCAAATTTATTTCAGATTTTACCAA	GTAATTTTTTTTTATTTCAGATTTTACCAG	TTTTCTTTCCACTTTTTCAGATTTTACCAG
17354	3	-1	57570191	2.4984231	TCTATAATGTCTTCTTCTAGTTGGATTGGA	TCTGTGGTGTTTTCTTCTAGTTGGATTGGA	TCTATAATGTCTTTTTCTAGTTGGATTGGA
17356	3	-1	57569734	0.1729000	ATTTTTGTTTTTCTTTGTAGGTTTTAATGT	TTTTGGTTTTTTTCTTACAGGTTTTAATGT	TGTCTTTTTTTTCTTTGTAGGTTTTAATGT
17358	3	-1	57563114	2.4984231	CTGAAACAATTTTTCCCCAGGGTCTTATTT	TTGGAAAAAATTTTCCCTAGGGTCTCATTT	TTTAAACAATTTTTCCCCAGGGTCTTATTT
17360	3	-1	57561400	0.3681940	GCCTTACCTTTTATTTCCAGCTTCTGGTAG	GGTTTAGCCTTTATCCCCAGCTTCTGGAAG	ATCTTAGCTTTTATTTCCAGCTTCAGGAAG
17364	3	-1	53275261	0.5629000	CACCATCCATCTCCCGGCAGGGCCATGCAG	CATCCTCCCCACCCCCACAGGGCCATGCAG	ATCACTCATCCCCTGGACAGGGCCACGCGG
17366	3	-1	53274364	0.1729000	GTGGCCTTCTGTTATGACAGAAACAAGCTT	CCGGATCTCTCTTGTGACAGAAACAAGCCT	GTGGCTCTCTCCTACGACAGAAACAAGCTT
17368	3	-1	53267290	0.5581560	TCTCTGCCCCCTGTCCCCAGTTGGCATGCC	TGTGCTGCCTCTGTCCCCAGCTGGCACACC	ACTGTTGCCTCTGTCCGCAGCTGGCACGCC
17372	3	-1	53264637	0.5581560	TCCCACTCTCTTCCTCACAGATAGCCACCC	GCCTTTGCTCCTGCCCACAGATAGCCACCC	GCTTGCTCTCCTCCCCACAGATAGCCACCC
17374	3	-1	53263452	0.1729000	CCTGTCCCACCTGCCCCCAGGTGAGCATCG	TCTGGCCCTCCTGCCCTCAGGTGAGCATTG	ACACTATCGCTGTCCCCCAGGTCAGTGTCG
17376	3	-1	53263153	0.5581560	TCCTTTCCCCCACACCCCAGGGGAAGACGG	GCCTCTTTTCAATACTCCAGGGGAAGACGG	TATTCTCTCCCACACCCCAGGGGAAGATGG
17378	3	-1	53262375	0.5581560	TTTATCTGTTTCGGTCTCAGGGTATCTGCT	TTTATCTGTTCCAATCCCAGGGCATTTGCT	GTCATGCTGTTTCATTCTAGGGCATCTGCT
17380	3	-1	53262165	0.5581560	ACCCTCTGTGTCACCCCCAGGTGGTCCTGA	TGTCCCCATGTCACCCGCAGGTGGTCCTGA	GGCTCCGGTGTCATCTCCAGGTGGTCCTGA
17382	3	-1	53260894	0.5126560	CCGTGTGCTCTCCCTCACAGAAAAGATCAA	ACTCTGGTCTTCCCTTGCAGATAAGATCAG	TGGGTTTTCTCCCCTCACAGAGAAGATCAA
17390	3	1	10167307	0.3784570	CACCAGTCTCTTTTTCTCAGATATGTCTTG	TATTAGTCTCCTTTTACCAGATATGTCTTG	CATCAGTCTCCTTTTACCAGATATGTCTTG
17392	3	-1	10019130	2.4984231	GTGTTGGTTGTATTTTTCAGTCAAGTCCTA	CTTTGTCTTGTGTTTTTCAGTCAGGTCCTA	GTTTTGGTTGTATTTTTCAGTCAAGTCCTA
17394	3	-1	10018734	2.4984231	CTTTTTTTTTTTTTTACTAGTCTTTCTTGA	TTTTCTTTTTTTTCTGCTAGTCTTTCTTAA	AAAGCTCTCTTTTCTACTAGTCTTTCTTGA
17396	3	-1	10016172	0.4803600	TGTTTGTGCTTTTGTCTTAGATCCTACTAT	TTCTTCTGTGTTTGTCTCAGACCCCACCAT	ATTTCTTGTTTTTGTCATAGATCCCACTAT
17398	3	-1	10015393	2.4984231	GAACTTTTTCTTCTCTGCAGCCAAGGTCCC	GTTTTTTTCTTTGCCTACAGCTAAGGTCCC	ACTTTCTCTCTTTTCTGCAGCCAAGGTCCC
17416	3	-1	3215945	2.4984231	CTATATATGTTTTTATATAGTACCTAGGTG	GACTCTGTGCTCTTGAGTAGTACCTGGGAG	ATCTATGTGTTCTTGTATAGTATCTGGGCG
17418	3	-1	3214609	2.3451359	TTTTAAAATTTTCTTGGAAGCAATGTACAG	GTCCATTTTTGTCTTTGAAGTAATGTGCAA	TTTAAAATTTATCTTGGAAGTAATCTACAG
17424	3	1	50289529	0.0700470	ACCTGTGCCCTCTGTTCCAGGTGCTGGGGA	ATCTCTGCCCTCTGTTCCAGGTGCTGGAGA	GTCTGTGTTCTCTGTTCCAGGTGCTGGGGA
17426	3	1	50289826	0.3784570	TCCTGGTCCCTGGCTATCAGGATCATCCAC	TTATGACCTCTGTTTATCAGGATCATCCAT	TCCTGACCCCTGGCTGCCAGGATCATCCAC
17428	3	1	50290453	0.3841830	CCACCCGCCACTGTGCCCAGGACGACGCCA	ACCTCCATTTCTGTGCTCAGGATGATGCCA	CACCTCATCACTGTGCCCAGGATGATGCTA
17440	3	-1	28379527	0.5629000	CATTTTCCCTACTTAACTAGAATAAAGACA	CATTTTCCCTACTTAACTAGAATAAAGACA	CATTTTCCCTACTTAACTAGAATAAAGACA
17442	3	-1	15642701	0.4373540	CCCTGTTCTTCGTTCCTCAGGATGTGGAGT	CTTTTCCCTCCTACCCTCAGGATGTGGAGT	CCCCTGTTCCTGCCCCCCAGGATGTGGAGT
17452	3	1	20017090	0.3784570	TTGTAGTCCTTTTCTTTCAGCTGCTTTTCT	ATAGATATTTTCTTTTTCAGCTGCCTTTCT	CAGATATTTTCTTCTTTCAGCTGCTTTTCT
17454	3	1	20017536	2.4984231	GCTGTTTCTTTGTTTAACAGGAGTCCTTTG	CCTTTTCTTCCTTTTAACAGGAATCCTTTG	CTGTTTCTTTGTTTCCCAAGGAGTCCTTTG
17464	3	1	50681837	2.4984231	GTTTTCTCTTTCTGGCCCAGCCTGAAAACC	TCTTTCTCTTCTGGATACAGCCTGAAAACC	GCTTTCTCTTCCTGGCCCAGCCTGAAAACT
17466	3	1	50683138	0.5581560	CTGTCCCTCTGCCCTGGCAGCCCCTGAGGT	TATGCCCTCGGCTTTGGTAGCTCCTGAGGT	TGTGCCCTCTGCCCTGGTAGCTCCTGAGGT
17472	3	1	47868834	1.4331070	TTTTGTTCTTATTTTCTTAGCTTCTAGGGA	ATTCATTCTTATTTTCTTAGCTTCTAGGGA	TTTTGTTCTTATTTTCTTAGCTTCTAGGGA
17494	3	1	41268696	2.4984231	ATATATATATATCTTTCTAGCTCATCATAC	ACAGTTCCATCTCTCTCTAGCTCATCATTC	TTATATACACATCTTTTTAGCTGATCATTC
17496	3	1	41279504	2.3657150	CTTTGTGCATGTTTATCTAGACTGCTGATC	TCTTGTACCCATTTATATAGACTGCAGATC	CCTTGTACCTGTTTATCTAGACTGCTGATC
17520	3	1	69150987	0.3681940	TTTTCTTCCTCATATTTCAGGTTTCTGAGT	TCTCCGCTTTCCCACCCCAGGTTTCTGAGC	CTCTTTTCTTCATATTCCAGGTTCCTGAGC
17536	3	-1	69120768	1.9777150	GATTGTTTTTATTCCCACAGGCCTTGTCTG	GATTGCTTTTCTTTTCACAGGCATTATCTG	GTTTTTTTTTATTCCCACAGGCCTTGTCTG
17538	3	-1	69117159	0.3028150	TTTAAATATTTTTCCTGTAGGCCTAAAGAT	TAATACAATGTTTTCTCTAGGCCTAAAGAT	AAATATAATTTTTCCCATAGGCCTAAAGAT
17540	3	-1	69113262	0.3013340	GTTCCTTTACTTGTATTCAGACATTTCAAC	GTTCCTTTACTTGTATTCAGACATTTCAAC	ATTCCTTTACTTATAAGCAGACATTTCAAC
17542	3	-1	69112654	0.4112070	GCTTTTTTTTTTTTTTGTAGAATTTCATAT	TCTTTTTTTTTTTCTTGTAGAATTTCATAT	ACTAGCTTTTTCTTCCGTAGAATTTCATAT
17544	3	-1	69112288	0.5629000	CCTTCAAATTGTTTTCCTAGATATCTCTTC	CCTTTAAAACATTTCCCTAGATATCTCTTC	CCTTAAAATAATTCTCCTAGATATCTCTTC
17546	3	-1	69105966	1.5476660	GTATTTTCTCCTCCCTTCAGCTGTGTGTGC	TGCCTTTATTTTCTCTCTAGCTGTGTGTGC	TATTTTCTTCCCCTCTTCAGCTGTGTGTGC
17548	3	-1	69105214	0.3013340	TCTCTCATCATAATCTTTAGGCAAATGAAA	GTGTTCACTACTTTATTTAGGCAAATGAAG	CTGCTCATAATTATATTTAGGCAGATGAAA
17550	3	-1	69105056	2.3657150	AAAGTAATTTTGTTTTCTAGTCGGTAACCT	AAAATAATGTTGTTCTCTAGTCAGTAACGT	AAAATAATTTTGTTTTCTAGTCAGTAACCT
17566	3	-1	127500738	2.4984231	CTCCCTTCTTGTCTCTGCAGGGCCCTCATC	GCTCCCTTCTTATCCTCCAGGGCCCTCATC	GTTCCCTCTCACCCCTGCAGGGCCCTCATC
17570	3	-1	127414033	1.9777150	CCCTCTCCTTCTTCCTCCAGGTCGACATTT	ACAGAATCTCCTCCTCTCAGGTTGACCTGT	CTCTCTCTCTTCTCCTGCAGGTGGACCTCT
17574	3	1	148714086	1.9777150	TCTGGATTTTATTTTGACAGAAAAGTTTTA	TCTGGAACTTATTTTTACAGAAAAGTTTTA	TCTGGGTTTTATTTTGTCAGAAAAGTTTTA
17576	3	1	148714526	2.4984231	TCTTTCTCCCCTTTGATCAGGTCCTAGCAA	TGTCTTTCTCCTTGAACCAGGTCCTCTCAA	CCCTCCCCCCTTTGAATTAGGTCCTAGCAA
17578	3	-1	112277264	0.4112070	TTTCTTTCTGCTTTTTTTAGGAATCAAAGT	ATTCTTTCTGCCCTCTTTAGGAATCAAAAT	ATTCTTTTTGCTCTTTTTAGGAATCAAAAT
17580	3	-1	112272176	0.4373540	TACTTTTAAATCCTGAATAGTTTGTGGCAG	TCCTTGCAATCCCTGCATAGTTTGTGGCAG	TCCTTTTAAATCCTAAATAGTTTGTGGCAG
17582	3	-1	112269109	0.4041040	GCTTTTCACTGTTTTTAAAGGGCTACAGGG	GTTTTCCACTGTTTTTAAAGGGCTACAGGG	GCTTTTTGCTCTTTTTAAAGGGCTACAGGG
17596	3	-1	112253184	0.5629000	TTTTTTTTTTTGGCTTCTAGGCATGCTGAG	TAAGATTTGTTTGCTTTCAGGCATGCTGAA	ATTTGTTCTTTTGCTTTTAGGCATGCTGAG
17610	3	-1	98237839	2.4984231	GGCAATTGTTCTTGTTCCAGAGTCATTTGA	AGTCATTGTTCTTGTTCCAGAGTCATTTGA	CATTGTTATTCGTGTTCCAGAGTCGTTTGA
17650	3	1	186502350	0.1729000	TTATTTTTTCTAACTTACAGAGCAACTGGA	GTTTCATTATTAACTTACAGAGCAACTGGA	CTTTTGTGTGTGATTTACAGAGCAACTGGA
17652	3	1	186503669	2.3630810	AATTAAGGCTTGGGTTTTAGATCCAAAAGG	CTACCATTTTTGGCTTTTAGATCCAAAAGG	TAAAGGGTTTTGGCTTTTAGATCCAAAAGG
17654	3	1	186503950	2.4984231	TATGACTTTGTTTCTAACAGCTCCAAAATG	TATGACTTTCTTATTAACAGCTCCAAAATG	TGTTTGGCTTTCTTGGTCAGCTCCAAAATG
17662	3	1	186505589	0.5629000	AACATGCCATTGTGTTTCAGGCTCGCGGGA	AACCTCTTTATTTCATTCAGGCCCGTGGGA	CATATACCATTGTATTGCAGGCTCGTGGGA
17678	3	1	169693393	2.4984231	TTAATATTCATATGTTGCAGGAAGTTGGTG	TTAATATTCCTATGTTGCAGGAAGTTGGTG	TTAATGTTCTTACTTTGCAGGAAGTTGGTG
17680	3	1	169694731	0.1729000	ATAATGAATTTCTTCTTTAGCTTCAAAAGC	ATAACCAATTTCTTGTATAGCTTCAAAAGC	ATGACAAATTTCTTCTTTAGCTTCAAAAGC
17684	3	1	135974695	0.4112070	TGATCTTTGTTCCATTGTAGGGAAAGCTAA	AACAGATCCTTGTGTTGTAGGGGAAGCTAA	TTGTTGTTGTTGCATTTTAGGGAAAGCTAA
17686	3	1	136002676	2.4984231	TTGCTTTTCTGTTTTGGCAGAGGAATGTTA	TTGTTTCTCTGTGTTGGCAGAGGAATGTCA	TTGCCTTTCTCTTTTGGCAGAGGAACGTCC
17698	3	1	184017636	2.3657150	TGCTTCTCCCAACCCTCCAGTCTGAAGAGG	TTCTTCCCCTAACCCTCCAGTCTGAGGAGG	CTTCTTCCCCCAACCCTCAGTCTGAGGAGG
17700	3	1	184018065	2.4984231	CCCTGTCGTCTCTTGATCAGGAGAAGGATA	GCATTAACATCCCCTATTAGGAGAAAGATA	CTCTAACATCTCCTGATCAGGAGAAGGACA
17702	3	1	184019322	2.4984231	AAGAACTCTTTTCTTTATAGCGTTTTGCTG	GGCACATGCTGTTTTCCTAGTGTTTTGCAG	AAGCACTGGTTTCTTTACAGCGTTTTGCTG
17704	3	1	184020155	2.4984231	TGTTACTTTTACTTTTGTAGTTGTGTGAAT	TACTACTTTTGACTTTGTAGTTGTGTGAAT	TGTTGTTTCTGTCTCTGTAGTTGTGTGAAT
17706	3	1	184020464	2.4984231	TGTACGGGCTCTCTCCACAGGGTAGTACAG	TGTGACCGCTTCCCCCACAGGGTGGTCCAG	GACGTGATGGCTTTCCTCAGGGTAGTACAG
17708	3	1	184020787	2.4984231	ACCCTCTGACTTCTCTTCAGCTGGACATCA	ACCCTCTGGCTTTTTTTCAGCTGGACATCA	ACTCTCTGACTTCTCTTTAGCTGGACATCA
17710	3	1	184021105	0.0133410	TCCTCTCCCTCCTGTTGCAGGGTTTGGGGG	GCCTTCCCTCTCTTATACAGGGTTTGGTGG	TTTCTCTTTCTCTCGTGCAGGGTTTGGGGG
17712	3	1	184021428	2.4984231	TAGATTCTTCCCTGGTATAGGAATGTTGAG	GACAGTCTTCCTTGTCGTAGGGATGCTAAG	TAGATTTTTCCTTGGTGTAGGAATGTTGAG
17714	3	1	184021732	2.4984231	AATCTGTTTGCTCTTTGTAGTCAGGAGCTC	AGCCTGCTTGCTCTTTGCAGTCAGGAGCTC	GATCTGTTTGCATTTTGCAGTCAGGAGCCC
17716	3	1	184022089	0.3946480	CCTTTCCATGGCTTTTGCAGGCTAGGCTTG	TTTATCTTCTGACTTTTTAGGCTAGGTTTG	CCTCTCACTGGCTTTTGCAGGCTAGGCTTG
17726	3	1	184025399	2.4984231	GTAATGCTTAACATTTCCAGGTACCAATAA	GTAATGTTTCTTGTTTCTAGGTACCAATAA	GTAATGGTTAACATCTCCAGGTACCAATAA
17738	3	-1	107776416	0.5629000	AATTTTATTTGTTTTTACAGCGTGTATACC	TATTTCATTTGTCTCTACAGCATGTGAGCC	AATTTCACTTGTTTTTACAGAGTGCACCCC
17740	3	1	158314648	0.3762760	TACTTCCTGATATTCTGTAGCATACAGATG	TACCTCCTAATATCCTGTAGCATGCAGATG	CACGCCCCAATATCCTGCAGCGCACGGACG
17742	3	1	158315866	0.3681940	TACAATTTGTTTACCTGTAGGGTCAACTTT	ACAATTTCCTTTGTCTCTAGGGCCAACTTT	CGATTTATATTTGCCCCCAGGGTCACCTTT
17746	3	-1	131219365	1.9777150	GCTTTGGTTTTAATTGCCAGGTTCCTTTAG	TATATTATATTTGTTGGCAGGTTCTTTCAG	GATTTGTTTTTAATTATCAGGTTCCTCTAG
17748	3	-1	131217121	1.9777150	TTTTATGTTTGTTTTTTTAGGTACAAGACT	GGTTTTATGTTTGTTTTCAGGTACAAGACT	TTATATATTTGTTTCCTTAGGTACAAGACT
17750	3	-1	131208924	0.5149640	ATGTGCTGCTTTTCCTCTAGAAAGCTACAT	TGTGCTGCTCTTCCCTCTAGAAACCTGACT	GTGTACTGCTTTTCCTCTAGAAATCTACAT
17752	3	-1	131206584	0.0676470	TTCATTTTCTTTTCATAAAGGCACTCCTCT	TCGTGTTCTTTTTCATGCAGGGACCCCTCT	ATTGTTTTCTTTTCATAAAGGCACTCCTCT
17756	3	-1	131188617	0.3681940	ACTTTAGTTTTCTCATTTAGGATATTGGCA	CTTTGTCTTTTGTTATTCAGGATATTGCCA	ATTTTGGTTTTCTTATGTAGGATGTTGCTA
17758	3	-1	131187012	2.4984231	GGTTTTATTTCATGCTTTAGGTGTGGAGAA	CTCCTCGTTCCTTGTTGCAGGTGTGGAGAG	GATTTCATTTCTTACTTTAGGTATGGAGAA
17760	3	1	179287852	0.3681940	CATGTTTCTGACTCTTACAGGTGGATTTTC	GCCATATTTTAACGTCCCAGGTTGATTTCC	TATGTTTTTGACTTTTCCAGGTGGATTTCC
17762	3	1	179291154	2.4984231	TTACTAATCTTATATTCTAGTTGAAGACTG	CTCTGACTCTTATGTTCTAGTTGAAGACTG	GTATTAATCTTATATTGTAGTTGAAGACTG
17764	3	1	179292155	2.4984231	CTTTTTCCCCTCTTCTCAAGTGGAATACTA	GTCCTTCCTCCCTTCTCTAGTGGAACACCA	TCTTTTTCCCCCTTTTCAAGTGGAATACTA
17766	3	1	179294002	2.3630810	TCCTTAATGTTTTAAACTAGATTTGCTAAT	TCCTTAATGCTTTAAACCAGATTTGCTAAT	TCCTTAATGCTTTAAACTAGATTTGCTAAT
17768	3	1	179294405	2.4984231	TTGTTTCATCTGTTTCATAGGCATTGTGAA	TTGTTTGATTTGGTTCTCAGGCATTGTGAA	TGTTTAATCTGTTTTCATAGGCATTGTAAA
17776	3	1	179301138	2.3630810	TTCTTGTATTTTTATCCTAGGGTCTCTATG	TGATTCTGCTTCTCTCCTAGGGTCTCTACG	ATTTTTGTTTTTTATCCTAGGGTCTCTATG
17778	3	1	179304331	0.4112070	TGCATATTCTTCTATTTCAGAGTATGCGGT	TTCTTCTTCATCTGTTGTAGAGTATGCGGT	TACTTCTCTCTCTATTTTAGAGTATGCGGT
17780	3	1	100438816	2.4984231	TTTTTTTTTTTAAATTCCAGATGGAGATCT	ATTTTTCTTTTGAATTTCAGATGGAGATCT	TTTTTTTTTTTAAATTCCAGATGGAGATCT
17786	3	1	100463674	2.4984231	GTGTGTGTGTGTGTTTTCAGGTCAGATGTA	GCCTGTATTTTCTTTCGTAGGTCAGATGTA	CTTGGTTTGTTGTTTTTTAGGCCAGATGTA
17788	3	1	180651119	2.4984231	AATGTTTTTGTGTCTTGCAGGGATTTATCA	CAACTTTTTGTTTTATGCAGGGATTTATCA	ATGTTTTTGTTTTTTTGCAGGGATTTATCA
17790	3	1	180652923	0.3841830	CACCTTTTCTAATCCTTCAGTTGGCAACCA	TAATTCTTCTAATCCTTCAGTTGGCAACCA	TTCCTTTTCTCATCTTTCAGCTGGCAGCCA
17792	3	1	180665650	2.4984231	GCATTTTTTTTTCTTCTCAGGTATATTCAA	GGAATGTTTTTGCTCCTCAGGTATATTCAA	TTTTTTTTTTCTCTTCTCAGGTATATTCAA
17794	3	1	180666132	2.4984231	AGTATTTTGATGTCTTTTAGTTTTATGTCA	AAAAGAATTTTGTCTTTTAGTTTTATGTCA	AGTATTTTGATGTCTTTTAGTTTTATGTCA
17796	3	1	180666506	2.4984231	ATAAATTGATTTCTCTCTAGGTGTGCTAAT	CCAAATTCATTTCTCTCTAGGTGTGCTAAT	ATGAATTAATTTCTCCCTAGGTGTGCTAAT
17800	3	1	122123102	0.7920950	TTGTCTGGTTTTTCTCATAGGCACTTACAA	GATTCCTGTTTTCCCCACAGAGTCTTACAG	TTGTCTTGTTTTTCTCATAGACACTTACAG
17804	3	1	142729654	1.3020110	TTTATTTTTGATACTTGTAGACGAGATCAT	TTTTGTTTTGATACTTGTAGAACCGATCAT	TGACTTCTTAATAATTGCAGACCAGATCAT
17806	3	1	142731061	2.4984231	TTGTTTTACTTTTCCTGAAGATGGATGCAT	TTTTAAAACTTTATCTGAAGATGGATGCAT	TTCTTTTACTTTTCCTGAAGATGGATGCAT
17808	3	1	142733150	1.5476660	GTATGCTTTTTATTTCTTAGCCTCTTCTGG	CTCTTTGCTTTTTTTTATAGCCTCTTCTAG	CTTTTTACTTCTTTTTATAGCCTCTTCTCG
17810	3	1	142735096	2.4984231	ATATTTTCATGTGTATTTAGGAGGATGAAA	ATATTTCGTTACGTATTTAGGAGGATGAGA	ATATCTTCATGTGTATTTAGGAAGATGAAA
17822	3	1	183905182	0.7920950	GCTTTTCTTATCGCTTACAGACTGTGGAAC	GCTTTTCTTATCACTTACAGACTGTGACAC	GCTTTTCTTATCGCTTACAGACTGTGGCAC
17824	3	1	183905449	2.3657150	CGATGTGTTTGGACCCTTAGACAGTGAATG	TGTGTTTGGAATTCACTCAGACAGTAAATG	GTTGTGTTTGGACCTTTAAGACAGTGAATG
17852	3	1	128971121	2.4984231	CTTTGGTCATTTCTTCTTAGGCCCGTGTAT	TAATGGTTGCTTCTTCACAGGCTCGGGTCT	TCTTGGTTGCTTTTTATTAGGCTCGTGTAT
17854	3	1	128971463	2.4984231	TTCTTTCTTGATTAACACAGGGGGAGCACC	GGCTTTTCTGATTCCCACAGGGGGAGCACC	TTCTTTTTCGACTAAAACAGGGGGAGCACC
17856	3	1	128973508	2.4984231	CAATGCCTTCTTCCCTGCAGCCTAACAAAA	GTGCCTCCTTTCCCCGGCAGCCTGACAAAA	AATGCCTTCCCCTCCTGCAGCCTGACAAAG
17858	3	1	128974908	2.4984231	ATGTGTCCTGTTGCCCACAGCACCTGCTGA	ACAAGTCCCACTGCCCGCAGCACCTGCTGA	ATGTGCTCTGTTGCCCGTAGCACCTGCTGA
17860	3	1	128982744	2.4984231	TGCACGTCTATTTCATTTAGGTGGTGGTTG	CATTCAGGTCTCTCTCCCAGGTGGTGGTTG	CACATGTCTGTTTGACTCAGGTGGTGGTGG
17866	3	1	128994034	2.4984231	ATTGGGATTTCTCATTACAGAGGCTGTGGG	TGCTGGGATTTTCCCTACAGAGGCTGTGGG	GCTGGGATTTCTCCCTATAGAGGCTGTGGG
17868	3	1	155615713	0.3681940	GATTGTTCCTTAAATCACAGTGCTATTATC	CTCTTCCAATCAATCCACAGGGCTATTATC	TCTCTTCCTTAAATCCACAGTGCTATTATC
17892	3	-1	149469272	0.5581560	TTTTTACTTTTCTTTCTCAGGAAAACTCAA	CACCACCACCACCACCTTAGGAAAACTGAA	GTTTTTTTCTGCTTTCCCAGGAAAACTCAG
17898	3	-1	149093556	2.3310280	TTTGTTTGTTTCCTAACCAGATGCTCCTGC	TCTGTTTGCCTTCTGAGCAGATGCTCCTGC	AATGCCTGTTTTCAAACCAGATGTTCCTGC
17900	3	-1	149093375	2.3310280	GTGTGTCTGCTTTTCCCTAGATGCTTTCTT	TTGCTTTTTCCTTTCCATAGATGCTTTCTT	ACTCTTTCTCCTCTTCCCAGATGCTTTCTT
17910	3	-1	183585848	2.3451359	CTGTTATTTTTGCCCCATAGGTTTAACTTC	TGCTTACCTACGCTCCACAGGTTTAACTTG	CTCTCATTTTCCCCTTAAAGGTTTGACTTT
17912	3	-1	183584553	0.4803600	ATATATCTAATTTTATATAGTTTACAGGCT	TACTTAAACATTTTCTCTAGTTCACAGGCT	TTGTGATATGTTTTATATAGTTTACAGGCT
17914	3	-1	183562114	2.4984231	TATAAATATTTATTTTGTAGGTATTATAGC	CCTTCAATTCTGTTTTGTAGGCATCATAGC	TATAAATCTTTATTTTGTAGGTATCATAGC
17918	3	-1	183551377	2.4984231	TGTTTCTTGCTGCCTTTCAGGCCCTGAAAG	TTTATCTTCCTGGCTTCTAGGCCTTAAAAG	TCTCTTTTGCTGGCTTTCAGGCCCTAAAAG
17924	3	-1	120134874	2.4984231	TTTATGATTGTATGTTTTAGGAAGAGCTAA	CTTTATGATCTGTGTTTTAGGAGGAACCTA	TTTATGACTTTGTGTTTTAGGAAGAACTAA
17926	3	-1	120130830	0.3841830	CTCTTTTGGGTCTGTTTCAGCAATGCAAAC	CTCCTGCTGGTCTGTTTCAGCAATGCAAAC	CCTCCTTGGGTCTGTTTCAGCAATGCAAAC
17928	3	-1	120129831	2.3630810	TTTCTCTTTTTGTCTTGCAGAGAAGAAATC	CTCTTTTCGTTTTTTTGCAGAAAAGAAGTC	GTCCTCCTTTTGATTTGCAGAGAAGAAATC
17930	3	-1	120128509	2.4984231	CATCCTCCACTTTCCTGCAGTTGTTTGCTA	CATTCCTCTCCTCCCTGCAGTTGTCTGCTA	CTCCCTCCCCTCTCCTGCAGTCGTTTGCTA
17932	3	-1	120123818	2.4984231	TCTTGTCATGCCCTTTCTAGAACTTTGATA	GCCTCGTCATCTCTCTCTAGAGCTTTGATA	TCTCTTCATCCCCTTTCTAGAACGTTGATA
17946	3	-1	113442388	0.3841830	CTTTATGTTTTCCTTGGCAGCCTATTTCAA	CTTTGTATTTTCTGTGGCAGCATATTTCAA	TTTTATGTTTTCCATGGCAGCCTATTTCAA
17954	3	-1	185643414	1.9777150	AGGAGGTCTTTGTCTTGCAGGTCTAGATCC	GACTTCTGTTTTACATTCAGGTCTAGATCC	TTGAAGCCTTTGTCTTACAGGTCTAGATCC
17956	3	-1	185641772	1.5476660	AAACTTTTTTTTTTCCCTAGGCAAATCCTG	ATCTCCTTTGTGTTTTCTAGGCAAATCCTG	ATTTATTTTCCCATTTCTAGGCAAATCCTG
17958	3	-1	185639914	0.3028150	AATTTATTTACCTTTTGAAGGCTAAAGAAC	ATTATTTTTATCTTTTGAAGGCTAAAGAAC	ACTTAATGTATCTTTCGAAGGCAAAAGAGC
17960	3	-1	185638975	1.9777150	GAATATTTTTTTCTTCATAGTGGCAGCTCT	TAGAATGTTGTCGCTTACAGTGGCAGTTCT	AGGTATATTATTATTCATAGTGGCAGCTCA
17962	3	1	100057928	2.4984231	TCTTTTGTCTTTGTTCTCAGCTTTCCGCTT	TTTTTTTCTTTTTTCCCCAGCTTTCCGCCT	GGGTCTCTGTTCGCCCGCAGCTTTCCGCCT
17964	3	1	100059914	2.4984231	GTTTCTTCTCTCAATGAAAGGCTCTATCCC	GTGTATTTCTTCAATGGAAGGCTCCATCCC	TGTGGTTCTCTCAACGAAAGGTTCCATTCC
17972	3	-1	183963600	0.4112070	ATCATCTTGTCTTCTTCCAGACACAGAGAT	ACCATGTTATCTTCTTCCAGACACAGAGAT	ACCGTCCTGTCCTTTTCCAGATACAGAGAT
17980	3	-1	186518984	0.5629000	CCTCCTTCTCACCCCGCAAGTCGCCCAAAA	CACTTCCCTCTGTCCTCCAGCCGTCCAAAG	TTGTTTTTTTTTTTCCCCAGTCGCCCAAAA
17982	3	-1	186515403	0.7920950	ATAAAATTTAATTTCTACAGCTTCCTAATC	TTAAAATTTAATTTCTGCAGCTTCCTAATC	ATAAACTTTAACTTCCACAGCTCCCTAATC
17992	3	1	150276172	1.9777150	TTTTTTTTTGTCATTTTCAGGGAATCTGGG	TTTAATTTTTCTTTTTTCAGAGAATCTGGA	TTTTTTCTTATCATTTTCAGGGAATCGGGG
17994	3	1	150280326	2.4984231	ATAATTTCTTTTGAAACCAGAGTAAATATT	GTATTTTCTTTTGAAACCAGAGTAAATATA	TAATTTCTTTTTGAAACCAGAATAAATGTT
17996	3	1	150281299	0.4112070	AAAAAGAAATTTTATTGCAGCTTCTAAAGA	ATAAAATATTTTTGTTGCAGCTTCTAAAGA	AAAATTTGTTTTTATTTTAGCTTCTAAAGA
18006	3	-1	148895766	0.5629000	AAACCATATGCTTTCCCTAGCTATTAATGG	ATATATCACATTTCCCTCAGCTATTAATGG	AAACCATGTGCTTTCCCCAGCTATTAATGG
18010	4	1	1309182	2.4984231	CTCTGTTGTGTGTGGCTCAGGCGGTGGAAT	CTGTGTCTGCTATGACTTAGGCAGTAGAGT	GTCTCTGCTATGTGTCTCAGGCGGTGGAGT
18012	4	1	1321412	0.0179180	CGTCTTGTCTTTGCCCTCAGAGCTGCCTGG	ACTCTTGTCTTTTCCCTCAGAGCTGCCTAG	TGTCTTGTCTTTACCCCCAGAGCTGCCTGG
18014	4	1	1326542	2.4984231	GCCAAAATGTTGTTTTTTAGACATGCAAGA	GCCAAAATGTTGATTTTTAGACATGCAAGA	CGACCCAAAATGTTTTCTAGACATGCAAGA
18018	4	-1	1222131	0.3784570	TGTGTGCTTTCTCGCTGCAGGTCCTGAACG	CCTGTTTTCTCTCAATGCAGGTACTGAATG	CGTGGCCCCTCCGCCGGCAGGTGCTGAACG
18020	4	-1	1219354	0.3841830	CCGTGTCCTTGTCCCCACAGGCATTGCCGT	TGTCTCCGTGTGTTTCGTAGGCATCGCAGT	CCGCGCGTCTGTGTTCCCAGGCATCGCTGT
18026	4	1	2502383	1.3020110	TGAAATACTTTCTTTTGAAGCTGGAGATGA	TGAATTGCTTTATTTTGAAGTTGGAGATGA	TAAAATGCTTTATTTTAAAGCTGGAGATGA
18028	4	1	2513680	0.7920950	TTTCTCCTTCTGTTTACAAGATTGTTGACG	CCCCTCTCCACCCTCTTCAGATTGTTGAAG	TTTCTTCCTTTTTTTAAAAGATTGTTGACG
18030	4	1	2514162	0.1729000	AATGTGACCTCTTACCTTAGAAAGAAGAAG	AAATGTGGCTTTTTCCTTAGAAAGGAGAAG	AGCATGGATTCACACCTTAGAGAGGAGGCG
18038	4	-1	1705427	0.4112070	GCATTTTCCTTTTATTGCAGCTTTACCACT	GCATTTTTATTTTGTTGTAGCTTTACAACT	ACGTTTTCATTGTATTGCAGTTTTACGACT
18040	4	-1	1701797	0.0133410	AATATTTATTTTGCCCTCAGATATAAAAGG	GTATTTTATTCCGTTCTCAGGTACAAAAGA	AATATTTATTTTGCTCTCAGATATAAAAGA
18042	4	-1	1701428	2.3657150	TTAATCTGTTGTTTTTTCAGTTCTGATTCA	TTAATCTTCATTCTTTTCAGTTCTGATTCA	TCTGTCCATCTCGTCTCTAGCTCTGACTCC
18044	4	1	2886239	2.4984231	TTTGTTTTTCTTTATTTCAGGTCTTGGTAT	TGTGTTTTTCTTTATTTTAGGTCTTGGTAT	TTGTTTCTCTTCTATTTCAGGTCTTGGTAT
18046	4	1	2895737	2.4984231	TTCAGTCATTTTCCCCACAGACCAGAGTGA	ACTCAGGCATTTTCCCGTAGACCAGAGTGA	GTCAGTAATTTTTCTTACAGACCAGAGTGA
18048	\N	\N	\N	\N	TTTTATTTTTTTATTTTCAGGTTAAGATCA	GTTTGCGTCTTTATTTGCAGGTTAAGGTCA	TTTTATTTGCGTATTTTCAGGTTAAAATCA
18058	4	-1	3526778	2.4984231	CTCCTCCCCTTCGTTCGCAGCTGCATCTTC	CCTCCTTTCTTCTTGGGCAGCTTCATCTGT	CTTCTGCTCTTGTTCTGTAGCTTCAACTTT
18060	4	-1	3521920	0.1729000	GAACCTCCCCTCTCTCCTAGTCATCTTGGC	ATCAAATGCCCCCTCTCTAGTCATCCTGGC	TACCTCCCTGTCTCTCCTAGTGATCCTGGC
18068	4	-1	5858034	2.4984231	TGCATATTTCTCTGTCCCAGTTGACCATGT	CACATGTCTCTCTATCCCAGTTGACCACGT	TACATATTTTTCTTTCATAGTTGACCATGT
18070	4	-1	5853196	0.0133410	TCCTTTCTATCTTGAAACAGGCGTCAATTC	TCCATCTTATCTTGCAATAGGTGTCAACTC	CTTTTTTTATCTTGAAACAGGTGTCAATTC
18076	4	-1	17506098	0.5581560	TTTTTGTTCTTGTGTTGAAGGTGACTGCTG	TTTTGCCTCTTTTGATTAAGGTCACTGCTG	TTCCCCCCCTTTCGTTTAAGGTGACTGCTG
18078	4	-1	17503482	2.4984231	CACATGTTTTTTTCACTCAGCTCTCTTTAA	TTTTTTGTCCTATTCCTCAGCGCTTTTTAA	GTTGTTCTTTCTTTGCTCAGCTCTCTTTAA
18080	4	-1	17492368	0.5581560	CTTATCTGTGTCCATTGCAGGGTTACCCTG	CACTTATCTCTACATTGCAGCGTTACCCTG	GCTGTGTCTGTGCACCGCAGGGTTACCCTG
18084	4	1	17583380	0.5126560	ACTATTTCCTCTTGTTTTAGATCTGGACCA	ACCGTCTCCTCTTCCTTTAGATCTGGACCT	AATATTTCTTCTTATTTTAGATCTGGACCT
18086	4	1	17583908	2.4984231	TTGGTGTATCTGTGGGACAGGACTTCCCCA	TTGGTGTGTTTGTGGGCCAGGACTTCCCCA	TGTGTGTGTGTGCTGAATAGGACTTCCCCA
18092	4	1	17606208	2.3451359	TGAGGGCTTGTGTCTTACAGGTGCCATGGA	TCAGGATCTGTGTCTTACAGGTGCCATGGA	AGAGGGCTTGTGTGTTGCAGGTGCCATGGA
18094	4	-1	15642506	0.4713830	ATTTTTTTTTTGGTTTCCAGAATGAATATG	GTATTACTCTTTGTTTCTAGAATGAGTACG	AATTTTTTTTTTGTTTCTAGAATGAATGTG
18100	4	-1	10117858	2.4984231	CCGCATTTGTGTCTCCGCAGAGAAGGTGTT	CCGGGTTTGTATCTCCCCAGAGAAGGTGTT	GCGCGGTCCTGTCTCCGCAGAGAAGGTGTT
18102	4	-1	10090365	2.4984231	AGGTAATTGTTTTCCTGCAGGACCACAGCC	GACAGCCCTCTCTCCCACAGGACCACAGCC	ATGCATACGCTTTCCCGCAGGACCACAACC
18104	4	-1	10089997	0.0700470	ATGTTTTTATTTCTTGGAAGATATACATCT	AACTTGTTTGTTTCTTGAAGATTTTCATTT	TGTGTGTTATTCCTTGAAAGATCTACATCT
18106	4	-1	10080625	0.3841830	GCTGCCTGTGTGTGCCACAGATTGTCCTGC	CTGCATCTTCCATGCCACAGATTGTCCTTC	CCACCATCTGTGATTTTCAGATCGTCCTGC
18108	4	1	39757274	2.4984231	AAGTGTGCTTTATATTCTAGGTCCGGTTTA	AAGTGTGCTTTATATTCTAGGTCCGGTTTA	AAGTGTGCTTTATATTCTAGGTCCGGTTTA
18110	4	1	39776451	0.3013340	TTTCATGTTTTGCATTTTAGGGCAGCTGCA	TTTCCTAATTTGAAATTTAGGGCAGCAGCA	TTTCTTGTTTTGTTTTTTAGGGCTGCAGCA
18112	4	1	39779299	2.4984231	CAATTTTTCCCCCCATATAGTACAAACAAA	CTGCTTTTCCCTCCATATAGTACAAACAGA	AATTTTTTTCTTCATTATAGTACAAACAAA
18114	4	-1	39574083	0.1729000	CCCTTTCTTATTCATTGTAGTTACGGCAGT	TCTCCTCTCTGTTGCTGCAGCTCCGGCAGT	TTTCTTCTTTTTCTTTGTAGTTGAGGCAGT
18116	4	-1	47462316	0.3013340	ATTTCCTTTTTTCTTGCTAGCTTCTTCACA	ATTTCCTTTTTTCTCCCTAGCTTCTTCACA	TTATTTCCTTTTCTCTCCAGCTTCTTCACA
18124	4	1	41259623	0.5581560	GCCTTGTCTCCTCTCCGCAGGTGCTGTCCC	GCCCTGTCTTTTTCTTGCAGGTGTTGGCCA	GCCCGGTTTTGCCTCCGCAGGTGCTGGCCC
18126	4	1	41262661	2.4984231	AACGCTTTTTACATTCGCAGCATGAGAACT	ATAATTTCTCCCATTCACAGCATGAAAACT	ATGCTTTTTTATATTCACAGCATGAGAACT
18128	4	1	41263729	0.5629000	ACATCCATTTTTTTTTTAAGAGGATGGATC	TACGTTTTCATTTTTCAAAGAGGATGGATC	TTTTTTTTTTTTTTTTAAAGAGGATGGGTC
18130	4	1	41263890	2.3310280	TTATTTTCTTTTTTCCGCAGGCCATACAGG	TGGCTTCCTCTCTTCTGCAGGCCATCCAGG	TTACTCTCTCTTGTCTGCAGGCCATTCAGG
18132	4	1	41265239	0.4149390	AATTTCTTGACTTTCTTTAGGTAGATGACA	TTCTTCTTGGCTCTCTTCAGGTAGATGACA	TATTTTTTGACTCTCTTCAGGTAGATGACA
18134	4	1	41266117	0.5629000	GCCTGGCTTCTTTGTTACAGATGGACGAAT	CGCCGGCTTCTTTGTTCTAGATGGGCGAAT	GCCTGGCTTCTCTGTTACAGATGGACGAAT
18138	4	1	48835415	0.7920950	TGATTTTCCCTGGTAAAAAGACATAGGGCC	TTCCAATCTTTCTTTAAAAGACATAGGAGG	CAATTTCCCTTGGTGAAAAGACATAGGGGC
18140	4	1	48844650	2.3630810	AGGTCTTTTTCTTCCTATAGCTGTGCCTTT	AGTTCTTTTTCTGCCTATAGCTGTGCCGTT	AGTTCTTTTTCCTCCTTTAGCTGTGCCTTT
18142	4	1	48850413	2.3630810	TACTTAACTCTTTTCTTTAGGAATACTTTC	AATACTTAATTCTTCTCTAGGAATCCTGTC	ATATATACTCTTATCTTTAGGAATCCTTTC
18144	4	1	48851961	0.4112070	TGTTTGATTTTACAAATAAGTTGCTTGTAT	TGTTTATGTTTACACGTAAGTCGCTTGTAT	GTTTGTTTTTTACAAATAAGTTGCTTGTAT
18146	4	1	57335816	2.4984231	TTCCTAAAATTGTTCTCTAGTACTACAGAT	TCCTAAACACTGTTCTCTAGTATTGCAGAT	TGTCCCTTCTTGTTCTCTAGTACTGCAGAT
18170	4	-1	57907099	0.4112070	CTTTGTGCCCTCTCCTGCAGGTCCTTCCAT	CTTTCTGGCTTCTCTTGTAGGTCCTTCCAT	CTTTGTGTTCTCTCTTGTAGGTCCTTCCAT
18172	4	-1	57899477	1.5476660	CTCTCCTTTTGTTTTTGCAGGTAAAAAGGG	CTCCCCTTCTGATTTCTCAGGTAAAAAGGG	ATTTGCTTTTGTTTTTGCAGGTAAAAAGGG
18174	4	-1	57898718	2.3451359	AGATCTTTTTTCTTTCACAGGTATCTCCTC	AGAGCCTTTATCTTTCGCAGGTATCTCCTC	CGATCCTTTTTCTTTCATAGGTATCTCCTC
18176	4	1	57860567	0.3946480	GTTTTTTTGTTTAATTTCAGCCACGATATT	ATGCTTTTGTTTAATTTCAGCCAAGATATT	GTTTTTTGGTTTCCTTTTAGCCAAGATACT
18182	4	1	57312858	1.9777150	CTTTGGTTATCAATATGTAGGTATTAAAAC	TTTTTATTGTCAACTTGCAGGTATAAAAAC	AACTTTTTATCAATATATAGGTATCAAAAC
18184	4	1	57314581	2.4984231	CTACTATACTTTATTCACAGGATGATGCCA	CTGCTATGCTTTATTCTTAGGACGATGCCA	CTCCTATACTTTATTTTCAGGATGATGCCA
18186	4	1	57314873	2.4984231	TGTTGACATGCTGTTTCCAGATTGAATTTG	TGGCAATGTGCTGCTTCTAGATTGAATTTG	TGGTGATGTGCTATTTCTAGATTGAATTTG
18188	4	1	57316782	2.4984231	CTTTCTATCTTATTTTCTAGTCTTATCGGG	AACTTTGTTTTATCTTCTAGTCTTACCGTG	TCTACCTTATTATTTTCTAGTCATATCGTG
18190	4	-1	72635117	1.9777150	TTTCTATTTCTGCCTCCTAGGCCGGGATTA	TTTTCATATCTGCTTTCTAGGCCGAGACTA	TTTCTATTTCTGGTTCATAGGCCGAGATTA
18192	4	-1	72631360	1.9777150	CCTTTTTCCTTCTCCTCCAGACCTCAGCAC	TTTCCCTTTGTCTCATCCAGACCTCAGAGC	TTTTTCTTCTCTTATTCTAGACCTCAGCAT
18194	4	-1	72629653	1.9777150	TTCTATTTTTTCCTCCACAGATTTATGTGG	GTCGGGTTTTTCTCTCCTAGGTTTCTGTAT	CCTGTTTTCCCTCCCAACAGATTTATGTAT
18196	4	-1	72629219	1.9777150	TTCTTTCACTTGTTTTCTAGAGACTCCAGC	GTCTCCTCTCTGTTCTCTAGAGACTCCAGA	TTCTCTCACTTATTTCCTAGAGACTCCAGA
18204	4	-1	72620225	1.3020110	CAATTATTGTTTTCTTACAGGGCCCTCTAC	GTAATTTTTTTTTTTTTTAGAGTCCCCTGC	GTGCAATTGTTTTCTTACAGGGACCTCAAC
18206	4	-1	72618367	1.3020110	ACATTTAAATGGTTTTTCAGACTGGCAGAG	TAATTATTTTTTTTTTTTAGATTGGCAGAA	ACAAAAATATGGTCTTTCAGACTAGCAGAG
18210	4	-1	71702031	0.3028150	TTCTTCATTTCCTTTGGAAGGAGTCCAAAA	GATTGTTTTCTTCTTGAAAGGAATCCAAAA	TTCTTTATCTCTCTTGGAAGGAGTCCAAAA
18212	4	-1	71698990	0.3784570	TTTTGCTCATACACTTTTAGACTGCAGAAT	CTTTAACCATATATTTTTAGACTGCAGAAT	TTTTACTCACGTATTTTTAGACTGCAGAAT
18224	4	1	122724067	0.4713830	TTCCTATTTTCTCCTTATAGGCAGTCAGAT	GTTCGTTCTTCTTTCCATAGGCAGTCAGAT	GCCCATTCCTATTTTCATAGGCAGTCAGAT
18226	4	1	122725774	2.4984231	TATTTTAAATTCACTATCAGGTTTGGCAAA	TATATTAAATTCACTTTCAGGTTTGGCAGA	TGTTTTAAATTCACATTCAGGTTTGGCAAA
18228	4	1	108930912	2.4984231	TTGTTCTTTTGTTGCTCTAGGTTGCTGCAG	TTTTTTTTTTTTAAATTTAGGTAGCTGCAG	TTTTTCTTTCTTTACTCTAGGTTGCTGCAG
18234	4	1	108944627	2.4984231	TCTCTGCTTTGCATTTCCAGGTCATTAAAA	TCCTTTCTTTGTATTTCCAGGTCATCAAAA	TCTCTGCTTTGCATTTCCAGGTCATTAAAA
18236	4	1	108948841	0.0676470	TTTTCTGTCTCCCAAAACAGGACACTCCTG	CTTTCTCTGCCCTGCAACAGGACACTCCTG	TCTTCTCTCTCCTAAAACAGGACACTCCTG
18238	4	1	108954329	2.4984231	TGCTGCCGTTTTCTCCTTAGGTGACGCATC	CGGGGCTCTTGTCTCTGCAGGCGATGCGTC	TGCTGCCCTCTTGTCCGTAGGTGACGCATC
18246	4	1	79494331	1.9777150	TTTCAAGTATTTCCTTCTAGGTTGGACACC	TAGCAGAACTTTCCTTCTAGGTTGGACCTC	TTTCAAATATTTCCTTCCAGGGTGGACACC
18248	4	1	79500178	0.7920950	ATAACTTTTGTTTCATTTAGGAACTGATGA	ATAACTTTGTTCTCATTTAGGGACTGACGA	ATCACTTTCGTTTCATTTAGGAACCGAAGA
18250	4	1	79503328	1.9777150	CCTTGGTTTTTTGATTTTAGGAGCTGAAAG	CTTGCGGTTTTTTATTTTAGGAGCTGAAAG	TTTGGGGTTTTTTATTTTAGGAACTGAAAG
18252	4	1	79507411	0.3841830	GATTTTCTTTTCCTTTTTAGGGCGCGGGAA	ATTTCTTTTTCCTTTGTTAGGGAACTGGCA	GACCTCCTTTTCCTTTTTAGGGAGTTGGAA
18254	4	1	79512695	1.9777150	TCATTCTGATTTGGTTTCAGTATACAAGAA	CCGTTCTTATTTGGTTTCAGTGTATAAGAA	TTATTCTTATTTGGTTTCAGTATATAAGAA
18258	4	1	79522661	2.4984231	TTATTTGCTTTTTGTTACAGTTAATTGTGT	TTTTTTTTAACAATAAACAGTTCATTGTGC	TACTTTGCTTTTTATAACAGTTCATTGTGC
18260	4	1	79525428	2.4984231	ACACCTGCATTCCTTAACAGGGTATTGGAA	TCACGGTCCTTTCTTCCCAGGGTGCTGGAA	ACACCTGTATTTCTTAACAGGGTGCTGGAA
18274	4	1	164435223	2.4984231	TTGGTACTTGTTGTTTATAGGTGAAAAACT	TCGTTGGTACTTCTCCACAGGTGACAAACT	TTTGATACTTGTTGTTACAGGTGAAAAACT
18278	4	-1	122607527	0.5629000	CACTGTGTTTCGTGAATTAGGTTCTCAGAG	TACTACCCTTCCTTTCACAGGCTACGAGAG	CACTGTGTTTCCTGTCTCAGGTTCTTAAAG
18280	4	-1	122605926	0.0133410	TTGTTAACCATAAATTGCAGGCACAGATGA	TTGTTAACCATCAATTTCAGGTACCGATGA	TCTTTGAACATAAATTGCAGGCACTGATGA
18282	4	-1	122604632	0.3681940	TTGTATTTTCTGTGGGTTAGGATCTTCTGG	GTTTCTGTTTTCTGAGGTAGGACCTTGTGG	TTGTATTTTCTGTGACTTAGGACCTTCTGG
18284	4	-1	122602916	0.0133410	CTATTAAAATCTCCAAACAGGGAGCTGGAA	AATAACAAACCTTCCAACAGGGAGCTGGTA	AAAAATAAATTTCCAAACAGGGAGCTGGGA
18286	4	-1	122599649	0.4713830	ATGAAATTATTTTGTTGCAGAATATGGCTC	ATGAAATCATTGTTTTGCAGAATATGGTTC	ATGAAATTATTCTGTTGCAGAATATGGCTC
18288	4	-1	122599105	0.5629000	TGACATATTACCTCTCATAGGCTAACAGAG	TGTGATGTCATTTCTTACAGGCGAATAGAG	TGTGACATTATCTCTTAAAGGCTAATAGAG
18290	4	-1	122593781	2.4984231	TGAGTTTGAAATTTTTGCAGGCTTTATTTC	ATCAGGGTGGTGTTTTACAGGCATTGTTCC	TGAGGTTGAAATCTTCACAGGCTTTGTTTC
18292	4	-1	122592797	0.4713830	ATCATTTTTATTTTTTCTAGTGTTTGACAA	TTCTGTTCTGTGTTTTCTAGTGTTTGACAA	ATTATTTTCCTTTTTTATAGTGTTTGATAA
18294	4	-1	122591167	2.4984231	TGTATTGTTTATTTTCTTAGTGAAATCTAT	TGTACTATGTGTTTTCTTAGTGAAGTCTAT	CATGTTGTTTATTTTCTTAGTGAAATCTAT
18304	4	-1	83750211	2.4984231	TTCTCTGTTATCTGTTATAGGTCCTCAGAA	GAAAATGTCTTCTATTTTAGGTCCTCAGAA	CCCTTTATTATCTGTTATAGGTCCTCAGAA
18306	4	-1	83745827	2.4984231	TTTTGGTGTGTTTCTTCCAGCATGTGCAGT	TATAACATTCATTCTTTCAGCACGTGCAGG	TATGATATTATTTCTTCCAGCATGTGCAGT
18308	4	-1	83742261	0.4713830	CTATTTTTTCTTTCCTGCAGCAAACCAAGA	CTGTTCTTCTCCTCCTGTAGCAAACCAAGA	CTGTTTTTCCTCTCCCACAGCAAACCAAGA
18316	4	-1	99812483	2.4984231	CACTGATTTTTTATTTTTAGATGGGCACTC	ATACTGGCTTTTATTTTCAGGTGGGCACTC	CACTGACTTTTTACTTTTAGATGGGCACTC
18318	4	-1	99809103	1.3020110	TGTTATTTTCTTTTACCTAGTCTGTACAAC	TATTATTTTCTTTTACCTAGTCTATACAAC	TGTCCTTTTCTTTTACCTAGTCTGTACAAC
18320	4	-1	99808343	2.4984231	GTTGTCTTCTAACCCTGTAGGATGGTATTG	GCTGCCTTCTCCTCCTGCAGGACGGGATTG	GTTACTTACTAACCTTGTAGGATGGTATTG
18322	4	-1	99806212	0.0676470	ATTTGGGATTTTTTTTTAAGCTTCTGTGCC	ATTTTTTGTTTTATTTTTAGCTGCTGTGCC	GGGATTGAATTTTTTTAAAGCTGCTGTGCC
18334	4	1	156825167	0.7920950	TTGATTTATTAAATTTGCAGATATACTTTT	GTCATTCACTCAAAATGCAGATACACTTTG	CTCACTTACGTAACCTGTAGCTGTGCTTTT
18336	4	-1	77065626	0.3762760	TTTTGTTCTTTTTTAATTAGGTGGGTTTGG	TTTTATCCGTTTTTAATTAGGTGGGTTTGG	ATTTATCCTTTTTAAATTAGGTGGGTTTGG
18340	4	-1	77979788	2.3657150	TCAAAATTGTTCCCTTATAGAATGTTTCTC	TTTTAATTATTTCCTTCTAGAATGTTTCTC	TTTCAATTGTTCCCTTATAGAATGTTTCTC
18342	4	-1	77977476	1.9777150	TTCCCTCTTCAAAATTTTAGGCTCATCCAA	TTTTCTTTTTAAAATTTTAGGCCCATCCAA	TTCTCTTCAAAATTATTTAGGCCCACCCAA
18362	4	-1	155533587	1.9777150	CTGTATTTTTTCTCTTTTAGTATGTTGCTA	TCTTTGTTTTTCTCCAACAGTATGTGGCTA	TCTGTGTTTTTCTCCTCTAGTACACTGCTA
18364	4	-1	155533353	2.3657150	AATCACTGTTATATTTTCAGGGTAGTTATT	CTCCTTAAATTGACTTGCAGGGTAGTTTCT	TCACTCTATTCTATTCTCAGGGTAGTTATT
18366	4	-1	155533050	0.5581560	TCTCTGATCCTATATTACAGATATGATAGA	TGTCTCTGACCCTGTTACAGGTATGATAGA	TCTCTGATCCCATATTACAGACAGGGTCGT
18368	4	-1	155531349	2.3657150	TCTTATGTTTCTGTTTGTAGATATTTGCAG	CTGCATTGCTCTGTTTCTAGGTATTTACAG	TCTCATTTTTCTGCTTGTAGATTTTTGCTG
18370	4	-1	155530915	2.4984231	AGTCGATTCTCCTTCTCTAGATTGTCAAGA	ATTTGCGATTTCTTCATCAGATTGTCAGGA	TCCTTCTCCTCCTCCTTCAGATTGTCAAGA
18374	4	1	84380890	2.3451359	CACATAAAACTCCAAAACAGCTTTTGTCCC	CTAAATATAATCCCAAACAGCTTTTGTCCC	CCAAAAAAAACTCAAAACAGCTTTTGTCCC
18376	4	1	84382123	2.3657150	GAAAGCTTTTTATTTTACAGGTCTTTGTGG	CACCTCATTTATTTTCACAGGTCTTTGTGG	TATGAAAGCATTTTTTATAGGTCTTTGTGG
18386	4	1	107248605	0.3013340	CTGGATGTTCTTGATCCTAGTTTTGCAGGC	CTGAATTGTCTTGATTATAGTTTTGCAGGC	TAAGATTTTCTTAATCCTAGTTTTGCAGGC
18388	4	1	107249230	1.9777150	TATTTCATTTTCTGTCTCAGTGAAGCAAAT	GTTCATTTTCTGTGACTCAGTGGAGCAAGT	TAATTTATTTTCTGTATCAGTGAAACAAAT
18394	4	1	146026754	2.3657150	TATATCTTTTCCTTTACCAGGAAAATTATG	AAATTATTTGTCTTTGCCAGGAAAATTGTG	TCTGTCTTTTCCTTTGCCAGGAAAATTATG
18396	4	1	146029164	2.4984231	TTCTTTACTTTAAATAACAGAAATGCCCCT	TTCTTTATTTTAAATAACAGAAATGTCCCT	TTCTTTACTTTAAATAACAGAAATGTCCCT
18400	4	1	110606404	2.4984231	TCTCTCTCTTTTTTTTTAAGGATTATACTT	CCGTCTCCTCTCTCCTTCAGAACTACACAT	CTTTTTTTTTTTCCTCTTAGGATTATACTT
18404	4	1	95494499	1.5476660	TTCTTTCTTTTTTTCCTCAGAGCATCTGCT	GTTTCTTCTTTCCCCTCCAGAGCTTCAGCT	TTATTTTTTTTTCCCTTTAGGGCATCTGCC
18414	4	-1	76584108	2.4984231	CATTAATTATGGTTTTGCAGGTTTTATGGC	AATTGTTGATGACTTTGCAGGTTCTATGGC	ATCAGTTATTGGCTTTATAGGTTTTATGGC
18416	4	-1	76582914	0.4112070	TCCCTCCCTCCCTAATAAAGGATATACACC	CACCCTTTTCTTCTGTAAAGGATATACACC	TCCTTTTTTTCCTTTTAAAGGATATACACC
18418	4	-1	76582198	0.1729000	ATAAATGTTGTTTCCTATAGGGATCTGTTC	TGTATGTTGTTTTTCTATAGGGATCTGTTC	TGGATTTCATTTTCCTGTAGGGATCTGTTC
18420	4	-1	76581054	0.4112070	GCTGTATTATGTATTTTCAGAATCAGAAGA	GATGTGTCCTGTGTTGTCAGAGTCAGAAGA	TGTGTGTTATGTATTGTCAGAATCAGAAGA
18422	4	1	109576717	0.4041040	TTCTGTTGTCTTTCTTATAGGAATAATTTA	TATTGTTGTCTTTCATTTAGGAATAATCTA	TACTCTTGTCTTTCATGTAGGAATAATTTA
18434	4	1	83970316	0.5149640	TTTTTTTTTTTTTAAACAAGTGGTAAATGA	ATTTTTTACTTTCTGACCAGTGGTGAATGA	TCTTATTCTTTTTTGACAAGTGGTAAATGA
18436	4	1	83971031	2.4984231	ATGTATACCTATTATTCCAGGTTGCTTCCA	CATCTTATCTGTCTCTCTAGGTTGCTTCCA	ATATCCACCTCTTATTCCAGGTTGCTTCCA
18438	4	1	83978076	0.3762760	GTTTTTCTGTTACATCCTAGACAGTACAAT	TGCTTGCTTGTTTGTCCTAGACAGTACAAC	GTTTTCCTGTTACATCCTAGGCAGTACAAT
18440	4	1	83978408	0.5629000	AAATATTTTCCCTCTGTTAGGTATGCTATG	GGAGCATTTTCCCCCTATAGGTTTGCTATG	GAAACATTTTCCATCTATAGGTATGCTATG
18448	4	-1	90749335	2.4984231	TCTTGAATTTGTTTTTGTAGGCTCCAAAAC	TCAATTTCTTTGTTCTTTAGGTTCCAAAAC	TTTTGAATTTGTCTTTATAGGCTCCAAAAC
18452	4	1	88898208	0.4772920	TCATCTTTTCTGTTTCTAAGGTTAAACAGG	GTCACTTTTCTGTTTTAAAGGTGAAAGTGA	TCATTTTTTCTATTTCAAAGATTAAGCACG
18454	4	1	88902624	1.3020110	CCGGCCATCTTAATTTTCAGACCCTTCCAA	CAACTTGCTTTGTGATTTAGACTCTTCCAA	TTTCTGGCCATGATTTTTAGACCTTCTCAA
18464	4	1	83369070	2.4984231	TCTTTTACTCTTTTATCCAGGACATTTTAT	TTTACTCTTTTTCTTTCCAGGATGTTTTAT	TTTTTAACTTGTTTATCTAGGACATTTTAT
18466	4	-1	114680570	0.1729000	TGCTAATTATTGGTTTCCAGGGGGGCATTC	TGCTAATTATTGGTTTCCAGGGGGGCGTTC	TGCTAATTATTGGTTTTCAGGGGGGCTTTC
18468	4	-1	114582928	0.4803600	TCTGTTTTTTTTTTTAACAGATCATCAGAA	TATTATTGTCTTTTCAACAGACCATCAGAA	TGATTTATATTTTTAAACAGATCATCAGAA
18470	4	-1	114530362	0.4713830	CTTCTCTTATTTTTTTCTAGTGCGACTTCA	TTCTCTCTTCTTCCCTCCAGTGAGACTTCA	TCTCTTTTTTTTTTTTTTAGTGCGACTTCA
18474	4	-1	175443218	2.3657150	TCCTCTCCTCTTGTCTATAGGTAGCGCTGG	CCCTCTTTTCTTGTTTGTAGGTAGCATTGG	GATTCCTCTCTTGTCTGCAGGTAGCGCTGG
18486	4	-1	176622918	2.4984231	CCCTTTGTGATCTTCTACAGGGTGTTTTGA	TTTCTGTTGCTCTTCTACAGGGTGCTTCGA	TTTCTGTTGGTCTTCTGCAGGGTGTTTTGA
18488	4	-1	176594987	2.4984231	CACTTTGTCTTTTCTCTCAGGATTGACATC	GTTTTCTTTTCTGTTCCCAGGATTGACATC	CTTTGTCTCTTCCCCCCCAGGATTGACATC
18490	4	-1	176573138	2.4984231	CATTTCTTTCTCTTTTGCAGTTCATTATGC	CCACCCTTTCCCGGTTGCAGTTTATCATGC	CGACTTTTTCTCTGTTGCAGTTTATCATGC
18492	4	-1	176561980	2.4984231	TCATTTCCCACACATTGTAGGAATTGTGAC	CAATTTTCTCCATATTGTAGGGATTGTGAC	CTATAATTTTCTACATGTAGGGATTGTGAC
18494	4	-1	176561345	2.4984231	CTCTGTGGTTTCCATTGCAGCTGAACATGA	TTTTATTCTGTCTTCTGCAGCTGAATATGA	CTCTGTTGGTTTCTTTGCAGCTGAACATGA
18518	5	1	33445427	1.9777150	AACGTTTTTTGCTTATTTAGATTGGTGCTG	GTTCTCTTTTGCTTCTTCAGGTGGATGCCA	TTTCTCCTTTGCTTATGTAGGTTGGTGCTG
18520	5	1	33448644	0.3013340	ATTTGTTTGTTGTCTTGCAGTTGAATCCTT	TCTTCTTCGTTCTTTTACAGTTGAATCCCT	CTTCATTTGTTGTCTTGCAGTTGAATCCTT
18524	5	1	33455047	2.4984231	ATTTTTCTTTAAATTTTCAGGTGTATTGGC	GTTTTTCTTTCCGTTCTCAGGTATACTGGC	GACCATCCCATTTTTTTCAGGTATATTGGC
18526	5	1	33455689	0.7920950	TATACTTTCTTCTCCTTCAGGGGTGTGTCT	TTTGCTTTTCTCTCCTTCAGGGGCGTGTCC	TTTACTTCCTTTTCCTTCAGGGGTGTGTCC
18528	5	1	33456104	0.3841830	ATAATTTTTCCTGTTTTCAGTACAACAAGT	GTCTTCTTTCTCATTTGCAGTACAACAAGT	ATAATTTTTCATATTTTTAGTACAATAAGT
18530	5	1	33456251	0.4041040	TCCTTTCATTTTATCTTTAGATGTGGCCCT	TTCCTCTCTTTCATCCTTAGATGTGGCCCT	TGCTTTCATTTTATCTCTAGGTGTGGCCCC
18532	5	1	33461769	2.4984231	TCATTTTGCTTTATCCTCAGCAACTTGAAA	CCTTTCCGCTTTATCTGTAGCAACTTGAAA	TCATTTTGCTTTATCCTTAGCAACTTGAAA
18534	5	1	33462008	0.5629000	ACCCAGTCTTTGCTTCTTAGATTGACATAC	ACCCAGTGCTTGCTTTGCAGATTGACATAC	ACTCAGTCTTTACTTCTTAGATTGACATAC
18536	5	1	33462201	2.4984231	AATTTTTTTTTTCTTTATAGCCATGATGGT	AAATCCCTTTTCTTCCATAGCCACGATGGC	AACATTTTTTTTCTATGTAGCCATGATGGT
18538	5	1	33463855	0.4112070	ATTTTTATTCTCTTCCAAAGGCCCTTTTGG	CTGTTGTTTTTCCTCCCTAGGCCTTTCTGG	TAATGATATTTCTTTGAAAGGCCCTTCTGG
18540	5	1	36152870	1.9777150	GGTATTGTGCACTTCTGCAGGAAGCACCTC	GAATGTCTGCCCTTCTGCAGGAAGCACCTT	GCTGTTGTGCATTTCTGCAGGAAACACCTC
18544	5	1	10254254	0.3681940	TTTTCTGTTTGTTTCATTAGTCTCATATAA	TGCTTTTCTGTTCCATTTAGTCTCACATCA	TTGTTTGTTTCATTTTTTAGTCTCATATCA
18546	5	1	10254783	0.5581560	TACTAAACGTTGTTTTTTAGGGCTTGATAA	TCTGCACTCTTGTCTTTTAGGGCTGGACAA	AAACATTGCCATCTTTTTAGGACTTGATAA
18548	5	1	10256064	2.4984231	GTCTGCTGGCTTATTTGCAGTCCTGGCTGG	GTCTGCTCTGCTGCTTGCAGTCTTGGCTGG	CTGCACTCTCCTGTCTGCAGTTCTGGCTGG
18550	5	1	10258220	2.3310280	TTTTGTGGTGTTTTCCTCAGGGTCAACAGT	AAGTTGTGTGTTTTCATCAGGATTAACAGC	GTTTGTTCTGTTTTCACCAGGGTTAACAGC
18552	5	1	10258495	2.4984231	GTCTTTATGTTCCCCCATAGAAAGTGGAAG	TGATCTTCCTCTCCCCATAGAAAGTGGTAG	GGTTTTCTTTCTCCTCACAGCAAGTAGAAA
18554	5	1	10260901	0.1729000	TGTGGTGGTTCTTTTCCCAGATTAAAGAGA	TGTGGCACTTCTCTTCACAGATTAAAGAAA	ATTGGCCTTTTTTTCCCCAGATTAAAGAAA
18556	5	1	10261669	2.4984231	TCCCTGACCACCCCAATTAGCTGATTGCCA	TCTCTGATGCATCCTGACAGCTGATCGCCA	ACCTGACCCACCCCACCTAGCTGATCGCCA
18558	5	1	10262590	0.7920950	GGCAAAGCTGTTTTCCTTAGATCATTGAGG	AGACATGGCCTCCTCCCCAGATCATAGAAG	GCAAAGCTGTCTTCCCTTAGATCATCGAGG
18560	5	1	10263243	2.4984231	ATACTTCTGTACCTTTCCAGTGCCCCACCT	CTGTCCCTGTGTCTTTCCAGTGCCCAACTT	ATAACCCTATACCCTTCTAGTGCCCAACCT
18578	5	-1	34909461	2.4984231	GAGGTAATCATTTTCTATAGGTTATCTACT	TGACTTACTTTCAACTATAGGTTGTCTACT	CTCATTTTTTTTTACTGTAGGTTATCTACT
18594	5	-1	39393495	0.3784570	GTATTCCTTTCTTTTCTCAGGCCCTGAAAA	ACTTCTTTTTTACTTTGTAGGTTCTGAAAA	TTCTTTTTTTTGTTCCTCAGGCTCTGAAAA
18602	5	-1	31407052	2.3657150	TTCTTTCCTTTCCCTTTCAGGACTCTGCAG	TTACTGTTCTTTCATTGCAGGACTCTGCAG	GTTCCTTTTTTTTCTTTCAGAACGCTGCAG
18604	5	-1	31405830	2.3657150	TACTTTATTTTATTTAATAGTATTCAGCAA	ACCTGTATTTTCTTCAACAGCATTCAGCAG	ACCTTTATTTTATTTGATAGTATTCAGCAA
18608	5	1	71411522	2.4984231	GTCTTTCTTTCCCTCCCTAGGAATCCGATC	GTCCTCCTTTTCCTCCACAGGGATCCGATC	CTCTTCCTGCCCCTCCCTAGGAATCCGATC
18614	5	1	54718703	0.0133410	TTTGTTCCTTTTCTATCCAGGCAGCATAAT	TGAATTCCTTTTCTGTCCAGGCAGTATAAT	TTGTTTCCTTTTCTTTACAGGCAGCATAAT
18616	5	-1	71609985	1.3020110	ATAATTGCCTATTTTCTCAGGTAAAAGATA	GCTGATTGTCTTTCCCTCAGGTAAAAGATG	ATAAATGACTTTTCCCTCAGGTAAAAGAGG
18618	5	-1	71593529	0.4149390	TTCTTTTTTTGTCTTCACAGCTGATCTTGC	TTTGTCTTCTGTCTTCACAGCTGATCTTGC	TTCCTTCTTTGTCTTCACAGCTGATCTAGC
18620	5	-1	71591416	1.5476660	TTTCTTTTTCTGTCTTTTAGCTTATAGACA	GAATTGTTTTTCTCCTCTAGTTTGTGGACA	TTTATTTTTCTGTCTTTTAGTTTGTGGACA
18622	5	-1	71533955	2.4984231	CTCTTCTTGTGCTTATTTAGGTTTCGACAC	TCTTCTTGTGTTTAATTTAGATTTCGACAC	CTGTCTTATGCTTTATTTAGATTTCGACAC
18634	5	-1	89701616	2.4984231	TTTCCTTTTTAATCCAAAAGGTGGCAATGA	TTTCCTTTTTAATCCAAAAGGTGGCAATGA	TTTCCCTTTTAATCCAAAAGGTGGCAATGA
18638	5	1	68548242	2.4984231	TTTTTTTCCGTTTCTACCAGATCAAACTTG	CTTCCTTCTTTCTCTCCCAGATCAAACTTG	TTCCTTCCCCCCTTTGCCAGATTAAACTTG
18640	5	1	68550426	2.4984231	TGCTTTGCCTTTTTATATAGGTATAAATAG	TTTATATTCTTTTTCTATAGGAATAAATAG	TGCTTTGCTTTTTCATCTAGGTATAAACAG
18642	5	1	68551284	0.4041040	TTAATTTTTTAACTTTGCAGCTCCTTGATG	TTTTTTTTCCCCCTTTGCAGCTCCTTGATG	TTTTGAATTTTGCTTTGCAGCTCCTTGATG
18660	5	-1	52403051	0.3841830	TCATATTTTTTCCCCTTTAGATTGGCTGAT	CAGGGCCGTTTCTCCTTCAGGTTGGCTGAT	TTATACTTTTTCCCCTTTAGATTGGCTGAT
18668	5	1	52942060	2.3657150	TTTTTCTTGTTTTTCTGTAGGATATCACTA	CTTTTCTTGTTTTTCTCTAGGATATCACAA	GTTTGCTTGTTTTTCTGTAGGATATTACTA
18670	5	1	52954378	0.3784570	AAAAAATTTGTTTCTTACAGGGCTGATCCC	ATGGGAATTCTTTCTTCTAGCGCTGACCCC	GGAAAAAAAATTTCTTACAGGGCTGACCCT
18672	5	1	56557004	0.3841830	TAATTTCCTCTCCTTTTCAGATTGTTAAAG	CATGTTTTCCTTCTTTGCAGATTATTAAAA	TTTTCCTGACTCCTTTTCAGATTGTTAAAG
18702	5	-1	80946158	2.4984231	ATATTTTATTTGTTTTCCAGGTTAGCACTC	GAATGTTTTGTGTTTTCCAGGTTAGCACTC	ATCTTTTATTCATTTTCTAGGTTAGCACTC
18704	5	-1	80932437	0.3784570	ATCTCTTTTATTCATTTTAGATAAGATGGG	TGGTTTTTTATTTATTTTAGATAAGATGGG	ATCTCTTTTATTCATTTTAGATAAGATGGG
18706	5	-1	80785128	1.4249420	TATTTGTTTTACTTCAATAGCCTTTTATGT	GTTTTGTTTGTCTCTAACAGCCTTTTATGT	TATTTGTTTTACTTTAATAGCCTTTTATGT
18712	5	-1	86707163	0.3681940	TTGTAATTGTTGATCTAAAGGTTCTTCCGA	AATGTCTGCTCTGTCTAAAGGTTCTTCCAA	TTGTAACTTTTGATCTAAAGGTTCTTCCAA
18714	5	-1	86705180	2.3657150	ATATTTTTTTTAACCCTTAGGGTACGGCTT	ATTTTTATTTTTAATCTTAGGGTACAGCTT	GTATGTATTTTTAATCATAGGGTACAGCTT
18752	5	-1	133541822	2.4984231	TTTTTGTCTCCCATCTGTAGGCTAAAGAAA	ATTTTTTTCTTTATCTGTAGGCTAAAGAAA	ATTTTATCTCCCTTCTGTAGGCTAAAGAAA
18754	5	-1	133537712	2.4984231	TTTGCATTTTATTGTTTTAGGTTCGTTACC	TCTGTTGTCGTTTTCTTTAGGTTCGTTACC	TTTCTATTTTGTTGTTTCAGGTTCGTTACC
18756	5	-1	133536765	2.4984231	TTTTAAACCACTCTTTTCAGATCTTCTGTC	CTTGTAATCAATCTTTTTAGATCTTCTGTC	TTATAAACTACTCTTTTCAGATATTCTGTC
18758	5	-1	133536187	2.3630810	AACTTGAAGTTATTTTTTAGGGTCCAATGT	AACTTATACCTGCTTTTTAGGGTCCAATGT	ATTTATAACTTACTTTTTAGGGTCCAATGT
18760	5	-1	133534895	0.5629000	TTGTCTCCTTTTCCTTGCAGGGATATAACT	TTCCTGCCTCTTTTTTACAGGGATATAACT	CACCTTTCTTTTCCTTATAGGGATATAACT
18764	5	-1	133502934	0.3784570	CTTTCTTCTGGTTTTCTTAGATTTGGGAAT	TTCTCTCCTGGTTTTCTTAGATTTGGGAAT	TCTTCATATAATTTTCTTAGATTTGGGAAT
18766	5	-1	133496821	0.4041040	ATGAACTTTTGTTGTTGTAGGTCATTCAGT	AGAAGTATTTGTTGTTGTAGGTCATTCAGT	AGAAATGAACTTTGTTACAGGTCATTCAGT
18768	5	-1	133494286	2.4984231	AAACAACTGTCTCTTTACAGGCTGCAAACT	AAACCTGCTATTAATTACAGGCTGCAAACT	AAACAACCATCACATTCCAGGCTGCGAACT
18770	5	1	122130958	1.9777150	TTATTGTTCTTTTTTAACAGTCAAGTCCAT	CCACCATTGTTCTTTAACAGTCAAGTCCAT	AATATTGGTATTTTTAACAGTCAAGTCCAT
18772	5	1	122135384	2.4984231	CTTGTTTAATCTATGTCTAGAAGCCACAGA	CTTGTTTAATTCACGTCTAGAAGCCACAGA	CTTGTTTAATCTGTATCTAGAAGCCACAGA
18774	5	1	122137561	2.4984231	AAATAATTTATACTTTCTAGATTGAAGAAG	CCAAAAATAAACTTTTCTAGATTGAAGAAG	AAAAGAATTGTCTTTTCTAGATTGAAGAAG
18776	5	1	122137773	0.3762760	GTGTTTGACTTTTTTTGCAGGTGATGGCAT	TATGGCTCTTTTCTTTATAGGTGATGGCAT	CTGTTTGACTTTTCTTATAGGTGATGGCAT
18784	5	1	122163267	0.4041040	TTTAAAATGTACTTCAACAGAAAGAACGAG	AATGTATTGTACTTTAACAGAAAGAACGAG	CTTCATGTATTGTACTACAGAAAGAACGAG
18786	5	1	118809600	2.4984231	TGCTTGTTTTTGCATTACAGTGAATGATTT	TGTTTGTTTTTGCCTTGCAGTGAACGACTT	TGTTTGTTTTTGCATTGCAGTGAATGATTT
18788	5	1	118810093	2.3657150	CAAATTTTCCTTTCCCTCAGATTCAGTGGA	GTCTTCCTTGTTCTTCTCAGATTCAGTTGA	CTAATTTTCCATTCCTCCAGATTCAGTGGA
18790	5	1	118811398	2.4984231	TGTATCTTTTTATATTGTAGATGTTGTGGT	GGATCTTTTTCACATTGTAGACGTTGTGGT	TGAATTTTTTTATATTGTAGATGTTGTGGT
18792	5	1	118811516	2.4984231	ATACAACATTGATTTTTTAGAATTCTGAGG	CTGTATGATCAATATTTTAGAATCCTGAGG	CTGTATGATACTGTTTTTAGAATTCTGAGG
18794	5	1	118813109	2.4984231	AAAATAATTTATTGTTTTAGATATAATCCA	GAAAACAAATTCTTTTTCAGATATAATTCA	AAAATAATTTATTGTTTTAGATATAATCCA
18798	5	1	118865586	2.3657150	TTTTTTCTTCTCCTCCTAAGGTCCAAGAAA	TCGGCTCCACTTCTCCTTAGGTCCACGAGA	CCTCTCATGTCTCTTTTAAGATCCAAGAAA
18800	5	-1	134705832	2.4984231	CTCATCTCTGCTCCCCACAGCGGAGATTCT	TGCTTTTATCTGCCCTACAGCTGAGATCCT	TTTCCCTCTGCTCCCCACAGCGGAGATTCT
18802	5	-1	134705293	2.4984231	TATTCTGGTTTTCCTGAAAGCTGCTAAAAG	ACTTTGGTTTTCCCCATAAGCTGCTAAAGG	TACTTTGATTTTCCTGCAAGCTGCTAAAAG
18804	5	-1	134679124	0.5149640	TTTCATCCCCGCACCACTAGCTGCTGTCAG	CTTCTTCTTGTCCCTTCCAGCTGCTATTAG	TCCTGTCTCGTCCCCTCCAGCTGCTGTCAG
18806	5	-1	125929096	0.4290930	CATCATCCTTTTGTTTTAAGGTTATTACGA	TATCTGATTTGTGTTTCAAGGTAATTACGA	CATTTTCTTTTTGTTTGAAGGTTATCACGA
18808	5	-1	125928421	0.3997190	CCCCCTAATTCTTAATTTAGGCCAGTGTGG	CACTCTCATTCTGGACCTAGGCCAGCCTGA	CGGTCTAATTCCTACTTTAGGCCAGTGTGG
18832	5	-1	115148955	2.4984231	AATATATTGTTTTTTTTTAGGTATACCCGA	GACTATGTTTGCTTTTTTAGGTATACTCGA	TCTGAATACCTTCCTTTCAGGTATACTCGA
18840	5	1	133710071	2.4984231	TTACCACGCTGGATTTCCAGGTTACAAGAG	TGACTACTCTGGACTTCTAGATTGCAAGAG	TTACTACTCTGGATTTCTAGATTGCAAGAG
18842	5	1	133716407	0.3841830	TTATTTTGTTTTCTCTCTAGGTACTTTTAA	TTGGTTTGTTTTCTATTTAGGTACTTTTAA	TTGGTTTGTTTTCTATCTAGGTACTTTTAA
18844	5	1	133724013	2.4984231	TTTTAGTATTGTCTTTGCAGTGTATGCTGA	CTAACTGTGTTGTTTTGCAGTGTATGCTGA	TTTTAGTATTGTCTTTACAGTGTATGCTGA
18846	5	-1	138386735	0.3841830	TTTCTCTTCTTGGCTTTTAGGGCAGGCTGT	TTTCTCTTCTTAACTTTCAGGTCAGGCTGT	TCTTTCTTCCTGGCTTTCAGGTCAGGCTGT
18864	5	-1	133956742	0.3681940	TCATAGCTCTTGCTTTGCAGGATTATATAA	TTATAGCTCTTATTCTGCAGGATTGTATAA	TCATAGCTCTTACTCTACAGGATTATATAA
18866	5	-1	133948446	0.3681940	TATTTTAAAATCTTATTTAGCTTCCGAAGA	ATAATCTTGTTTTTATTTAGCTTCAGAAGA	TATTTTATATTATTATTTAGCTTCAGAAGA
18868	5	-1	133945364	0.3013340	CCCCTGATTGTTTTTGTTAGCTCGAAGAGT	CTCCTGATTGTTTTTGTTAGCCCGAAGAGT	CTCCTGATTGTTTTTGTTAGCTCGAAGAGT
18870	5	-1	133944193	0.3946480	TATTGTTTTGTTTTTTTCAGTCACTAATGA	TGTTATTTGCTTTGTTTCAGTCACTAATGA	CATCTTGTGTTTTGTTTCAGTCACTAATGA
18872	5	-1	137513356	2.4984231	TTTTTTTCTCCCTTTCCCAGAACACAAGCT	TGAGCCTTCTGTATTTCCAGAGCACAAGCT	TAAGATTTTTCTCCTTTTAGAACACAAGCT
18874	5	-1	137507823	2.4984231	AAGCTTTCCTCATTTTGTAGGGTATCAGTT	AGGCTTTTCTCATTTTGTAGGGTATCAGTT	GCTTTTCTCATTTTGTGTAGGGTATCAGTT
18876	5	-1	137507099	2.4984231	TTTTTTTTTTTTTTTAATAGCATTGTGCTT	TTTCTTTCTTTCTTTTATAGCATTGTGCTT	TTTTTACTTTTTTTCCATAGCATTGTGCTT
18878	5	-1	137506849	0.1729000	TTTTTTTCAATTTTCCACAGACGGAAACGA	TTATTTTTTGTTTTCCACAGACGGAAACGG	TGTTTTTAAATTTTCTACAGAAGGAAACGG
18880	5	-1	137506601	2.4984231	ACCTCTCTTTCTTCCTATAGACGGCTAAAG	CTGCCTCTTTGTTTCTATAGGCGTCTGAAA	TTACTTATTTCTCTTTCTAGACGGCTGAAA
18890	5	1	138652739	0.5126560	AACTTTCTCTTCCCATAAAGGTGCTGGAAA	GCTTTATTCCCTGTACACAGGTGCTGGTAA	AATAATTTTTTCTCATAAAGGTGCTGGAAA
18892	5	1	138653282	0.5126560	TTTTTTCCCCTAATGGATAGGAAACTAGCA	TGTGTCCCTCTAATGTGTAGGAAACCAGCC	ATTTTTTTCTTAATGGATAGGAAACAAGCC
18896	5	1	138657584	1.9777150	TTCTTTTCTTTCTTTTTAAGGCTTTTATTG	GTTTCTTCCCCTCCCTCCAGGCTTTTATTG	TGTTTCTTTTTCTTTTTAAGGCCTTTATTG
18898	5	1	138658149	0.4149390	GCAAAACTTTTGTCTTTTAGATTCCAAACA	ACAAAATTTTTATCTTTTAGATTCCTAACA	TACAAAATTTTGTCTTTTAGATTCCCAACA
18900	5	1	138661849	0.0133410	ATGTATGTTTGTATTTCTAGGTATAGACTA	ATGTATGTTTGTGTTTCTAGGTATAGACTA	AATGTATGTTTGTGTTCTAGGTATAGACTA
18902	5	1	134162634	0.3841830	GCTTTCCACTCAATCACTAGGTGCCAATGA	GTTTTCTAATGAATCTTCAGGTGCCAACGA	GTTTTCTTCTTACTCACCAGGTGCCAATGA
18904	5	1	115423191	1.9777150	TGTTTTATAATTTTGTTTAGCATGAAGAAA	AACTTTGCTTACACATTTAGCATGAAGAAA	TGTTTTACAAATTTGTTTAGCATGAAAAAA
18908	5	1	115428239	0.4772920	TTTTTGTTTCTTTTTAATAGGCAGTGTATC	GTACTCCCTGTCTTTGGCAGGCAGTGTATC	TTTTTTTCCCTCTTGAATAGGCAGTGTATC
18914	5	-1	131823717	2.4984231	TGTATGTGTGTATTGTTCAGGAGGAGATGA	CTTCTATGTACACTGTTCAGGAAGAGATGA	TGTGTGTGTGTGCCATTCAGGAGGAGATGA
18916	5	-1	131822822	1.9777150	TTTTTTCTCCTGCCCTCTAGGCCGATACAA	TTTACTCTTCCGTCCTGTAGGCCGATACAA	TTCACTCTTCTGCCGACTAGGTCGATACAA
18918	5	-1	131822536	1.3020110	ACAGCCCGTCTGCCCCACAGAAAGAAAGTC	ACAGCCTGTTCTTCCCACAGAGAGAAAGTC	ATGGCCCATCTGCTTTGTAGAGAGAAAGTC
18920	5	-1	131822378	1.3020110	GCTGCTTTCTCCCTCGACAGTCATGTGGGG	AAGCTGTCTCCTCTTTGTAGCTGTGTGGAG	GCTCCTTTCTCTTGTTGCAGTCATGTGGTG
18964	5	-1	140026947	0.1729000	CGCTCTCTCCGGCCCCGCAGGGACTTCATT	TTCCCCCCCCCCCCCCGCAGGGATTTCATC	CTTTCTCTCCTGCCCCATAGGGAATTCATC
18968	5	-1	151052777	0.3841830	TTCTTCTCCCTCAATTCCAGGTATCTGTGG	TTTTTTCTCTCCCATGCCAGGTACCTGTGG	CCCTTCTCCCTCCACCCCAGGGACCTGTGG
18970	5	-1	151051255	0.5581560	CTTGTCTTTCTGCCCTACAGATCCCTGCCA	CATTATGTTCTGTTCCCCAGACCCCTGCCA	ATGTCCTTGTACTCCACCAGACCCCTGCCA
18972	5	-1	151049345	0.5581560	ACTCTGTGCTTTGCCAACAGGTGTGCAGCA	GCCCTGTGCTTGGCTCACAGGTATGCAGCA	TCTGTGCTTTTTGCCGACAGGTATGCAGCA
18974	5	-1	151047161	0.5581560	CCCTTGTGTTTGGAACCTAGACATCCCCCC	TCTTGCCTCTTGTGCCCTAGACATCGCCCC	CTCCTGTGTTTTGAACCTAGACATCCCCCC
18976	5	-1	151046070	0.5581560	CACAGTCTCTACTCCCTCAGGTGAAGAAGA	TGCTGATCCCGCCCCTACAGGTGAAGAAGA	CGCAGCGTCTGCTCTCACAGGTGAAGAAGA
18978	5	-1	151043796	2.4984231	CCCTGCCTCCTTCCCTGCAGGTACCTCTCC	TCCCTACTCTTCCCTGCCAGGTACCTGTCC	CTCCAACCTCTTGCCCGCAGGTACCTGTCC
18984	5	-1	150519804	2.3451359	CTCTACTTTTTTCTCCACAGGGTGCCAAGT	CTCTGCTTCTCTCTCCACAGGGTGCCATGT	TCTGCTTCTTCTCTCCACAGGGTGTCAAGT
18986	5	-1	150519008	2.4984231	ATTGCTCTCCCCTATTCCAGGCAGTGACAA	GATGTCCTCAACTCTTGTAGGCAGTGACAA	AGTGCCCTCCTGTCTTCCAGGCAGTGACAA
18988	5	-1	150518352	0.0133410	TCTTCTTCCCCACCTGCCAGGACCTCATTG	ATGGTGCTTGCTGCCCCCAGGACCTCATCG	CCCCCCCGACCCCCACCCAGGACCTCATTG
18992	5	-1	150515896	2.4984231	GCTTGCGTTCCTTTCTGCAGCCTACGAGCG	CCCCTATGTTCCTTCCACAGCCTATGAGCG	CTTGTGTTCCTTTCCTGCAGCCTATGAGCG
19000	5	-1	150498951	2.4984231	TCTTTGCCTTGACATTCCAGGGAGCCGGCA	CCTTTGTGTGGACTTTCTAGGGAGCCGGCA	TTCCTGTCTTGACATTCTAGGGAGCTGGCA
19002	5	-1	150497398	2.4984231	ACCCCCTTTCTCTGCCTCAGACTATCACAA	CACATCCTTCTTCCTTTCAGATTATCACAA	ACCCGGTTTCTCTGTTTCAGACTATCACAA
19004	5	-1	150489407	0.3841830	CTCCAACTGGGGCTCTGCAGGAAATAGCAG	GCCCCAACCGGGCTCTGCAGGAAATAGCAG	TTCCCATCTGGGATCTGCAGGAAATAGCAG
19006	5	-1	150488111	2.4984231	GGGGCTTCTCTTGTGGCCAGTCTTCCAGGA	CCCTCAATTCTCTTGACCAGTCTTCCAGGA	GGGGCTTCTCTGGGGGCTAGTCTTCCAGGA
19008	5	-1	150483253	2.4984231	CTCCTGCCTGGCTCCACCAGGGTGCTGGCA	TCTCTCCTTGGCTCCACCAGGGTGCTGGCA	CTCTCACCTGGTTCCACCAGGGTGCTGGCA
19010	5	-1	150443308	2.4984231	CTCTTCCCCAATAACTCTAGGGGAGCTTTT	CTTCTCCGCCTTGTCTCTAGGGGAGCTTCT	GCTCCCTGTCGTCTCCCCAGGGGAGCTTTT
19012	5	-1	149826526	2.4984231	CCCTGTGCTTTTGTCCCCAGGGAAACCATC	GGTTCTGCCTTTGTCCCCAGGGAAACCATC	CTGTGAGCTTTTGTTCCCAGGGAAACCATC
19014	5	-1	149825248	2.4984231	CTTAAACCTTCATTTTCTAGGACCAAGACC	AACAATCCTTCATTTTCTAGGACCAAGACC	TGTAGATCCTCATTTCCTAGAACCAAGACC
19016	5	1	141304972	0.7920950	CCTCTTATTTCATCATCTAGGTCAGGTCCC	TCTCTAATTGCACCATCTAGATCAGGTTCC	ACCTTTCTTGCTTTATCTAGGGCAGGCCAC
19022	5	1	154244749	0.1729000	GAGACTTTTTCCTTTTCCAGGACACAGAAT	TAAGAGGCTTTTGTTCCTAGGACACAGAGT	GAGACCTTTTCCTTTTCTAGGACACAGAAT
19024	5	-1	143545168	0.3028150	TAACTTTCTTTCATTTATAGACAGTATGCT	AAAATGTCTTTGATTTACAGGCAGTATGCT	AATGTAACTTTGGTTTATAGACAGTATGCT
19032	5	-1	148904734	0.4112070	TTCTCCTTTTGTTTCGTTAGGTGGTATGGT	CTCCTTTCTTGTATTGCTAGGTGGTATGGG	TTCCCCCTTTATTTTGCTAGGTGGTATGGT
19034	5	-1	148899951	2.4984231	CTCCCTTCTTTTTTTTCCAGATGATCAGTA	CTACCCCTTTTCTTTTTCAGATGATCAGTA	CACCCCCTCTTTTTTTCCAGATGATCAGTA
19036	5	-1	148892772	2.4984231	TCTGTATTTCTCTTTTAAAGTTATTCCTTA	TCTTTATTTCTCTTTTAAAGTTATTCCTTA	TTCTTTATTTTCTTTTAAAGTTATTCCTTA
19038	5	-1	148891435	0.3681940	AATTACGTTCTCTTTTCTAGTCGCCGAGAT	AATAATGTTCTCTTTTCTAGTCGCCGAGAT	AAATTAATTTTCTTTTCTAGTCGCCGAGAT
19040	5	-1	148889516	0.5126560	TATTTTATTCTTTTCCACAGGCTGCAACAA	CATTCTTCCTTTTCTTATAGGCTGCAACAA	TTGATTCTTATTTTCCCCAGGCTGCAACAA
19042	5	-1	148886696	0.4112070	TTTAACCCTTGAACCTATAGGGGTTTCCTG	TTTAAATGTTGAATTGATAGGGGTTTCCTG	TTTAACTCTTGAACTTGTAGGGGTTTCCTG
19044	5	1	141511370	2.4984231	AATATGAAATTTTTATTTAGTTGCAGAATG	TAATCTGATTTTTTATTCAGTTGCAGAATG	AATGTGGAATTTTTATTTAGTTGCAGAATG
19046	5	1	141511774	0.1729000	TGACTGTTAAAATTCTGCAGCATATTTTGA	TGTTATTTCCTTTTTTGCAGCATATTTTGA	ACTTCCTTTTTATTCTGCAGCATATTTTGA
19048	5	1	141515292	2.4984231	TTCTTTTTCTTTTCATTTAGGATGAGGATT	ATTCTTTTTCCTTCAATTAGGATGAAGATT	CTCTTTCTCTTTTCATTTAGGATGAGGATT
19050	5	1	141517296	2.4984231	CCCCTCCTCTGCTTTTGCAGTGGCATTCCT	TTTTCCCTCCACTCTTACAGTGGCATTCCT	TTTTTTCTTCTCTCTTACAGTGGCATTCCT
19052	5	1	141520125	2.4984231	TGTTTTGCCTTATTTTTTAGTTTTCCACCT	TTTTCTTCTTCTTCTTTCAGTTTTCCACCT	TTATTTGCTTTATTTTTCAGTTTTCCACCT
19054	5	-1	145557228	2.4984231	ATTCTCTTTGTGTCCAATAGGAAAGAAAAG	TGTCTCTTCGTGTTTAATAGGGAAGAAAAG	TTCTCTTTTGTGTCTAATAGGAAAGAAAAG
19056	5	-1	145552337	0.1729000	TTTATACTGTTGTTTTGCAGCAAGGGCAAG	TCTATGTGATTATTTTGCAGCAAGGGCAAA	TTTACATGATTTTTTTTCAGCAAGGGCAAG
19058	5	-1	145551553	2.4984231	ATTTAATTTTATTTCTGTAGTTTGCTGTAG	ATTTGACTTTCTTCCTGCAGTTTGCAGTAG	ATTTAGTTTGCTTTCTGTAGTTTGCAGTAG
19068	5	-1	145500066	0.3013340	TTTTCTTGTTGTTTTCCTAGCCTGGTGTGT	TTGTATTTTTCCTGTCCCAGCCTGGTGTGC	TTTTCTCTTTATTTTCCTAGCCTGGTGTGT
19084	5	-1	175775359	0.7920950	CTTCTTACCCATCTGAGCAGAAACTAAAGT	GATCTCACCCATTGGGACAGAAACTAAAGC	TTCTTAACCCATCTGAACAGAAACTAAAGC
19096	5	-1	159841479	0.1729000	TTTTTTTACTTTAATTACAGAGACATCAAC	TCACTTAAATTTTATTACAGAGATATCAAC	ATATATTTTTTAAATTACAGAGACATCAAC
19098	5	1	176731623	1.3020110	CTTCACCCTGACACCTGCAGCAAACATGTC	ATCATCTTTAACTCTTGCAGCAAACATGTC	CTTCATTCTGATACTTGCAGCAAACATGTC
19100	5	1	176732869	1.5476660	TGTGGTTGGCCTCTGCATAGGTGGTGGAGG	CAGCCCAACTTCCCTTGAAGGTGGTGGAGG	TGGCCTGACTCCCTGCACAGGTGGTGGAGG
19102	5	1	176733096	2.4984231	CCATTCTCATCTCATGCCAGGAATTTGGTC	CCTTCTCCCTCTCCTGCCAGGAATTTGGTC	TCCCCTTTTTTTTTTGGTAGGAATTTGGTC
19110	5	-1	177580561	0.4041040	CGACTCTTCTGTCGTTGCAGCGGTGAAGCA	ACGCTTCTCTCTCTTTGTAGCTGTGAAGCA	TGACTCTTCTGTCGTTGCAGCCGTGAAGCA
19112	5	-1	177577994	2.4984231	AGTGTTTTCTCTCATTTCAGGATCATGGTT	GGTGCCTTCTCTTGTTGCAGGATCATGGTT	CAGTATTTCTCTCAATTCAGGATCATGGTT
19122	5	-1	176895900	0.3028150	CCACCCCTCCCTCTCCCCAGGGCTCTGTAC	GCCATCCTCCCTCTCCTCAGGGCTCTGTAC	GCACCCCTCCCTCTCCCCAGGGCTCTGTAC
19124	5	-1	176895221	2.4984231	CACTCTCCTGATTACCCTAGAAGGGGGCTT	CATCTCCCTGGTTTCTCCAGAAGGGGGCTT	TAACTCTTTGATTCCCCCAGATGGGGGTTT
19126	5	-1	176894818	2.4984231	CTTTGCTGGGTACTTTGCAGGTGGGCGAAG	CTTCACTGGGCACATTGCAGGTTGGTGAGG	CTCTGCTGGGTACTTTGCAGGTTGGTGAAG
19128	5	-1	176894628	2.4984231	CTGCCGTCTTCTTGCGGAAGGGTGTCGACG	CACTGCTTTTTGTATGGAAGGGTGTTGATG	AACACACCTTCTCGCTTCAGGGTGTTGATG
19144	5	-1	180666582	0.1729000	TTCCTTTCCATCTTCTGTAGGATGAGAGCC	TTCCCCTGCATCTTCTGTAGGATGAGAGTC	TTCTTTTCCATCCTCTGCAGGACGAGAGCC
19146	5	-1	180666177	0.1729000	TCAACCGCACGTCTATGCAGGTATGGAACC	ACAGACTCCTGTTTTTTCAGGTGTGGAATC	CTCCACCTTACCAAACCTAGGTATGGAACC
19148	5	-1	180665239	0.1729000	TTTACCTTACCTGTGTCCAGGATGGCCAGG	TCCCTTTTCTGTCTGCCCAGGATGGCCAGG	CACCTTTCCTGTCTTCCCAGGATGGCCAAG
19150	5	-1	180664719	0.1729000	GCTTTTGCCCTGTTCCCCAGGATTTAGAGG	GGCTTTGGTCTGTTCCTCAGGACTTGGAGG	TGATTTTGCCCATTCCCCAGGACTTGGAAG
19152	5	-1	176943836	0.1729000	TGACTGGCGTGTGCTTGCAGCGGGCTCGCA	GCTGACTCGGGTCTCCGCAGCGGGCACGCG	TTCCTCATGTATATCTGCAGCGGGCTCGCA
19154	5	-1	176943448	0.3841830	GATCCCGGGTGGAACCTCAGCTCCAGAAGC	GGACACTGCTGGGACCTCAGCTCCAGAAGC	GGGCGCTGGTGGAACCTCAGCTCCAGAAGC
19156	5	-1	176943194	0.5149640	TCTTCCACTTCTTTTCTCAGCGCGCAAAGA	TCTTCGGCTTCTTTTCTCAGCACGCAAGGA	ACTTCTGCTGCTTTCCTCAGCCCGCAAGGA
19158	5	-1	176942990	0.5149640	AGCCATGTCTCTCTCTTCAGCATTGATGTC	AGCCATGTCTGTCTCCTCAGCCTTGATGTC	AGCCACATCTGTCTCCTCAGCCTTGATGTC
19160	5	-1	176942822	0.4713830	TCCCTGTTACCCATCCACAGCTGGACTCCA	TGCCCACCACCTACCCATAGTTGGACACCC	CCCCCACCACCTACTCACAGTTGGACACCG
19162	5	-1	176942259	0.3841830	ATGTCGGTTGGTTTTCATAGCCATCCTGAG	ACTCCTGTTCTTTACTACAGCTATCCTTCG	ATTGAAGTTCTTTTCCATAGCCATCCTGAG
19164	5	-1	176942070	0.3784570	GGGTCATCCTCTCCCAACAGTCTATCTGGC	AAGCTGTCCTCTCCCGACAGTCTGTCCGGT	AGGCCTGTTCTCTCCAACAGTCTATCTGGC
19180	5	1	173491232	0.5581560	ACACTGGTTGACTCTTTCAGGTGATTGTGA	ACACTTGGCCAATTTTGCAGGTGATCGTGA	ACACTGGTTGAACATTTCAGGTGATTGTGA
19182	5	1	173531228	2.4984231	TTAATTTTGTATTCCTCCAGGTCACCATCC	TCAGTTCTGTCTTCTTCTAGGTCACCATTC	TCAACTCTGTTTTCCTCCAGGTCACCATTC
19204	5	1	167915604	0.4772920	AAGTGCTTTTTTTCCCACAGGAAGAAGAGA	AAGTTGCCTTTCCCTTACAGGAAAGGGAGA	AAGTGCCTTTGCTTTCATAGGAAAAAGAGA
19206	5	1	167920896	2.4984231	CATTTTATATTGTGTTGTAGATGCTCAAAA	TGTCTCACATTGTGTTACAGATGCTCAAGG	CATTTTATATTGTGTTATAGATGCTCAAAA
19208	5	1	167921552	0.7920950	TTTTCTCTTCTATCCATTAGGTTTTATTAA	TACTCCCTCCCCTCTTTCAGGTTTCATTAA	TTCCTCTTACTGTTCATTAGGTTTTATTAA
19210	5	1	167922317	2.4984231	TCTCTTTTTGTCTACCCCAGGTTATAGTTG	TTCCCCCCACCCCCTTTTAGGTTATAGTTG	TTGTTTTCTTTCTGTCTCAGGTTGTAGTTG
19214	5	1	167933724	2.4984231	ACTTTCCGTTTCTGTTGTAGTCTGTGCACT	TTTGTTTCTACTCTTTGTAGGCTATACACT	TTCCATTTGTTTCTTTGTAGTCTGTGCACT
19216	5	1	167937583	2.4984231	GGGGGTTTTACATTTTTTAGGAAAAAGTTT	AGTCTTTAAACTTCTTTTAGGAAGAAATTT	AATGGGAGGTTCTGTTTTAGGAAGAAGTTT
19220	5	1	167944817	0.3841830	ATTTTTTTGTTTTTTTTAAGGTCTATTGCA	GTGCTTACCTGGTGTTGCAGGTCTATTGCG	GCTGTTGCCTGATTTCTCAGGTCTATTGCA
19222	5	-1	175813910	1.4331070	AAGGGCTCTGTTCTCTGCAGGTGAAGGCCA	CTCAAACCTGTTCTTTACAGGTAAAGGCCA	ACAGGCTCTTTTCCCTGCAGGTGAAGGCCA
19224	5	-1	175812328	0.3841830	CGCTTCTCTCATCACTCCAGACCTGGAGGC	CCTGGCTTCTCTTCCCCCAGACCTGGAGGC	CCTGGTTTCTTTCACCCTAGACCTAGAGGC
19252	6	-1	7303870	0.3841830	TTAATTGTTCTTTTTCTTAGGTAGAAGATA	TTTAATGATGCTTCCCTTAGGCAGAAGATA	TTAATGTGGTTTTTTGTTAGGCTGAAGATA
19254	6	-1	7301805	0.3784570	GTCTCTATTTTGTTTCTCAGATTTTCCAGC	CCTCCTATTCTGTGTTTTAGATTTTCCGGC	TTTCTTTTTTTGTTTCTTAGATTTTCCAGC
19256	6	-1	7299056	0.3784570	TATTTTATTTTCTTAAACAGGGCAATGTAT	AACATCTGTTTCTTAAACAGGGCAATGTAT	TTTTTATGATTTATTAATAGGGCAATGTAT
19258	6	-1	7298234	1.3020110	ATTTTCTCCTTTTGTACCAGAATCTTTATG	TTTTCTTTTTCCTGTGCCAGAATTTTTATG	TTTTCTCCTTTTTATATCAGAATCTTTATG
19268	6	-1	4117685	0.5581560	CTTCTTGCTTTTCATTTCAGGCAACAGAGA	CTTCTTGCTTTGCATTGCAGGCAGCTGAGA	AATCTTGCTTTTCTTTGCAGGCAGCAGAGA
19280	6	-1	30708575	0.7920950	CCACCATCCTGTTATCACAGGAGATCTATA	CTACTGTTCTTTCTCTGTAGGAGATCTATA	CTACCATTCTGTTACCCTAGGAAATCTATA
19282	6	-1	30708368	0.5581560	TTTCTACATCTCTCCCACAGGACTATTTGC	CTGATTTCCCTCTCGCACAGGATTACTTAC	TTGCTGCTTCTCTTCCTCAGGACTATTTGC
19288	6	-1	30697963	2.4984231	GGGTGTCTCTCTCCTGCCAGGTGGCAGAGG	TAGCTATCTCTGCCTACCAGGTGGCAGAAG	GGGTATCTTTCACCTACCAGGTGGCAGAGG
19308	6	-1	31669907	1.3020110	GAGGCCATCTGTTTTGGCAGGATACGTACT	CAGGCCATCTGTTTTGGCAGGATACGTATT	TCCGCCATCTGTTTTGGCAGGATACGTACT
19310	6	-1	31668805	0.3946480	TTGTCCCTCTCCCTTCCCAGGTTACTTGAG	CTGTCCCTCTTCCCTCCCAGGTTACTTGAG	TAATGCCTCTCCCCTCCCAGGTTACTTGAG
19312	6	-1	31664810	2.3451359	TCCTGTCCTTTTTCTACCAGGCATTGGCCG	TGATAGTTTTCTCTCCCCAGGCATTGGCCG	TCCTGTCCTCTTTCTACCAGGTATTGGCCG
19314	6	-1	31661209	2.4984231	GCCTCTCGTGCCCACTGCAGAGGCAGCTTG	CTTTGTTTCCCTGTCCACAGAGGCAGCTGG	CCTCTCCTTGCCCACCACAGAGGCAGCTCG
19316	6	-1	31660926	2.4984231	TGCATCTTTCCCTTCCTCAGGAAGGAGTCT	TCTGTTTCCCTTCCCCTCAGGAAGGGGTCC	CTGCATCTTTCCATCCTCAGGAAGGAGTCT
19318	6	-1	31659695	0.3841830	TTAACCTGTGTTCCCCACAGCTACCTGGTG	CCAACCCATGTTCCCCACAGCTATCTGGTG	TAACCTTGAGTTCCCCACAGCTACTTGGTG
19324	6	-1	31655321	2.4984231	TGAGCGCCTCCTCTCTGCAGGGGAGGACAT	GGCCTCTTCTCCCTGTGCAGGGGAGGACAT	GTGAGCACCCCCCTCTGCAGGGGAAGACAT
19328	6	1	10726137	2.4984231	CTGTGTTTGCTTCCCTCTAGGCAGCGTGCC	GCCTGCTTTCTTCTCCCCAGGTAGTGTGCC	CTCTGTTTGCTTCCTCACAGGTAGTGTCCC
19330	6	1	10728870	2.4984231	CTTTATATGTTTTTCATCAGCTACATCTGG	ATGCCCTTTCTCTTTCGCAGCTACATCTGG	CTTCTTATCTTTCACATCAGCTACCTCTGG
19336	6	1	30036364	0.3681940	GCTCATCCTTAACCTTCTAGGAGAACCGGA	CACCTCTTTTAACTTTTCAGGAGAATCAGA	TGTCTTTCCCCACCTTCCAGGAGAACCGGA
19348	6	1	44197124	0.4112070	TCTTTCCTCCTCCATTGCAGATACAAAGCT	TTTGCCTTTTTCCTACGCAGGTATAAGGCA	CTTCCCTCTCCCATCCTCAGGTACAAAGCT
19350	6	1	44197323	1.4249420	CCTCTCTGCAACCCCTGCAGTATTTCACAA	AACCTCTGCAAACCCCACAGTATTTCACAA	TTCTGTTTGCAATCCCACAGTATTTCACAA
19356	6	1	44198302	2.3451359	GATCACTGACACCACCCCAGGTGGCTCGGA	TTGTGCACTGTCTGCGCCAGGTGGTTCTGA	CTGACCGCCGCTCCACACAGGTGGCTCAGA
19364	6	-1	22292874	1.9777150	ATTTGTCTCATCATTTCCAGGATAAACGGT	ATTTCTATTACAATTTCTAGGATAAACAGT	ATTTGCTTACTCGCTTTCAGGATAAAAGGT
19366	6	-1	22290582	1.9777150	TGTTCTATATGGTTTCGTAGCAAAAAGACT	TGTTCAACATGGTGGATTAGCCGGAAGTTC	TGTTTTATATGGTCACTTAGCATGAAGACC
19368	6	1	31624999	1.9777150	TGCCACCACCACCTCTGCAGGAAAGATGGG	TAACACTGCCACCTCTGCAGGAAAAGTGGG	CTTTGCCACCGCTTCTGTAGGAAAAATGGA
19370	6	1	31625154	1.3020110	TCTCCCACCTGCCTTGACAGGCCGCCCTGA	TTCTCTCCTGATCCCAACAGGGCGCCCAGA	CACACTTCCCCCCCCAACAGGCCGCCCTGA
19372	6	1	31625399	0.7920950	ACCCCACCTTGCCCTTCCAGATCGCTCACC	AATTTTCCCCGTCCTTCCAGATCGGTCACC	GCCCTGCCCTGCTCTTCCAGATCGCTCACC
19374	6	-1	33238060	2.4984231	ATTAACTTATCCCTTTCCAGGCGGGTGGTC	ATTAACCTGTCCCTCTTCAGGGGGGGGGTT	GTTGACTTGTCCCTCTCCAGGGGGGTGGCC
19376	6	-1	33237828	2.4984231	TGATAAACTTCTATTTCCAGTTCACATTCA	AAATATAAGCTTGTTTCCAGTTCACATCCA	TGATAAATTTCTATTTCCAGTTCACATTCA
19378	6	-1	33237596	2.4984231	TCATCTTTATGTTCTCCCAGGGTGTAGATC	CTGGTTGTCCTTCCCCCCAGGGTGTGGATC	TTGTGTTAATGTTCCCCTAGGGTGTGGATC
19380	6	-1	33237334	2.4984231	CTTGACTTTTTGTGGATCAGATATTCAAGA	CCTTGACTTTTGTGGGTCAGATATCCAAGA	CTTGACTTTTTGTGGATTAGATATCCAGGA
19394	6	-1	31617404	1.5476660	TGCATGCCTCTTCTTTTCAGATGAATGTAA	GTGCATGGCTCTCCTTTCAGATGAATGTAA	TTGTCTCTTTTTCCTTGTAGATGAATGTAA
19412	6	-1	31608083	0.7920950	TTTTCTCTTTTCCTCCCCAGGAATGGGTCC	GCAAATCCTTTCCTCCCCAGGAATGGGTCC	CGTCCTCTTTCCCTCCACAGGAGTGGGTCC
19434	6	-1	53141054	2.4984231	GGCTCTTTCTTCTTTTTTAGTTAGTAACAG	TTTTCTCCCCTTTTTTTCAGTTGGTGACAG	TTTTTTCCTTTATTTTTTAGTTAGTGACGG
19454	6	-1	32095297	0.7920950	TTGTATCCTCCCTTATTTAGTTTGACGGCA	TAATATGTCCCACTGCTTAGTTTGACAGCA	TAATGCTCCCCTTTATTCAGTTTGGCAGCA
19456	6	-1	32094971	2.3630810	TCTAACTCCCTTTCCTCCAGATCTTCAGGT	GGAACTTTTCTCCCCCCCAGATCTTCAGGT	TTCCCCAACTTTTCTTCCAGATCTTCAGGT
19466	6	-1	33384919	0.5149640	CTCCCCCTCTGACCTTTCAGCTATGAGTGG	TCTTTCTCTGACCTCTTCAGCTATGAATGG	ACTCTCCCTAACCTTTTCAGCTATGAGTGG
19472	6	1	31634595	0.4112070	TGACACTGTTCTTTTTCTAGCTGACGTGAA	TTAACGCTCTTCTTTCACAGCGGACATAAA	CTTTTTTTTTTTTTTCCCAGCTGACGTGAA
19474	6	1	31635642	0.1729000	TGGCTTCCATGTCCTGACAGGTGGATGAAG	TGGCTTCCCTGTGCCCGTAGGTGGATGAAG	TGACTTCCACATCCTGACAGGTGGATGAAG
19476	6	-1	32810866	0.3762760	AACCTCTTTTCTCTTATCAGCCCACAGAAT	CTGCCTCTTGCATCTCTTAGCCCACCGCAT	TGCTTTTTCTCTCTCATTAGCCCACTGAAT
19478	6	-1	32810560	2.3657150	AAAGCTCCATCTTCTTCCAGGTGCCTTACG	TGATCTCAAAACTCTTCCAGGCTCCTTAAG	AAAACTCCATCTTCTTGCAGGCTCCTCAAG
19480	6	-1	32810040	2.4984231	TCCACCTTGTCCTCACCCAGGCTGTACTAT	CTCCTCGATCGATCGTACAGGTTGTATTAT	CACCACCCTGTTGTACCCAGGCTGTACTAC
19486	6	1	44358002	1.3020110	TCTTTGGCAATTTTTTTTAGGATGAAATTC	CTCTTTGGTAACTCTTCTAGGATGAAATTC	TTCTTTGACAATTTTTTTAGGATGAAATTC
19488	6	1	44360401	0.4112070	AAATGATCTATGTTTAATAGGTATGAATGG	TGCGATGTTGCCTTTAATAGGTACGAATGG	AAATGGTATCTTTTTGATAGGTATGAGTGG
19500	6	1	30029691	1.3020110	GTTCTTACTTGCCTGTGCAGACTTTGAGGG	ACTTTTTACTTCCTGTGCAGATTGTGAAGG	CAGCGCTTACCGCTCCGCAGACTTCGAGGG
19502	6	1	24780888	0.5581560	GAATTATGCTGACTTTTTAGAATAGTTCTG	TGAATCATCTTGACTTTTAGAATAGTCCTG	TAAATTATGTTGACTTTTAGAACAGTCCCA
19504	6	1	24781702	0.5629000	GATAAGTGTTTTCATTATAGCTGTCCGCAG	TCTTGTTCATCAAATCACAGTTGCCAAAAG	TGTATGTATTTTCATTATAGTTGGTTAAAG
19506	6	1	24784312	0.4041040	TATTTAAAATATTATTTTAGAAAATCCATC	ACTAATTTTTTTTTCCCCAGAGAACCCATC	ATAACATTAATTTATTTTAGAAAATCCATC
19514	6	-1	41884677	0.4149390	TTTGGTGCTCTCCTTTCCAGTGTGTCCCAG	CTTGGCGTTGTGTTTCTCAGTGTGTCCCAG	TTTGGTCTTTTCCCTTTCAGTGTATCCCAG
19518	6	-1	42179655	0.3394270	ACTTTTCTTTTGGATTTTAGGTAACAATCT	CTTTGTCTTTTTTATCTTAGATAACCACTT	TTTTGATTTTAAAATTGTAGATAACCATTT
19528	6	-1	170855272	2.4984231	CTGAAATGTGCTTTTTACAGAACAGACAAA	CCCGAAACTGGCTTTTACAGGACAGACAAG	CTGAAATATGCTTTTTACAGAACAGACAAA
19530	6	-1	170852818	2.4984231	ACTTTTATCAATAATTGCAGATGTATAAGC	ACTAAAAATAACCCATGAAGATGTACAAGC	TGTTTTGTTAATACTTGCAGATGTATAAGC
19532	6	-1	170846428	2.4984231	ATACTGTTTTCTTCTTTAAGGAAAGGGGGC	TGTACTCTTTCTTCTTTAAGGAAAGGGAGC	CGACTGTATTATTCTTTCAGGGAAGGGAGC
19534	6	1	32823912	2.4984231	CATATTCTGTGTCTCTGCAGACCACCATCA	TTCGTACTGTCTCTCTGCAGACAACCATCA	CATCCTCTGTGTCTCCACAGACAACCATCA
19536	6	1	32825037	0.4373540	TGTTGACTCCCTCCTGACAGCGAGGCGGTG	CGTTTGGTTCTTCCTTACAGAACAGCAGTG	TGCTGACTCCTTCCCTGCAGAGAAGCAGTG
19538	6	1	32825779	0.5629000	ATTCCTAATATTTCCCTCAGGATAGAACTG	CTTCCCGACATCCGCTTCAGGTTGGAGCTG	ATTACTAATATTTCTTTTAGGTTGGAACTG
19540	6	1	32826138	2.4984231	CCTGAGGATCCCTTTCCCAGGTATATGGAA	CTGAGGGACCCTCTCTCTAGGTATATGGAA	CCTGAGGATGCCTTCCCCAGGTGTATGGAA
19544	6	1	42852348	0.1729000	TCTGTTGCTGTTCATTTCAGGATTGACGGC	CACCTTGACTGTTGTTTCAGGATTGAAGGA	TCCTCTGCTGTTCATTTCAGGATTAATGGG
19590	6	1	43485041	0.1729000	AATTCGTCCCTTTGCTCTAGGTCCATACTA	GCCCTTTCTGTTGGCTCTAGGTCCACACCA	CTCGTCTCTCTTTGGTCTAGGTTCATACCA
19592	6	1	43487068	0.3681940	GTTTTTTCCTGTCCCTCTAGAATTTCCGTG	AGGAGCTTCCCTCCTTCTAGAATTTCCGTG	TGCATTTTCTGTCCCTGTAGAATTTCCGTG
19594	6	1	13615941	2.3630810	CTTATCACCCTTCCTCCCAGGGATAAAACG	CCCGACTCCTTTCCTTCCAGGGATAAAACG	CTCACGTGTCGCCCTTTCAGGGATAAGACG
19596	6	1	13616692	0.3028150	AAACGTTTTCATTCCAAAAGAAAAGAAAAC	AAATGTCTTTATCCCCAAAGAAAAGAAAGC	TAAATGTTTTTTTATCAAAGAAAAGAAAAC
19598	6	1	13618287	0.4772920	AATGTAACTCTATTTTTTAGTTAATTTGCA	AGTGGATCTTATTTTTTCAGTTAATTTGAA	AATAAAACTCGATTTTTTAGCTAATTTGAA
19602	6	1	13620637	2.4984231	TAAATACCTTTCTTTTCTAGTAAATAAGTT	TGTGTGATTCTTCCCTTTAGTAAACAAGTT	ATAATTCTCTCTTCTTCTAGTAAATAAATT
19606	6	1	24698108	1.9777150	ATTCTTTTTTTTACACTTAGATTACTCTTG	CTTTCCCATTGAATACTTAGGTGACGCTTG	TTCTTTTTTTTTATACTCAGGTGACTCTTG
19620	6	-1	43648857	0.7920950	TTCCCCCTTTATCTCCGTAGTGGTGGAGAC	TTTCCCCTTTATCTCTGTAGTGGTGAAGAT	TTTCCCCTTTATCTCTGTAGTGGTGGAGAT
19622	6	-1	43646362	2.4984231	TCACTTTCTCTGTCTCCTAGATTGAAGGCC	TTTTTTTCCCTGCTTCTTAGATTGAAGGCC	TGTCTTTTTCTTCCTCCTAGATCGAAGGAC
19624	6	-1	43643354	2.4984231	CTATTTTCGGTTTCCACTAGGATGTTCTGC	CTATCCTCGGTTTCCACTAGGATGTGTTGT	CAGTTTTCCATTTCCACTAGGATGTTCTGC
19626	6	-1	43483439	1.5476660	GCCCATCTTCCTTACTTCAGATGTGGCAGG	TCATACCCATTTCCCTTCAGATGTGGCAGG	CTCCGTCTTCCTTACTGCAGATGTGGCAGG
19628	6	-1	43481371	2.4984231	TCTCTCCTCTCCTCTCCCAGGCTCCTGGAG	CCTCTCCTCTCCTCTCCCAGGCTCCTGGAG	TCTCTCCTCTCCTCTCCCAGGCTCCTGGAG
19630	6	-1	43481189	2.4984231	ATGAATTGGTATATTGACAGAAAATTGCAG	GCATGTTACTGTACTGACAGAAAGTCGCGG	GTGAGTTGCTATGTTGACAGAAAATTGCAG
19632	6	-1	43480938	0.7920950	ATAGAGCCTTCACCCCACAGCGGGAGGGCA	GCAGAGCTTTCACCCCACAGCGGGAGGGCA	GCAGAGCCTTCACCCCACAGCGGGAGGGCA
19638	6	-1	90052174	2.4984231	GGATTATTGTTTTTGTTCAGGATAACCTTT	GGACTCTTGTTTTTGTTTAGGATAACCTTT	TTTTTTTTTTTTTTTTTTAGGATAACCTTT
19642	6	1	76423226	0.5581560	TGGTCATTTTTACCCTGCAGACCTTGTATC	CTGTTATTTTTGTCCTGTAGACCTTGTATC	TTGTTCATTTCACCCCACAGACCTTGTATC
19644	6	1	76423388	2.4984231	ATATATATGAATTATTGCAGGTATTTAGAA	CTTGGCACTGTGTGTTGTAGGTATTTAGAA	CTATTTGTGCATTATTGCAGGTATTTAGAA
19648	6	1	88304068	1.9777150	TTTCGTCTTTCTTTTTATAGGGTTGCTTTG	CTCCCTTCTTTTTTAAACAGGGCTGCTTTG	TTCTTTCTTACTTTTTTTAGGGCTGCTTTG
19650	6	1	88311499	1.9777150	TTATTTCTTTCTGTTTTTAGAGGACTATTT	CTGGGTTTTTTTTTTTTTAGAGGATTATTT	ATTTCTTTCTGTGTTTTTAGAGGACTATTT
19652	6	1	88313099	0.3784570	TTTTTGTGTGTTCTTTGTAGCGACTACAAG	AAATTTTGTTTTCTTTGCAGCAATTACAGG	GTTTTGTGTTTTCTTTGTAGCGACTACAGG
19666	6	-1	86329135	2.4984231	GGGTATTTTCTTCCCCCTAGGTAAAAGTGC	TTTTTTTCTCTTAATTTCAGGTAAAAGTGC	TGTTTTTTCTTAATTTTCAGGTAAAAGTGC
19670	6	-1	86217007	2.4984231	ATTATTTTTTGGTGCTTTAGCTGACTTATG	TACATGTCTTTGTGCTGCAGCTGACCTATG	ATTTTTTTTTGGTGCTCTAGCTGACTTATG
19678	6	-1	88279308	1.3020110	TTGTTCTTTTTGATTTTTAGCTTTCCAGAG	TATTCTTTTTTTCCTTTTAGCTTTCCAGAG	CTTATTTATTTAATGTTTAGCTTTCCAGAG
19686	6	-1	88224738	0.4112070	TTTCTCTCTTCCTGTTTCAGTCATCTTGCA	TTCTCTCTTGCTTATTTCAGTCACCTTGCA	CTTCTTTCTTCCCATTTCAGTCATCTTGCA
19692	6	1	142487362	0.3784570	TATCTTACTTTTCTTTCTAGGTCGTTTATA	TGTTTTTCTTTTCTGTGTAGGTCGTTTATA	CATCTCACTTTTCTTTGTAGGTCGTTTATA
19694	6	1	142490684	0.3013340	TGTATCTGATTTTATTTTAGCTAAAGAAGC	TATGTCTGATTTTATTTTAGCTTAAAAAAC	TGTATCTGATTTAATTTTAGCTTAAGAAAC
19696	6	1	142491480	0.1729000	CGCTCTCTTTTCTCTTCCAGAAACATGATC	GGATACCCTTTCTCTTCCAGAAACATGATC	ATCAGCTTTCTCTTTTTTAGAAACATGATC
19698	6	1	142510560	2.4984231	ATAAAAATGCTCTCTTTTAGAATGTGAAAC	GCAAATATATTCCCTTTTAGAATGTGAAAC	TATGAAAATATTCTTTCTAGAATGTGAAAC
19710	6	-1	100010824	0.5581560	CTGTAACATGTCTTTTCTAGTTTGCAATGG	TAAATCTTTACCTTCTCTAGTTTGCAGTGG	TAACATCTTTGTTCTTGTAGTTTGCAATGG
19712	6	-1	100009557	0.5581560	TTTCATTATTTGCCTTTTAGTTATCCAAGC	TAAACTTTATTCTTTTTTAGTTATCCAAGC	CTTTATTATTTTTCTTTTAGTTATTCAGGC
19714	6	-1	100009312	0.3013340	TTTGTTTTATCATATTTTAGGTATTCTCTG	TTGTCTAATTGTATTTTTAGGTATTCTCTG	TTGTTTTCATCATATTTTAGGTATTCTCTG
19716	6	-1	99999771	0.3784570	TTTTTTTTTATTTTCTGCAGTAAAAACTAG	TTTTGTTTTGTTTCCTATAGTAAAAACTAG	ATTTTTTTTGTTTTCTGCAGTAAAAACTAG
19726	6	-1	127652175	1.5476660	TACTTATTTCTGTTTTCCAGAAATGGCGAA	TCCTTTTTTTTCTTTTCTAGAAATGGCAAA	TATTTCTCTCTATTTTCCAGAAATGGCAGG
19728	6	-1	127636041	0.3784570	GTTTTTTCTTCAATATACAGACTTCCTTTA	TTTTTCCCTTGAATATACAGACTACCGTTA	ATTTTTTCTTCATTAAACAGACTCCCTTTA
19748	6	-1	125614055	2.4984231	ATAATGGTTTAATATTTCAGGAAGCTATGA	GTAACGGTTTCATATTTCAGGAGGCTATGA	AGAACTGTTTGCTATTCCAGGAGGCCATGA
19752	6	-1	131184858	2.4984231	TTCTCCTTTATGACCTTTAGACTGTAAAAG	TGTCTTCTTTCTGACCTTAGACTGTGAAAG	GTTTTCTTTATGGCCTTTAGACTGTGAAAG
19762	6	1	111280372	0.4041040	ACCCCTCTTTCTTTCACCAGGAGCAGTTGG	ACTTTGCTTTCTTCCACCAGGAGCAGTTTG	ACCCCGCTTTGTCCCCCCAGGAGCAGTTGG
19764	6	1	111281614	0.5581560	GATCCTTTATTCTGTTGTAGGGCATTGACA	TGTCTTTTAATCTGTTATAGGGAATTGACA	TATCCTGTATTCTGTTGTAGGGAGTTGACA
19766	6	1	111281772	0.5126560	GCCTTTGTATTTTTCTGCAGACACTCTAGG	TGATTCATGTTTCCCCGCAGATACGCTTGG	TTGCCTTTAACCCTCTGCAGACACTCTTGG
19768	6	1	111283592	0.4772920	GTTGTTCATTTCTGTTCCAGCTGATACAGA	AAGATCATTTCATGTCCTAGTGGATCCAGA	CCGTTCATTTTATATTCTAGGTGATGCAGA
19770	6	1	111312947	2.3310280	CACTTTTTTGATATTCTTAGGAAAAATATT	TCTTTTTTTAATATTCTTAGGAAAAATATT	CCTTTTAAAAATATTCTTAGGAAAAACATT
19776	6	1	111329238	2.4984231	CTTTTTTTTTTTTTTTTTAGAACAGTAAAT	TTTTGTCTTTAATCTCATAGACTAGTAAGT	ATTTTTTTTTCATTTCCTAGAATAGTAAAT
19784	6	-1	143828561	0.5629000	CTTTCCTTTCCTCCCCTTAGGTGGTATTGG	CTTTCTTTTTTCTGCCACAGGTGGTATTGG	GTTTCTCTTTCTCCCTTTAGGTGGTATTGG
19792	6	1	150092295	2.4984231	ATTTGCCTCACTTGTTTCAGAAAATGGAAT	AAATATCTCATTCATTTCAGAGAATGGAAT	TTTTGCCTCATTCATTTCAGAAAATGGAAT
19794	6	1	150094271	2.4984231	GTTCTCTTCTTCTTTTGCAGGTTTCCAAGC	ATTCTCTTTTTGTTTTGCAGGTTTCCAGGC	GTTTTCTTCTTCTTTTGCAGGTTTCCAAGC
19796	6	1	150111087	0.4803600	ATTTTGTTTTCTTTTGGCAGCATGCATATG	TGCTAATGTTCTTTCATCAGCACGCATATG	CCTTTGTTTTCTCTTGACAGCATGCATATG
19800	6	1	150117548	2.4984231	CATAGCTGTTTTTCTTTCAGTGGGGGATGG	GAGTGTAACTTCTTTTTTAGTGGGTGATGG	GCATAATTATTTTCTTTCAGTGGGGGATGG
19804	6	-1	166780379	0.3841830	TTTCCTCTCATTTTTTGTAGCACTTCTGGG	TTCCCCTCTCCTTACTGCAGCACTTCTGGG	CCTTCCTCTCATTTTTGTAGCATTTCTGGG
19806	6	-1	166779594	0.4713830	TGCTCTGCTATTTTTGGCAGCCCTCTGTTG	GTTTGTTTTGATGTTTTCAGCCCTCTGTTG	TGCTTTGATGTTTCCGACAGCCCTCTGTTG
19808	6	1	163983011	2.4984231	CATGTGTTTTCCATGTATAGGCAGAAGGAG	CACTCATTTCCCATGTGCAGGCTGAAGGTG	CTTGTGTTTTCCATGTATAGGCAGAGGGAG
19810	6	-1	159210403	0.1729000	TGTTTCATTCTGTTTTTCAGATCAATGTCC	TTTCTTTTCCCGTTTTCCAGATCAACGTCC	GTTCTGTTTTTTGTTTTTAGATCAACGTCC
19812	6	-1	159208235	2.4984231	CCTCTCTCTCTCTCACGCAGGTGGTAAAGA	GGTGGGCCTCTCTCACACAGGTGGTAAAGA	TCCCCGTCTGTCTCACACAGGTGGTGAAGA
19814	6	-1	159206615	2.4984231	GTGTGGCTTGTTTCGTGCAGGTGTCTGCCC	AACCGTCCCCCGTCTGGCAGGTCTCCGCAC	ATTTGGTTTCTATTGTCCAGGTGTCAGCAC
19816	6	-1	159205759	1.4249420	TGTTTCCTTTTGCATTCCAGAGTGATGGAC	CTCTCCTTCCCAATGTCCAGAGTCATGGAC	CTTCTTCCTTTGCAATCCAGAGTCATGGAC
19822	6	-1	159192439	0.1729000	GGCCCTGTTCTGTTTTGTAGGACTTTGTGT	CGCTCTGTTCTGTTTTGTAGGACTTTGTGT	CATCCTGTTCTATTCTGTAGGACTTCGTGT
19832	7	-1	5569031	0.4290930	TCTTGTCCTTTCCTTCCCAGGGCGTGATGG	AAGGCTGTTCCCTTCCACAGGGTGTGATGG	CCTCGCCCCTCCTTCCGCAGGGCGTGATGG
19834	7	-1	5567816	0.3681940	TGCCCTCATTTCCCTCTCAGGCATGGAGTC	TTCTGTCACTCTTCTCTTAGGTATGGAATC	CAGCTTCTGTTTCCTCCCAGGCATGGAATC
19838	7	-1	33066527	0.4041040	TAATTTTCTTTTACTTTTAGATGCCAGAAT	ATTTCTGTTCACCTTTTTAGATGCCAGAAT	AACTTCCTTTTATCTTTTAGATGCCTGAAT
19840	7	-1	33063720	2.4984231	ATTTCACTCTTTTCTTACAGATAATAACGG	CCTTCTCCTTTCTCTTACAGATAATAACAG	CTTTCTCCCTTTCTTTACAGATAATAACAG
19842	7	-1	33061711	2.4984231	ATTTTGCTTTCTATCTTTAGATATCATTGA	TGTTCTCTCTCTCTCTCTAGATATCATTGA	AGTTTGCTTTCACTCTTCAGATGTCATTGA
19844	7	-1	33060969	1.9777150	AGTTATTCATATCTTCCTAGTTATTGCAAC	AGTCTCTCGTTTCTTTCCAGTTACTGCAGC	AGTTATTCATTTATTTCTAGTTACTGCAAC
19846	7	-1	33059336	0.4112070	CCTTTGGTCATAAACTCCAGGTATACTAAA	CCTTTGATTGTAAACTCCAGGTATACCAAA	TCTTTCATCATAAACTCCAGGTATACTAAA
19850	7	1	2402702	0.4112070	CAGTCTCCTTTCTTCTCCAGGTATATGACG	CAGTGCCCATTCTGTTCCAGGTACATGACG	TAGTGTTTCCTTTATTCTAGGTATATGACC
19852	7	1	2403264	2.4984231	TCCTTGTCTTTGTTTTTAAGGGGAACTTAC	TTGATTTTGATTGGTTTTAGGGCAATTTGC	GCCTTTGGTTCTTTTTCCAGGGGAATTTAC
19854	7	1	2406631	2.3630810	CCTTCCTTTTTTTTGGGCAGTCTATGGGTC	TTTCCTTCCCTCATGGGCAGTCCATGGGCC	TAACCCTTGTTTTTCTGTAGTCTATGGGCC
19890	7	1	6054774	0.4772920	TTGGCTGTTGGTTTGTTTAGGAAGAGTCTA	TGGTGATAAACTAACTTTAGGAAACATCCG	TCTGGTGTTGGTTTGTTTAGGAAGAGTCTG
19892	7	1	6057442	2.4984231	TTGTCTTGGTCTTTCCCCAGGATTACGGGG	TGTTTTGGTCTCTCCCTCAGGACTATGGGG	GTTTGGGTTTTCTCCCTCAGGATTACGGGG
19894	7	1	27797647	2.4984231	TTTTTGTTATTTCCCTTTAGGTTGGATGGA	CTTAAATTTTTCTCCTTTAGGTTGGATGGA	TTTTTGGTATCTTCCTTTAGGTTGGATGGA
19896	7	1	27805450	0.4112070	GTTTGTTAACTTCCTCTTAGGATATTACCT	TTTTGTTACCCACCTCTTAGGATATTACCT	TTTTTTTAACTTCCTTCTAGGTTATTACCT
19900	7	1	27856506	0.3959030	TTCCAAAAATTTTATTACAGATGGAGCAGA	TTGTGTAATTCCTATCACAGATGGAGCAGA	TTCCAAAGTTTTTATTTCAGATGGAGCAGA
19902	7	1	27867354	0.3013340	CAAAATTATTTTTCCCCTAGGAAGATGAGA	TTTTGTTTTGTGTTTGCCAGGAAGACGAAA	CAAAATTATTTTTTGCCTAGGAAGATGAGA
19904	7	1	6431552	2.4984231	ATTTTCATTCCATTCTACAGCTTTGACAAT	GTTTCCTTGTCCTCCTGCAGCTTTGACAAC	GTTTTTTCTCCATTCTACAGCTTTGACAAT
19906	7	1	6439754	0.3841830	CCTGTGTTTCCTTTTTGTAGGATGTGTTCT	CCTGTGTTTCCTTTCTGTAGGACGTGTTCT	TCCCTGTTTCCTTTTTATAGGATGTATTCT
19908	7	1	6441496	0.3841830	TGTTCCTTCTTCACATCTAGTGGTATCCTG	GTTTCTTTCTTCACGTGTAGTGGTATCCTG	TCTTCCTCTCTTACATTTAGTGGTACCCTG
19910	7	-1	44157663	2.3630810	CTGTACCCCTCGTGTCCCAGGCAGTGGAGT	GACTCTACCCTCATGTCCAGGCAGCCGAGT	CATGTGTCTGTCACACCCAGGTGATGGAAT
19912	7	-1	44157341	1.3020110	CTCCTGTCTCTGCATTCCAGCACAACCTGC	TCCTTCCATCTGTCTCCTAGCACAACCTGG	CCCCCATCTCTGAATTCCAGCACAACCTGC
19922	7	-1	44154995	0.7920950	AGCTGCCCCTTCTCCTCCAGGTTGTTACCC	AAAAACAGGCCTTTCTCCAGGGTGCTACCC	CCACTGCGGGTTTTCTCTAGGTTGCTACCC
19926	7	1	16714034	0.3841830	TTTGAATTGTTTTATTTTAGATGAAAAAGA	CATTTTATTTATTATTTCAGATGAAAAAGA	TTGTAACTTCTTTATTTTAGATGAAAAAGA
19928	7	1	16720923	0.3784570	AATTACCTTTCTCTTTTTAGCCCCTGGAGG	GTAATAACTTGTCTTCACAGCCCCTGGAGG	AATCACCTTTCCCTTTTCAGCCCCCGGAGG
19930	7	1	16722402	2.4984231	AATGGTTGTTTTTTTTTTAGGTCTTCAATA	TGATTCTGCTTTATATTTAGGTCTTCAATA	TGGTTCTCTTTTATGTTTAGGTCTTCAATA
19932	7	1	16729419	2.4984231	TCTCTTTTGTTTTTCAACAGGCATTGCGGC	TTCTCACTTTCTTTTAACAGGCATCGCAGC	TTTTTTTTTTTTTTAAACAGGTATTGCAGC
19934	7	1	16734456	0.3841830	GTCTTTTTTCCCTTTTTCAGGAACTCTTTC	AACCTCCTTTTCTCCTTCAGGAACTCTTCC	TTTGTCCTTTTGTCTTTCAGGAACTCTTTC
19936	7	1	16736537	2.4984231	CCCATTTCCATGTAATGTAGGTGGTGCTTT	TCTCTTTCCATGAAACCTAGGTGGTGCTTT	CCTTCCTCCCTGAAATGTAGGTGGTGCTCT
19938	7	1	16737670	2.4984231	ACTCTCCACTTCTGTTCTAGCAATATGCTC	TTCCCTCTGCTCTGTCCCAGCAATACGCTC	ATTCCCCACTTCTGTTCCAGCAATATGCTC
19940	7	1	16744169	2.4984231	TCTTTGATTTAAAATTGCAGCTGATGTTCT	ACCTTGCTTTCTGACTGCAGCCGACGTTCT	TCTTTGGTTTGAAATTGCAGCTGATGTACT
19942	7	1	30638409	2.4984231	AAATTCTCTTTCTTGGCTAGGGAGATCTTG	GTAGCTTGTTTGTTGGCCAGGGAGACTTTG	AACTGTCTTTGTTGACTTAGGGAGATCTTG
19944	7	1	30639560	2.4984231	TTTTATTTAATCTCTAACAGGAGCTGGCGT	CTTCTTGTTTGCTCTTATAGGAGCTGGCAT	TATTTAAAAATCCCTTACAGGAGCTAGCAT
19974	7	-1	44606123	0.7920950	CAGGCAAGCATCTCTTCCAGTTCCTCCTGC	AGGCCCAGCATCTCTTCCAGTTCCTGCTGC	CAGTCTGTGTGTCTCTCCAGTTCCTCCTGC
19976	7	-1	42967058	0.4149390	ATACCTGTGTTTCTTTTAAGCCCGTCTGGT	TGTCTCTGTTTCTTTTCCAGCCCATCTGGT	TGCCTTTGTTTCTTTTTAAGCCCATCTGGT
19978	7	-1	42966267	2.4984231	TCTCTCTCTTTTTTTTTAAGCTGCAAATGG	CTTTTTTTCTTCTTTTTAAGCTGCAAATGG	TTTTTTTTTTTTTTTTTAAGCCGCAAATGG
19980	7	-1	42964396	2.4984231	TCTTATTTTTTCCTTGTTAGAGTGCTTGTG	TTTTTTTTCTGTTGCCTTAGAGTACTTGTA	ATTTCTTCCTTGTCTGTTAGAGTGCTCGTG
19982	7	-1	42963005	0.3013340	TTTCATTTTCCTCCCTGCAGTGGTGTTCGT	TTTTTGTTTTTTTCCTATAGTGGTGTTCGT	TCATGTTTTCTTTTCTTTAGTGGTGTTCGT
19984	7	-1	42961530	2.4984231	ACTCTTTCTTTCCTGATTAGGGAGCTTACT	TCTTTGTCTCTCCTGATTAGGGAGCTTACT	TGTCTTCTCTTCCTGATTAGGGAGCTTACT
19986	7	-1	42957434	0.3959030	ATTTTTTTTAAATTCTTCAGATATAATGAA	TTTTCAATCTTTTTCTTTAGATATAATGAA	TTTTCAAAAAAATTCTTTAGATATAATGAA
19988	7	-1	7677603	1.9777150	TGTCTTGTTCTGTGTCTTAGCTTGATGAAG	ACATTTTGTTCAATGTTTAGCTTGACGAGG	ATTTGTTCTTTGTGTGTTAGCTTGATGAAG
19990	7	-1	16841007	0.3946480	ACTGATTCATTTCATTCTAGGTTGGGGTGA	ACCAACTCCTCTTGTTCTAGGTTGGGGCGA	ACTGGTTCATTTTGTCCTAGGTTGGGGTGA
19992	7	-1	16840827	0.4149390	CTAATCTCTGTCTTTTAAAGCAACAAACCC	TGTCCTTTTCTCTCTTACAGCAACAGACCC	TTCTCTTTTGTCTCTTATAGCAACAAACCC
19994	7	-1	16839441	1.9777150	GATTTTTCTTTATATTATAGCTTTAAAGAA	ATCTTCTTCTTGTATTCCAGCCTTAAAGAA	GATTCTTTTGTATTTTCTAGCTTTAAAGAA
19998	7	-1	16834643	2.4984231	TGCTTCATTTATCTTTGCAGACCCATCTCT	CGTGTACTTTATCTTTGCAGACCCATCCCT	TGTTTGTTTTTTCTTTGTAGACCCATCCCT
20000	7	-1	10978523	0.7920950	CTATTTTGTGTTTGGTTTAGTTGATCCCCC	CTTTGTCTATTTGTTTCTAGTTGATTCCTC	TATTTTGTGTTTGTTTCTAGTTGATCCCCC
20002	7	-1	10977774	0.7920950	TAATGTTTTATTTCTTTTAGTTGGGACAGA	CAATATTTTATCCATTTTAGCTGGGACAGA	GTAATGTTTGTTCCTTTTAGTTGGGATAGG
20026	7	1	5239204	0.3841830	TGAATTTGGCTTTTTTGCAGGTCCCTAGCT	TGAATTTGGCTTTTTTGCAGGTCCCTAGCT	CTGATTTGGCTTTTTTGCAGGTCCCTAGCT
20028	7	1	5254163	0.1729000	ACTTCCCTTTGTGATTTCAGCCGATACGGA	TTTTTCTTCTTTGGTTCCAGCTGACACTGA	TGTTTTCTTTCTACTTTCAGCTGATACGGA
20030	7	1	5256191	0.3028150	TCGTTTTGTCTCTCGCCTAGAGGCTGATAG	CGCTTTGTTGTTGTTTCTAGCGGCTCATTG	GTCTCGTGTCTCTTTCCTAGAGGCTGATAG
20032	7	1	5256718	0.5149640	CCTCCGTGTGTCATTTGCAGGCCTGTGTGC	GTTGTTGTGTGTCTCCACAGGCTTGTGTGC	GCCTCCGTGTGTTACCACAGGCTTGTGTGC
20056	7	1	23292923	1.9777150	TGTTTCGAATATTGATACAGGATTTCATGA	GTTTTCAAATACTAACACAGGATTTCGTGA	TTTTTCAAATATTGATATAGAATTTCACGA
20058	7	-1	26237081	0.1729000	TTTACCCTTTGGTTTGAAAGGTAATGAGGG	CTTATCTTTTGGATTTAAAGGTTATGCGGG	GTTTCCCCCTTGGTTTTAAGGTTATGAGAG
20060	7	-1	26232993	0.3013340	GTATTCCAATTTTTTAATAGGAAATTATGG	GTATTCCAATTCTTTTACAGGAAATTATGG	TTATTCCAATTTTTTCACAGGAAATTATGG
20066	7	1	38256786	2.3630810	TTCCTGGTCGTATTTTCCAGCTTTTCTCTC	CAACACCTCCTGTTCTCTAGCTTTTCTCTC	GCTCACATCTGTCCTTCCAGCTTTTCTCTC
20070	7	1	44089821	2.4984231	TCACTTGTGTTTCGTTTCAGGGCTCTCTTT	CCACTTGTGTTTCCTTGCAGGGCTCTTTTT	GCTTGTTTGTTTTGTTTCAGGGCTCTCTTT
20072	7	1	44091426	2.4984231	TCACTGTGACTCTGCTGCAGAGGGTGGCCT	GCCTTCCTGTGACTCTGCAGAGGGAGGCCT	CCTCCCTGTGCCCACTGCAGAGGGGGGCCT
20074	7	1	44092463	2.4984231	TGGGCATCCTTGTGTTGCAGACAGGCGAGG	AGTTTGTGCTTGTGTTGCAGACAGGAGAGG	CCGGGTGTGTCATGTTGCAGACAGGCGAAG
20076	7	1	44096353	2.4984231	AAGTGCTGCTCCTGCTGCAGGGGGCCCATG	AAGTGCTGCTTTTGTGCCAGGGTGCCCACG	TAGGTGCTGTCCTGCTGCAGGGGGCGCATG
20078	7	1	44097378	0.5126560	ATGAGTGCTGTCCCCTACAGGGCTCTGTGT	GTGTACTATGCTGTCTCTAGGGCTCTGTGT	GGATCCTCTGTCGTCCACAGGGCTCTGTGT
20080	7	1	44097725	2.4984231	GGCAGTGGCTCTCCCTGCAGAAGGAGGAGG	AGTGAGCAGCTCCTTTGCAGAAGGAAGAAG	GGGGTCGGCTCTCCCTGCAGAAGGAGGAGG
20082	7	1	44099644	1.3020110	CCTTTGTCATCCCTGGGCAGGTGCAGCAGC	CATTTCTCAAACTCTGACAGGTACAGCAGC	TTCTCTCCTTCGGGGGGCAGGTGCTGCAGC
20088	7	1	43827500	0.5414310	CTTGGTCCCTTGTGTTTCAGCCCGAGAGGA	ATCGGTCTTTGATATTTCAGCCAAAGAGGA	CTTGGTCCCTTGTGTTTCAGCCTGAGAGGA
20096	7	1	56046040	2.4984231	TGAATTTTCTTTTGTTTCAGTTCACAATGT	TGCATTTTCTTTCCTTTCAGTTCACAACGT	TGAATTTTCTTTTGTTTCAGTTCACAATGT
20098	7	1	56049163	0.3013340	TGCTGTTTCTTCTCTTTAAGTCAAGAGGTG	CGCTGTCTCTTCTCTTTAAGTCAAGAAGTG	TGCTATTTCTTCTCTTTAAGTCAAGAGGTG
20114	7	-1	72722550	1.9777150	TGTCTTCCTCGGCCACACAGAACGTGAAGC	GTGTCCCCTGTGTCGCACAGAACCTGAAGC	GTTCTCTCCGCCGCGCGCAGAACGTGAAGC
20124	7	1	74105302	1.9777150	GTTTGCTGTTTGTATTGTAGTGTAAAGAAC	GTTGTCTGGTTTTGTTTCAGTGTAAAGAGC	GTTTGTTATTTGTATTTTAGTGTAAAGAAC
20126	7	1	74113288	0.4112070	ATTTTTTATTTTTTTTACAGGTGTTGAAGA	TCTCACTAACTGTTTTACAGGTGTTGAAGA	TTTATATCATTATTTTATAGGTGTTGAAGA
20128	\N	\N	\N	\N	TTGTCTCACTGTCCCTGTAGGTGAAGCTAT	TGCTGTTTGTCTCGCTGCAGGTGAAGCTAT	TGCTGCTTATCTTGTTCTAGGTGAAGCTAT
20130	\N	\N	\N	\N	CAATTTGTTTCTCTCTTTAGACCATTTCCA	CAATTTGTTTTTCTCTTTAGACCATTTCCA	CAATTTGTTTCTCTCTCTAGACCGTTTCCG
20132	\N	\N	\N	\N	CCAATCTGCTTCATTTTCAGAGCTGGTTGA	AACTGTGCCTTTCATTGCAGAGCTGGTTGA	TGAATTTGCTTTATTTTCAGAATTGGTTGA
20134	\N	\N	\N	\N	GTCTCTGTGTTTCTCTTTAGAATCAGCTGA	CTTGATATGTTTCTCTTTAGAATCAGCCGA	CTTCATGTGTTTCTCTTCAGAATCAGCTGA
20168	7	1	115889071	0.7920950	ACTTATTTTCAAAATTATAGAAAAATATGT	GCTCACCCCCCAAATTATAGGAAAATATGT	ACTTATTTCCAAAATTATAGAAAAATATGT
20170	7	1	99047896	0.1729000	ACGTCTGAGTTTCCCTGCAGGGGAGTGCAG	TATGTACACATTTCCTGCAGGGGAATGCAG	ATGTCTGGCTTTCCCTGCAGGGGAGTGCAG
20172	7	1	99688019	2.4984231	TCTGGCCCCTTCCCCTCTAGTTAAACAGGT	TCTGGCCCCTTCTTCTCCAGTTAAACAGGT	CTGTGCTCTTTCCCCTGCAGTCAAACAGGT
20174	7	1	99688212	1.9777150	GCATTGTCCCTCTCTTCCAGGTGTGTGAGA	GGCTTTGCCTTATCTTCTAGGTGTGTGAGA	ACATCCCCATTCCCTTCCAGGTGTGCGAGA
20176	7	1	99688522	2.4984231	TTTCTCCGTCTCCTTCACAGCTTCCTGTCA	CTCCGTCTGTGTTTTTACAGCTTCCTGTCA	TGTCTCCCGTTGCTTTACAGCTTCCCGTCA
20178	7	1	99688658	0.1729000	TGGGTTACCTTGCCCTGTAGGCCACAATGC	GAGAACTCTTTACTCTGCAGGCCACAATGC	TCTGCTTTTGTGCCCTGTAGGCCACGATGC
20180	7	1	99688858	2.4984231	CTGTCCTCATCCCCTTGCAGTGGCTGAACA	TTTGCCCCATTCCCCTGCAGTGGCTGAACA	CTCTCCCTGTCTCCCCCCAGTGGCCGAACA
20182	7	1	99689040	0.5149640	GTCTCTTTTTGTGCCTTTAGGAGAGGTCCC	CAGCCTCCTTGTGTCCTTAGGAGAGGTTCC	CAGTCCTTCTGTGCCTTTAGGAGAGGTTCC
20184	7	1	107224324	2.4984231	ATAATTGTATTGCTTTACAGATGGCAGAAG	CTAATTGTATTGCTTTACAGATGGCAGAAG	GTAATTGTATTATTTTACAGATGGCAGAAG
20194	7	1	120591215	0.3013340	ACGGACTCTCCCTTTGACAGTGATTGAGCA	ACGGACTGTGCCTTTGACAGTGATTGAGCA	ACGGCCTCTCCCTTTGACAGTGATTGAGCA
20198	7	-1	97493808	2.4984231	TTTTGCTTTCGCTTCCTAAGATGCAACAGC	GTTTGCTCTGCTTCCTTAAGCTACAGCAAC	TTTATTATTACTTTTATAAGATGCAACACC
20210	7	-1	97483992	0.5629000	TGTTTTTGTTTGTGAAATAGGCTCCTTCTC	CACCTTCGTTTGTTAAATAGGCTCCTTCCC	CCTGTTTGTTTGTAACACAGGCTCCTTCTC
20212	7	-1	97482698	2.4984231	TTCTTCTTTTCTCCTTTAAGTCTTGAACTG	TGTCTTCTGTTTTCCCCAAGTCTCGAACTG	ATTTTCTTTTCCCCTTTAAGCCTTGAATTG
20214	7	-1	97482527	0.4149390	TCCTTTTTTTGTCACGTCAGAATGGGATAG	TCCTTGTGTGCTCCTGTCAGAATGGCATAG	TTCCTTTGTTTTCATGTCAGAATGGAATAG
20228	7	-1	132754989	0.3013340	TTTTGATGTTGCTTTTCCAGCTTTCGGAAA	TTCTCATGTCCCCTTTTCAGCTTTCAGAAA	ATTTTGATGTGCCTTTTCAGCTTTCGGAAA
20230	7	-1	132709387	1.9777150	CTGCTCTTTATCGATTCTAGTTTCTGATGA	TACTTTTGTGTTAATTGTAGTTTCTGATGA	CCACTCTTTCTATATCCTAGTTTCTGATGA
20232	7	-1	132660046	1.4331070	GACAATTCTTGTCATTTTAGACTAAAGCAA	TACCTTTTTTGTCTTTTCAGCCTTAAGCAA	GTCCTTTTTTGTCTTTTCAGACTAAAGCAA
20234	7	1	75686725	0.3841830	TTGTGGGGTGTTTGTTCTAGGCTACCTCGG	CTAATGGGGTATTCTTCCAGGCTACCTTGG	CTTCTTGGGGGGGCTTCCAGGCTACCTCGG
20236	7	1	75687284	0.3841830	TCATATTGGATCATTTCCAGGCATGACCCG	CTCACCCTGGATCATCCCAGGAATGACACG	TTGAATCGGATCATTCTCAGGCATGACACG
20238	7	1	75689688	1.9777150	CTGTCTGTTGGATGTCCTAGGTTAATTCCA	TCTGTCTCATGATTTTTTAGGTGAACTCCA	CCTCTCTCTTGGATTTCTAGGTCAACTCCA
20240	7	1	75692830	0.1729000	CTTCATACTTTGGTCACCAGGGTTTGGATC	CTTCCTGCTTTGCTGAGTAGGGTTTGGATC	ATGCCTTCCTTGGTGGCCAGGGTTTGGATC
20242	7	1	75693654	2.4984231	TCCCATGGCTTGGCTTGCAGTGCACCCCCA	GTCCTTGGCTTGCCCTGCAGTGTACCCCGA	CCTGTGGCTTTGACCTGCAGTGCACTCCCA
20244	7	1	75694117	0.3028150	ACCTGTCTGTGCCCCCCTAGGCTCTGCCAC	GACCCACTGTTCTCTCCCAGGTTCTGCCAC	ACCCTCCTGTGTCCTCCTAGGCTCTGCCAC
20246	7	1	100201050	0.5581560	ACCCCTTTTCTGTTCTCCAGACCCGTGTTC	ACACCTCCTCTGTCCTCCAGACCTGTGTTC	ATGCCTCTTCTGATCTCCAGACCTGTGTTC
20248	7	1	100201579	2.3630810	GCCTCTGTCCCCGCTATCAGGTCCCCGAGG	CCCCATTCCCCTTTTTTCAGGTGCCCGAGG	TTCCCTGTCCCCGCCTTCAGGTCCCTGAGG
20252	7	1	100205257	2.4984231	TCACTCCCATTCTCCCACAGTGGTGACTGC	TCACCGACATCTTGCTACAGTGGTGACAGG	TCACCCCCACTCTCCCACAGTGGTGACCGC
20262	7	-1	105739728	2.3630810	TTTCATCTTACTTTGTGTAGATTGCTTCTA	TTTGGTCTCATTTTATATAGTTTGCCTCCA	TTTGGTCTCATTTTGTATAGATTGCTTCTA
20264	7	-1	105738343	1.5476660	TCATACATTTATTTTAATAGGTTGAATGAG	CTCTCTCTTTTTTTTAATAGGTTGAATCAG	AGCTTTTTTTTTTTTAACAGGTTGAATGAA
20266	7	-1	105733583	2.3630810	CTTACTGATTTTTGCTTTAGGACTTTGTTG	AACTGCTTTTTCTTCTCTAGGACTTTATTG	CATACTTATTTTTGCTTTAGGACTTTGTTG
20268	7	-1	100860067	2.4984231	CCATTTCCCTCTGGTAACAGAGAAGCTGCT	CAGTTCTCTGGCTATGACAGACAAATTGCT	CCAATTCCGGCTGGTGACAGAGAAGCTGCT
20294	7	1	157155852	0.3028150	TATCCTTTATTCTTTCCAAGATATCGGAAA	CACCCTTTTTATCTTTCAAGGTATCGAAAA	GCCCTTTTACTCTTTCCAAGGTACCGGAAA
20296	7	1	157159193	0.3028150	ACTTTTCTTTCAATTTTTAGCTAAGAAACG	TGTTTTTCTCACATTTAAAGCTAAAAAGCG	TCTCCTTTTTAAATTTATAGCAAAAAAACG
20298	7	1	157160064	2.3451359	GCTGTGTTGTATTTGTGCAGGTGGAAGTCA	ACTTTATTGTGCTTGTATAGGTGGAATTCA	GTTGTGTTTGTATCATGTAGGTGGACTTCA
20300	7	1	102940622	2.4984231	TTTTCCTCTTTTATTTCAAGGGCACCAAGA	GCTTTCTCCTTTATTTCAAGGGCACTAAAA	CGTCTTCTTCTTTGTTTCAGGGCACTAAAA
20310	7	1	102952087	2.4984231	TGTTTTTCCACGTTTTTTAGGATGCGACTC	CATTTCCCAATGTGTTTTAGGAAGCGTCTG	ATTTTTCCAAATGGTTTTAGGATGCGACTC
20312	7	1	102952252	2.4984231	TTTTCCTTCTCTTTAAACAGGTTCAACTCC	AGCTGTCCTTCTCTGAACAGGGTCAACTCC	TTCCTTCTGTTTTTAAACAGGTTCCACTCC
20318	7	-1	107564834	0.5149640	GTCTAAATGTGGAACTATAGACTTTAGATG	GTCTTAAACTCTATCTGCAGACTCTAGATG	GTGTCTAAATGGAACTGCAGGCTCTGGACA
20320	7	1	98935801	2.4984231	TGTTTGACTTGTGTCTCCAGAGATTGCCCT	TGTGCTGCTTTCCTTTCCAGAGATCGCCCT	TGTTGACTTTTTCTCTCCAGAGATTGCTCT
20322	7	1	98941913	2.4984231	GACCCATGTCTCACTTGCAGGTATTGACTG	GACCTGTGCTTCACTTTTAGGTATTGACTG	ACACTGCGTCTCACTTGCAGGTATTGACTG
20326	7	1	98961163	2.4984231	TTTGCTTTGCTTTTTTTCAGTCAAGTCTCT	TGATTTTGCTTTTCTTTTAGTCAAGTGTCT	TTGTTTTTACTTTTTTTCAGTCAAGTGTCT
20328	7	-1	96324203	2.4984231	GCATCTGTTTCTATTTTTAGACTGGGCTGG	ACATCTCTTTCCATCTTCAGACTGGGCTGG	GCATCTGTTTCTGTTTTTAGACTGGGCTGG
20334	7	-1	99697376	0.3681940	CTGTCTCTTCCCCACTTGAGGTTCGGCTGG	GCATCTCTTCTTTACCTCAGGTTCATCTGG	CTGTCTCGTCCTTACCCCAGGTTCAACTGG
20366	7	1	116528178	0.4772920	TATCTTTCTTTCTGTTTCAGGTGCGTATAG	TATCTTCATTTCTGTCTTAGGTTCGTATAG	TATCTTCATTTCTGTTTTAGGTGCGAATAG
20368	7	1	116533045	1.5476660	ATAACATAATTGTTTTGCAGATGTTCGGTT	TAAAAAATATTGTTTTGCAGATGTTCGATT	ACCTAATACTTATTTTGCAGATGTTCGGTT
20370	7	1	116538823	2.4984231	TGCCATTTTCTTTTTTTTAGTGCATTTGCA	TTGGCCTTTTTCTCTTTTAGTGCATTTGCA	TTGGCCTTTCTCTTTTATAGTGCATTTGCA
20372	7	1	116544228	2.4984231	AATTCATTCCATCATCAAAGGTATTGATAA	AATTTATTTGAAAATTGAAGGTTTTGATAA	AATTCATCACATCATTGAAGGTATTGATAA
20374	7	1	116546314	2.4984231	TTATTTTCTTTGCCAATAAGGTGTATGGCA	TTGTTTTCTTTGCCAATAAGGTGTATGGCA	TATTTTCTTTGCCATTAAAGGTATATGGTA
20376	7	1	116550284	2.4984231	CTGCTGTTTTTATTTTTAAGGAATGGTCGT	CTGCTGTTTTTATTTTTAAGGAATGGTCGT	CTGCTGTTTTTATTTTTAAGGAATGGTCGT
20378	7	1	116552120	0.4112070	GTAATTTCTTTTTCTAATAGGTTCATTATT	TTATTTTCTTTCTCTATCAGGTTCATTATT	GTAATTTCTTTTTCTAATAGGTTCATTATT
20380	7	1	116556111	0.3681940	TTTGTTTTTTTTTTTTTCAGAATGAAGTGC	TTTTTTGTTTTTAATTTCAGAATGAGGTGC	TTGTTTTGTTTTTCATTCAGAATGAGGTGC
20384	7	1	75601728	2.3630810	TGCACACTTTTGTCTTGCAGGACCTCCTCT	CAGACTGTCTTGTTTTTCAGGGCCCCACCT	CGGGTATTTTTGTCTTTCAGGACTTCTTCT
20386	7	1	75608766	2.4984231	CCTGTGTCTGCCTTCCTTAGGGGAGGAACA	GTGTCTGCCTTTTCCCTCAGGGAAGGAACA	GTGTGTCTGGCCCTCTCTAGGGCAGGAACA
20388	7	1	75610363	0.5126560	CGGCCCCTGTGTCCACGCAGGTGTTTGGTC	CCTCTCTGCTGTCCACACAGGTGTTTGGTC	CCGCTCCTCTGTCCATACAGGTGTTTGGCC
20408	7	-1	100065223	0.4772920	ACCTTCCTGTGTCTCTCCAGTGGCTCCGGA	CCTCCCCCATGTCTCTCCAGTGGTTCCGGA	AACTCCCTGTGTCTCTCCAGCGGCTCCGGA
20410	7	-1	100884187	0.3681940	TCTTCTCTGCCCCTCCCCAGAGCTGCTGCC	CTTCTCCCTTCCCCCTCCAGAGCTGTTGCC	TCCCTTCCCACCTTCCCTAGAACTGCTGCC
20412	7	-1	100883528	0.3681940	GCGCGTTTCCCCGAGCGCAGGAATACGAGA	TGCCTTTCCTCTGATTGCAGGAATATGAAA	TGTGTTTTCCCTGAGTGCAGGAATATGAGA
20432	7	1	149572684	2.3657150	CGTGTCCTCTTCTGCTGCAGAGTGATCATC	TTCCTTCTTTGCTGTTTCAGGGTGATCATC	GACAACCTCTTACATTGCAGAGTGATCATC
20436	7	-1	148716289	0.3028150	CTTCCTAATCTAATTGTTAGGTGTGGACAT	TTCTCCCTTAAATTTCTCAGGTGTGGACAC	TCCCTAAATCTCATTCTCAGGTGTGGACAC
20438	7	-1	148712134	2.4984231	TCTTGCTTGGTTTCTTTCAGAAATTGTTGC	TCTGTTGTTTTATTTTTTAGAAATTGTTGC	GCTTGTTTGGTTTGTTTCAGAAATCGTTGC
20456	7	-1	148506482	2.4984231	GCTTACTTTTTTCTTTTTAGATTTTGTGGT	ATCTATGTTTTTCACTTTAGATTTTGTGGT	TTACTTTTTCTTCTTTTTAGATTTTGTGGT
20458	7	-1	148506247	2.4984231	ACCAGTGTGTCTCTTTGCAGTTATGATGGT	GCCAATGTTTCTCTTTGCAGTTATGATGGT	TACTGTGTCTCTCTCTCCAGTTATGATGGT
20460	7	1	142961176	0.4713830	TTCTTGACCTCTGCCCGCAGATCCTGTGCC	TCTTATCTCTGCACTTGTAGGTCCTATGCA	CTCTACCTCTGCTCCTGCAGGTCCTGTGCC
20470	7	-1	44621422	0.3681940	ACTATGTGTCTGCCCCGCAGGCAACTATCG	ACTGTGTGTCTACTCTGCAGGCAACTATCG	CGGCTGTGTGTGCTCCGCAGGGAACTACCG
20472	7	-1	44621173	0.7920950	TTCACTCACATATGTTGCAGGTGGTGCTGT	GGCTTGATGCGTGTTTGCAGGTTGTACTGT	CACGGTGTGCTCCGTTGCAGGTGGTGCTGT
20476	\N	\N	\N	\N	TTTTCCCTTATTTCTTTTAGGTGAATCTGG	TTTTCTTCTATTTATTTTAGGTGAATCTGG	CATCCCCTCATTTCTTTTAGGTGAATCTGG
20478	7	1	35912273	2.4984231	TGCACCAATTACTCTTACAGGTGGAACAAT	TACAACGATGACTCTTACAGGTGGAGCAAT	TGTACCAATGACTCTTATAGGTGGAACAAT
20480	7	1	35913248	2.4984231	TGTTTATTTGCGTTCTATAGCTGGCAGCCT	TCTTTCTCTACATTATAAAGCTGGCAGCCT	TATTTATCTGCTTTCTATAGCTGGCAGCCT
20482	\N	\N	\N	\N	TTAAATACTGTGTATTTCAGACTTAAACCA	TTAAATACTATATGTTTCAGACTTAAACCA	TTAAATGTTGTGTATTTCAGACTTAAACCA
20484	7	1	35922091	2.4984231	GACTACTTCTTCCATTTTAGATAATGAAAG	TTTCCCTCCTTCTGCTTTAGATAATGAAAG	AACATCCTCTTTCATTTTAGATAATGAAAG
20498	7	-1	66458404	0.3394270	ATGTGTTGGCATTTTTTTAGATTTTGACTA	CTATGTTCTGCCATCTTTAGATTTTGACTA	CTGTTGGGGTTTTTTTTTAGATTTTAACTA
20532	7	1	151049895	1.9777150	TCACTGGTTTTATTTTACAGAATAGCTGAA	ATTCTGCCTTTATTTTATAGAATAGCTGAA	TATACTGGTTTATTTTACAGAATAGCTGAA
20536	7	-1	150753883	2.4984231	GAGCCCTTCTTTTGCCCTAGGCTTCATGAC	AAGCCTTTCATTTTCCCTAGGCTTCATGAT	GAGCCCTTCCTCCTCCCTAGGCTTCATGAC
20544	7	-1	150751379	0.5629000	CCCTCCCTGCCTCTCCACAGCCCTATCCGA	TGCCTGGCCCTCCTCTGCAGCCCTACCCAA	TGTACCCCACCCCCCCACAGCCCTACCCAA
20546	8	1	11667173	0.3946480	TAGTTTTCCCTTTTTTACAGCAACGCAGTG	GCCTTTCCGTCTTTTTACAGGCACGCCATA	CATGAATTCCATTTTTACAGCCATGCGGTA
20548	8	1	11679256	0.3028150	TTTTACGGTTTCCATTTCAGATCTCCCTTG	TTTTTGTGGTCTCATTTCAGATCTCCCTGG	TTTTATGATTTCCATTTCAGATCTCCCTGG
20552	8	1	15480586	2.4984231	ATTTCTGTGTTTAATTGCAGAATCTTTTAG	AATATCCTGTTTAATTACAGAACCTTTTGG	ATTCCTATGTTTAATTGCAGAATCTTTTAG
20554	8	1	15508203	2.4984231	TGGCCCATTATTCTTATCAGGCAAGCTAAT	TGCTTCATTATCTGTTCCAGGCAGGCTAAC	TGCCCCATTCTCCTTATCAGGCAAGCTAAT
20556	8	1	15517013	2.4984231	TTTTTTCTCATGTTTTACAGCTCAACATGA	TTTTATCACTTGCTTTGCAGCTCAACATGA	TTTTATCTTATGTTTTACAGCTCAACATGA
20560	8	1	15531253	0.4112070	CACTGCACCCTGTTTTTCAGTGTATAGTCT	TATTGTGCCCTGGTTTTCAGTGTATAGTCT	CATTGCACCCTGTTTTTCAGTGTATAGTCT
20566	8	-1	17100694	0.4112070	ATCTTAAAACTATTTTACAGGACACCGAGT	AATTATCAATTATTTTACAGGACACCGAGT	ATCTTAAAACTATTTTACAGGACACCGAGT
20574	8	-1	17928899	2.4984231	TGATACACCTCTCATTACAGGTACAGAGGT	ATGTTGCCCTCTCATTGCAGCTATAGAGGA	TGATACACCTCTCATTACAGCTACAGGGGT
20576	8	-1	17927387	2.4984231	GCATTTTATTTATTTTTCAGCTAAAGGTTA	GTGTTTTATTTATTTTTCAGTTGAGGATTT	TTTATTATTATTTTTTTCAGCTAAAGATTA
20578	8	-1	17922040	0.4713830	AAAATTTTCTTTTCTCATAGGAGAGATTAT	CTGGTTTTTCTCCCCCACAGGAGAGATTAT	TGTCCTATCTTTTCTCATAGGAGAGATTCT
20580	8	-1	17920739	0.3028150	TTCTGTCTACCTTCAAATAGGTCATCTAAT	TCTCACTTTCTTCTTAAAAGGTCATTTACT	ATGTCTCTTCTTTAAATCAGGTCATCTACT
20582	8	-1	17919932	2.4984231	CTGAAACATGTCTTTTATAGGTGGAACATA	GCAACATTTATCTTTTTTAGGTGGAATATA	ACGAAATCTGTCTTTTGTAGGTGGAACATA
20584	8	-1	17919249	2.4984231	TTGCTTTGTCTTTTTCTCAGGGACTGTTCA	CACTGCTTTGTCTTTCTCAGGGACTGTTCA	TTGCTTTGTCTTGTTTCCAGGGACTGTTCA
20586	8	-1	17918967	2.4984231	ATTGTGTTCATCTCTTCCAGGTATTCTAGA	CTGCATTTCCTCTCTTCTAGGTATCCTAGA	GTATGTTTGATTTCTTCCAGGTGTCATAGA
20592	8	-1	17916400	2.3451359	ACTATTTTCTTGTGTTTTAGAATATCTCAT	CAACTGTTTTTGTATTTTAGAATCTCTCCT	CAATTATTTTTGTGTTTTAGAATATCTCAT
20594	8	1	20061992	2.4984231	TCTTCTGTATTTCTTTCCAGCATACAAGAC	CAAGACTCTTTTCTTTGCAGCCTACAAGAC	ATTCTTCTGTTTCTTTCCAGCATACAAGAC
20596	8	1	20066941	2.4984231	CTTTATTTTTTTCTCTTTAGTTTCCCAGGT	CTCACTGTGCTCCTGCTTAGTTTCCCAGAT	TTTTATATTTTCCTGTATAGTTTCCCAGAT
20598	8	1	20067854	2.4984231	TTAATTCTTTTTCTTGATAGGTATTTGAAG	TGATTCTCTTTTTTTGGTAGGTATTTGAAG	TTACTTGTCTTTCTCAATAGGTATTTGAGG
20600	8	1	20068077	1.4249420	GTCTTCTTACTGATTTCTAGGTCGGGTATT	GTCTTGTTGCTGTTGTATAGGTCGAGTATT	GTCTTGTTACTGTTTCACAGGTCGGGTCTT
20602	8	1	20073921	2.4984231	CAACTGTCTTCCTCTGGTAGATATCACTCA	CTTATGTCTTCCTCTGGCAGATATCACTCA	TCAGATGTCTTCTCTGGTAGATATCACTCA
20604	8	1	20074728	2.4984231	TCCCTCTCATTCTACCCAAGATTTATCCAC	CTCTTCCTGCCTCACCCCAGATTTACCCTC	TCCCGTATGTTCTATGCAAGATTTACCCAC
20606	8	1	20075661	2.4984231	GGTGCCTTTCTTCTCTTTAGTATGCGTGCT	CGGCCTGTTCTCTCCTCCAGTATGCGTGCT	AAATATTTTTTTCTCTTTAGTATGCTTGTT
20610	8	1	22020084	1.3020110	TGCCTGCCCCACCGTGTCAGGACTACTCCG	TGCTTCCCTTGCTCTCTCAGGATTACTCGG	TGCCTGCCCCACCATGTCAGGACTACTCAG
20612	8	1	22020590	0.7920950	GCTCCATGCCCTTTCCCCAGGTTCTGGAGA	TTCCAACACCCTTCCCCTAGGTCCTTGAGA	CACCCTATGACTTCCTCCAGGTCCTAGAGA
20614	8	1	22020946	1.3020110	CTCCAGCATTCTGTGCCTAGCTGCTGATCG	CTCCAGGGTTTTATACCTAGCTCCTGACGG	TCTGGGGTTCGTGTACTCAGCTCCTGATTG
20616	8	-1	27685715	0.7723170	TTTATTTCTCTGACATTTAGTATTATGTTC	GCTTTGCTTTTGCTTTTTAGTATTATGTTC	TTTCTCTTTCTGACGTTTAGCATTATGTTC
20618	8	-1	27680722	0.3681940	TAAATGAATTTTTTTCTTAGATCTCCAAGA	TTTACATATGTATATTTTAGATCTCCAAGA	TTTTTGATTATTTTTTTAAGATCTCCAAGA
20628	8	-1	27456152	0.4290930	TTTTCTCTTGTTCCATTTAGGTGGCTTCCC	CTTCTCCTGCCTTCCTCTAGGTGACCACCC	CTTATCTTTTTTCCTCCTAGGTGGGTTCTC
20630	8	-1	27466603	2.3657150	CTCTTGCACTTCTCTTGCAGAAATGTCCAA	TACCTTCCTCTCTCTCACAGAACTGTCCAC	TCCCTGGCCTTCTGTTGCAGAAATGTCCAC
20632	8	-1	27464041	0.4112070	AGCCTTGTGTCTTCCTGTAGGATGCCCTAA	TTCTTGTCATCTCCCTGAAGGATGCTCTGG	GGCCTTATGTCCTCCTGTAGGATGCACTAA
20634	8	-1	27457526	0.3681940	TTTCTTCCATCTCTGGGCAGACTGTTCCAC	CTTCTTTCTTCTCTGGGCAGACTGTTCAAC	TTTTCTCCATCTCTGGGCAGATTGTTCTTC
20636	8	-1	28717080	0.5581560	AGTGATTTAATTTTTTTCAGTATTGCCTGT	TGTTTGTTTGTTTTTTCCAGTATTGCCTGT	ATGTGATTTTTTTTTTTCAGTATTGCCTGT
20638	8	-1	28707790	2.4984231	CTTAATCTTTTGTTTTGCAGTCCCAGGCTG	ATTCAATTTTTGTTTTGCAGCCCCAGGCTA	TTTAATCTTTTGTTTTGCAGTCCCAGGCTG
20640	8	-1	28695293	2.4984231	TTCCCTCCCTTTCTTTTCAGACGGAGCTAA	CACCCTCCCTTTCTCTCCAGACCGAGCTAA	TCCCTCCCCTTTCTTTTCAGACCGAGCTAA
20652	8	-1	30651797	0.3013340	TTTTGTTAATTCATACATAGATATTCTGCC	TCTTCTCAATTGAAAAACAGATATTCTGCC	TTTTTTTTATTCACAAACAGATATTCTGCC
20654	8	-1	30648831	0.7920950	AATTTGTTTTTATCCTGCAGGGATACAATT	TGACCTTTTTAATGTTGCAGGGATATAACT	TGTTTTTCTTAATGCTGCAGGGATACAATT
20660	8	-1	38285611	1.3020110	TCTTGGCTTTCCCCGGGCAGCCGTAGCTCC	CTTTGGCTTTTCCTGTACAGCTGTAGCTCC	TCTTGGCTTTCCCTGGGCAGCCGTGGCTCC
20662	8	-1	38283763	0.3784570	CCTTTGGCATTTCCCCTCAGGTCCGTTATG	CCCTTGTCTGTGCCCCACAGGTTCGCTATG	TCTGGCATGTTTCCCCTCAGGTCCGTTACG
20668	8	-1	38275891	2.4984231	GACCCCACTCTTCCTTGCAGGTGTCTGCTG	GACCCCACTCTTCCTTACAGGTGTCAGCTG	GACCCCACACTTCCCTGCAGGTGTCGGCCG
20670	8	-1	38275509	0.4149390	CTCTCTGTTTCCCCCGAAAGACTGGTCTTA	CTGTTTATCCCCCACTCAAGACTGGTCTTA	ACCTTTTTTTTCCCCAAAAGGCTGGTTTTA
20672	8	-1	38274934	2.4984231	TCTCAACGTGTTCTTTAAAGCGGACGCAAC	TCTCTGGTTTGCATGGGAAGCCGACGCAAC	GTTCTGGTTTGTGTGTAAAGCGGATGCTAC
20674	8	-1	38272147	2.4984231	CTCCCCTGTGCTGCTTTCAGGGCCGACTGC	ACATCTGCTGCTGCTTGCAGGGCCGGCTGC	CTCCCTCATGCCACTTGCAGGGCCGGCTGC
20676	8	-1	38271807	2.4984231	GGCTCTCCGCCCATTTGCAGGTGGTCTTTC	GGAACCGTGTTCCCCTGTAGGTGGTCTTTT	TCTGTGCTGCTCATCCACAGCTGGTCTTTT
20678	8	-1	38271541	2.4984231	ACCTTACAGTCCTGCCGCAGGTACATGATG	ACCTCACCATCCTGCTTCAGGTACATGATG	TGTCTGTCCTCCTGTCCCAGGTACATGATG
20680	8	-1	30511119	1.9777150	CACTTATTTTTTCTTTGTAGCATTATGGAT	GGTTCGTGTTTGTCTTGTAGCATTATGGAT	ACTTACTTATATCTTTGCAGAATTATGGAT
20682	8	-1	30492640	0.3013340	ATTTTGAACTTCATTTGCAGATCATAGCAA	CATTTGAACTTCATTTTCAGATCATAACAA	TTTTTGGACCTCATTTCCAGATCATAGCAA
20684	8	-1	30472232	0.3013340	ACAATTTCTTCACTTGATAGACACGGCATC	TTTGAAAACTTTGCTACTAGACACGACATC	ACAGTTTCTTCTCTCAATAGACACGGCATC
20686	8	-1	30464667	2.3657150	TTATTTTATCTATCTTTAAGGCTTTGGGGG	AAAATTTTTTTATCTTCAAGGCTTTAGGGG	ATTTTTTTTTATCATTTAAGGCTTTAGGGG
20696	8	-1	42045534	2.4984231	TCCTTTTTTATACTTGACAGGTTGCAGCGA	TCCTTGTTTGCACTTGGCAGGTTGCAGCGA	TCCTGGGTTTTCCGGGACAGGTTGCAGCGA
20698	8	-1	42045090	2.4984231	CATGCCCTGCTCTCTGTCAGATACCAGGGC	GATGTCCTTCTGTCAATCAGATACCAGAGC	CGTGTCCCGCGTCCCGTCAGATGCCGGTGC
20706	8	-1	38851179	0.5149640	TCTTGGTTGTTATTCCACAGTTCGGCGGTC	TTCTGTTACTTTCTCCACAGTTTGGGGGTC	TTTTGGTTGTCATGCCACAGTTTGGTGGGC
20710	8	-1	37706173	0.3841830	TGTTGTTTATTATCTTACAGAGGTAACATA	TGTTGTTTGCTATTTTACAGAAGTGACATA	TGTTGTCCGTTGCCTTACAGAAGTAACCTA
20712	8	1	30032598	0.3841830	TCTCAAACTATTTTTAACAGGACCTCGGAC	TCCCCTGCTCTGCTGCACAGGCCCGAGGAC	TTTCATCATCTTTTTAACAGGACCTAGGAC
20714	8	1	30034639	2.4984231	TTTGTTTCTTCTGTTTACAGTTACCCAGAT	CTCGTCTCTTCTCTTTATAGTCATCCGGAT	TTTGTCTCTTCTTTTTATAGTCACCCTGAT
20716	8	1	30036921	0.4112070	TACCTAACTCTGGCTTACAGATTCCCAAGC	CACTTAACTGGGGCTTACAGATTCCCAAGC	TACTTAACTCTGGCTTACAGATTCCCAAGC
20718	8	1	30038001	2.4984231	TTTCTGTGTTTTTATTGCAGCATATGTAGG	TGTAACTGTCTTGGCTGCAGCCTACGTGGG	TCTTTCTTTTTTTTCTGCAGCATATGTGGG
20724	8	-1	71512317	2.4984231	TTGTTTTTCCTTCTTTGTAGATAACGGCAA	TTCTTGCTTTCTCTCTCCAGGTAACAGCAA	TTTTCTTTTTTTCTTTCTAGATAACAGCGA
20726	8	-1	71510490	0.3841830	GTGTCCTTTTTGGTCTTCAGAAGAACAAGC	TGTGTCCTTTTGGCCTTCAGAAGAACAAGC	CTGTCCTTTTTGGCCTTCAGAAGAACAAGC
20728	8	-1	71510246	0.3841830	ATGGCTGTTTTTATTTTTAGAAAATTAACA	ACAACTGCTTTTATTTTTAGAAAATTAACC	ACGGTTGTTTTTATTTTTAGAAAATTAACA
20730	8	-1	71508556	0.4803600	TTTTATATCTTCTTTCTTAGGAAAACTACA	ATAATTGTCCTGTCTCCTAGGAAAACTATA	TTTCATATCTTCTTTCTTAGGAAAACTACA
20732	8	-1	71506825	0.3028150	CATTTTCTTGTGTTGTACAGATTTCAAATG	GCTTTCCCTTTCTCACTCAGATTTCAGACG	TTTTTTGCTTTCTTGTGCAGATTTCAAATG
20734	8	-1	71499411	2.4984231	TATAATGTATTTTTTTACAGGAAGATATTC	ATGTGTCCTTGTATTTGCAGGAAGATATCC	ATGCATCTCTCTATTTACAGGAAGATATTC
20736	8	-1	71499234	0.5581560	TTAATTTGCTCTTTTAACAGCTTGAATCAT	TTCTTGTGTTCTTTCTACAGCTTGAACCAC	TAAATATGTTCCTTTAACAGCTTGAATCAT
20738	8	-1	71496028	0.3762760	TTACGGCCTTTTTCTTGCAGATTTTCTCTG	TTTGCATGTCTTTCTTACAGGTTTTCTCTC	TTGGGACATTTTTCTTCCAGGTTTTCTCTG
20740	8	-1	71495559	0.7723170	TATGTCTTAATATTTCTTAGAATCGCTGTT	GTTTTCCACGTGGTTTTTAGGATCGCTGTT	TTTAACCTATTTATTCTCAGAATTGCTGTC
20756	8	1	56859004	1.5476660	TAACAAATATTCTCTCGTAGGTTCCAGAAT	TAACAAATACTCTTCCATAGGTTCCTGAAT	TAACAAATCTTCTTTCCTAGGTTTCAGAAT
20764	8	-1	71574132	2.3657150	ATCTTCCATTTAATTTTCAGGAGAATCCTC	GTCTTCCCTGTCGTTTGTAGGAGAATCCTC	ATCGTCCATTTAATTTTCAGGAGAATCCTC
20768	8	1	80549034	2.4984231	TCTTCAGCTTTTCATTTCAGCCTACAAGGA	TCTTGAATCTTCCCTTTCAGCCTACAAGGA	CTTTCAGTCTTTTATTTTAGCCTACAAGGA
20770	8	1	80553610	1.5476660	CTCAAATGTTCACTTTTCAGATATGGAAGT	CTCTGCTGTTCCTTCCACAGACATGGAGGT	TCTCAAATATTCATTTTCAGATATGGAAGT
20772	8	1	80567103	2.4984231	GCTATGTTTTTCTTCCCCAGTCTCAGGAGG	ATGATGTGTTTCCTCCCCAGTCTCAAGAGG	GATTTGTTTTTCTTCCCCAGTCTCAGGAGG
20774	8	1	48874073	0.3762760	TCTGTTTTGTGTGACACAAGCTCGGAGTGA	TTTGTTTTGTATGACGGAAGTTCGAAGTGA	TCTGTTTTGTATGTCACAAGCTCGAAGTGA
20776	8	1	48874610	0.3841830	TCCTAATTTTGTTTTTATAGCTATCCCTCT	TAAATATCTTGTCTTTATAGCTATTCCTTT	TTCAAATTCTGTCTTTATAGCAATTCCCCT
20786	8	1	48883898	2.4984231	TGCACTCTTTGCTCTGATAGGCTGGGATCA	TCTACTTCTTCCTCTGATAGGCTGGGATCA	TGCACTGTATTCTCTGATAGGCTGGGATTA
20790	8	1	48888272	0.5629000	TTGATTTCTTTTTAAATCAGGGATGAGTGC	TTGGTTTCTTTTTGAAATAGGAATGAGTGC	TTTCATTTCTTTTAAATCAGGAATGAGTGC
20792	8	1	61471408	0.4149390	TATTTTTTTTTAACTTTCAGGTGTTGGTAA	ATTCATGTTTTAATTTCCAGGTGTTGGTAA	TTTTTTTTTCTAACTTTCAGGTGTTGGTAA
20794	8	1	61484602	0.4112070	TCATTTCCTACTCTATTTAGGTGTAGAGTT	TGGTTTTCTGTTCTATTCAGGTGTAGAGTT	TCATTTTTTTGTCTGTTTAGGTGTAGAGTT
20796	8	1	61496764	2.4984231	AACCTTTTTTTTCGTTACAGGCAGGGCAAG	AACCTTTTGTTTCTTCACAGGCAGGGCAGG	AACCTTTTCTTTCCTCACAGGCAGGGCAAG
20798	8	1	61497279	2.4984231	AAATTATTATTTATGTTTAGGAGAGATACA	ACACCACCATTTATGCTTAGGAGAGACACG	AAATTTTCTTTTCTATTTAGGAGAGATACA
20800	8	1	61531136	0.5629000	CCAATTTCTCTATATTTCAGGCATTTATTA	TTTTCTACTTTATATTTCAGGCATTTATTA	TTCTCTACTTTATATTTCAGGCATTTATTA
20802	8	-1	80965665	0.3841830	CCCAAACCCCTTCCTCATAGGTAGAAGAAG	CTCGACCCTGCTCCCTGTAGGTGGAAGAAG	CCCAACCTCCTTCCTCATAGGTAGAAGAAG
20804	8	-1	80963863	2.4984231	GTGTTTATAATTTAATATAGTTACAAGAAG	TCATTCATAATTGACTATAGATACAAGAAG	TCTTTTATAATTTAATGTAGATACAAAAAG
20812	8	-1	54965316	0.5149640	TTCCCTGCTTGTCTTTTCAGGGAGGAGCTT	ACTCTCTGCTTTTGTTCCAGGGAGGCGCCT	TTCTCTGTTTGTCTTTCCAGGGAGGAGCTT
20814	8	-1	67971680	2.4984231	ATTGTGATTTTGTTTTGCAGTCACCATTAC	AGTGTAATTTTGTTTTATAGTCACCACTAC	GCTGTACTTTTGTTTTGTAGTCACCATTAT
20816	8	-1	67970446	2.4984231	TTTGCCCCTTCATTTGTTAGGTTGGCCGCC	TTTTTTCTTTGATGTGTTAGGTTGGCCGCC	TTGTCCTCTTAATTTGTTAGGTTGGCCGCC
20818	8	-1	67969680	2.3657150	TAAATATATCTTTCTTATAGATTGATCCAA	TGGTCATCTGTCTCTTGTAGATTGATCCAA	TAAATATATGTTTCTTTTAGATTGACCCAA
20820	8	-1	67968839	2.4984231	TTTACCTCATTTTTGTTTAGGGCTACAAAC	TTTCCTTTGTTTTGGTTTAGGGCTACAAAC	TTTTCTTCATTTTTGTTGAGGGCTACAAAC
20822	8	-1	67963576	2.4984231	TTTATGCTTTTATTTCATAGATATTATGCC	TGTGTGCTCTTGTTTTATAGATATTATGCC	TGTGTCCTTTTGTTTCATAGATATTATGCC
20824	8	-1	67958195	0.5126560	CAATACCACTTTCCCCACAGAATGCAGACT	CAGTCCCACTTTCTCCACAGAATGCAGACT	AAATACCATTTCCCCTACAGAATGCAGACT
20828	8	1	59483443	1.9777150	TTTCTTCTTTTCTTTTTCAGGCTCAAACTG	AATTTTCTTTTCTTTTCCAGGCTCAAACTG	AATTTTCTTTTCTTTTTCAGGCTCAAACTG
20830	8	1	59484761	2.3451359	TTTATTCATTTACTTTTTAGATCTCTATCC	TTTTTCTTTGTTTATATTAGATCTGTATCC	TATTCATTTATTCATTTTAGATCTCTATCC
20832	8	1	59492179	2.4984231	TGAACCAATTATGTTTGTAGGCCCTTTGAA	GTCTAACCCTTATGCTTCAGGCCCTTTGAA	TTCTTTCATTATGTTTATAGGCCCTTTGAA
20834	8	1	59493073	0.4112070	TTAATATGTGTTTTTATCAGGACTCTCAAA	ACTCTATTATGTTTCGTCAGGATGCTCAGA	TCATTACGTATTTTCAACAGGACTCTCAAA
20836	8	-1	54745646	2.4984231	ATCTTATTCTTACTTTCTAGGGGACAGATG	AATTCATTCTTACTTTCTAGGGGGCAGATG	AACTTATTCTTACTTTCTAGGGGGCAGATG
20838	8	-1	54742093	0.5629000	AATTTCATTTTTTTTTTTAGTGTGCTAAAA	ATTAACTTGATGTCTTGCAGTGTGCTAAAA	TTACTTTCATTCTTTCCCAGTGTGCTAAAA
20848	8	-1	54656250	2.4984231	CACGTCTCTCCCGTTTGCAGGGTCATCGAG	AAGTCTTTTCTGTTCTGTAGGGTTATTGAG	AAATGGCTTCTGTTCCTCAGGGTTATTGAA
20850	8	1	110348354	0.5581560	AAGTACATGTTGATGTCCAGGTTAGCAAGA	AAATGCATGTTGATGTCCAGGTTAGCAAGA	AAATACATGTTGATGTTCAGGTTAGCAAGA
20852	8	1	110351546	0.3784570	AAACACTTCTGTTTCAACAGCCTCAAAGAG	AAACATTTCCTTTTAAACAGCCTCAAAGAG	AAACATTTCTTTTTCAACAGCCTCAAAGAG
20856	8	-1	117738411	0.5581560	TCTGTGTGTGTATGTTTTAGGTGGTATTAA	TCTTTTGTATTCTCTTTTAGGTAGTATTAA	TACTTTTGTATTTCTTTTAGGTGGTATTAA
20858	8	-1	117671219	2.4984231	TCCTCTTCCCCATCATCCAGTCCAATATCA	CTTTCTAATCTATCCTCCAGTACAGTATCA	CCTCTGTCCCTGTCATCTAGTCCAGTATCA
20864	8	-1	117661165	0.3841830	ATATTTACTTTACATTTCAGCAATCATTTG	GGGATGTGCTTGCCTTTCAGCAATCATCTG	TCGGTATATTTACCTTTCAGCAATCATTTG
20866	8	-1	117658842	0.3013340	ATTTTCCCTTTGAATTTTAGTATCAGCAGC	GATTTTCTCTTTGGTTGTAGTATCAGCAGC	ATTTCTTCTCTGAATTTTAGTATCAGCAGC
20870	8	1	91031134	0.4713830	TACAAGGTGTTTATTTCTAGGAAGATGGAT	TTCCCTCTGCTTATCTCTAGAAATATTGAT	ACCATGTGCTTTATTTCTAGAAACATTGAC
20872	8	1	91031311	0.3784570	TTCTTTTTGTTATTTTGCAGGTTCATGCAA	TCTTCTTCATCATTTTGCAGGTTCATGCGA	TTCTCTCTGGTATTTTTCAGGTTCATGCAA
20882	8	1	91063902	0.4149390	TAAAAATTTGTTTTTTCCAGGTCATTAAAT	GTTTGTGGTATCTTTTCCAGGTCATTAGAT	TTTGCTATTTTTTTTTCCAGGTCATTAGAT
20890	8	1	98735104	1.5476660	ATGATTTTTTCCTAAAATAGCCTATCAAGA	ACAATTTTATTCCAAAATAGCCTGTCAAGA	ATAATTTTATTCCAAAATAGCCTATCAAGA
20892	8	-1	120650767	1.9777150	TGGTCTCTTTATTCTCTTAGATAATATCCC	TGATCTCCTTATCCCCTTAGGTAATATCCT	CAATCTCCTTCTTCCCTTAGGTAATATCCC
20900	8	-1	121444363	0.3681940	TGTTTCTTTTTAAAATGTAGGTGACTGTGG	TTGTTTCTTTTTAAACCTAGGTGACTGTGG	TTTGTTCTTTTTAAATCTAGGTGACTGTGG
20902	8	-1	121437606	0.3784570	GTCTTTTCTCCTTTTAACAGCTACCCAGGT	CATGTTTCTCCTTTTAACAGCTACCCAGGC	ATCTTCGCTTCTTTTCACAGCTACCCAGGT
20904	8	-1	121432178	0.5149640	GTCCTATGTATATCTTTCAGATTGTAAAAC	TCCATGTGTCTGTTTTTCAGATTGTGAAAT	TACATATATCTGTTTTTCAGATTGTGAAAC
20906	8	-1	124037290	0.0133410	TGGCTTGTTTTTGTTTCCAGGAGCTTTTGA	TGCCTTGTGTTTGTTTCCAGGAGCTTTTGA	TGGCTTGTTTTTGTTTCTAGGAGCTTTTGA
20908	8	-1	124035979	1.9777150	CTTTAACTTTACAAACCAAGATTACTGGCT	CCTTGACTTTACAAACCAAGATTACTGGCT	CTTTAACTTTATAAACCAAGATTACTGGCT
20910	8	-1	124035019	2.4984231	CATGTCGACTTCTTTTGCAGTTGCTGATGA	TGTCCTGACTTCCTTTGCAGCTGCTGATGA	CATGTTGACTTCTTTTGCAGTTGCTGATGA
20912	8	-1	124033739	0.3959030	ATATATTCATTCCATCCTAGGCCTGCTATT	ATCTGTGTCCTCTTTCCTAGGCCTGTTACT	TTGTGTATATTTTTTCCTAGGCCTGTTATT
20938	8	-1	145618805	1.9777150	CCTGTGCCTGTACGCCCCAGGATGCTGCAC	TGTTATGTCTACCACCCCAGAATGTTGCAC	ACGGCCCGTGTCCCCCCCAGGATGCTACAC
20942	8	-1	109254142	0.3841830	AAAGTTATCTTCTTTTGCAGATATATAATG	AAGTTTTTTTTTTCTTGCAGATTTATAATG	AAAGTAATTTTGTCTTGCAGATATATAATG
20944	8	-1	109252304	0.1729000	TCTTCTGCATTTTTAATTAGCTTTGAGAGA	GTACTCATGTTTTTCATTAGCTTTGAGAGA	TCCTTTGCATTTTTAATTAGCTTTGAGAGA
20946	8	-1	109248432	2.4984231	TTTTGTTTTTTATTATTTAGGGATGGTAGG	CTCACTTTTCCAATATTAAGGGATGGCAGG	AATCTTTGTTTCTAATTAAGAGATGGCCGG
20948	8	-1	109247331	0.3784570	TCTTTTTTTTTTCTTTTTAGTTTAGGCAGG	AAGGTTTTTTTTCCCTCCAGTTTAGGCAAG	TTTGTTTTTCTTTTTTTTAGTTTAGGCAGG
20950	8	-1	109241424	0.0000000	AATTATGATTTCTTAAACAGGTTCCAGCAA	ATTACTAATTATTCATATAGGTCCCAGCAA	CATTATGATTGCTTAAACAGGTTCCAGCAA
20952	8	-1	109240620	0.3841830	TATATTTTTAAATCCTTTAGTCTGTGAGTT	TAATTTTCTTAATCCTCCAGTCTGTGAGTT	TGAATTTTTTAACCCCGTAGTCTGTGAGTT
20954	8	-1	109229689	2.4984231	ACTTTTATATTTTTTCTTAGATATCTTAAT	CTGTTGTATTTTTACCTTAGGTATCTTAAT	TATTTAAATTTTTACTATAGGTACCTTAAT
20956	8	-1	109228742	0.3681940	CCGTTGACTTATTTTTACAGGAGTCTTACA	CATTTGGATTACTTTTTTAGGAGTCTTACA	CCTTTGACTTAATTTTACAGGAGTCTTACA
20958	8	-1	109226945	0.3028150	TGTTGTATTTGTACATATAGGTGCTTGTGA	AATATATGCTGTGTATCTAGGTGCTCGTGA	TGTTAAATTTTCATACATAGGTACTTGTGA
20960	8	-1	109215732	0.3841830	TGTTTTTACTTTTTCATTAGCATGTTGGCA	GCTTTTATATCTCTCATTAGTATGTTAGCA	ATTTTTATTTTTTTCATTAGCATGTTGGCA
20962	8	-1	109215346	2.4984231	TTCCCTGTGTTTCCTTTTAGGGTCATGTGG	AATAACTTTTTTCATTTCAGGGTCATGTGG	TTCCCTCTGTCTCATTTTAGGGTCATGTGG
20968	8	-1	101725409	0.5629000	TATGTAAAAAAATTTTTTAGGGCCTGCCTT	CTCTGAATTACTTTTTTTAGGGCCTGCCTT	ATTTAAAAAAATTTTTTTAGGACCTGCCTT
20970	8	-1	101725017	0.3784570	TCTTTTTTTTTGGGGGGAAGGCTGTGGATG	TTTTTTTTGGTTTCTATAAGGCTGTGGATG	ATTTCTGTGATTTCTATAAGGCTGTGGATG
20972	8	-1	101724685	0.3681940	TTTTCTTTTCTTCTTTTTAGGGTGTTAATC	CATAGTTCTCTTCTTTTCAGGGTGTGAACC	GTTTTCTTCTCTTTTTTTAGGGTGTTAACC
20974	8	-1	101721959	0.5581560	TTTTTTCTTTTTTTTAATAGGTTATGATGG	ACTTTCTTTTTTCTTTATAGGTAATGATGG	TGAACTTTTTTTTTTAATAGGTTATGATGG
20976	8	-1	101721451	2.3451359	TGTGCTTTTTTTCCCTGCAGACTCAGAACC	GACTTATTTTCTTTACCCAGACTCAGAACC	TGTTTGCTTGCTTTCTACAGACTCAGAACC
20978	8	-1	101719225	2.4984231	TTCACATCTTTAAAATGCAGCATTCCAAAA	GGTCTTTCTTTTGAATGCAGCATTCCAGAA	GTTCATATCTTTAAATATAGCATTCCAAAA
20980	8	-1	101719033	0.4112070	AAAATGTTCTTATTTTTTAGCTAACACATC	AAAGTCATTTTTCTCTTTAGCTAACACATC	ACCACGTATTTATTTTGTAGCTAACACATC
20984	8	-1	101717284	0.3681940	TTGAATGTTTCTGTTCCTAGGTGAACGGCT	TAGAGTGTCTGTTGTTCTAGGTGAACGGCT	GAATTTTTTTCTTCCCCTAGGTGAACGGCT
20986	8	1	125555325	2.4984231	CAAAATCATTTTGGTTTAAGAGACAAATAC	CACACTCATTTCGATTTAAGGGACAAGTAC	CAAAACCATTTTGGTTAAAGGGACAAATAC
20988	8	1	125559238	0.1729000	ATGATTTCCTCTCCTGACAGGTCCCAGAAT	ATGCTTTTCTCTTTTGGCAGGTTCCAGAAT	GAAATTTCCTCTCCTGACAGGTTCCCGAGT
20990	8	1	98817578	2.3657150	TTTTTTTTTTCTTGTTGCAGATCATCAATG	GTCCCTTTTCTCTTCTGCAGATCATCAATG	TTTTTTTCCTTCTTATGCAGATCATCAACG
20992	8	1	98827553	2.4984231	TCTTTTTAATCTTTCGGCAGACATGTGCAT	CCTTTTTTGACTTTTGCTAGACATGTGCAT	CTTTCCTAACCTTTTGGCAGACATGTGCAT
20994	8	1	98828283	2.4984231	CTATTTTCTGTTCTGTTTAGCAACGCGCAG	TTCTGTTTTCTCATTTTTAGCAACATGCTG	ATCTTTTCTCTCCTCTTTAGCAACGCGCAG
21000	8	1	145065857	0.1729000	CCAGCCTGTCTGCTTCTCAGCACCCCAGCA	CCCAGCCTCTATGTCCCCAGCACCTCAGCA	CAGCCCATCCTGCTCCTCAGCACCTCAGCA
21004	8	1	145066630	0.3784570	CGTTCCTCTCCCACCTGCAGACCCGCTACG	CCTCTCTCCTTCCCTCCCAGACCCGCTATG	CTGTCCCCCTGTGCCCGCAGACCCGCTACG
21010	8	1	145138289	0.7920950	GGCTCCCTTCGTGTCTGCAGGGCTCTGCCA	GCTATCTTTTGTGTCTCCAGGGCTCTGCCA	GACGCGCGCCCGCTCCGCAGGGCTCTGCCG
21012	8	1	145138614	0.5629000	CCCACCGATGCTGCATACAGATGGTGTCGG	CCCATCAACTCTTTGTGCAGATGGTGTCAG	CCCCACCAATCTGCCCACAGATGGTGTCGG
21018	8	1	145150733	1.9777150	GCTGAGCGGAGATCTTGCAGGCAGTGGCCT	GCTGAGCGGGGCTCTTGCAGGCAGTGTCCT	GCTGAGCCGGGCTCTTGCAGGCAGTGCCCC
21020	8	1	145151024	0.3028150	AACCCTTTCCCTCCCTCCAGCATCCGGAGG	CTAATTCTTTATCTCTTTAGCATTCGGAGG	AATCCTGTGCCTGTCTTTAGCATCCGGAGG
21024	8	1	145151934	0.5581560	CACTGCTTGTCGTTGGCCAGGCACCCCAGC	GCTATTTGTTCTTGGCCCAGGCACCCCAGC	ACCACTTACCTTTGGCGCAGGCACCCCAGC
21028	8	-1	144697085	0.4149390	TCCCCGCCTCACCCCTGCAGAGGAAAAACG	ACCTGTGCCACCCACCGCAGCGGAAAAACG	CCCTTCCCCTCCCGTGCCAGAGGAAAAATG
21032	8	-1	144695465	0.3681940	GGCCTTGACAAAGCCTCCAGTTTGATACAA	GTCTTGACCAAGGCATCCAGTTTGATTCAA	GGCCTTGACTGGGCACCTAGTTTGATACCA
21036	8	-1	11710204	2.4984231	AGTGGGTGACTCTCTTCCAGGCCGGGCACA	CTGGTGTGACTCTCTTTCAGGCTGGACGCA	TGGCCGGTGCTCTCTTCCAGGCTGGACACA
21038	8	-1	11708489	1.4331070	GAAGACCTTCCTTTATCCAGAGTTATGTTT	ATCGTCCTTCTTTTGCCTAGGGTTGCGTTC	GGAGGCCTTCCTTTATCTAGAGTTCAGTTT
21040	8	-1	11706673	0.3784570	GGTGGGGCTCGTTCCTGCAGGCCTTCGGGG	AGGACTTAATATTACCACAGGCATTTGGGG	TGGGGGGCTTGTCCCTGTAGGCATTTGGGG
21046	8	-1	11704677	2.4984231	GAGCTCGGTTCATTTTCCAGGATACAATTC	CAGCTTTGTTTCTTTTACAGGGTACACTTC	TTGGCTGGTTCTTTTGCCAGGATGCAGTTC
21048	8	-1	11703298	0.5149640	GCCAGTTCTTCCCTTTTCAGGAGTGTACCA	ACTGCCTTTTTCTTCTTCAGGAGTATACAA	ATGGGCTGTCCTTTTCTCAGGAGTGTACCA
21064	8	1	66594585	0.5629000	GGTTTTTCCTACTTCCTCAGGTACTTTGGT	GTTTTTCCCTGTTTCCTTAGGTACTATGGT	GTTTTTTTCTATTTCCTCAGGTACTTTGGT
21066	8	1	66605876	1.4249420	TCCCTATTTATAACTTACAGATTAACAGCC	TCTCTCTTTGTAACTTCCAGCTTACCAGCC	TTCCTATTTATAATTTACAGCTTACCAGTC
21102	8	1	134024143	1.3020110	TCCGTTGCCTTCTCTCCTAGTGTCTCTGGA	TCCCCTGTTTTGTCTCTCAGTTACTTCGGA	TCCCCTGCTCTCTCTCCTAGTCACTCTGGG
21108	8	1	134031844	0.7920950	CACCCAGTCTGTATCTGCAGGGCCAGCTGC	CCTGTGCCTTATTTCTGCAGGGCCAGCTGC	TCATGAGTCTGTATCCCCAGGGCCAGCTGC
21110	8	1	134128850	1.4331070	CCATGTTCTCTTTTCACCAGGGACTACTTT	CTTCTCTGTTCTTTCCCCAGGGACTACTTT	CTCTGTCCTCATTTAACCAGAGATTACTTT
21114	8	-1	144904083	0.4112070	TTCCCCTGCTCCCTTACCAGGGCACAGACT	TCCCCTGTTTCCTACTTCAGGGCACAGAAT	CCCCTGCTCCCCACCGCCAGGGGACAGACT
21116	8	-1	144903856	0.0179180	CTCACTGCCGCCTCTCTCAGGCCAAGAAGT	CTCACTGCCATCTCTTGCAGGCCAAGAAAT	CTCACCACCTTCTCCCGCAGGCCAAGAAGT
21118	8	-1	144900704	0.4112070	TCCCCTCTGTCCTGCTGCAGATGGCGGCTC	CTCCTTCTGTCCTGCTGCAGATGGCAGCTC	CCCCTTGTGTCCTGCTCCAGATGGCAGCTC
21128	8	-1	144899315	1.4249420	CCTGGTTGGTTTTCCTGCAGGTGTGACCCC	CTCGGTTGGTTTTGCTGCAGGTGTGACACC	ACCTGGTGGGTTTGCTGTAGGTGTGACCCC
21132	8	-1	144663324	0.3841830	TGCTCCCCTTGCCCCCCCAGTGGTACAGGA	TGTTTCTCTTGTGCCCACAGTGGTGCAAGA	CATCCCCTCTGCTCCTGCAGTCGTGCAGGA
21134	8	-1	144662376	0.3841830	TTCCTCCCCTTTCCCCACAGTGGGATGATG	CACCCCACATTCTCTCACAGTGGGATGATG	TCCACCCCTTTACTTGCCAGTGGGACGATG
21158	9	1	37424839	0.5149640	GGGCCTCCCTTTCCCCGCAGCTGTGAGGTG	TGGCTGCCTTTTGCTTCCAGCTGTGAGGTG	GGTCCTTCTTTGGTCTTCAGCTGTGAGGTG
21160	9	1	37425916	1.4249420	ATGCACTTTCTGCACAACAGGGGCCAATCT	ACGTGTTTTCTGCACAACAGGAGCCAACCT	ATGCTTTTTCTGCACAACAGGAGCCAATCT
21162	9	1	37426532	1.9777150	ACCAGATGTCTGATTCGTAGTGGGATCCGA	ACCAGATGTTTGCTTCCTAGCGGGATCCGG	ACCAGGTCTTTGCTTCCTAGCGGCATCCGT
21164	9	1	37428478	2.4984231	GCCCCTCTCTCTCCCCTCAGTGGTGGCTGG	CATCGTCCTTCTCCCCACAGCGGCGGCTGG	CTCCCCTACTCTCCCCACAGCGGTGGCTGG
21166	9	1	36197545	1.3020110	CAAAATCTTATGTCTTGCAGATGCTGTTGA	TGAAATCTTATGTCTTACAGATGCTGTTGA	TGAAATTTTGTGTCTTACAGATGCTGTGGA
21168	9	1	36198973	2.4984231	CAATTGTGTTTTGTGTTAAGGAAAGTAATG	TGTGATTGTTTTGTGTTAAGGAGAGCAATG	CAATTGTGTTTTGTGTTAAGGAGAGTAATG
21170	9	1	36204062	0.7920950	TCTCTTCTCTCCCTTCAAAGATGCCAATTC	CTCTCTCTCTCTCTTACAAGATGCCAATTC	TATTTTCCTTCCTTTCAAAGATGCCAATTC
21184	9	1	33886876	0.4803600	TTCATTTTTTTTCTTTTCAGGCGCATATTA	ATGTCTTCTTTTTCTTTCAGGCACATATTA	TTCATTTTTTTTCTTTTCAGGCGCACATTA
21186	9	1	33900169	0.3028150	GTAATGTTTGTGTCTTGTAGAATGGAGATG	ATTGTATTATTGTCTTGTAGAATGGAGATG	GTGATGTTTGTGTCTCACAGAATGGAGATG
21188	9	1	33911959	0.5629000	TCCTTTTTTCCTGTTTCTAGGACTATCCTA	GAACCTTCTCTCCTTCTCAGGACTATCCTG	TCCCTCCACCCCATTTCTAGGACTATCCTG
21190	9	-1	19123645	0.5149640	TTTCCCATTTGTGATTCTAGTTGCAGTTGC	CCTGTCTGTGTTTCCTGCAGTTGCGGTTGC	TCCGTTTGTCATTCTTCTAGTTGCGGTTGC
21192	9	-1	19121163	0.5126560	ATCTGCTTTTCTACTTACAGATTGTTGCCA	GTCTGTTTCTTTGCTTACAGATTGTTGCCA	ATCTCTTTTTCTATTTGTAGGTTGTTGCCA
21194	9	-1	19119829	2.3451359	TCTCTTATTTCTAACTTCAGAAAAAGAAGC	TCTTTTTCCTTTATTGTCAGAGATGGAAGC	TTTTTCCCCCCTAATTTCAGAAAAAGAAGC
21196	9	-1	19118453	0.3013340	TCTTGTTTCAATGTGTCTAGATTGAATTTG	CCTGGTTCGTTTCATTACAGATTGAATTCG	GTTATTTCAATGTGCTCCAGATTGAATTTG
21206	9	-1	35102820	2.4984231	CACCCTCTTCTTTCCTTCAGGGCTCTCTAC	CTACTCTCGTCTTCCTTCAGGGCTCGGTGC	AATCCTTGTCTTCTCTTTAGGGCTCCACAC
21208	9	-1	35102191	2.4984231	CCCATGACTCCTCTTTCCAGGGTTTGAACA	TCTATGGCTCCTCTTCTCAGGGCCTGAACG	CCCATGACTCCTCTTCCCAGGGCTTGAACA
21210	9	-1	35101959	0.3959030	TTTCTCTCCTGGTTCTACAGACAATGTAAC	TCTTCTGTTTGCTCCTGCAGACAATGTAAC	TCCCATTATTGTACCTGTAGACAATGTAAC
21212	9	-1	35101808	2.4984231	ACTATCCGTGTCCATCTCAGGCAAGCTACG	TCCTATACCTGCCCTTTCAGGCAAGTTACG	ACTATCCATGCTCTTTTCAGGCAAGCTATG
21214	9	-1	35101557	2.4984231	GCTTACACCTCTTTTTCCAGGAACGGGAGT	CACAAGTTCTGTTCATCTAGGAGCGTGAGT	TTATACCTCTCTTTCTCCAGGAGCGGGAGT
21220	9	-1	35100723	0.5149640	TTATCCCCCTGTGATCACAGAATGGAGATG	TTTATGCACTGTGGCTACAGAATGGAGATG	TATCTCTTCTGTGGCCACAGAATGGAGATG
21222	9	-1	33073804	2.4984231	AACGATTTGTTTTCTTTCAGTGTGATCCGC	ACTTTCTTTCTTTCTTTCAGTGTGATCCGA	GACTTGCTTTCTTTTTTCAGTGTGATCCGT
21224	9	-1	33071890	2.4984231	GTTTTTTTTTAATTGTCCAGGTTGTTCTGG	ATTTTCTTTCCACTGTCTAGGTTGTTTTGG	ATTTTCTTTCAATTATCCAGGTTGTTCTAG
21226	9	-1	33068932	0.3841830	TACACCCTCTCCTTTTTCAGGCATACCCAG	CGACCTTCTTTTTTTCCTAGGCATATCCAG	TGCTATTCCTTCTTTTTCAGGCATACCCAG
21228	9	-1	33472118	2.4984231	TCTTCTACCCTCTCTTACAGGTAGAGGAGC	CTCCCTTCCCCCTGCTAAAGGTGGAGGAGT	TCTGCTGTCTCTTCTTACAGGTAGAGGAGC
21252	9	-1	74975137	1.9777150	CAAATCCTTTTTTTAAATAGGAACAGCTAG	AGAGTTCTCTTTTTAAATAGGGACAGCTAG	CAAATCCTTTTTTTAAATAGGAACAGCTAG
21254	9	-1	74974437	2.3310280	GTTTGCTTGAACTCAAATAGAAATGTGCCT	GTTTGCTTGAACTCAAATAGAAATGTGCCT	GTTTGCTTGAACTCAAATAGAAATGTGCCT
21266	9	1	77746683	2.4984231	ACTTTTTATTTTCAATCTAGTGGCTGAGCA	TATCTTTGTTTTCAATCTAGTGGCTGAGCA	TCTTTTTGTTTTCAATCTAGTGGCCGAGCA
21268	9	1	77748207	2.4984231	TAAATGTAAAATTCTTTCAGGCAACTTGAG	TAAGTGTAAAATTCTTTCAGGCAACCTGAG	TAAATGCATGATGTTTTCAGGCAACCTGAG
21270	9	1	77749259	2.4984231	CTTTTCTCTTTGAATTTCAGATATAGTGGA	ATTTTCTGTTTGAATTGCAGACATAGTGGA	CTTTCCTGTTTGAATTTCAGACATAGTGGA
21272	9	1	80915515	0.1729000	TTTCCTTTATTTTTTTCTAGGTGTTGTTAG	TCTTCTTTCTCTTCTCCCAGGTATTGTTGG	TTTTCTCTTATTTCTTCTAGGTACTGTTAG
21274	9	1	80916867	2.4984231	GTTTATCTTTCCTTTCACAGAAATGAGTCA	TTATTCCTTTGCTTCCACAGAAATGAGTCA	GTTTATCTTTCCTTCCACAGAAATGAGCCA
21276	9	1	80921227	1.5476660	AAACTTGTCTTCTGTGATAGAAATTCCAGA	AAATTTGCCCTTTGTGACAGAAATTCCAGA	CACCTTTTCTTCTGTGATAGAAATTCCAGA
21278	9	1	80923327	2.4984231	CATGTCTTTCTCTTTTTAAGTTTGGTGTGA	TCTTTCTTCTTTTTTAAAAGTTTGGTGTGA	GCACGTCTCCTGTTTTTCAGTTTGGTGTGA
21280	9	1	80932589	2.4984231	TTTAAAAATCTTCATTTTAGCATCTACGTC	ATGTTTTATCCCTGCTTCAGCATCTACGTC	TGTTTTAATCTCTATTTCAGCATCTATGTC
21282	9	-1	75555168	2.4984231	TTTTCTCTTCATCTCTACAGATCTTCATAA	CTTTCTCTCTATAATCACAGATCTTCATAA	CTTTGTCTCCCTTTCTATAGATTTTCATAA
21284	9	-1	75545935	2.4984231	GAATTCCTGTTGACTTACAGGAGGATGTTG	GACTGATCTGTGATTTCCAGGCTGATGTTG	GAATTATCTTTGACTTGCAGGAGGACATTG
21286	9	-1	75543937	0.5629000	GTGTTTGACATGTTTTTCAGACAATGGAGT	TTCTGTGTTGGTTTTTTCAGACAATGGAGG	AGGTTTGATTTCCTTTTCAGACAATGGAGT
21296	9	1	75773608	0.3681940	TATTTCTCTCTCATTCTTAGCAAACTGTGA	CATGTCTCTTGCACACATAGCAAGCTGTAA	TGTTTCTCTGTCATCCACAGGAAACTGTGA
21298	9	1	75774242	2.4984231	TGTTGGCCCTTTATTTCCAGGTGTGGATGA	CTCAGACCTTGTATTTCCAGGTGTGGATGA	TGGTGACCTTTTATTTCCAGGTGTGGATGA
21300	9	1	75775176	2.4984231	TCTAATCTTTTTTTTTGTAGCCCCTGGATG	TTTTTTTTTTTTTTCCCCAGCCCTTGGATG	CTCTAATCTCTTCGGTACAGCCCCTGGATG
21302	9	1	75775716	2.4984231	TTTCTTCTCTTCAAATTTAGGGCCTTGGAA	TTTTTTTTCTTTAAATTCAGGGACTTGGAA	ACATTTCCTTTTCAATTCAGGGCCTTGGAA
21304	9	1	75777695	1.9777150	CTATTTTTCTTTTTTCTCAGAACTGAAGAG	TTATTTTTCTTGTCTCCTAGAGCTGAAAAG	ATGCTTTTCTCATTTCTCAGAACTGAAGAG
21306	9	1	75778389	1.9777150	TAGAATGGGATTTCTTTCAGGGTGACCGAT	ATATTGGTGTATTTTTACAGGGTGACCGTT	AAGAATGGGATTTTTTTCAGGGTGATCGAT
21308	9	1	75780029	0.3013340	ACTTTTGTGTTTCTTGACAGGCCTTGTATG	ACTTATCCATTTCTTGACAGGCTTTGTATG	ATGTTTTTGTTTCTTGATAGGCTTTATATG
21312	9	1	75782410	2.4984231	AAAATTTTCTTCTCTAACAGTGAAGTGCGC	ATGACTTGAATCTCTTACAGTGAAGTGTGC	AAAGTGTGCCTGTCTTGCAGTGAAGTGTGC
21314	9	1	75783945	0.4713830	CCCTCATTTATTTTGGCCAGGGTGTTGGAA	ACCATGATCTGTCTGCACAGGGTGCCGGAA	CCATCATTTGCTTTAAACAGGGTTCTGGAA
21316	9	1	115920004	2.4984231	CAGATTCCTTTCTCTTTCAGATGCATTTCA	GATATTCTCATCTCTTTCAGATGCATTTCA	CAAATTCCCTTTTCTTTCAGATGCATTTCA
21330	9	1	140136170	0.1729000	CCCGCCCGCGTCCCTTGTAGTTTTGGGAGG	AACGCCCGACTCCCTTGCAGTTCTGGGAGG	CCCGCCTGCGTCCCTCACAGTTCTGGGAGG
21332	9	1	140136360	0.0700470	ACGCCCTCCCGTCCCCGCAGGCGGCAAGTA	CGTCCCCCTGTCCCAACCAGGTGGCAAGTA	GTCCCCCTCTCTCCCCCTAGGTGGCAAGTA
21334	9	1	100823061	2.4984231	TGTCCTAATGTGTGTTGTAGGAGTGTGGGG	TTTAATTTCTTTTTTTACAGGAGTGTGGGG	GTGTTGTATGTTTGTTGCAGGAGTGTGGGG
21344	9	1	131150092	0.3681940	TTCTGTGCATTCCTTTCCAGGGGACATCCG	TTCTGTGCCTCCCTCTCTAGGGGATATACG	TTCTGTGCCTTCCTCTCCAGGGGACATCCG
21362	9	-1	94874844	1.9777150	TGTTTTTGACTCACTCTTAGGCTCCTGCTT	CTTGCTCTTCTCCCTCACAGGCTCCAGCAT	GGTTTTTGACTCATTCTTAGGCTCCTGCTT
21364	\N	\N	\N	\N	TAATTCTTTTTCTCCTGTAGGAAAAAGAAG	TAACACCAGTTCTTCTGCAGGAAAAGGAAG	TAATTTCTTTTCTCCTGTAGGAAAAGGAAG
21366	9	-1	94843245	0.7920950	CCACTCTATCTCTTCCCTAGCCCTCCAAGC	CTCCCCTGTCTTTTCCCCAGCCCTCCAACC	ACTCTCCTCTCTTTCCCCAGCCCTCCCAGC
21368	9	-1	94842370	1.5476660	ATTCTTGTACTTCAATAAAGGCAGCAGCTT	GCATGTTTACTTCCATACAGGCCACAGCTT	CTGGTTTTTCTTCCACAAAGGCAGCAGCTT
21370	9	-1	94830380	0.0370150	AACTTTTTTAACTGAAATAGATGTTCATTT	TCACTTTTGTCTTAAAATAGATGTCCATCT	ATATAACCATCTTATTATAGATGTTCACTT
21372	9	1	130548977	0.5581560	GTCTCCCTTTCCGCCTGCAGGGAGGTGTTC	GTCTTTCTCTGTGCCTGCAGGGAAGTCTTT	GTCTCCCTCTCGGCCTGCAGGGAGGTATTT
21376	9	1	130550223	0.3028150	TCTTTCTATTCCTGCCTCAGCTTCCCCCTA	CTCTGCCCCTTCTGTATCAGCCTCACCGTA	CCCCCATTCTTCCCTCCCAGCTTCCCCCTA
21378	9	1	131885328	2.4984231	TTCTCCTCTCTGTTTGGTAGGCATACGCTG	GTTCTCCCTGGTTTTGCTAGGCATATGCTG	CTCCCCACTTTATTTGGTAGGCATACGCTG
21380	9	1	131893798	2.4984231	TGTGTCTCTTGTGTTACCAGGAAGCAGAAA	TGTGTCTCTTATGTTATCAGGAAGCAGAAA	TGTGTCTCTTGTGTTATCAGGAAGCAGAAA
21382	9	1	131897071	2.4984231	TGGTTGTTTTTCTCCTCCAGGGCATGAGGC	TGGGCCATTTTCTTCCCCAGGGCATGAGGC	AGCTGTTTTTTCTCCTCTAGGACATGAAGC
21390	9	-1	114356547	2.3657150	TGGAATGCTTTATTTTGTAGAGGTCCTGCT	TGGAATGCTTTGTTTTGTAGAGGTCCTGCT	TGGAATGTTTTATTTTATAGAGGTCCTGCT
21400	9	-1	123954502	0.4803600	ACTTCTTTTTTTTTAAACAGGGGACATGGG	CATTTTCTTTTTTTAAACAGGGGATATGGG	ACTTTTTCTTTTTTTAACAGGGGACATGGG
21402	9	-1	123953009	0.3784570	CTTTTTTTCCTCCTTAACAGTTATGGCTGA	TATTTCCTCTTCTCCAACAGTTATGGCTGA	ATTTCTTTTTTCTCTAACAGTTATGGCTGA
21404	9	-1	123949297	0.3028150	TTAAACTTTTATTTTTGCAGAAGAAGTACA	TTTAATTTTAACTTTTGCAGAAGAAGTACA	GTAAACTTTAATTTTTGCAGAAGAAGTACG
21406	9	-1	123945676	0.5149640	TTCTTTTGATCACAAATTAGGTAATAATTC	TTCTTTTGTTCACGAATTAGGTAATAATTC	TTCTCTTGGTCACAAATTAGGTAATAATTC
21408	9	-1	123945238	0.5126560	AGTCTGAATTTTATTTTTAGGCTTATTGTT	AGTCTGAATTTTATTTTTAGGCTTATTGTT	GTCTGAATTTTAATTTTTAGGCTTATTGTT
21412	9	-1	124914687	2.3657150	TCCCATCTTTCCTTTCCTAGGTGAAAATTA	CTCTCACCTTGCTTTCCCAGGTGAAAGTCA	CCCACTGTTCCTTTCCCCAGGTGAAAGTCA
21414	9	-1	124910556	2.4984231	AACCCAGCTTTCTTTTCCAGGCAGATAAAA	CCTCCAACCCTCCTTTCCAGGCAGATAAAG	AATCTAGCCTTCTTTTCCAGGCAGATAAAG
21416	9	-1	116172420	0.1729000	CACCCCCGGTCTCCTCGCAGCTCCCGGACG	CATCTCCACTCTCCTCGCAGCTCCCGGACG	CACCCGCGCTCTTCTCGCAGCTCCCGGACG
21418	9	-1	116172008	0.1729000	CAGCCTTTCTCTTCTCTCAGTGCTAACAAC	GGCGTTGCTCTTTCTTCCAGTGCCAATAAC	GAATCTCCCTTTTGTTTCAGTGCCAACAAC
21432	9	1	100760835	2.4984231	GTGTCCATTTTCTCTTGCAGCTTGAACTCA	TCTGTCTGTGTTTCCTTTAGCTTGAGCTCA	TGTTGTATATTCTCTTGCAGCTTGAGCTCA
21434	9	1	100767243	2.4984231	TTTTTGATCCTTTTCTTCAGAAAAAGTTAG	TTTTTGGTTCTTCATTTTAGAAAAGGTTGG	TTCTTGATCCTTTTCTTCAGAAAAAGTTGG
21440	9	1	116041222	2.4984231	GCCTGTTTTCTTTTTAATAGGAGAAGTGTT	GTTACCTGTTCTTTGCATAGGAGAAGTGTT	ATTACCTGTTCTTCTTATAGGAGAGGTGTT
21448	9	-1	95050564	2.4984231	ATATTTTTATTACCTGTTAGATTTACCTTC	TATTTTGTATTATCTGTTAGGTTTACCTTC	ATTTTTATTATCTCTCTTAGATTTACATTC
21450	9	-1	95050192	2.4984231	GTCTTATCACAAATTTTCAGGAATATGAAA	ATCTTGCTTAATATTTTCAGGAGTACGAAA	ATCTTATTGCAAATTTTCAGGAATATGAAA
21456	9	-1	127623834	2.4984231	ACACTCTCTCTTGCGCGCAGGCCAAGATCA	AGAGTCGCTCCTCATTGCAGGCCAAGATTA	TCGCCTGTACTTGCGCTCAGGCTAAGATTA
21458	9	-1	127622543	0.4112070	CTGACATCTCTGTTTTGTAGCCGAGTCGTC	ACTGCCATCTATTTTTATAGACGAGTCGTT	ACAATGTGTCTGTTTTGTAGCCGAGTTGTT
21460	9	1	124074614	0.3841830	CCTGGGTCTCTGTCTTCCAGAACATCCACC	GGATCTCTGTCTTCTTACAGAATATCTATC	ACGTCGGGCCCGTCTCACAGAACATCTACC
21462	9	1	124076209	0.3784570	CATCTCTCTATCTCCTACAGGTGCTGGGCC	CCATTGACAACCTCCCCTAGGTGCTGGGCC	CCGCCCGTCATCTCTCGTAGGTGCTGGGCC
21464	9	1	124079361	0.0133410	CTTCTGCTTCGTCCCCTCAGGTCTCCAATG	TCTCGTCTCTGTCCCCACAGGTCTCCAACG	CCCGCCCCTCGTCCCCTCAGGTCTCCAACG
21466	9	1	124080681	0.5581560	CTTCCTCTGGCTGCCAACAGGCAAGCAGGC	GTTATTCTGATTTCTGGCAGGCAAGCAGGC	GACCGCAGCGCCCCCCGCAGGCAGGCAGGC
21470	9	1	124089583	1.9777150	ACCAAGCTGTACCCTCCCAGGTATTGCCTA	CTGTCCCACTCCACCTCCAGGTGATGCCTA	ACCGAGCTCTCCCTCCCCAGATAATGCCCA
21472	9	1	124091166	2.4984231	GGCGTGGCCTCCCCTCACAGATGGCTTCTG	AAGGTGATCTCCCCTCACAGATGCCTTCTG	AACGCTTCGGCTCCCCGCAGACGGCTTCTG
21474	9	1	124091513	2.4984231	GCTCTTTCGTTCCTTCCCAGATCGAAGAGG	CCCCCTTTGACCCTTCCCAGATCGAAGAGG	CACCTTCTGCGCCTTCCCAGATCGAGGAGG
21476	9	1	124093663	0.3841830	CTGTTGCATCTCACCTCCAGGTCTTTGTCT	CATTTCACATCTCACTCCAGGTCTTTGTCT	CCCTTCCCGTCCCACTGCAGGTCTTCGTCT
21530	9	-1	136234321	2.4984231	GGGTTTCTGTGGCCCTGCAGTTCCTCCGTG	TGTGTTCTGTGGTCTTACAGTTCCTTCGAG	AGTGGTTTCTGTGCCTGCAGTTCCTCCGGG
21532	9	-1	136233551	2.4984231	ACCCTTGTCCTTCTCTCCAGCTGGCTGCGT	TAATTCTGTCCTCTTTCTAGCTGGCTGTGT	CTCGCCCTTCTCCTTTCCAGCTGGCTGCAT
21534	9	-1	136232904	2.4984231	TCTCTCTTCTTTCCCCTCAGACGATTGCCT	TTTTTTCTCTGTTCCTTTAGACAATTGCCT	CTCTTCTCTGTTCCATTCAGACCATTGCTT
21536	9	-1	136231902	2.4984231	CCCACATATCTGTTCCTCAGGAACCTGGCC	CTGATGTTTCTGTTTCTCAGGAACCTGGCT	CACCTGGTGTTTGTTGTCAGGAATCTGGCC
21544	9	1	133570876	1.4331070	GTATCTTCGCCTTGCATCAGGGGCCATGGA	GTGGCCTTGTCCTTGCGCAGGGGCCATGGG	GTATCCTACTCTCAAAACAGGGGCCATGGA
21546	9	1	133572966	2.4984231	CCTTGTGTTTTGTCTTTCAGATACATTGGT	GCTTCTGTTTTCTCTTGCAGATACAATGGA	TGACCTGTTTTATCTTTCAGATATAATGGT
21568	9	-1	139758323	0.1729000	GATGTTTTCTAATTTTCTAGGCTATCTTAG	ACTACTTTTTGGTTTTCTAGGCCATCTTAG	ACTGTGTCCACGTTTTCTAGGCCATCTTAG
21570	9	-1	139757900	0.1729000	TTGCCTCACACCGACTCCAGGGGCTGCTGG	TCTGCTCACATTGCCTCCAGGGGCTGCTGG	TCTTGCCTCGTGCGGTCCAGGGGCTGCTGG
21572	9	-1	139757451	0.3762760	AAAGCACATCTTCTCTTTAGAAAATCAATG	AAGGTGCATCTTTTCTTCAGAAAATCAATG	CACAAAATACGTACCTTTAGAAAATCAACG
21576	9	1	139306446	0.4373540	GGCCGCTTTCTCTGTTTTAGGTTTGGACCT	ATTTTGCTGCTCTGCTGTAGGTTTGGATCT	ACTGGGCAACCTCTGTTTAGGTCCGGTGCC
21578	9	1	139306939	0.5149640	AATTTTCTTTTTACTACTAGTTCTTATCAA	CATTTTCTTTTTATTACCAGTTCTTATTAA	AATTTTCTCTTTATTGCTAGTTCTTATTAA
21580	9	1	139307259	2.4984231	TCCTTATTTATTTTTACTAGTCTACTGCTC	AAGCTTAATTATTTTTATAGTCCACTGCTC	TACTTATTTATTTTCTCTAGTCAACTGATC
21582	9	1	139309002	2.3630810	GGGCTTGTGTTTTCTTCCAGAGACACCACC	TGTGGCTTATTTCCTTTCAGAGACACCACC	CTGTCATTGCTGCTTTCCAGGGACACGACC
21584	9	1	139310740	0.0133410	GCCTTTGGGTTCTCTTGCAGATGAAGAAGT	CCTTGTCTGGACTCTTGCAGATGAAGAAAT	CTTGTCTGGGTTCTTTGTAGACAAAGAAAT
21600	9	-1	139935189	0.7920950	TCACACGCCCCCTCCTGCAGTGCTGATCCT	ATTGCCCCTTTCTCCCACAGTGCTGATCCT	CACCGCGCCCCTCCCCGCAGTGCTCATCGT
21602	9	-1	139935050	0.7920950	TCAGGCCCCACTCCCCACAGGCTGCAGCGT	TCAACCTCAAACTACTTCAGGCTTCAGCGA	TCAGGCTCCACTCCCCGCAGGCTGCAGCGA
21604	9	-1	139934888	0.5126560	TCGCCTCCTCCTTCCCACAGCCTGGGGACC	AGATTTTGCCTCTTCCACAGCCTGGGGATC	CCCCTGCCGTCTCCCCGCAGCCTGGCGACC
21616	9	-1	139837958	0.3394270	TGACAACTGCCCACCCGCAGCGGCCATGTC	TGACACTATATTGCCCACAGCGGCCACATC	TGACCACCCCCCACCCCCAGCGGCCACATC
21636	9	1	127074785	0.4112070	CCCTCTGTCCCCCGTTCCAGAGGCATCCCA	AATGCCTCTGTTTCCTACAGAGGCTCCCAA	CCTCTGTCCCTCTCCTCCAGAGACACCCAA
21638	9	1	127076199	2.4984231	TCTTTTTCCTCCCGCCCAAGATCTTTGAGA	CTGGCTTCTTCTTGCCCTAGATCTTTGAGA	TCTTTTTCCTCTCATCCAAGATATTTGAGA
21640	9	1	127083735	2.4984231	CTCTTTCCCTCCTCATGCAGCAACTGAACC	CACTCCCCCTTCTGGTGCAGCAACTGAACC	CTTTGTGTCTCTTTGGACAGCAATTGAACC
21672	9	1	130914182	0.5581560	CTCACCGTCCACGCCTGCAGGTTACCCTGG	CTTGTTCTCCACGCCTTCAGGGTATCCTCA	TACCATCCTCCCCCCTGCAGTTTACCCTGG
21674	9	1	130914459	0.7723170	ACTGGCCATCTTGGTCACAGGGAGAACCAA	TCTGGCAATCTTGGTTGCAGGAAGAACCAA	ACCGGCCATCTTGACTACAGGGAGGACGAA
21716	10	1	5493790	2.4984231	CATCTGGTTTGTTTTTATAGGAGCCAAGCA	ATCTGGTTTTGTTTTCCCAGGAGCCAAGCA	ACCTGTTTTTGTTTTTACAGGAGCCAAGCA
21720	10	-1	3209234	2.4984231	TGTTTTTCTTGTTAACTCAGGTGACATCTG	CACAGTCACCTTCTCCTCAGGTCACTCCTG	CATGTTTCTTGTTCATTCAGGTGACGGCCA
21722	10	-1	3208572	0.0700470	TGGTCATTCTCCTTCCCTAGCGTGCAGTTC	CTCTCTTTCCTGTCCCTCAGTGTGCAGTTC	CTCCTCTTGTTTCCCCGCAGCGTGCAGTTC
21724	10	-1	3180529	2.4984231	GCCTGTGGATTGTCTTCTAGGAATGGACCA	ACCTGTGGTTTAACTTTTAGGAATGGACCA	GTTTCTGTGTCCATGGTCAGGGCTGGACCA
21732	10	1	17272646	0.3681940	TTAATGCGCAACTGTTTCAGATTGCAGGAG	TTAATGTGCTGCTGCTTCAGATTGCAGGAG	TGACTGTGCGGCTGTTGCAGGTTGCAAGAG
21734	10	1	17275766	0.3681940	TCTGTCTGTTCTTTTTGCAGGAAATCCAGG	TGTGTCTGTTCTTTCTCCAGGAGATCCAGG	TCTGTTTGTTCCTTCTTCAGGAAATCCAGG
21736	10	1	17276689	0.3681940	TTCTGTTTTCTTCCCAACAGTTTGCTGACC	TTCTGATTCCTTCTTGACAGTTTGCTGACC	TTTTAATTCCTTTCTGACAGTTTGCCGACC
21738	10	1	17277165	0.5629000	ATCTTTCTCACCCCCTGCAGAATGAGTCCC	GCCATTTTTGCTTTCTGCAGAACGAGTCCC	AGCCTTTCTCATTCCTGCAGAATGAGTCTC
21740	10	1	17277842	2.4984231	TTCTCTTCATCTGTTTATAGGATTTCTCTG	GTTTCTTTCTCTTTTTATAGGATTTCTCTG	TTTTCTTTATCTCTTTATAGGATTGCTCTG
21742	10	1	17278290	0.7723170	TGGCCTGTTTGTTTATTTAGAAACTAATCT	TTTTTTTTTTTTTAATTCAGAAACTAACCT	TTACTAATTTCTTTATTCAGAAACCAACCT
21744	10	-1	12226955	2.4984231	ATTATCTGATATCCTTTTAGTTAATTTCAG	ACTGTCTTCTTTTGTTTTAGTTGATCTCAG	AACTTAATGTCTCCTTTTAGTTAATTTCAG
21746	10	-1	12221131	1.5476660	TTTCTTCTCTGCCTGAACAGAACTTGGGAA	CTTTTTCTCTGCCTGCGTAGAACTTGGGAA	TTTCTTCTCTGCCTGAACAGAACTTGGGAA
21748	10	-1	12219899	2.4984231	GTTCCATTTCCTGGTGACAGGTGTCGCGGT	GCTGTGTTTCTCTCTGGCAGCCGTGTCGGT	GTTTTATTTCCTGGTCACAGGTGTGGCGGT
21750	10	-1	12215812	2.3657150	CCAATGATTTGGACTTGCAGGTCTCATAGA	GCTTCCCGTCTGTCCTCCAGGGTTCATCGA	CAAATGACTTGGCCTTCTAGGTCTCATCGA
21752	10	-1	16824083	1.9777150	TTTTTTTCTTTTCTTTTTAGTTACCTTATC	TTTGTTTCTTTCTTTTCCAGTCTCTCTAGC	TTTTTCTTTTTCTTTTACAGTCTCCTTATC
21754	10	-1	16806509	2.3657150	CAGCATTTTTGTTTCCATAGTGGTGCCACC	CTGCATCTCCATCCCTATAGCTGTGCCACC	CAGCAATTTTGTTTCCGTAGCTGTGCCACC
21756	\N	\N	\N	\N	TTTTTGTCCCCCTGCAACAGCATGAACAGG	TGTGTCTCCCCACACTGCAGCATGAATAGG	TTTTCCCCCTCCAACCACAGCATGAATAGA
21758	10	-1	16794999	1.9777150	TATTGCTGTTTAATTTGCAGCCACCCTGCG	TATTGCTGTTTAATTTGCAGCCACCCTGCG	TATTGCTGTTTAATTTGCAGCCACCCTGCG
21762	10	1	7844718	0.4772920	TGTTTTTGTTTTGTTTGTAGCTGAGATGAT	TCTATCCCTTTTGTTTGCAGCTGATATGAT	TCCCTTTGTTTTGTTTGTAGCTGAGATGAT
21764	10	1	7838081	0.3784570	TTTAAAACTTTTATCCTCAGGATTCAAGTT	TTTTAATTCTTTATCCTCAGGATCCAAGTT	TTTTAAACCTTTATTTTCAGGATCCAAGTT
21766	10	1	7839007	2.4984231	ACAGTACTTCTATTTTTCAGTCACCAGGAG	ACGACACTTCAATATTTTAGTTACCAGGAG	ACAGTACTTTTGCTTTTCAGTTACCCGGCG
21768	10	1	7840950	0.3013340	TGCTTTTGTTTGTTTTTAAGCTCTGTATGA	CTTCTCATTTTGTTTTCTAGCTCTGTATGA	TGTTTTTGTTTGTATCTAAGCCCTGTATGA
21770	10	1	7841987	0.5510340	TTTGTTTTTGTCAATTCTAGGTCTGTCATC	ACGTGCATCTGTCATTTCAGGTCTGTTATC	ATTTGCTTATTAATTTTTAGGTCTGTCATC
21772	10	1	7844230	2.4984231	CTCATCACTTGTTTTAACAGACAGCATGAG	CTCTTGGCTTGTTTTAACAGAGACCATGAG	CTTGTAACTTGTTTTAACAGAGAGCATGAG
21790	10	1	14881901	0.5126560	TTTCGTGTTTTTTTCTCTAGGATGGCCGGG	CCTCTCACATCTTTCCTTAGGATGGCCGGG	TTGTGCTTTTTTTTTTCCAGGATGGCCGGG
21792	10	1	14882071	0.5126560	TATATTATTTTTTTTTTCAGATTGTTGGAT	AATGTGCAGTTCTTTTTCAGGTGGTTGGAC	AATATGGTACTCTTTTTCAGGTTGTTGGAT
21794	10	1	14912593	2.3630810	TATTGTTCTTGTATAAACAGGTTGTACTCC	TTTTGTTTTTGCACCAACAGGTTGTACTCC	TATTATTTTTGCACAAACAGGTTGTACTCC
21810	10	1	12240701	2.4984231	TTTTGGTGTTTTTTTTTTAGTGTCATTCTT	TTGCTGTATTTTTTCCCCAGTGTCATCCTC	TTTTTAATTTTTGTTTTTAGTGTCATTCTT
21812	10	1	12251963	1.4331070	GTTTGTTTGTGTTTTTTTAGGGATGATCCA	TTTGCTTTATTTTTTCTTAGGGAAGATCCG	TTTGTTTTATGTTCTTCTAGGGAAGATCCA
21814	10	1	12252286	0.3028150	TTTTCCTCTTTTTCATGCAGTGGTCTGATG	CTTCTGTCTTGTCCATGCAGTGGTCCGATG	TTTCTGTCCTCTTTGTGCAGTGGTCAGACG
21816	10	1	12257736	2.3657150	GATTTCTTCTCTCTCTGTAGGCACCAGAAT	CCTGTTCTCTGTCTCTCTAGGCACCAGAGT	TTTCTTTTTTCTCTCTGTAGGCACCAGAAT
21818	10	1	12259357	0.4149390	GCATGTGCTTCATTCTTTAGGATGCGTATT	CATACATGTTTATTGTTTAGGATGCGTACT	GCTTTATTATTATTATTTAGGATGCATACT
21820	10	1	12272944	1.9777150	CTTTTCTTCTTCTTCCAAAGGTTTATTCAT	TTGCATTTTTCTCTCCAAAGGTTTATTCAT	TGCCTTTTTTTCTCTTAAAGATTTATTCAT
21822	10	1	12277044	2.4984231	ATTTTTTCTTTTGTTTACAGCTCGTTCTCC	TATTTATTCCGTGTCTACAGCTTGTTCTCC	CATTATTCCTCTCTCTACAGCTTGTTCTTC
21824	10	1	12279140	0.3784570	GTAAAATATTTTCTTGTCAGGTATTTCTCA	ACTGAACGTTTTCTTGTCAGGTATTTCTCA	CTAAAATATTTTCTTGTCAGGTATTTCTCA
21826	10	1	12280453	0.5149640	ACTTTTTTTCTCCTTTACAGTTGTGTTCGA	GTTTTTTTTCTTCTTTACAGTTGTGTTCGA	GAATTTTTTCTCCTTTACAGTTGTGTTCGA
21828	10	1	12291577	2.4984231	CCTTTTTCTTCTTTGTACAGGATTCCCCAG	TCTGTTTTCTATTTGTAAAGGATTCTCCAG	CCCTTTTTTTCTTTATAAAGGATTCTCCAG
21836	10	-1	27437969	0.1729000	TAACTTTTATCTTTTTCTAGGTTACAGTTC	GAACTTCTGTTTTTTCCTAGGTTACAATTC	AATTTCAACTTTTCTTTTAGGTTACAGTTC
21844	10	1	22606810	0.1729000	TGGAAGTTAATTTATTTTAGATCATCCAGA	TAGCAATTAATTTATTTTAGATCACCCATA	TAGCAATTAATTTATTTTAGATCACCCAGA
21846	10	1	22607031	0.4772920	TTTTTTTTTCTTTCTTCTAGCACTTATCTA	CCCCCTCCTGCCCCCTTCAGCACTTATTTA	TTTTTTCCCCCCTCCTTTAGCACTTATCTA
21852	10	1	70892651	2.4984231	CCATTTTCATTTTATTTCAGAGTTTTCTTG	GCATTTTTCTTTTATTGCAGAGTTTTCTTG	GCATTTTCCTTTTATTTCAGAGTTTTCTTG
21854	10	1	70916760	0.3841830	TGCCTTTTAAAATTTCTCAGAACTTTTCAA	TGCTGTTTTAAATTTCTTAGAGCTTTTCAA	TGTTTTTTAAAATTTCTTAGAACTTTTCAA
21856	10	1	76971985	1.3020110	GAATGTTTTTTTTCTACCAGCAATGTGTAT	AGAATGTTTCTTTTGACTAGCGATGTGTAT	GGAATGTTTCTTCCCACCAGCAATGTGTGT
21858	10	1	76973776	1.9777150	TTGCTGTCTATTTGTTGAAGGTTTTGGGTT	TTTGCCCTCTCTTTTTGAAGGCTTTGGGCT	CTTTTGCTCTCTACTTGAAGGTTTTGGGCT
21860	10	1	76978818	0.3784570	GTTATTGATTGTCTTGTTAGGAATTTTCAA	GCTGTTTGTTGTCTTGTTAGGAATTTTCAA	ATCATTTATTGTCTTATTAGGAATTCTCAA
21862	10	1	76979059	2.4984231	TTACTTTTCTTTCAAAATAGATTTGTCAAG	TTCTTTTTCCTCTGAAATAGATTTGTCAAG	TTATTTTTCTTTCAAAATAGATCTGTCAAG
21864	10	1	76980498	0.3681940	TCAGTTTGTTCTTTTTCCAGAAAGAAAAGT	TAAGTGTCTTCTTTTTCCAGAAAGAAAAGT	TTAGTTTGTTCTTTTTCCAGAAAGAAAAGT
21866	10	1	76982007	0.5629000	TAATTTAAAATATCTTATAGCAATGATGGG	TAATTCAAAATATCTTATAGAAATAATGGG	TAATTTAAAGTATCTTACAGCAATGACGGG
21868	10	1	76989399	0.4713830	GTTTTTGTATTTTATTTTAGGCAAAAGTCA	GTTTTTTTCTCTCTTTCTAGGCAAAGGTCA	AATTTTGCATTTTATTTTAGGCAAAAGTCA
21870	10	-1	71921494	2.4984231	ACAATTTTTTTCTCTTTTAGGACTGTACAA	GACATTCTTTTCTCTTACAGGACTCTACAA	AAAATTTTTTTCTTTTTTAGGACTCTACAA
21872	10	-1	71920825	0.3841830	CTTTTTAAACAATTTTTCAGCATCAGAAGA	CTCCTTTTTGACACTTTCAGCTTCAGAAGA	CTATTTTGACAATTTTTCAGCATCAGAAGA
21874	10	-1	71917623	0.3841830	CTACAAACTTTGTTTTTTAGCACGTCGCGT	CCTCAAATTTTGTCTTTTAGCACGTCGCGT	CTACAAACTTTGTCTTTTAGCACGCCGGGT
21876	10	-1	71913725	0.3841830	TCTTTTTTTTCAATCTTTAGGCTTTAATGA	TATTTTAATCCTGTCTCTAGGCTTTAATGA	TTCTGTTTTGTTGTCTTTAGGCTCTAATGA
21892	10	-1	73594262	2.3630810	CACGTTGGTTTTCATTTTAGCTCTAGCCGG	ATTGGGCGGTTTTCCTTTAGCTCTGACCAG	CATGATGGTCTTTCTTTTAGCTCTAGCCAG
21894	10	-1	73591677	2.3630810	TCTCGTATTCTTTCTCTTAGAAATCCCTTC	CTCATGTTTTTTCCTGTTAGAAATCCCTTC	CTCATGTTCTTTCCTCTTAGAAATCCCTTC
21896	10	-1	73591008	0.3997190	ACCCTGGTGTCCTCTCGTAGGAGGAGATCC	ACTGATGGGGTCGCTTGCAGGAGGAGATCC	CCTTACCTGTATCCCCTTAGCAAGAGATCC
21898	10	-1	73588834	0.4373540	ACTTCTTTCCATCCCACCAGAGCCGTCCTG	CTGTCTCTTTTCCTTTCCAGAGCAACCCTG	TGGACTTCTTTCCCTACTAGAGCCATCCTG
21900	10	-1	73587914	2.4984231	CCTAACTGCCTCTTCTGTAGGATAATGGGG	TTGTTGCTGTTCTCTTGTAGGCTAACGAGG	CGGTCATTCTGTCTCTGCAGGCTGGTGGGG
21904	10	-1	73581764	0.3762760	TTGTTCTGTGCTCTCTTCAGCAACCCAAGG	ACAGGCCATGCTTTCTTCAGCAACCCAAGG	CTTTTCGGTGCCTTCCTCAGCAACCCAAGG
21910	10	-1	69583150	0.4713830	AACACTGATTTTTGTTTCAGGTTGAACAAA	AATCCTGGTTTTTGTTTTAGGTTGAGCAAA	AACATCGATTTTTGTTTTAGGTTGAACAAA
21918	10	1	70099194	2.4984231	TGGCAAATTGTGTTTTCCAGGTATGGGAGG	CACAATGGTTTCTAATCTAGGCATGGGAGG	TGGAAATTTTATTCTCTTAGGTATGGGAGG
21920	10	-1	75158143	0.3028150	AAATTATTCTGATTTTTCAGCCTGCAGGTC	CATGTTTCTAATTTTTCCAGCCTGCAGGTC	AAAATTTTCTCATTTTTTAGCCTGCAGGTC
21922	10	-1	75156341	0.3013340	TATTTTTTTTAACATTATAGGTGGCTTTCC	TGTTTGCTTTCAACATACAGGTGGCTTTCC	GTGTGTGTTTTAACGTGTAGGTGGCTTTCC
21924	10	-1	75148172	0.3841830	TTTATGCCTTTTATTTTCAGCCTGCCACAG	ACCCCTTTTGTTGTCATCAGCCCGCTTCGA	TTTTATGCCTCTTGTTTCAGCCTGCCGCAA
21926	10	-1	75147541	0.0676470	AACATGTGTGGTTCTTCCAGGGACAGATGA	AATATCTATGACTCTTCCAGGGACAGACGA	AACATGTATGGTTCTTCCAGGGACAGATGA
21938	10	1	70734423	2.4984231	TGTGGTTCATTTTCCTGTAGGGAATTAAGT	GAAATTGTGTTTTTTTGTAGGGAATTAAAT	ACTGGCTCATTTTCTTGTAGGGAATTAAAT
21940	10	1	70738595	0.3028150	CTCCTTTCTTGTGTTGTAAGGGTTTTGTGA	GTGTGCCTTTCTTCCCCAAGGGCTTTGTGA	ATTCTTCCTTCTTCTGTAAGGGCTTTGTGA
21942	10	1	70741290	2.4984231	CCATTTGCTTTGATTTCTAGGGTGTTTGCT	CTTCCTCCTTTGGTTTTTAGGGGGTTTGTT	GCATTTGTTTTGATTTCTAGGGGGTTTGCT
21948	10	-1	71990155	1.3020110	TTTTCTAATTTATTTTGCAGAAAATGAGAA	GTTTCTTACTTATTTTACAGAAAATGAGAA	TTTTATAATTCATTTTGCAGAAAATGAAAA
21950	10	-1	71978573	2.4984231	CTTTCTCTTTGTTTTTTCAGGATGTGTTTC	CACTGTCTCTCTTGTTCCAGGATGTGTTCC	TTTTGTTTTGTTTTTTTCAGGACGTTTTCC
21952	10	-1	71977687	0.3784570	TTGAAATTTTCTTATTTCAGATTGCTACAA	CATCTGGCATTTCATTTCAGATTGCTACAA	TTTGAAATTTTTTATTTCAGATAGCTACAA
21954	10	-1	71974342	0.5629000	ACACTGTCTTATATTTTTAGACTTGGGAAG	TAACCCTCGCTTTGTTTTAGACATGGGAAG	ATTATTGTTATTTTTTTTAGACTTGGGAAG
21958	10	-1	71969441	0.5629000	TATGCTTCTTCTCTTCTTAGATATCAATGA	TGTCGGGTTTCTTTCCTTAGATATTTCTGA	CCTGCTTATTCTCTTCTTAGATATTAATGA
21962	10	-1	104459246	2.4984231	TGTTTTTGTCCCTGTTTCAGGGTTTCAACA	TTTTATCCCGTCTCTTTCAGGGATTTAACA	ATGTTTTGCCTCTCTTTCAGGGTTTTAACA
21964	10	-1	104449700	2.4984231	CTTCTTCTTTTCCTTTATAGATATATGTAA	ATTCTGGTTTTCTATTGCAGATCTATGTAA	AACCTTCTTTTACTTCACAGATATATGTCA
21968	10	-1	104184549	1.4331070	GTCCTGTTCCCTTCCTGCAGTGGCTTGGAT	GGACTTGTTCTTTCCTACAGTGGCTTGGAT	GTTTTGTCCCCTTCCTGCAGCGGCTTGGAT
21970	10	-1	104184317	0.3762760	CACTGCCCTCATCTTTTCAGGGGCACAATA	CACCTTCTCTGCCCTTTCAGAGGTATAATA	CACTTTCCTTGTCTTTTCAGGGGTACAATA
21974	10	-1	104183616	0.7723170	CAGGCCTCCCCTCTCTGCAGGACCTGCCCA	TAGGTCTCCCGTCTCTGCAGGACTTGCCCA	TAGGCTTCCCTTCTCTGCAGGACCTGCCCA
21990	10	1	82248970	0.3681940	AGTCACACATCTCTCCGCAGATTCTGCTTC	ATCAGTCACTGTCCCTGCAGGTCCTCCTTC	ACTCCCATGTCTGTCCACAGATCCCGCTTC
21994	10	1	82273772	0.4713830	TTTTTCTGCTTTTCTTGCAGCAAAAAGTTG	GTTTTCTGCTTTTCCTACAGCAAAAAGTCG	TTTTCCTGCTTTTCTTACAGCAAAAAGTTG
21996	10	-1	91005550	1.3020110	ATCGTCCTTTTTCTCTACAGAGTGAAATTA	ATTGTTCTTTTTCTCCCCAGACCGAGATAA	AATATTCTTTTTCTCTCTAGAGTGAAATTA
21998	10	-1	90988155	2.4984231	AAACAATGAATGTTTTTCAGGTCCCAAACC	TAAATATCAATGTTTTTCAGGTCCCAGACC	TAAACACGAGTGTTTTCCAGGTCCTAAGAC
22000	10	-1	90986761	2.4984231	GTTCCTTTCTTGGATTACAGTTATGATGAG	CTTTGTTTTTTGGATTATAGTTTTGATGAG	GTTCCTTTTTTGGATTCCAGTTATGATGAA
22002	10	1	103916773	2.4984231	CAGCTCTTTTTCTTCTACAGACACAGCAGG	CCACGCCTCCTTTCTTACAGACACAGCAGG	AGCTCTTTTTTCTCCTATAGACCCAACAGG
22004	10	1	103917185	0.7920950	GGACCTGTGTGTTTGTTCAGCTGTACCTGC	CCTGCACTACTTCTACTCAGCCGCACAGGT	CAGTCTTTGATTTTGTTCAGTTGTACCTGC
22014	10	-1	101180562	2.4984231	AACTCTTTTCCATTCTCCAGCATATCGCAC	ATCTCTTTCTCTGTACTCAGCGTACCGCAC	GACTCTTTGCTGTGTTCCAGCTTATCGCAC
22016	10	-1	101166606	0.4149390	CCCTGTTTCTTCTCTTTCAGGTAGGAGGTG	CCCGAAATCTTCTCTTTCAGGTTGGAGGGG	TGCTGCTGCTTCTCTTCCAGGTTGGAGGTG
22020	10	-1	101165617	0.0133410	CATAGCTTCCTTCTCCTCAGAATGCTCCTG	TGTAACCTTCTTCTCCCCAGAATGCCCCCG	CATCACTTCCTTCCCTTTAGAATGCCCCCG
22028	10	1	111886172	2.4984231	TGAATTGTTTTTCAATTCAGATTCGGGAAC	AACTTGTTCTTTGCATCCAGATCCGGGAAC	TATATTGTATTTCAATTCAGATTCGAGAAC
22030	10	1	111890118	0.3784570	TTTTATTTTTTCTTTGTAAGACTATGCAAT	GTTGGGTTTTCCTCTGTAAGACCATGCAGT	TCAATGTTTTTCTCTGCAAGACCATGCAAT
22046	10	-1	135184261	0.3841830	TTTTTGCCTTCTTGCTCCAGGTGCTAACTT	CCTTTGTCCTCTTGACCTAGGTGCTAACTT	GAAATGCTTTCTTCCCCCAGGTGCTGACTT
22048	10	-1	135183535	0.3841830	CTCCTTTCCACTCCTGCTAGCTGGAGCTGA	ACCCGCACTTCTACCCGTAGCTGGAGCTGA	ACCTCCTTTCCTCTCTCCAGCTGGAGCTGA
22056	10	-1	135178229	0.3681940	TCTGGGACTTTGTTTTTCAGCTTTTGAAAT	CGCCGGGGTTTCCTTTCCAGCCTTTGAGAT	CCTAAGGGATTTCTTTTCAGCTTTTGAAAT
22088	10	-1	97031541	2.4984231	GCTTTCCCCTTTTTTTCTAGGTCACTCCTG	GGGGTCCCCTCTGTTGCCAGGTCACTCCCG	TGCTCTTTCGTTTTTTCCAGGTCACTCCCG
22090	10	-1	97028619	2.4984231	GCTTTGTTAATCTGTTGCAGATCTGAACAT	GCTTTGTTCATCTGTTGCAGGTCTGAACAG	ACGTTGTCAATCTGTCACAGATCTGAACAA
22092	10	-1	97023820	2.4984231	CCTCTGATCCCTGCCTGCAGGAGGTCCTGC	CCTCTGCTCCCTGTCTTCAGGAAGTCCTGC	CTTCTGATCTCTGCCGACAGGAGGTCCTGC
22096	10	1	92634623	1.3020110	GTTCAATTTTTCTTTTTCAGTTGGCTATTC	TGATCTATTTTTCTTTTCAGTGGGATACTC	TGTTCCATTTTTCTTTTCAGTGGGCTATTC
22098	10	1	92635312	0.4803600	CTATTTATCGTTTGTTGTAGGAAATTGAAA	CTGTGTCTCATTTGTTGTAGGAAATTGAAA	CTGTTCATTGTTTACTGTAGGAAATTGAAA
22100	10	1	92635778	1.9777150	ATCATGTCTTTTTTAAATAGGGAAAATCAA	TTTTGTTTGTTTGTTCATAGGGAAAATCAA	TGGAATGCTTTTGATTATAGGGAAAATCAA
22102	10	1	92638817	0.7920950	CATTCTTTTTGTATTCCTAGAGAGCAACTT	ACATTCTTTTTGTCTTATAGAGAGCAACTT	CATTCTTTATGTACTACCAGAGAGCAACGT
22104	10	1	92645566	0.5126560	TATTTTTTTCTTCTTTACAGATTGCTTGCA	CTATTTTTTCTCCTTGACAGGTTGCTTGTA	GGTTTTTTTCTTCTTGACAGGTTGCTTGTA
22108	10	1	106014918	2.4984231	CCTTCGCTTCTCCCCGGCAGGAAGCGCGCC	CTGTCTCCTCTCTCCTGCAGGAAGCGCGCC	CCTCCGCGTCTGCCCCGCAGGAAGCGCGCC
22110	10	1	106019331	1.5476660	GTCTCCTATGTGTCTTTCAGGCATGAAGTC	AGTCGCCTTGTATCTTTCAGGCACGAAGTC	GCTTTCCATGTCTCTTTCAGGCATGAAATC
22112	10	1	106022734	0.5126560	AGAAATTATTCTCTGTCTAGGTGCCATCCT	AACACTTGTTCTCCCTTCAGGTGCCGCCTT	CAAAATTATTCTCTGTCTAGGTTCCATCTT
22114	10	1	106025839	2.3657150	TTATGCTGTTTAATGTTCAGGTTCTGACTA	ATTTTTCCTTTAACAATCAGGGCATGGATA	CTTATGCTGTTTATGTCCAGGTTCTGACCA
22132	10	-1	102289263	0.0676470	TGTTCTCTTCTGCGTTCTAGCCTCCCACAT	CTGCATCCCTCTGCGTCCAGCCTTCCATAT	CGCCCTCTTCTGATCTCCAGCTTCGCATAT
22134	10	-1	102286831	0.5581560	AAGTTCTTGCTGTCTTTCAGGTATGGCGAC	GTTCTCGCTGTCTCTCTCAGGTATGGCGAC	GAAGTTTTTCTGTCTCTCAGGTATGGCGAC
22136	10	-1	102286311	2.4984231	TATTTGTCTTTCTGCCTCAGATGCACTGGC	TATGTGCCTTTCTGCCACAGATACACTGGG	TAACTGCTTTTCTGCCATAGATGCACTGGG
22138	10	-1	104250370	2.3657150	TCTCTCTCCTCTTTCCTCAGGGATCCGGTG	TCTTTGTCCTCTCTCCCCAGGGATCCGGTG	TCTCTCCTCTCTCTCCTCAGGGATCCGGTG
22140	10	-1	104248895	2.4984231	CTCCTCACTGTCTTTTCTAGTGTGGGCCGA	CTTTCTGCTGTCTTCTCCAGTGTGGGCAGA	CCTCCTGCTCTCTCTCGTAGTGTGGGCAGA
22142	10	-1	104248032	2.4984231	GTCCTGTTCTCTTTTCCCAGGAGCACCGAG	ACTATGCCCTCTACTTGCAGGAGCACCGGG	GTTCTGCTCTCTGCCCCCAGGAACACCGAG
22144	10	-1	104245490	0.3959030	TCCCGGGCTCCTTTCACCAGCATCCTGTGC	TCCTGGGCCTCTTTCCCCAGCATCCTGTGC	CTCTGGGCATCTTTCACCAGCATCCTGTGC
22146	10	-1	104244133	2.3657150	GGTTTGCCCCTTTGCTTCAGTTACGCTACA	TGTTTGTCCCTTTGCCTCAGTTATGCCACG	GTTTGCCCTCTGTGCTTCAGTTATGCCACA
22150	10	-1	104241655	1.4249420	TCTCCTCTTTGCCCATTCAGGTTTTGGTGA	TTTTTTTTTTTTTTTTTTAGGTTTTGGAGA	CTCCTTTCCTGCCCATTCAGGTTTTGGTGA
22152	10	-1	104240929	0.0133410	TCTTTCCCCCACCTTTGCAGATATCTGCAC	CTTCCCATCCCCTTCTGCAGATATCTGCAC	CTTTCCACCCACCCTTTCAGATATCCGCAC
22156	10	-1	111667573	2.4984231	TTGCTCTCCTGTTGTTGCAGACGGCAGAAT	AACAAACTCTCGTGTTGCAGACCACAGGAT	TAACTCTCCTGTTTTTGCAGACGGCAGGAT
22158	10	-1	111648353	2.4984231	ATCATTTCTTCCCCCTGTAGGTCTGAAGGA	TAGCTGTTCTGTCCTCCTAGGTCTGAAAGA	ACATGTTCTTCCCTTGGTAGGTCTGAAGGA
22160	10	-1	111647950	2.4984231	GCCACAATGTGTCTCCTCAGATTATTGGAA	GGCCATATGTTTTTCTTCAGATTACTGGAA	CTACGTGTACTTCTCCCCAGATTACTGGAA
22164	10	-1	111637816	1.4249420	TATAAGCAATTTTCTCATAGGTTCCCAAAG	GCACTTTTTTTTTCTTGCAGGTTCCCAAAG	TATAAGCAACTCTCTTATAGGTGCCCAAAG
22170	10	1	85902408	0.4112070	TTTGTTTGCATGTGTGTCAGGAATATGCCA	TCTTTTTTTGTCTATGTCAGGAATATGCTA	TTTGTTTTTGTGTATTTCAGGACTATGCCA
22172	10	1	85904628	0.5629000	TCATGTCATGTTTCTTACAGAATTTGGCCT	CCTTGTCACATTTCTTGCAGAATTTGGCCT	CCTTGTCATGTTTCTTACAGAATTTGGCCT
22174	10	1	85908483	0.3841830	TAATAGTACTTGTCTTTCAGACAATTGGTG	CTCTTATGTGTGTCTTCCAGACAATTGGTG	CAGTAATATGTGTCTTCCAGACAATTGGTG
22176	10	1	85909808	0.3028150	AGCACTTCCTCTTTCTCCAGGTGTGATGGG	AGACTTTGTTGTCTCCCCAGGTGTGATGGG	ATTACTTGCTCTTTCTCCAGGTGTGATGGG
22178	10	1	85910462	0.3028150	TTTTCGCATTTTGATTTCAGGATCTATGTT	TAATTTTTTTCTTGTTTCAGGGTCTATGTT	TTTTTTTCTTCCCCTTCCAGGGTCGATGTT
22180	10	1	127515157	2.4984231	ATTTTGTGTGTTATTTACAGGAAGTGAATA	GCTTTGCATGTTACTTACAGGAAGTGAATA	ATTTTGTGTGTTATTTACAGGAAGTGAATG
22182	10	1	127516124	2.4984231	TAATTTTTTCCTCCTTTTAGCTTTTTCTAA	AAATATTTCTCTTCTTTCAGCTTTTTCTAA	TTTTTTTTTCTTCTCCTTAGCTTTTCCTAA
22194	10	-1	5838825	2.4984231	ATGTTTTTCCTTGCTTTTAGTTATACAAAA	TATTTTTGTTCTGCTTTTAGTTATACAAAA	AATTTTTGTTTTGGTTTTAGTTATACAAAA
22196	10	-1	5836982	2.4984231	GAATTATGTGACTTTTCTAGGTCAGCTGGT	GCATTATGTGGCTTTTCAAGGTCAGTTGGT	GAATTGTGGGACTTTTTTAGGTCAGCTTGT
22198	10	-1	5828013	0.3784570	AAAAATTCTTTTTTATTTAGGCCTAATGGG	TTGGAAAAAATATTTTTCAGGCTTAATGGG	CTTTTTGACAAATTCTTTAGGCTTAATGGG
22200	10	-1	5827236	2.4984231	ACTCATTTCCTTTCTTCCAGTTACTTAGAT	TTGCTTTTTTTTTTTCCCAGCTACTTAGAT	ATTTATTTCCTTTATCCTAGCTATTTAGAT
22202	10	-1	5815904	2.4984231	GGATTTTAAAAATTTTCCAGGCTAAGTGCT	GATGAAAAAAACTTTTTTAGGTTAAGTGCC	GTCCTCTCACCTTTTTTTAGGCTAAGTGCT
22204	10	-1	5810347	2.4984231	TCTTAAATGCTTTGTTATAGATTGCTCGCT	CTTTAAATGTTTTGTCACAGATTGCTCGCT	AGCTCAACCGTTTGCTACAGGTTGCTCGCT
22206	10	-1	5808601	2.3310280	CTGGTATCATTTGTTTCTAGATATCTACGT	ATGTTGTTATTTGCTTCTAGATATCTATGT	ATGGCGTTACTCGTTTGCAGACATCTACGT
22208	10	-1	5808258	1.9777150	TGAATTCTCTCTCCCTCCAGATTTGTTAGC	ATCTGTTTTTCCCCATATAGATTTGTCAGC	TTCATTCTTTCCCCCTCCAGATTTGTTAGC
22212	10	-1	33221528	0.5629000	TTCTTTCTTCTTTCTGACAGATGAAAATAG	TTTTGTTTCTTTTCTAACAGATAAAAATAG	TTCTTTGTTTCTCCTGACAGATGAAAATAG
22216	10	-1	33217192	0.3013340	CTAATCTCTTGTCTAATTAGGGGAGCCACA	TTTTGAATCTTGTTAATTAGGAGAACCACA	CCTAATCTCTGTTTAATTAGGGGAGCCACA
22218	10	-1	33211274	0.5629000	GTTTTATCTTTTAATTGCAGGAGCTGAAAA	TTTTACATATTTAATTTCAGGAATTGAAGA	GTTTTATATTTTAATTTCAGGAACTGAAAA
22220	10	-1	33209012	0.3959030	ATCTTTTTTTTCCCTTCAAGGTTCAATTTG	TTAATCTTTTTTCCTTTAAGGTTCAATTTG	TTGTCTTTTTTTCCTTCAAGGTTCAATTTG
22222	10	-1	33201052	2.4984231	ATTTTGGCATGTTTCTTCAGGTGCAATGAA	GTGTTTGGATCTTTCTGCAGGTGCAATGAG	ATTTTGGATTCTTTTTTTAGGTGCAACGAG
22224	10	-1	33200598	2.3310280	AATGATATGCTTAATTGCAGGAAATGGTGT	AATGATCTTTTTCGTTGCAGGCAATGGCGT	AGTGATATTTTTAATTCCAGGAAATGGTGT
22226	10	-1	33197462	2.4984231	ATTACCTTCTTATTTTCCAGAGTGTCCCAC	ATTAACCTTTTCATTTGTAGACTGTCCTAC	CCTTCCTTTTTACTTTACAGAGTGCCCCAC
22230	10	-1	75620647	2.4984231	TTTTTCTCTTCTGCTTTTAGATCACCAGAA	TTTACTTTTGTCTCGTTTAGATCATCAGAA	TTTCTCTCTTTTGCTTTTAGATCACCAGAA
22232	10	-1	75613004	2.4984231	CCCCATCTCCTCTCTTGCAGTGCGCCTCCA	TCCCATCTCCTCTCTTACAGTGCGTCTCCA	CCCCATCTCCTCTCTTGCAGTGCGCCTCCA
22234	10	-1	75612077	2.4984231	CTTCTTCCCGTTGGTTGCAGTGTTACCGGC	GTTTCTTCTGTTGGTTACAGTGTTACCGGA	TCTCCGTCTGTTGGTTGCAGTGTTACTGGT
22236	10	-1	75609091	2.4984231	TTTTCCTTCTGCTTTTTTAGCCACTGTATA	CGCTTGTGCTGTCCTTTCAGCCACTGTATA	CTTGCCTTGTGCTTTTGCAGCCATTGTATA
22240	10	1	62544460	0.0700470	TATTATTTACTTTGTTTCAGGTACCTATGG	ATCTCTTTGCTTTCTTTCAGGTACTTACGG	ATTTACTTTGTCTATTTCAGGTACCTATGG
22242	10	1	75960519	0.5629000	TGTGTTTTGTGTTTTTTTAGAGAAAATATT	TTTTTCTTTTTCTTTTTTAGTGAAAATGTG	TTTTTTTTTTTTTTTTTTAGTGAAAATATT
22244	10	1	75984293	0.3681940	TTTTCGTTTCTGTTATACAGGTATTCTCTG	GTGTTCTTAATGTGTTGCAGGTATTCTCTG	TTTTTGTTTCTGTGTTACAGGTATTCTCTT
22246	10	1	76074422	0.5629000	CTACTGTGATTTCCTTATAGGTTTGATGAA	CTACTGTGGTTTTATTGTAGGTTTGATGAA	CTACTGTGATTTCCTTGTAGGTTTGATGAA
22248	10	1	76153896	2.4984231	TTTATGTTCCTGTTTTACAGTGGATGATTC	CATTCATTTATGTTTTTCAGTGGTTGATTC	TTTATGTTCCTGTTTTTCAGTGGATGATTC
22250	10	1	76349037	0.3946480	CTTTTTTTTTTTTATTTCAGGAAGCTGCCA	CTTTTTTTTTTTTTTTTCAGGAAGCTGCCA	TTCTTTTTTTTTTATTTCAGGAAGCTGCCA
22284	10	1	90435963	0.3946480	TTTTAATTTCTCTATGTTAGGCTGTTAAGT	TACCTCTAAATTTTCATTAGCTTGCTAAAT	TCTTCATTTCTCTGCACTAGGCTGTTAAGT
22286	10	-1	121285630	0.4373540	CTTTTTCTTTGTATCCACAGGAATTTTTAA	CTCCCCCTTTTTATCTACAGGAGTTTCTGA	TTTCCTCTCGTTATCCATAGGAATTTTTAA
22302	11	-1	903111	1.9777150	TCTCACTCCTTTTATTTCAGAGTCAGTTTT	TTTCTCTCCCTTTGTCTCAGACTCAGTTTT	TCTTGTTGCTTTTGTTTTAGACTCAGTTTT
22304	11	-1	902330	2.3657150	ATGTCTCCATCTTTTGCCAGTGGAACAGCC	CCCTCTCCTTCCTCTGCCAGTGGAACAGCC	TGTTTTCCATTTTCTGCCAGTGGAACAGCC
22306	11	-1	900980	0.5629000	GTCCCCTCCATGTCCCACAGGGTGGATGCG	GTCCCTTTCATCTCTGACAGGGTGGATGCG	GTTGTCTTCCTGTCCTACAGGGTGGATGCG
22318	11	1	836766	0.3762760	CCTTGTGCTGCCCCCCCCAGTACTTCATCC	ACTGGGTCCCTGCTCCCTAGTACTTCATCC	GGGTCCCTGCTCACCCCCAGTACTTCATCC
22322	11	1	238995	0.7723170	AAGGGCTGTATGTTTTTCAGGTTGTGGCAT	GAGGGCTTTTTGTTTTGTAGGTTGTGGCAT	AAGGGCCTTGTGTTTTTCAGATTGTGGCAT
22324	11	1	244038	2.4984231	TCCATGTTTTGGTTTCACAGCTTTATGAAA	CTCCGTCTTTGCTTTTGCAGCTTTATGAAA	TACGTGTTTTGGTTCCACAGCTTTATGAAA
22326	11	1	244423	2.3310280	GATTGTTCCTTCTTTTCCAGATCCTAATGT	CGTTCTTGTTTCTATTCTAGATCCTAATGT	TGTTCTTCTGTCTTTTCTAGATCCTAATGT
22328	11	1	247274	0.5629000	ATTTTCCTTCCTGTGTATAGGAAACAATTG	ATTTTACTTCTTGTGTATAGGAAACCATTG	ATTTTGCCTCCTGCATGTAGGAAACAATTG
22330	11	1	248773	0.7723170	GGCCTGTGTTGCTACCATAGTGTCTGAGCA	CTGACTGTATCGTTTTGTAGTGTCAGAACA	GAGCTGTGTTGTTGCTGTAGTGTCTGAACA
22332	11	1	248929	0.3681940	GACCATCTCCATCCTCACAGCTCATGCACC	GTCTGTCTCTGTCCCCACAGCTCATGCACC	TAACCATCTCATCCTCGCAGCTCATGCACC
22334	11	1	250800	0.5629000	TGTCTTTCTATACTTTACAGCCTGATTTAG	TGTCTTTCTGTACTTTGCAGCCTGACTTAG	GATGTCTTTCTCCTTTTCAGCCTGATTTGG
22342	11	1	758947	0.3784570	TTTTTCCCTTTGAATTTCAGGTCACAAGAG	CTTTCCCCTTCTGAATTCAGGCCTCAAGAG	TTTTTTCCCTTGAATTTCAGGTCGCAAGAG
22344	11	1	760119	2.4984231	GGTTCTTCTTGCTCCTACAGGCTCTCCTTT	ACACGCTCCCTTTCTTCCAGGCTTTCCTTT	GCGGCCCCTTGTTCGCACAGGCTGTCGTTC
22346	11	1	763341	0.3028150	CACCTGTCCCCGCCCCGCAGGGAGCTCGAG	CCTGCCCCTCTTGTCCACAGGGAGCTGGAG	CACCTGCGCTGTGTCCTCAGGGAGCTGGAG
22350	11	1	764285	2.4984231	GGCTGGTTCTTGTCCCCCAGCCCAAGCCAG	AGAGCTGTGGTATCCCCCAGCCCAGACCAG	TCAGGCGCCCGGTCCCCCAGCCCAGGCCAG
22362	11	-1	8977845	0.3681940	TTTTATCTTTGTTTTTTCAGTGATTGCCTT	AGTATTTTCCTTTTTTCCAGTGATTGCCTT	TTTTATCCTTGTTTTCTCAGCGATTGCCTT
22364	11	-1	8974884	0.5629000	TAATTTTCAATTTCCTTTAGGTTACCATTA	ATCTTTTCTTTATCCTTTAGGTTACCATTA	TTATTTTCAACTTCCTTTAGGTTACCATTA
22366	11	-1	1311639	0.3784570	TGACATTGGCTTCATTCCAGGCAAAGTTGG	TAAATTTGGTGTTGTTTCAGGCAAAATTGG	TAACATCGGCTGTATTTCAGGCCAAGCTGG
22384	11	-1	36298673	2.4984231	CATCTTTCCCTCTTAAACAGGTCTACTTGG	CATTTTTCCTTCCTAAACAGATCGACTTGG	CATCTTTCCCTCTTAAACAGCTCTACTTGG
22390	11	-1	2999572	0.3784570	TAAACATACTGTTGTTTTAGTTTTTCAGAT	TTGTAAACTTGTTGTTTTAGTCTTTCAGAT	ATTTATAAAATGTACTTTAGTTTTTCAGAT
22392	11	-1	2992764	2.3657150	AAGGTCTCATTTTTATGTAGAGAAGAGAAT	ACTCTTGGCTTTTTATGTAGAGAAGAGAAT	AAGGTCTCGTTCTTACTTAGAGAAGGGAAT
22396	11	-1	2973039	1.4249420	GTTTTTCTGTGTTTCTCCAGTTTGAAGAAG	TTTTTCTGTTTCCTCTGCAGTTTGAAGAAG	TGTTTCCTTTCTTTTTTCAGTTTGAAGAGG
22404	11	-1	47198185	0.3681940	TCATCGCCGCCTCCACCCAGGCCTGTTTCG	TTGTCGTCTTTTCCACTTAGGCCTGTTTCG	CCCACCGCCTCCTCCCCCAGGCCTGCTTCG
22416	11	1	34093270	2.4984231	TTTTTTTTCTTTTAACATAGGGTAAGCTTG	TTCTCTTTTCTTTTATGTAGGGTAAACTTG	TTTTTTTTCTCTTAATATAGGGCAAGCTTG
22418	11	1	34093445	2.4984231	TGGGTTCTTTGTCATTTTAGGATGCCGTTT	GCTCTGATTTGTCATTTCAGGATGCCGTAT	TTTTGTCTCTGCTATTTTAGGATGCCGTAT
22420	11	1	34113450	0.4112070	TTTACTTTATTTACTAACAGGTGTTCAATA	ATTTACTTGGTTTGCTACAGGTGTTCAATA	TTTACTTTACTTACTTACAGGTGTTCAATA
22422	11	1	34118023	0.3681940	TTTTCTTTTTTAAATTATAGTGGTTGGCAC	ACTTTTTAAACTTTTAACAGTGGTTGGCAC	ATTTTTTCTTTTTATTACAGTGGTTGGCAC
22424	11	1	34118740	0.4772920	TTTCTTGTCCTAAATTTTAGGAGGATATGA	TTTCTCATTCTGCCTTCTAGGAGGATATGA	TTTCTTGTCCTAAATTTTAGGAGGATATGA
22426	11	-1	19206592	2.4984231	AACTTTTCTGTGCCCCTCAGCCTTGGCACA	AACTCTCTTGTGACTCCCAGCCCTGGCACA	TGCTCTCCTGCGCCCCCCAGCCTTGGCACA
22436	11	1	85366635	2.3630810	ATGACTAATTTATTTCCTAGGTGATTTGGA	AACCATCACTTATTTCCTAGGTGATTTGAA	AGAACTGATTTATTTCCTAGGTGATTTGAA
22438	11	1	44621705	2.4984231	CTGCTCCCTTCTCCTTCCAGATCCTGGGCG	GACCACCTCTTTCCTTGCAGATCCTGGGTG	ACTGCTCCTTCTCCTTCCAGATCCTGGGCG
22440	11	1	44626902	2.4984231	TGCCTGCTCTGTGTCCCCAGTACTTTGCTT	CTCTGTGCCTTTGTCCCCAGTACTTTGTCT	CATGCTGCTCTGTGTTCCAGTACTTTGCCT
22442	11	1	44636819	0.0133410	CTTTGTCCTCCCCCCTGCAGCTGAAGCAGG	CGCTCACACTCCCTCTGCAGCTGAAGAAGG	TCTTGTTCTCCCCTCTGCAGCTAAAGCAAG
22444	11	1	44640187	2.3451359	ACCGCATTCTGCCCTTGCAGGGCTGCATGG	TGACATGAGTCTTTCCACAGGGCTGCATGG	ACTGTGTGCTCCCCTTCTAGGGCTGCATGA
22456	11	1	32611090	0.4041040	CTTTTGTCAATCTCTTGTAGGTTAGAAAAT	TTCCCTCAATCGCGGTGCAGGTGAGAAAGT	TCCTTTTGTCAATCCTATAGGTTCGAAAAT
22462	11	1	32617509	0.4149390	TTTGTCTCTTATCTGTATAGCTTTTAACCA	GTTGTCTCTTATCTCTGTAGTTATTAACCA	TCTTTATTTTCTATCTGTAGCTTTTAACCA
22464	11	1	32622232	0.3959030	TTCACTATTCTGTTTTCTAGGCCTGTTACA	TTCACTGTTCTGTAATTTAGGCTTGTTACA	TTTACCGTTGTGTTATTCAGGTCTATTACA
22466	11	1	32623305	2.4984231	TATAAAACATCTTTTTTCAGCCGTAAGAAC	AAAAAAAAATTCTCTTTCAGCTGTAAGAAC	TGTAAAACATCTTTTTTCAGCAGTAAGAAC
22470	11	-1	47269684	0.5629000	AAACCATTTTATTCTCTCAGCTGTACCGCC	ACACCATTTTCTTTGCTCAGCTGTATCGAC	AAACCCTTTTCTTTCCTCAGCTGTACCGAC
22472	11	-1	47269278	2.4984231	ACCCTTGGGTTTGCCCACAGGAGGGGATGC	ACTCTCAGGTTTGCCCACAGGAAGGGATGC	CCCTTGGGTTGTGCCCACAGGAAGGGATGC
22478	11	-1	47660603	2.3657150	ATATTCCATTGTTTTTAAAGGTGGGATATG	GCATTCCTTTGTTTTTAAAGGTGGGATATG	ATATTCTCTTATTTCTAAAGGTGGGATATG
22480	11	-1	47660357	0.5149640	TCTCTGACTTGTGTTCTTAGCTCAGCACAT	TGTCTGACTTGTGTTCCTAGCTCAGCACAT	TCTCTGACTTGTGTTCTTAGCTCAGCACAT
22482	11	-1	47653263	2.3657150	TGTGTGTTGATTGTTTCTAGACAACTCGAG	TGTGCTTTGATTGTTTCTAGACAACTCGAG	TATGTGTTGATTGTTTCTAGACAACTCGAG
22484	11	-1	47652639	2.3657150	CTTTTCTCTATATTCCACAGTGATCACTCT	GTCTCGTCTCTGTTCTACAGTGATCACTCT	CTTTTCTCTATGTTCTGCAGTGATCACACT
22486	11	-1	47652166	2.3657150	TTTTCTTCTTGTGTACGTAGTGGACTTTGT	AACCTTTTATCGTTGCCTAGTGGACTGTGT	TTTCCATCTTTTATACCTAGTGGACTTTAT
22488	11	-1	47648679	1.5476660	AGGCTCTTTTCCTATTTTAGGTTTCTACCA	GAGCTCTTTTCCTGTTTTAGGTTTCTACCA	AGGTTTTCTTCCTGTTTTAGGTTTCTACCA
22490	11	-1	47647293	2.3657150	GCCTTGTTTCCATTTTACAGTTTTTTGCGA	GCTGTCTTGCTGTTTTGCAGTTCTTTGCCA	GTCTTTTTACCACTTTACAGTTTTTTGCCA
22492	11	-1	47644328	0.1729000	CATGTTTTTTTCTATTTTAGTCTTGCTGGT	AATAATGTTTTCAATTTCAGGCTTGCTGGT	TCTTCCCCCCCCTGTTTCAGGCTTGCTGGT
22494	11	-1	18541150	0.4112070	TATGCGATTTTGCTTTTCAGTACAAATACA	TTGTAATTTTTGCTTTTCAGTACAAATATA	TGTGTGATTTTGCTTTTCAGTACAAATACA
22496	11	-1	18537711	0.3784570	TCATTGTTCTTTCCTTTCAGTTTTTAACGA	TTTGTCTTTTTCCCTTTTAGTTTTTAATGA	TCATTATTCTTTCCTTTCAGTTTTTAATGA
22498	11	-1	18531212	0.7723170	AATTTTTTTTCATTTTGTAGCCACAGTCAG	TGGGTTTCTCTCCTTTTTAGCCACGGTCAG	CATTTGTATTCTGTTTTTAGCCTCAGTCAG
22502	11	-1	18524124	0.3762760	TTTTTTGTTCTTGTCTTTAGTGGTTACCCA	TTTGGTGTTCTTTTCTATAGTGGTTATCCT	TTTTTAAATTCTTTTTTCAGTGGTTATCCA
22510	11	-1	14540587	0.5149640	TTTTTTTCTTTTACTTTTAGTTTCGAAATC	AATCTTTCTTCCACTTTCAGTTTCGAAACC	TTTTTTTCTTTCACTTGCAGTTTCGCAACC
22512	11	-1	14539291	0.3997190	CTTATAATGTCTCTATTTAGAGGGCGCAAT	ACCATATTGTGTCTATTTAGAGAGCACAGT	TTTATAATGTTTCTGTTTAGAGAGCACAGT
22514	11	-1	14532497	1.9777150	TGTTAATTTATTACATATAGGTAATTTAAA	TTGTAATTTATTGCATACAGGCAATTTGGA	ATTGTTAATTTATTATACAGGCAATTTGAA
22516	11	-1	14529312	0.4041040	TACCATATTTTACCCTTCAGAATGTTTCCA	TTCCCCCCCACCCCCATCAGAATGTTTCCA	CCTTTTTTCCCCTCACTCAGAATGTTTCCA
22518	11	-1	46772161	2.4984231	TATGTCTTTCAACTTTTCAGGATGAAAAAT	TGTGTTTTTCAATTTATTAGGATGAAAAAT	TTTGTGTCTTTCAACTACAGGATGAAAAAT
22540	11	-1	34912099	0.3784570	TGTATGTTTTGTGTTGCCAGCGATGAAATC	TTCTATATTTTTGTCACCAGCAATGAAATC	TCTGTATTTTGTGTTACCAGCGATGAAATC
22542	11	-1	34910416	0.0133410	TTTTTCCCCTCTATAAATAGCCTGAAGACA	CTTTCTCTCTCTCTAAATAGCCAGAAGACA	TTCCCCCCCTCTATAAACAGCCTGAAGACA
22546	11	-1	10552298	0.3013340	ATGTTCTTGTCTCTTTTCAGAACGGCTAAA	ATTGTGCTTGCCTCTTTCAGAACTGCTAAG	TTATGTTTGTCTCTTTTCAGAACTGCTAAA
22558	11	1	20398123	0.3784570	CATGTCCTTTTCCCCCTTAGGAGGGATTTG	TCATGTCCTTTTGCCCCCAGGAAGGGTTTG	CACATCCTTCTCCCCCTCAGGAAGGATTTG
22564	11	-1	63782753	1.3020110	TTTGTCTCTCTCTCTTGCAGCCAACAGCTC	TCTCTTTCTCTGTCTTGCAGCCAACAGCTC	TCTCTCTCTCTCTCTTGCAGCCAACAGCTC
22566	11	1	67375864	2.4984231	CTGACCCTTTGTCTCCCTAGACAGCACCCA	CTGACCTTCTATCTCCCCAGACAGCACCCA	CTGACTCTTTGTGTCCTCAGACAGCACCCA
22568	11	1	67376020	2.4984231	GCCTTCCCTATTCTGTCCAGGCTGAAAGGT	TCATTTCCTACTCTGTCCAGGCTGAAAGGT	ATGCCTTCCTCACTGTCCAGGCTGAAAGGT
22570	11	1	67376920	2.4984231	TGACCTGTGGGCCCCTGCAGGCCCAAGTAT	TGATGTGCAGGACCCCACAGGCCCAAGTAT	CAATGTGCTGGCACCCACAGGCCCAAGTAT
22572	11	1	67377849	0.5581560	CTCACACCTTTGTCCTGCAGGTGGCCATCC	ACTTAGACCTTGTCCCACAGGTAGCTATCC	CTCACACTCTTGTCCCACAGGTGGCCATTC
22574	11	1	67379365	0.5581560	AATTGCCCCTCGTCACCCAGACGGACATCG	CACTGTTCCTTGTCTCCTAGACAGACATTG	TCATTCTCTTGTCACCCCAGACAGATATTG
22576	11	1	67379588	0.5581560	TCTTGTGGCTGTGGCTGCAGGTGTGGACTG	CTCTTGTTGTTCTGCTACAGGCGTTGACTG	TCTTACTGCCATGGCTTCAGGTGTGGACTG
22586	11	1	63978080	0.5126560	TGTGCCCCCGTGCCCCACAGATCGCAAGCA	GGCACCTCGGGTCCTCACAGATCGCAAGCA	GCCTCCCCCGTGGCCCACAGAGCGCAAGCA
22594	11	-1	68665480	0.3784570	CTACGAAATGTGTTTTACAGATATGTTCCT	CTTATGAAACCGCTTTGCAGATATGTTCCT	ATGTAAAATCTGTTTTACAGGTACGTTCCT
22598	11	-1	68660923	1.9777150	ACACCTGTTGAATTTTTCAGGTCCTGCTGG	GCTATATTTTATCTTCTCAGGTCCTGCTGG	ATGCCTGTTTCATTTCCCAGGTCCTATTGG
22600	11	-1	68660461	1.9777150	TTGATTTTTCTTCCTTCTAGAAAGGATCTT	TTTCTTTCCTGTCTTTCTAGAAAGGAGCTT	GTTTATTTTCTTCTTTCTAGAAAGGATCTC
22608	11	-1	62446073	0.5581560	CCGCCCACTTTCCCTGCCAGGCTGATGGAG	TGCCTACTTTCTCCGCGCAGGCTGATGGAG	CTCCCGACTTTCCCTGCCAGGTTGATGGAG
22658	11	-1	60671007	2.4984231	CCTGCTTTCCCTTTCGGCAGTTGCTCACCC	TTTGCTGCCTCTCTTGGCAGTTGCTCACCC	CGCTCTCCCTCTCTTGGCAGTTGCTCACCC
22662	11	-1	60670128	0.5581560	AACATCGTCTTTTCTCTCAGCTCTGGCTAC	AACATCATCTTTTCTCTCAGCTCTGGCTAC	AATGTATTCTTTTCTCTCAGCTCTGGCCAC
22664	11	-1	60669937	0.3681940	CTCACCTTTCTTCTCTTCAGGGTGCGGGTG	TCTCCCTTTCTTTTCTGCAGGGTGCAGGAG	TTTAACCTTCTTGTCTTCAGGGTGCAGGTG
22682	11	-1	61121464	0.0133410	GGCACTACTCTCTCCTGCAGCGTCACTGGT	CGGGACTGTTCTCTCTGCAGCCTCACTGGT	TGGGACATTCTCTCCCGCAGCGTCACTGCT
22694	11	-1	66205730	0.4772920	CCCCTCTGCTTCCCTCACAGAGAGGCGTTT	TGTGTATGCGTTCCTTATAGCGAGGTGTCT	TGTCCGTGCTTCCCACCCAGAGAGGTGTTT
22696	11	-1	66204914	0.4149390	TATTTCTTTTTTCTGTTAAGCCTGACAGGA	ATGTATCTTTGTCTGTTAAGCCCGACAGGA	GTATTTTCTTCCCCATGAAGCCTGATAGGA
22700	11	1	62533712	2.4984231	TTTTACCATCTTTCTTGCAGTTTGCTATTG	CTCCCTCTCCTTCCTCCTAGTTTGCCATTG	TTCTGCCTTCCCTCCTGCAGTTTGCTATTG
22702	11	1	62532651	2.4984231	ATCACTCATTTTTTTTCTAGGTTGGACTCT	ATCATCCATTTTCCTTTTAGGTTGGACTTT	GTCCCCCATTGTCCTCTTAGGTTGGACTTT
22704	11	1	62532809	2.4984231	AGATCTCACTTTCCTTTCAGTCCATCCCTT	TTGTGTCAATTTCCTTCTAGTCCATCCCTT	CTGTCTTGCTTTCCTTTCAGTCCATCCCAT
22706	11	1	62533122	2.4984231	CTGTTCCCTCCTCTCCTCAGGATATTGTGA	CTGTTCTCTCCTTTCCATAGGACATTGTGA	TCCTGTTTACTCTTCCTCAGGACATTGTGA
22722	11	-1	57102122	2.4984231	TGGGCCTGCTTTTCTTACAGAATGATGGTC	TGGGTCTGTATTTTGGGCAGAATGATGGGA	GGGCCTGTTTTTTCCAACAGAACGATGGTC
22724	11	-1	57101014	0.3784570	TTTCTTCCCTCCACCCACAGGAGTTTGAGA	TTTCTCCGTTTGATTTACAGGAGTTTGAGA	CTCTCCCCCTCTGCCCACAGGAGTTTGAGA
22726	11	-1	57100623	0.4112070	GATAAGCCCTTTCCTCACAGGGCAGCTGCT	GACAGGCTCTTTCCTTACAGGACAGCTGCT	GCTAAGCCCTTTCCCCGCAGGACAGCTGCT
22728	11	-1	57099960	2.4984231	TTAGTACTCTTCCTTACTAGATCAGCCTGG	TGCCCGCTTGTCCTTTTCAGATCAGCTTGG	TGTCGCCTCTTCCTTACCAGATCAGCCTAG
22730	11	-1	57099754	0.5149640	TCACCTTGCTTTCTTTGTAGGGAAGAAGTG	TCATCTTGCTTTGTTTGTAGGGAAGAAGTA	TCGTCCTCCTCTCTTTGTAGGGAAGAAGTG
22732	11	-1	57098401	0.0133410	TGGTGCATGTCCCCTCACAGGGAGGAGTAC	CCCCCCCCGCCCCCCCACAGGGAGGAGTAT	TGGTGCATCTCACCTCACAGGGAGGAGTAT
22734	11	-1	57097903	2.4984231	GTGAACTCTTCCCTGGCTAGGGCATGAACC	CTCATGTCTTCCCTCGCTAGGGCATTAACC	CACATCTTTTCCCTGGCTAGGGCATGAACC
22736	11	-1	57095900	0.3028150	CCTGGCTTGTTCTCTGGCAGGTTTGACAGC	TCTAAGCCTCGTTCTGGCAGGTTTGACAGC	AGCGTCCCTCTCCTTGGCAGGTTTGACAGC
22738	11	-1	57095356	0.3028150	GCATTTGGGTTCTTATGTAGGTGAAGAAGG	GCATTTGGTTTCTTATATAGGCAAAGAAGG	GCATTTGGGTTTTCATGTAGGTGAAGAAGG
22740	11	-1	57094988	0.3946480	TTTTTCTGTGTGTGAGACAGGAGTGGGATC	AGTATTTGTGCTTGTGGCAGGAGTGGGACC	TGTGTGTGTGTGTGAGACAGGAGTGGGATC
22744	11	-1	57322096	0.1729000	CCCCTTTTCTCTCTGCACAGGACCAACCTC	AGTCTCTTCTCTTTGATCAGGACCAGCTTC	CTTAACCTTCTGTTGCACAGGAGAAACCAC
22746	11	1	63517460	2.4984231	ATTCCCTTTTCTTTTGTCAGTGCACGATCT	TATTCCCCCTCTCTTGGCAGTGCACGATCT	TCTTCCTTTTCTTTTGGCAGTGCACGATCT
22748	11	1	63519976	2.4984231	GTTATTTCTTCTTCTGGAAGAGCCTACCTG	TGTTTTTTCTTCCTCGGAAGGGCCTACTTG	GTTGTTTCTTCTTCTGGAAGAGCCTACCTG
22750	11	1	63520538	2.4984231	TTTTGATATGGCCTTCACAGCTGGCTGTCT	TCTGACACTGACCTTCACAGCTGGCTGTCT	TCTGTTGTTGGCCTTCACAGCTGGCTGTTT
22752	11	1	63521131	2.4984231	CCCATGATTCTGTCTTACAGCTGAACTGCT	GTGTTTTTATTGTCTTACAGCCGAGCTGCT	GTCCTGTGATTCTCTTACAGCCGAACTGCT
22754	11	1	63523581	2.4984231	TTTATTTTCCTTCCTTAAAGACCCAGATTG	CCTTCCTTTCTTTCTTAAAGACACAGATTG	AGTTTTTCCCTTCCTTAAAGACCCAGATTG
22766	11	-1	61099163	2.4984231	TAGAGGGTCTGTTCTTTCAGGACACTTTAC	TAGAGGCTCTCTTCTTTCAGGACACTTTAC	AGAGGATCTGTTCCTTTCAGGACACTTTAC
22768	11	-1	61097546	0.4803600	AGCATAATATTGGTTTCCAGGGGGAGAGCA	ATCTCTTGATAATATTCCAGGGGGAGAGCA	GATATTACATTGGTTTCCAGGGGGAGAGCA
22770	11	-1	61097056	0.4713830	ATCCCGATTTTGTTTCTCAGGACCGCATTG	TCCAGTTTTTCCCCCCTCAGGACCGCATTG	ACCCCAGTTTTACTTCTCAGGACCGTATTG
22774	11	-1	61093180	2.4984231	TTTTGCTGTCTTTCCTGCAGTCCCAGAGCC	TTGCTGTTTTTCTTCTGCAGTCCCAGAGCC	TGCTGCCCTTCCTCCTGCAGTCCCAGAGCC
22776	11	-1	61090566	2.4984231	CGTTGCTGACTTTCTTCCAGACCTCTATTG	ATCTGTTGACTTTCTTCTAGACCTCCATTG	TTCCATTGGCTCTCTTCTAGACTTCTATTG
22786	11	1	66361110	0.4041040	GGTCCCTGCCGCCCTTGCAGTTGGAGTTCG	TGGCCTTGCTTCCCTTACAGTTGGAGTTTG	TGTCCCTGCCGGCCTTGCAGCTGGAGTTCA
22788	11	1	64891971	0.3762760	GGATTTTTGTTTTGCTTCAGAGCCAGACCC	GATGGTTTGTTTTGCCTTAGAGCCAGACCC	ATTCTTGTTTTTGGCCTCAGAGCCAGACCC
22790	11	1	64892957	2.3310280	AGTGTCTTTCCCTGTTGCAGACCCCCCACC	TATACTGTATCCCTTTATAGATCCTCTTCC	GTCATTCTTCCATATAACAGACCCCCCACC
22792	11	-1	62571044	2.3630810	TATTCTCTGCTTACCCACAGCAACCCCTAT	TTAATTCTGCTTCCCAATAGCAATCCCTAT	TATTCTCTGCTTCCCCACAGCAACCCCTAT
22794	11	-1	62569732	0.3997190	TCTCTTTCTCTCATTTCTAGATTCCTTATG	CCCTTGTCTCTCACTTCCAGATTCCTTATG	ATTCCTTCTCTCTCATCTAGATTCCCTATG
22796	11	-1	62569518	2.4984231	GCTCCTGTTTCCTCTTGTAGTTTCACTATG	GTTTGTTTTCCTTCTTCCAGTTTCACTATG	GTTTCTTCCTCTTTGTGCAGTTTCACTATG
22802	11	-1	62563415	2.4984231	TGATGCTGCTTCTCTTTCAGAGCACATTGC	TGTTGCTTTTTCTCTTTCAGAGCACATTAC	CAGCGCCTCTTCTCTTTCAGAGTACGTTGC
22804	11	-1	62562479	1.9777150	TGTTGCTGTTCTTATTGCAGTGGACGGAAA	ATTGCTCATTCTCATTGCAGTGGATGGGAA	TGCCGTTGTTGACATTGCAGTGGATGGAAA
22806	11	-1	62560173	2.4984231	TGCCTGTTCTTCCACTCCAGGTGCCTTCAG	CTATTTTAATCATACTCTAGGTGCCTTCAA	CTGCTCTTCCACCACTCCAGGTGCCTTCAA
22810	11	1	67254474	2.4984231	ACCTCGCATGTGGCCCACAGGCCACGTTCC	TAGCCCGTGTGGTTTCGCAGGCCACGTTCC	ATCCCACATGTGGCCTGCAGGCCACATTCC
22816	11	-1	65655603	2.4984231	TGCTAGCGTCCGCTTTCCAGTGACCGACGC	TGGTAGCGCCCACTCCTCAGTGAACGATGC	CGCTATCGCCCACTCCCCAGTAAGTGACGC
22818	11	-1	65655197	2.4984231	GTGTTCTCTGACTCCACAAGGTACTATGCC	ATGACCTGTGCCTCCACAAGGTACTACACC	TGTCCTCTGCCTCCACGCAGGTACTATGCC
22836	11	1	62655604	0.1729000	CTATTTTCTCTGCTTTTCAGCCTATGGAGG	CCACATTCTCTGTTTGTTAGCCTGCGAAGG	CTGTTTTCCCTGTTTTTCAGCCTGCGCAGG
22838	11	1	64010668	0.5581560	GCCTTCTCATGGTTCCACAGGGGAAGCTGG	GTTTTCCCATGGTCTCACAGGGAAAGCTAG	GTCTTCCCATGGTCCCACAGGGGAAGCTGG
22840	11	1	64010920	0.4803600	GAGCATGTGTCTTCCTGCAGGATGTGTGAG	AAGCATGTGTCATCCTGCAGGATGTGTGAA	GAACATGTGTTGTCCTGCAGGATGTGTGAG
22842	11	1	64011310	0.0700470	TCTTTGTGCATCTTCAACAGGGTATGGAGA	TGTCTTTGTGCTTTTGACAGGGTATGGAGA	TCTTTGTCCATCTCTGACAGGGTATGGAGA
22844	11	-1	67209559	0.3784570	CTGCCCCCTCGTGCCCACAGACGGGCCGCA	ACTGCTCTTCATGACTACAGACGGGCCGCA	TGCTCCTCTCATGCCCGCAGACGGGCCGCA
22846	11	-1	67209333	2.4984231	TGGCCCTGTCCCTACCACAGGTGTGGCAGA	GCTCCGTCTCCCTACCGCAGGTATGGCAGA	CAACCCCACCCTTCCCACAGGTGTGGCAGA
22848	11	-1	67208985	0.5149640	TGACAACCCTCACCTGCCAGGCTGCGACAA	GATGACCGCTTGCCCATCAGGTTGTGACAA	GACGGCCCCCTGCCCGGCAGGCTGTGACAA
22850	11	-1	67208715	0.1729000	CCAGCCTGTCCCCCCGACAGGAGCGGGAGA	ACCACCTGTCCATCCTACAGGAACGTGAAA	CCACTCTGTCCCCCGGATAGGAGAGGGAGA
22852	11	-1	67207910	0.1729000	GACTGCCTGCAATGTGCCAGGAAAACCTCG	ATTGTCCCTCATGTACTTAGGAAAACCTTG	CCCACCATCCCATGTGCCAGGAAAACTTGG
22854	11	-1	67207314	0.3841830	GCTCCTCCTTGCATCCCCAGGTTCTACAAA	GACTCCCCTCCCTTTTCCAGGTTCTACAAA	CCCTCCCCTCCCTTTCCCAGGTTCTACAAA
22872	11	1	73361595	2.4984231	GCATCTGGAATATCGTACAGGCTCCATCCT	GGATCCGGAATCTCATGCAGGCTCCATCCT	AAATGTGGAATATTGCACAGGCTCCATCCT
22874	11	1	73362830	2.4984231	ATATGTGTGTCTGCTTCCAGATGTGCAGCC	GTGTGTGTGTCTGCTTCCAGATGTGCAGCC	CCCCATGTGTCTGCCTCTAGATGTGCAGCC
22876	11	1	73371795	0.3946480	GACATGGTTGGATTCCCCAGGTGCGCGTCT	AACCTGACTGGATTTCTCAGGTACGCGTCT	AACCCAGTGGGGCTCCCCAGGTACGCGTCT
22880	11	-1	77340944	1.9777150	ACTTAAAACATGTTTTTCAGCCGCCTGTCT	GCCTAAAACATGTTTTTCAGCCGCCTGTCC	ATTTTACACATGTTTTTCAGCCGCCTGTCT
22882	11	-1	77336863	0.5629000	AAGGGTATTTTATTTTCTAGAAGAATCAAA	TACTTTTATTTCTCTTATAGAAGAATCAAA	TATTTTTATTCTCTCCCTAGAAGAATCAAA
22884	11	-1	77336115	0.5149640	AGTTTAATTTCCTTGTTCAGTGGAGGCAAT	TATAGTTTAATGTCTTTCAGTGGAGGCGAT	AATTTAATTTCCTTCTTCAGTGGAGGCAAT
22886	11	-1	77333718	2.4984231	AAAGTTTTCTGTTTGTTTAGAACAAGGACA	AAAGTGTTCTGTTTGTTTAGAACAAGGACA	AAAGCATTTTATTTGTTTAGAACAAGGGCA
22888	11	-1	71810302	0.5629000	TCTCCCATGACCACTTCTAGGACCGAGAGG	TCTCTACTGGCCCCTCCTAGGATCGGGAGG	TCTCCTATCACCTCACCTAGGACCGAGAGG
22890	11	-1	71809904	0.0700470	TCTGTCTCCTCTCCCCATAGCAACATCATT	TCTGTCTCTCCTTTTCAAAGCAACATCATT	TCTGCCTCCTCTCCCCAAAGCAACATCATT
22892	11	-1	71809461	1.3020110	ACCCCCTCTCTCTTGGTCAGCACCCGCTTG	GTCTCCTCCCTCTTGGCCAGTACCCGCTTG	CCGTCCTCCCTCTTGGCCAGCACCCGCTTG
22906	11	1	71202877	0.1729000	TCTGTGTGTTTTGGCTGCAGCATCCTGTTG	CTCTGTGTGTCTCCCTGCAGCATCCTGTCA	TCTGTGTGTCTTGGCCACAGCATCCTGGCA
22920	11	1	86048418	0.4713830	CATATGTTAATTTCTTGCAGGAGAAGGAAG	CACCTGTGAATTTCTTTCAGGGGAAGGAAG	TACATATTAATTTTTTTCAGGAGAAGGAAG
22934	11	1	70255934	0.3784570	TTTTCATCTCTTCCATCAAGCATACACAAG	CTGCTTTTCCTCCCCTCCAGCATTCACAAG	TTTTCTCTCTTCCCTTCAAGCATACACAAG
22942	11	1	862547	0.7723170	CTCCTGTTGCTGTGCCCCAGCTGGGAGGCT	CCATACTGCCGTGGTCCTAGCTGGGTGGCT	CCCCACCCCGGTGGTCCCAGCTGGGAGGCT
22944	11	1	864434	2.4984231	TGAGCCTGCCCCCTCCACAGTTCTTCCTGC	AAGGGACATGTTCTCTACAGTTCTTTGTGC	GACACCCATCTCCTCTGCAGTTCTTTGTGA
22946	11	1	865510	0.7920950	GACCCCCCCCGCACCCCCAGATTGACAGGT	AACTGGTGGTCTGTTAACAGATTGACAGTT	TGACCACACTGCACCTGCAGATCGACAGGT
22960	11	1	35198119	1.3020110	ATTTCTATTTCTTCCCATAGATTTGAATAT	ATCTCCGTTTCCTCCCACAGATTTGAATGT	ATCTCTGTTTCACCCCACAGATTTGAACAT
22962	11	1	35201818	1.3020110	CTGTTGTTTTTCTCTTACAGGTATGGGTTC	TTCTTGTTTTTCCTTGGCAGGTATGGGTTC	TTCTCGCTTTTCTTTCACAGGTACGGGTTC
22964	11	1	35208376	0.7723170	CTTTTTTTCCTACCTCATAGCTCCACCTGA	TTTGTTTTCCTTCCTCACAGCCCCTCCTGA	TTCTTTTTGCTACTCCATAGCTCCACCTGA
22966	11	1	35236396	0.5629000	TTCCTGATTGCTCATTACAGGAGACCAAGA	TTATTGCTTTATTACTCTAGGAGATCGAGA	TTTCTGCTTGCTCCTCACAGAAGACCACGA
22968	11	1	35240860	0.5126560	GATGTTGTTTTTCCCCTTAGGACACTCACA	CTTGTTGCTTCTCCCCTTAGGACACTCAAG	TGGGTTTTTTTCCCCCTTAGGACACTCAAG
22970	11	1	35243198	1.5476660	ATTTAATTTACTCATACCAGAATGGCTGAT	TGTCCTTTTCCTCACCACAGAATGGCTCAT	TTTTGGTTCCCTCTCACCAGAATGGCTCAT
22972	11	-1	10827594	0.0370150	TGCTGATTTTTATTAATCAGCGAGTTCCTG	TCAATGTTTTATTAAACTAGCGAGTTCCTG	TAAATCTCAATTTTTACTAGCGAGTTCCTG
22974	11	-1	10826562	2.4984231	TGTAATTCCTTTTTCTCCAGCATACTAAAT	ATTTTGTGTTTTCCCCCTAGCATACTAAAT	TATGATTCCTTTCTCCCCAGCATACTAAAT
22976	11	-1	10825965	2.4984231	AGCAATGACATTTTCTGTAGATTGTGGACA	TTTTTTAATGACTTCTGTAGATTGTGGACA	AAAAATGCCATTTTCTGTAGATTGTGGACA
22978	11	-1	10825750	2.4984231	GACAATGTCTTCTTTTCCAGACATTCAGAC	TACTTTTTGTTTTCAAATAGACATTCAGAC	CAAATGTCTGTTTCCTGTAGACATTCAGAC
22980	11	-1	10825597	0.3013340	TTCATTGGTATCTTTTTCAGTCTATGATAA	GTTTGCCTCCCTTCCCTCAGTCTATGATAA	TTTCTGTTGTCTATTTTCAGTCTATGATAA
22982	11	-1	10825137	0.3028150	ATGGCCTTTTATTCTTGTAGCTTTTGGAAA	TAAACATGTTCTTTTGGTAGCTTTTGGAAA	CATTTATTTCTTTGGTATAGCTTTTGGAAA
22984	11	-1	10824841	2.4984231	ATGTATTCTTCTCTTATCAGTCCTTAATGG	TGTTTCTGTCTCTTTATCAGTCCTTAATGG	TTATTTCTTTATTTTATTAGTCCTTAATGG
22986	11	-1	10824675	0.3028150	AAATTATTTTTCAATTAAAGGATACCGTAG	ATATTTTTTTAAAATTACAGGATACTGTAG	TAACTATCTTTAAATTGTAGGATACCGTAG
22988	11	-1	10823982	0.3028150	TATTCACTTCATTTCTAAAGGATCTAGGGG	TACCCACTTTCTTCTCAAAGGATCTAGGAG	ATTCACTTTTATTTTTAAAGGATCTAGGAG
22990	11	-1	10823756	2.4984231	GTCCGTATATGTATTTTAAGGTAGCGGAAT	AGAGTTGTCTGTATTTTAAGGTAGTGGAAT	TTCACGTTATGTTTTTTAAGGTAGCGGAAT
22992	11	-1	10822634	0.5510340	TATTTTGTTTTCAATTCCAGATTAGCCTGA	TGATTTGTTTTCAATTTTAGATTAGTTTGA	ACTTTTGTTTTCAATTATAGATTAGCCTGA
22994	11	-1	10822382	2.3657150	TGTCATTGCTTGTTTTTTAGACACCTCAGC	GTTGTGTTTCTTGTCTTTAGACACCTCAAC	TTTTTTTTTTTTTTTTTTAGACACCTCAGC
22996	11	-1	10822194	0.3028150	GATACTTGTGTTCTTCACAGGAAACTGTTG	GAATTGAATTGTGTTTTTAGGAAGCCGTTG	TTGGATTGTGTTCTTTTCAGGAAACTGTTG
23000	11	-1	10820971	2.4984231	CAAGACCTCTTTCTGTCCAGCTTCTTACAG	ACAAAAAGCTTGCTGTTCAGCTTCTTACAG	AATGAGATCTTTCTTTACAGCTTCTTACAG
23002	11	-1	10820660	0.3028150	TTTTTTTTTTTTTTTTTAAGGCATGTTACT	ATGCTGTGTTTCCTTTTAAGGCATGTTACT	GATTGCATATTGTTTTTTAGGCATGTTACT
23004	11	-1	3063486	0.5581560	CTGCTCTCTCTGCCTCCCAGGCAAAGGCCG	ATCTGTTCTTGTGCTTCCAGGTAAAGGCCG	TGTTCTTTCTGCCTTTGTAGGTAAGAGCCG
23006	11	-1	3061161	2.4984231	TTGTTTTTTCATTGCTTTAGGTCCTACATC	TGTGCTTTCTGCTGCTTCAGGTCCTACATC	TCTGTCCCTGTGTACTCTAGGTCGTACATC
23012	11	1	6629273	0.1729000	CCATTGCCCCTTCCTCAAAGGGACGATCAT	TCTGTGCCCTTTTCTCAAAGGGATGATCAT	GATCATTGTTCCTTCCTAAGGGATGATCAT
23014	11	1	6629621	1.4249420	TGTCTGGCCATGGGGTCCAGCTATTGCAGT	TTCTTGGCCATGGGGCGCAGCTGTTGCAAT	TACTTGGCCATGGGGACCAGCTGCTGCAGT
23024	11	1	63960547	0.3028150	GTGTGTTCCTTTCCCCTCAGGTCAATGAGC	TGCCTGCCTTTCCTCCTCAGGTGAATGAGC	ACCTTTTTTTTTCCTCTTAGGTAAATGAGC
23026	11	1	63961658	2.4984231	TCTGTCTTTGGTGGTTTAAGGGCTATTCAC	GTAATTTTGGGGCTGTTCAGGGTTATTCAA	TTCTTTCTTGCTGGCTTAAGGGCTATTCGA
23028	11	1	63961948	2.4984231	GCTTTCCTTTATTTGGACAGAGAGAAAATT	ACTGTCTTTCATTTGGACAGAGAGGAAATT	GCTTTTTTTGTTCGGAACAGAACGGAAATT
23052	11	-1	64537880	2.4984231	CGGGAGTCTGTTTCCCACAGGTCCCCTTCC	TGAGGATCTGTCTCCCACAGGTCCCCTTCC	CGGTGATCTGTTTCCCACAGGTCCCCTTCC
23054	11	-1	64537525	2.4984231	CACAGGCTTTTCTTTCTTAGACCTCCAGCA	GATGATCTTTTCTTCCTTAGGCCTCCAGCA	AGGAGTCTTTTCTTTTTTAGACCTCCAGCA
23056	11	-1	64537081	0.3784570	AGTCATTTCTGCCTCTCTAGAGGGAACACC	GTCTTTTCTGCCTTTGATAGAGGGAACACC	GTGTTTTCTGCCTCTGACAGAGGGAACACC
23058	11	-1	64536810	2.4984231	GTCCATTGCATTTTCACTAGATAAGAAACA	CTGCTGCTGCATCTTAATAGATCAGAAACA	GCCCATTGCATCTCCACCAGATAAGAAACA
23060	11	-1	64536601	2.4984231	ACCTCTTTTTCCTTTAATAGGATCTTAAGA	GATTTCTCCCATCTCAACAGGATCTTAAGG	TCCCTCTCCACCCCACACAGGATCTTGAGA
[truncated: 1,602 more rows]
