# Supplementary material for: Correlated Evolution of Nucleotide Positions within Splice Sites in Mammals
Source: PLoS One. 2015 Dec 7;10(12):e0144388. doi: 10.1371/journal.pone.0144388 (PMC4671708; doi:10.1371/journal.pone.0144388)
Supplement: S1 Dataset — File names correspond to type of SS (DSS or ASS) and type of splicing (constitutive or cassette exons). Column names: id, internal SS id; hg19_chr_num, chromosome number (hg19 human genome annotation); hg19_chr_chain, chain; hg19_coord, coordinate of SS on corresponding chromosome; age, age of SS in Ks units; human_seq, sequence of SS in human genome (including the canonical dinucleotide of the SS, 18 adjacent intronic nucleotides, and 10 adjacent exonic nucleotides); mouse_seq, sequence of orthologous SS in mouse genome; dog_seq, sequence of orthologous SS in dog genome. (ZIP) [file pone.0144388.s001.zip › Constitutive DSSs.csv]

id	hg19_chr_num	hg19_chr_chain	hg19_coord	age	human_seq	mouse_seq	dog_seq
14031	1	-1	1749273	2.4984231	TCTCTCTCAGGTAAGAGCCCACTGAGTCAC	TCTTTCTCAGGTAAGGAATAATTCCACCTT	TCTCTCTCAGGTAAGGACCCATTTATGCAG
14033	1	-1	1747192	2.4984231	CAGACTCCAGGTAGGCGTGGGCATGAGCAG	CAGACTCAAGGTATGAATGGGGCCTTCCTA	CGGATTCCAGGTGTGTGGGAACATGAACAA
14035	1	-1	1737911	0.3841830	CACCAACAAGGTAGGGACTGGAGGATTCCC	CACAAACAAGGTGGGCAGTGCAAGACCCTC	CACAAACAAGGTAAGGATGGCAGGGTCCCT
14037	1	-1	1735855	0.3946480	GGACACACAGGTACCTGTCCTTGTTCATAA	GGACACACAGGTACACATCTCATGTTCCAG	GGACATACAGGTACATGTTCTCACCAGTAA
14039	1	-1	1724681	0.3681940	ACACCACGTGGTAAGTACCTGACCCGGGGC	ACACCACATGGTGAGTACCTGACAAGGCAG	ACACCACTTGGTGAGCATCCGAGCGCCATG
14041	1	-1	1721831	0.4112070	TGCCATTTGCGTGAGTCTGGGTGGAGGTGT	TGCCATATGTGTGAGTTTAAATTGTCTGCT	TGCCATCTGTGTGAGTCGGGGTCCTTTTCC
14043	1	-1	1720489	0.3681940	GACCGGGCAGGTACGTGGCCATGGGGCCTT	GACAGAGCAGGTCAGTGGCCACATGGCCTT	GACAGAGCAGGTAGGTACTTGTTGGGCCTT
14047	1	1	2066786	0.4713830	CTTTAACAGGGTGAGTGGCCCCCTTGGGAC	CTTTAACAGGGTGAGTGTCCCCTCTCCAAT	CTTTAACAGGGTGAGTGCTACCATCTTGGC
14049	1	1	2075780	2.3310280	GAAGCATATGGTGAGTGGCAGGGCTGGGGA	GAGGCATATGGTGAGTCTCGGGGCCTCTGG	CAGGCATATGGTGAGTATGGGTCAGATGGG
14051	1	1	2077547	2.3451359	ACAGATGGAAGTAGGCGCTGCTTTCTTCCG	ACTGATGGAAGTAGGTGTCCCTTTCCCAAG	ACCCATGGAAGTAGGGGCTGCTTTCTTCCT
14059	1	1	10596354	0.3013340	AAGAAGAAAGGTACAGGTTCCACAGGGCTG	AAGAAGAAAGGTACAGGTTTCCTTGGCAGT	AAGAAGAAAGGTACAGATTCCTCACAGCCA
14061	1	1	10659423	2.3657150	CAGCCATACAGTAAGTCACCCGCTCAAACT	CAGCCATACAGTAAGTCACCTGTTCCAAGT	CAGCCGTACAGTAAGTCACCCGCTCAAACT
14063	1	1	10678474	2.3657150	GCTCTACAAGGTGAGTCACCCCCAGCGGCT	ACTCTACAAGGTAAGTGGCCTCTCAGGGCC	GCTCTACAAGGTATGTCCGCCCCCCTCCGT
14069	1	1	10239620	2.4984231	CTGGAACCAGGTAGAGGAGGGTGCAGTTTG	CTGGAGCCAGGTAGGAGGCCAGTGAGTGCA	CTGGAACCAGGTATGGGGGTGGGGGGCCCT
14073	1	1	8025485	2.4984231	AAAAAAAGAGGTTTGTAATCCATACATGGA	AAAAACGCAGGTTTGTTTTGTCCACCTGGA	AAAAAAAGAGGTTTGTTCTCCATACATGGA
14075	1	1	8029464	0.3681940	TTTATCTGAGGTAAAAAATTCTACTCAATT	TTTATCTGAGGTAAAAGCTGCACAGTCATG	TTTATGTGAGGTAAAGACCATATAAAGGAA
14077	1	1	8031023	2.4984231	ATCTGTGCAGGTGACGTGCAGGGGCAGCCT	ATCTGTGCAGGTGAGTAAGTGCGGGTGTGG	ATCTGTGCAGGTAATGGGCAGAACTGTCCT
14079	1	1	8037798	2.4984231	ATGAATGGAGGTAAGTATATGCTTGTTTTT	ATGAATGGCAGTGAGTATATCCCTCCCTCC	ATGAATGGAAGTAAGTATATGCTTCTATTT
14097	1	1	6132858	2.4984231	CTGGGACTTGGTGAGTGTGGGGGTCCCCTC	CTGGGGCTTGGTAAGTATGGGAACCCTCAC	CTGGGGCTCGGTGAGTGTGGGGGCCCCCTT
14101	1	-1	6399490	2.4984231	ATCCTCACAGGTACTTCTGGGAGCGACAGT	ATCCTCACAGGTAACTAACTCCCAGGTGCT	ATCCTCACAGGTAACTTCTGCACATGTCTC
14103	1	-1	6393534	2.4984231	TCCTGTTGTGGTAAGGTGCCCTTTCTACTT	TCCCATTGTGGTAAGATGACCCCTTCATTT	TCCGGTTGTGGTAAGGAGACCCCCTTCTGT
14105	1	-1	6387356	0.4149390	CTCAACCCAGGTAAGAGCCGCGGACACCAG	CTGAACCCAGGTGAAAGGGCTAAGGCTAAA	CTGAACCCAGGTGAGAGCTGGGGTGCAGGA
14107	1	-1	6378549	2.3657150	GTGCACGGAGGTAAGAAGGAAGCGCCCTGG	GTGCACGGAGGTAGGGATAAAGGTGCTCTA	GTGCATGGAGGTAAGTCTGCGGCTGTTTGT
14109	1	-1	10529231	1.9777150	AACAATTCAGGTAAGAAACTCTAGCCATGT	AATGATTCCGGTAAGAAATGCAGGCTGTGT	AACAATTCAGGTGAGAAACTCTGGCCATAT
14121	1	-1	6740965	2.4984231	GCTTATGAAGGTCAGTGGAGGGCCGGACTT	GCTTATGAAGGTCGGTGGGGAACCTGGCCT	GCTTATGAAGGTCAGTGGAGGGCTTGGCTT
14123	1	-1	6738451	2.4984231	AGGATGGGAGGTAAGAGAAACTGTGCGTCT	AGGATGGGAGGTAAGAGAAGCTGAGTCTAC	AGGATGGGAGGTAAGAAAAACCGCGTGTCA
14125	1	-1	6727766	2.4984231	CAATCCCAAGGTAAGCCAGGGGCCACGTTT	GAACCCCAAGGTAGCCAGCGCCACCTCAGA	CAACCCCAAGGTGAGCCAGGCATGCTGTGG
14131	1	1	12008124	2.4984231	CAAGATCCAGGTAAGGGGTTTCCTGGGTGA	CAAGATCCAGGTGAGGGCTTCCTGGGCAAG	CAAGATCCAGGTAAGGGGTGCCCGGGGGTG
14133	1	1	12009963	2.4984231	TCGCAGACAGGTAGGTGGGTCAGGGCTTCC	TCGTTGACAGGTGGGTGTGCAGGGAATCGG	TCACAGACAGGTAGGTGGCTGGGGGCTTCT
14135	1	1	12010577	2.3451359	GGCTCTGGAGGTGAGAGGCCTGGGTGCAGG	GGCTCTGGAGGTAAAGTGGTTATGTACAGG	GGCTCTGGAGGTGAGGAGTCGGGGGTGCCG
14185	1	1	16770227	0.3681940	AGGACGTCAGGTAACCGGAAGGGAGGCTGC	AGGACCTCTGGTAAAGGCTCAGGACACGAG	AGGACCTCAGGTAAAGGCAAGGGAGGCCCC
14187	1	1	16774469	0.4112070	GATGGAAATGGTAGGCATGGGTCCTGGTGC	GATGGAAATGGTACGAGTGGGTCTGCAGGG	GATGGAAATGGTGCGTGTGGGGCGTGGTGG
14189	1	1	16774636	2.4984231	ACCATTTCAAGTGAGTGGGTCTGGGAGACA	ACCATTTCAAGTGAGTGCTTCCTGGGGACA	ACCATTTCAAGTGAGTGGTTCTAGGACACA
14191	1	1	16775696	0.0370150	CAACATCGCAGTGAGTTCTACCCTTGCTTG	CAACATCGCAGTGAGTCCCACCCTCACGCG	CAACATCGCGGTGAGTCCCATACTCACTTG
14193	1	1	16778510	2.3630810	CCCAGTTCAGGTTAGTGCTCAGTGGGTGAC	TCTGGTTCAGGTGAGTGCTGTAGTGACTTC	CCCAGTTCAGGTCAGTGCTCAGGAGTGACT
14195	\N	\N	\N	\N	TGTGTACCAGGTGAGGGCCGGGGCTGCAGA	TGTGTACCAGGTGAGGGGAACTTGCTGTGC	CGTGTACCAGGTGAGGGCCGGGGCCTCAGG
14197	1	-1	19633805	0.5581560	CCTCTGGCTGGTACGTGGAGCATTCCTGAC	CCTTTGGCTGGTATGGGCTGCCGTGGGGAC	CCTTTGGCAGGTATGGGCGGCTGCAGGGGT
14199	1	-1	19633493	2.4984231	ACAGGAATCGGTGAGCCGGGGGTGGGCTTG	ACAGGAACCGGTGACTGGGGCTCTCTGTGT	ACAGGAATCGGTGAGCTGGGGATGGGCTGC
14213	1	-1	19711996	2.3451359	ACTCCTATAGGTGAGCTCATGCCCCGGGGA	ACTCCTATAGGTGAGCTCTCACACACAGGC	ACTCGTACAGGTGAGCTGCCAGGCCGGGGC
14217	1	-1	19683913	2.4984231	AGAAGTGCAGGTACTGCCTCCCAGCAGCTG	GGAAGTGCAGGTACGGACAAACGCCCCAGC	GGAAGTGCAGGTACGCCTCCCCAGCGGGTG
14219	1	-1	19683126	0.5629000	TACCAGACAGGTAGAGTTACCCGCTCATAG	AACCAGACAGGTAGAGCTTCTGCTCCAGCC	GACCAGACAGGTAGGGTCTCCCCAGGAGGT
14221	1	-1	19671678	0.3681940	CCTGGTAGAGGTGAGTGACCTGGGCTCTGG	CCTGGTGGAGGTGAGTGGTCCAGGTTCACC	CCTGGTGGAGGTGAGTGCGCCCCGGGCTCC
14223	1	-1	19670849	0.3681940	ATGGGCTGAGGTAATGTACCAGAAAGCACA	ACGGGCTGAGGTAATGTGCCAAACCTGGGG	ACGGGCTGAGGTAACGTACCCACAGCACAG
14225	1	1	25683344	0.3028150	TCTTTTTTGGGTAAGTTTGTTTTGCATTCT	TCTTTTTTGGGTAAGTACTGATTTTCATTC	TCTTTTTTGGGTAAGTTTCTTTTGCATTCT
14229	1	-1	19216503	2.4984231	CCTGCAAAAGGTAATGGGAGGGTGGGAGGC	ACTGCAGAAGGTAACAGGGAGAGGGGTGTC	GCTCCAGAAGGTAACGGGGCGGTGGGGGCA
14231	1	-1	19215853	2.4984231	CCAAGTGTCGGTATGTCCAGCGGGTGGGCA	CCAGTTGTCGGTAGGTCGGACAAGGACAGG	CCAGGTGTCGGTGAGTCCGGCGGGCAGGCG
14257	1	1	24119706	0.7920950	GTCCCCATGCGTGAGTGTCACCCCAGCAAG	GTCCCCATGCGTGAGTGTCACCCCAGCTAG	GTCCCCATGCGTGAGTGTCACCCTGGCAAG
14259	1	1	24120242	2.4984231	TGCCCTCCTGGTGAGTTTGGGAGTGGGGGT	TGCCCTCCTGGTGAGTTTGGGGGACAAGAT	TGCCCTCCTGGTAAGCTGGCAGGGGGAAGG
14261	1	1	24120420	0.7920950	GCAGAGAACAGTAAGACCCCAGCCCCTCCT	GCAGAGAACAGTAAGGCCCCAGCCCTCCCC	GCAGAGAACAGTAAGGCCCAGCCCCTCCTC
14263	1	1	24120626	2.4984231	CTTTTCACAGGTGAGGGGAGAGGGGTGGGG	CTTCTCGCAGGTGAGGAGGCTGTGAGGGGG	CTTTTCACAGGTGAGGGGAGAGAGAGAGGG
14267	1	-1	17302135	2.4984231	GCTTCTACAGGTGAGCACAGATGGGCAGCT	GCTTCTACAGGTGAGGGCTATGAGGGGCAG	GCTTCTACAGGTGAGCAGGGGTGGGGCGGG
14269	1	-1	17301761	0.4041040	CTCCTCCGAGGTAGGAAGGCCACCTCCCCA	CTTCTCCGAGGTAGGAAAGCCTCTACCCTT	CTCCTCCGAGGTAGGAGGGCCTGCACCCCG
14271	1	1	25124342	2.3657150	ACCTGAAAAGGTAAGACATGGTCGCAGTTT	ACCTGAAAAGGTAAGGCTTGCCTGTGCTGT	ACCTGAAGAGGTAAGAGTTTATGGTTTGAA
14273	1	1	25140710	2.4984231	GCCCTCCCAAGTGAGTATCAAGGAAAATAC	GCCCACCCAAGTGAGTATCTGACCATTTGG	GCCCTCCCAAGTGAGTATCAAAGAAGATAT
14275	1	1	25153607	0.3784570	GCTAATGAAGGTAAAAAACAAAAACTTGAA	GCTAATGAAGGTAAAAACAAAAACAAAACC	GCTAATGAAGGTAAACAACCCAAATGATTG
14277	1	1	25166532	0.4112070	TATTGTCAAGGTAGGTCTGTAGGGGTTGAT	CATTGTCAAGGTAGGCCCACCGGGAGCACG	TATTGTCAAGGTAGGTCTGTAAGATGTGGT
14283	1	1	24972564	2.4984231	AGAAAAAAAGGTATTCTTCTGGATGAGACT	AGAAAAAAAGGTATTCTGGGTGGGACTCTT	AGAAAAAAAGGTATTCTTCTGGATAAAACT
14289	1	-1	20987371	2.4984231	TCGGTAGAAGGTAAGGGTTCCGCGTCGCCC	TCGGTGGAAGGTAAGGGCGCGCGTCGCCCC	TCGGTGGAAGGTGAGGCCTGCGCGTCGCTC
14291	1	-1	24146997	0.4112070	AAATGAAAAGGTAAAGTTGGAAATGAGCCA	GAATGAAAAGGTAAGGAGGGGGAAAGGATG	GAATGAAAAGGTAAAGATAGAAATCAACCA
14293	1	-1	24143963	0.4112070	GGTTCCCCAGGTGAGCCCTAGCCCTCAATG	GGTGCCACAGGTGAGCCCAGGCTCTGGGAG	GGTTCCCCAGGTGAGCCCCAGCCCTCAGTA
14295	1	-1	24143162	2.4984231	CGAGGCAGCGGTAAGAGGATAGCTTGTTGG	TGAGGAAGCGGTAAGAGGTTGACTGGCGAG	CCAGGCAGCGGTAAGAAACTTGATGGCAGA
14299	1	-1	24130887	2.4984231	CATTCACACGGTAAGCCCACCCACCCCCTG	GATTCACACGGTAAGCCAGCCTGCCCCCTG	CATTCACACGGTAAGCGCGCCTGCCCCCTA
14301	1	-1	28240571	0.1729000	AAAGAAATCAGTAGGTTGAAAGGAGTATTT	GAAGAAATCGGTACGTAGACTGACGGCTCC	AAAGAAATCAGTAGGTTGAAAGAGTATTTC
14303	1	-1	28233689	0.3841830	GATTTCACAGGTATGTCAAATAATTTGTGA	GATTTCACAGGTCTGTAAGATTTTGTGGAA	GATTTCACAGGTAAGTAAAATAGGTCATGG
14307	1	-1	28224141	2.3630810	ATCTTTTCAGGTAAAGTCAGAATAAAATAA	GTCTTTCCAGGTAAAGTCAAATAAAATGGT	ATCTTTTCAGGTAAAGTCAGAAGAAATAAT
14309	1	-1	28223513	0.3028150	CAACAGCCAGGTGAGTAGTCTCGCTTTCCT	CAACAGCCAGGTGAGCAGCTGCAACTGACT	TAACAGCCAGGTGAGCAACTTTACTCTCAG
14317	1	1	27658592	0.3784570	AGCCTGCCAAGTAAGTGATGAACACCCATG	AGCCTGCCAAGTAAGTGAATGCCTTTGTGC	AGCCCGCCAAGTAAGTGATGAGCACCCATG
14319	1	1	27660545	1.9777150	GCACCGCATGGTAGGTGGGCCAGGGCGGCA	GCACCGAATGGTAGGTGGGGGCTGGGCTCA	GCACCGCATGGTAGGTGGGCTGCTCCTGAT
14323	1	-1	28534850	0.4112070	TCCTGAGCTGGTGAGTTAAATATAGGAAAA	TCCCGAACTGGTGAGTTATCGTGGGAAGCA	CCCTGAGCTGGTGAGTGAGATATGGGAAAA
14325	1	1	27250657	0.5126560	GGCAGAGAAGGTAAGTGTTGGAAACCACTG	GGCAGAGAAGGTGAGTGCGGGGGACCCCCG	GGCAGAGAAGGTGAGTGTTGGGGCCTGCTG
14327	1	1	27268151	2.4984231	GATTGACCAGGTGAAGGGTGGGCTTCCCTT	GATTGACCAGGTGAGCCTGCGCCGCCCTCC	GATTGACCAGGTAAGAGTGGGCTCCCCCAG
14329	1	1	27268309	1.4331070	AGGGAAGCAGGTGAGATGGACTGCAGGGAC	AGGAAAGCAGGTAAGAGAACAGCAGGGCCT	AGGGAAGCAGGTGAGATGGACTGGGAGTGC
14335	1	1	27271964	0.3784570	GAATTCCAAGGTGAGCCCTGGCTGGTTGGG	GAACTCCAAGGTGAGTCCCGGTTGGCCTGG	GAACTCTAAGGTGAGCCCTGGCTGGTCAGG
14337	1	1	27272177	2.4984231	TTCTGAAGAAGTGAGCAATTCAGAGACGGG	TCCTGAAGAAGTAAGCAACTTGGGCATCAG	TTCTGAAGAAGTGAGCAATGCGGAGATGGG
14339	1	1	26607423	2.3310280	GTACTGTGGGGTATGGGCTGGGGGACGGGG	CTACTGTGGGGTATGGGGTTTGGGTTCTGG	GTACTGTGGGGTATGGGCCCTGGGGGTTGG
14341	1	1	28116142	0.4803600	AGGAAAATCTGTGAGTAACTTCCTGACAAG	AGGAAAATTTGTGAGTAGCTTCCCCAAAAG	AGGAAAATCTGTGAGTAGCTTCCTAACATG
14343	1	1	28120143	0.4803600	TTCAGAACAGGTTGGTATTTTCTGTTTTGT	ATCAGAGCAGGTTGGTATTTTCTGTTTTGT	TTCAGAACAGGTTGGTATTTTCTGGTGTGT
14345	1	1	28159327	2.3657150	ACTAATTGAGGTATGGAAATACATGTCTTA	GCTAATTGAGGTAATGAAGCACACCGTTCT	GCTAATTGAGGTATGGAAATACATGTCTTC
14347	1	1	28165363	0.4772920	CTCAACAGTAGTAAGTAACTCCCTCCCAAT	CTCAACAGCAGTAAGTTCGCAGCTCCTGCG	CTCAACAGTAGTAAGTAACTCACATCCTAT
14353	1	1	29064850	0.5629000	GGCAAGGCCCGTGAGTAGTTAACTATTTAC	GGCAAGGCCGGTGAGTAGTAAATTGTTCTA	GGCAAGGCCCGTGAGTAGTTAACCATTTAC
14355	1	-1	45981323	2.4984231	ATCTAGCATGGTAAATCTCTTGGTCTATTT	ATCTGGCATGGTAAGTTTTTGGTCTATGTG	ACCTGGCTTGGTAAATCTCGTGGTTGATTT
14361	1	-1	36101908	2.4984231	ATGCGAAATGGTGGGTAAGACTTACAGTTT	ATGCGGAATGGTGGGTAAGAGGGTAGCTTT	ATGCGAAATGGTGGGTAATACTTGGAATGT
14363	1	-1	36096872	0.4041040	TCGGAGTCGGGTAAGTAATATATCAGACAT	TCGGAGTCGGGTAAGCAGCTTGCAGCCAGC	TCGGAGTCGGGTAAGCAATATAGCAAGCAG
14365	1	-1	36074844	0.5149640	TACACACCGAGTAAGTATTAATACTCTAGG	TACACACCTAGTAAGTACTAGCACTCTAGG	TACACACCAAGTAAGTCCTCGCACTCCAGG
14367	1	-1	36070831	2.4984231	TCTGGAGGAGGTGAGTAGTTCCCATAGGAT	TCTGGAGGAGGTGAGTAGCTCCCAGGGCAT	TCTGGAGGAGGTGAGTAGCTCCCACAGGAT
14369	1	-1	31840237	2.4984231	ACTCATCCTGGTAAGATGGGCAACTTTGGA	ACTCATCCTGGTAAGATGGGCAGTGACGGG	ACTCATCCTGGTAAGATGGACAACTCTGGA
14371	1	1	31792013	0.4713830	CGGAAGCAAGGTAGGAGTTTATAACTTGAA	CGGAAGCAAGGTGGGAGCCCTTAATGGGGA	CGGAAGCAAGGTGGGAGCCTATCATTTGAA
14373	1	1	31810122	0.3028150	TGGCCGAGAGGTAAAGTTCTGTGCGGCTCC	TGGCCGAGAGGTAAAGTGTCCTGCCCCTTC	TGGCCGGGAGGTAAGGTTCTATGCAACTTT
14375	1	1	31811895	0.3784570	TTATCATTGAGTAAGTAAAAGGTTTGGAAA	TTGTCATTGAGTAGGTAAAGGGTTTGCAGA	TTATCATTGAGTAGGTAAAAGGTTTAGAAA
14377	1	1	31819587	0.1729000	GGCTGTAAAGGTAGGGTGAAGCCTCTGCCC	GGCTGCAAAGGTAGGGGAAGCCACCATTTC	GGCTGTAAAGGTAAGGTGAAGCCTCTGCCA
14379	1	1	31821821	0.3028150	AAGAAAGAAGGTGAATGCTACTTTGCTTTT	GAGAAAGAAGGTAAGAGCTGCCTTGCTGCT	AAGAAAGAAGGTGAGTGCTATCTTGCTTTT
14381	1	-1	40546066	2.4984231	TCAGGAGCGGGTAAGCACCCAAACCGGGCT	TCAAGAGAGGGTAAGAGCCCAAATAGGCTC	TCAGGAGCGGGTAAGCACCCAGCCCCGGTG
14389	1	1	45206679	1.5476660	GGGCAAAGAGGTAGGTTCTATGAGAATTCC	AGGCAAAGAGGTAGGTCCTCTGAGGATGCT	GGGCAAAGAGGTAAGTTCTATGAGAATGCC
14399	1	-1	44785297	1.9777150	CTGTACAGAGGTAAGGGCCCTGGAAGTGGG	CTGTACAGAGGTAAGGGCTGCTGGGAGAGG	CTGTACAGAGGTAAGGGCCCTGGAGCTGGG
14401	1	-1	44778838	0.5126560	AGTGCTGGAGGTAGGTTGAGTGACCTTTAA	AGTGCTGGAGGTAGGTTGAATGACCTTTAA	AGTGCTGGAGGTAAGTTGAGTGACCTTTAA
14403	1	-1	44750504	1.9777150	TCTGAAAAAGGTACTGTGTCTGAGCCCCAA	TCTAAAAAAGGTACCTCTGAGCTCCTCCCA	TCTGAAAAAGGTACCGTGTCTGAGCCCCAT
14405	1	-1	44713608	1.5476660	AGCGGCATTGGTCAGTCCCTTCGCATATTC	AGCGGCATTGGTCAGTCCCTCCACAAATCC	AGCGGCATTGGTCAGTCCCTCCACATATAC
14409	1	-1	32098093	0.5581560	CTGCAGCAAGGTGCGGGTCATGGCCGGGGC	CTGCAGCAAGGTAAGGGCCTTGTGGGCACT	CTGCAGCAAGGTGGGGACCATGGTAGGGAC
14421	1	1	46056942	0.3681940	AAGTGGAGAGGTAAGATTATTTACATGGTA	AAATGGAGAGGTAAGATTATATGATACAAT	AAGTGGAGAGGTAAGATTTTTTACAGTACA
14425	1	1	46070688	0.3028150	AGTTGGCAAGGTATGGATGTTGTATTTAAA	AGTTAGCCAGGTATGTCTTGGGAAGTCTCA	AGTTGGCAAGGTATGTCTTTCAAGCTGCAC
14427	1	1	46072263	2.4984231	AACATAGATGGTATGTGGAGTTGCATGTGA	AATGTAGATGGTATGTAGAGTTGCATGTTA	AACATAGATGGTACGTGGAGTTGCGTGTGA
14431	1	1	46079853	2.4984231	TTTTTAAAAGGTAAAACTCTTGGTGCTTCT	TTTTTAAGAGGTAAAAAACTCTGGGTGTTT	TTTTTAAAAGGTAAAACTTTTAGTGTTTCT
14433	1	1	46080038	0.0179180	GTTGAATCTGGTAATGCATTTTCCATTTTA	GTTGAATCTGGTAATGCAATTTCTTTTATG	GTTGAATCTGGTAATACATTTTCTCTTTCC
14439	1	1	46082065	1.3020110	AGTCTCCATGGTGCGTATTCAGGTGGTTTT	AGTATCCATGGTGAGTATTTTATTTGTCAT	AGTCTCCATGGTGAGTATTCAGGTTATTTT
14441	1	1	46082375	2.4984231	CAGAAAGAAGGTAAGTCTACATGTGGTGTT	CAGAAAGAAGGTAAATTTATATGAACTTTT	CAGAAAGAAGGTAAATCTACATGTGGTCAT
14443	1	1	46083263	0.5126560	GGAGGAGGAGGTGGGCAGTTAAGCAGGGCT	GGAGGCCGAGGTGGGTAGACATGGCCACTT	GGAGGAGGAGGTGGGCAGTTAAAGAGGGCT
14445	1	-1	43408894	2.4984231	CCCCCAGAAGGTGAGTACTGTGCCATCGTT	CCCCCAGAAGGTAAGTGTGCTATGCCACTC	CCCCCAGAAGGTGAGTGCTGTGCCCTCCTT
14447	1	-1	43396714	2.4984231	GCTTTGGCCGGTAAGTAGGAGAGGTCCTGG	GCTTTGGCAGGTAAGCAAGAAAGGCTCCAG	GCTTTGGCCGGTGAGCAGAAGGGGTCCTGG
14453	1	1	32502644	0.3028150	CTGTTCCCAGGTAAAAATAATGGAGACACC	CTGTTCCCAGGTAACAATAGTTGAAAAGGA	CTGTTCCCAGGTAAAAATAATGGAGACAAC
14457	1	1	32504220	0.3028150	AGAGTCAAGGGTGAGTCAGGCAGTATAAGC	AGAGTCAAGGGTGAGTCAGGCAAGAAGTCA	AGAGCCAAGGGTAAGTCAGGCAATAGAAGT
14459	1	1	32505174	2.4984231	GAAGCTTATGGTATGTCTTTATCTCTGTGG	GAAGCCTACGGTGCGTTTCTATGTTTATGG	GAAGCTTATGGTATGTCTTTATTTCCATGG
14461	1	-1	32859678	2.4984231	CAAAGAGAAGGTAAGCCGGGCCCGTGCCCT	CAAAGAGAAGGTAAGCCGGGCCAGCACCCT	CAAGGAGAAGGTAAGCCCGGCGGCGCCCTT
14463	1	-1	32852377	2.4984231	GAAGCTGGCTGTGAGTACCACCCAAACCCT	GAAGCTGGCCGTGAGTACTGCCACGCCTCG	GAAGCTCGCTGTGAGTACTGCCTCCACTCT
14465	1	-1	32846812	2.4984231	GAACCAGATGGTGAGAGGGTAGCACTGAGC	GAACCTGATGGTGAGGGGGTAGCAGTGGGT	GAACCAGATGGTGAGGGGGTAGTGGTGAGG
14469	1	-1	31215300	1.3020110	CTCAGGATCGGTAGGTCCAGGGGACGCCGG	CTCAGGATGGGTATGTCTGGGCGCAGTGGT	CTCAGGCTCGGTAGGTCCAGGGAACTCGGA
14471	1	-1	31214484	1.3020110	CGTAGTCAAGGTGAGGGCTCAGGAGCCCCG	CGTGGTCAAGGTGAGGCCCGTGCAGGGATG	AGTGGTCAAGGTGAGGGCTTGGTCGGGGTC
14473	1	-1	31212653	0.5581560	GAGCCGTGCTGTGAGTACCCAGCCCCCACC	GCCCCGGCCTGTGAGTACCTGTGTGCGTGG	GAGCAGCCGGGTGGTGAGTACGCAGCCCCG
14475	1	-1	31211784	1.3020110	GAACCACATGGTGAGTCTGGGGCAGGGAAC	GAACCACATGGTGAGTCTTGGTGGAGGCCC	GAACCACATGGTGAGTCTGGGCCAGGGGCC
14477	1	-1	31210448	1.3020110	TATCTTCAAGGTGAGTGGATCCCTGCCCTG	CATCCTGAAGGTGAGAGGGCCCTGAACATC	CATCCTGAAGGTGAGGGTCCCCTGAACACG
14479	1	-1	31208017	0.5629000	GCTCCAGAAGGTGAGTGTGGCTGCAGGTGG	GTTCCTCAAGGTGAGCCTGACAGAGGGTCC	GCTACCGAAGGTGAGCCTGGGGATGGGGAG
14481	1	-1	43637554	0.3013340	GAACGACGTGGTGAGCGTGGGCACAGGGTC	GAATGACGTGGTGAGCTCGTGCGAGGGTCG	GAACGACGTGGTGAGCTCGGGCGCCGGGTC
14483	1	-1	43637147	0.3681940	AGATGAGTTTGTATGTTTGTTTTCAAATGT	AAATGAGTTTGTATGTTTGTTATGGGTCCT	AGATGAGCTTGTAGGTTTGTCTTCAAGGGT
14485	1	-1	43636424	0.3028150	GATGCAGAAGGTAAGAAATAGAAGTTTTCC	GATGCAAAAGGTAGGTTTTTCTTCTGGAAA	GATGCAGAAGGTAAGAAACAAAGGTTTTCT
14487	1	-1	43634607	0.3841830	CGGGAAGAAGGTGAGAAGAAAAGTGTGCAG	TGGAAAGAAGGTGAGAAAGAAAGAGCACCT	TGGGAAGAAGGTGAGAAGGAAAGTGTGTGG
14489	1	-1	43632828	0.3841830	TATCAGAAAGGTTGGTACATCTCTAATAGG	TACCAGAAAGGTCAGTGTGGCTGTCTGCTA	TATCAGAAAGGTCAGTATATCTCCCTTCTA
14491	1	-1	43632494	0.1729000	TGAGGAAGGGGTGAGAAGGGTTTTGGCATG	TGAGTAAAGGGTAAGTAAGGGTCTCGGTTT	TGAAGAAGGGGTATGAAGGATTCTGGTTTG
14493	1	-1	43630311	0.3784570	AGGGTCAAATGTAAGTGAGCCCAGGTGCCC	AGGGGCAAATGTAAGTGAGGGGTCCAAGTT	AGGATCAAATGTAAGTGAGCCGTGGGTCCC
14499	1	1	32044868	1.5476660	GTAACCGTTGGTGAGTGTTTGGAGCTTAGA	GCAATCGATGGTGAGTGTGAGAGATTGGGG	GTAACCGTTGGTGAGTGTTTGGATGTACAG
14511	1	1	45807241	0.3028150	GCCAGACAAGGTATGAGCTGATCTCACCCC	ACCAGATAAGGTAGGAATTACCTTCATCCC	GCCAGACAAGGTACAGGCTGCTCTCGTTCC
14515	1	1	40207081	0.4713830	GTTGGCAGAGGTGAGAGTCTGTGTTACTAG	GTTGGCAGAGGTGAGACTTTTGTGCTTTGC	GTTGGCGGAGGTGAGAAAATTCTGTGTCAC
14519	1	1	40208969	2.4984231	TCCAGGCCAGGTGAGTAGGAGCAACTTCCA	TCCAGGCCAGGTGAGTGGGTACCTCAGAGT	TCCAGACCAGGTGAGGGGGGGCAACCACGG
14521	1	1	40209596	0.3841830	GACCCAGGAGGTGAGAATGAAGCTCCTGCT	AGCCCAGGAGGTGAGGGTGAAAGGGGCGTC	AACCCAGGAGGTAAGATCGAAGGCCTGCGC
14525	1	-1	38059360	0.3841830	AGGAGCGCAGGTGAGCACTGGGTGCTGTCA	AGGAGCGCAGGTGAGCATTGGGTACAGCCA	AGGAGCGCAGGTGAGCATTACACATTGTCC
14527	1	-1	38058310	2.4984231	AAATGGTTTGGTGAGTATTATCCCCTGTTA	AAATGGTTTGGTAAGTATCCTCCTGTGATG	AAGTGGTTTGGTGAGTATCATCCTCTGTCA
14529	1	-1	38056304	2.4984231	CCGGCCTCATGTAAGATGTAGGATATCCCT	CCAGCCTCATGTAAGACAAAGTGCCACGTC	CCAGCCTCACGTAAGTTGGAGGATGTCCCT
14535	1	-1	38033271	0.3784570	ATCAAAAGAAGTAAGTGTCATAGGTTTTAA	GTGTAAGGAAGTAAGTATTTTTAATGAGAT	ATCTAAGGAAGTACGTGGTTTTGGTCTTAA
14551	1	-1	36603394	1.4331070	TTTGGAGATGGTGAGTGCAACTCTTTATCT	CCTGGAGATGGTGAGTAGAGCATCTCTACC	CTTGGAGATGGTGAGTGCAGCTCTTTCCCT
14555	1	1	40527484	0.5629000	GCCAGCAGAAGTAAGTTCACTACTAGCTGG	GCCAGCTGGTGTAAGTTTACTAGATAGTTG	GCCAGCAGGCGTAAGTTCACCACTAATCGG
14571	1	-1	45443984	0.3681940	AAAACTTAAGGTGAAAAGCAATTTTTTGAC	AAAGCTTAAGGTAAACAGATTTCTTGACTT	AAAACTTAAGGTGAGAATCTATTCTTGATT
14595	1	1	53666471	2.4984231	GCCAGTTCAGGTAAACACTGAGAACCTTGG	GCCAGTTCAGGTAAACACTGTGAACCTGGA	GCCAGTTCAGGTATATGCTGAGAACCATGA
14597	1	-1	68624803	2.4984231	ATCTCCCAAGGTATGACCCCTTGCTGTCTA	ATCCCCCAAGGTAGGGCACCTTTATTGCTG	ATCCCCCAAGGTAGGATGCCTCGCCGTCTA
14625	1	-1	71542475	2.3657150	GAAAGAACAGGTATGATAAAACCACATTGT	GAAAGAACAGGTAAGAAATATACTACTTTC	GAAAGAACAGGTAAAATCTGATCATGTTCT
14627	1	-1	71538152	2.3657150	ATATGATGAGGTAAGCTATATTTTGGTGTT	ATATGATGAGGTAAGCTCTCAGATATGTAT	ATACGATGAGGTAAGCTATACACTAGTGTG
14629	1	1	54670874	2.3657150	AGACCTACTGGTAAGTTCCCCCAAGTAAAG	AGACTTACTGGTAAGTTTCCTCCAGATAAG	AGGCCTACTGGTAAGTTTCCCCCAAGGCAA
14631	1	1	54671083	0.3028150	TGGAACCGAGGTTGGTCATCTTGTACACCA	TGGAACCGCGGTAGGTCACCCTATATACCA	TGGAATCGAGGTTGGTCATCTTGGTGTTTT
14639	1	-1	53684083	2.4984231	AATTCCATCGGTAGGTCAGGCTGTGCGTAC	AACTCTATTGGTAGGTCGGGTGCTGCCTAC	AACTCCATCGGTAGGTCGGGCCACGAATCT
14641	1	-1	95367674	0.3762760	AGCAGGTCTGGTACGTACATGTCTTTAATG	AGCAGGTCTGGTACGTACGCACTCTTCACT	GGCAGGCCTGGTATGTATATGTCTTTAATG
14643	1	-1	95367222	0.7723170	TGGTCTGCAGGTAAGTAATGTGGTGTTGCT	TGGTTTACAGGTAAGTGGTGTGATACTCTT	TGGTTTGCAGGTAAGTAATGTGTTATTACT
14645	1	-1	95364924	2.4984231	AGCCAGCCAGGTAAGCAATACCTTTTTATA	GGCCAGCCAGGTAAGCGGGGTCTTTTTAAC	AGCCAGCCAGGTAAGCAATGCCTTTTTGTG
14647	1	-1	89352941	2.4984231	TTGGTTGTAGGTGAGTTGTTATTATGGTTT	CTAGTTGTAGGTAAGTAGCTATTAAGGTTT	CTGGTTGTAGGTGAGCAGTTACTGTGGTTT
14649	1	-1	89329661	2.4984231	GATTGGCAAGGTAATAAGTCCATTTGGCAG	GATTGGCAAGGTAATAATTCCACTTAGCAG	GATTGGCAAGGTAATAAATCCACTTGGCAG
14651	1	-1	89325820	0.3784570	AAATATAGTTGTAAGTTCTTGTCTACCTCC	CAATATAGTTGTAAGTTCTTATCCGCCTCC	AAATATAGTTGTAAGTTTTTGTCTGTCTCC
14653	1	-1	89325562	0.3784570	ACATTTAAAGGTAAGTTTTTAGCTTTGTTT	ACATTTAAAGGTAGGCTTCAGTTGTACCAA	ACATTCAAAGGTAAGTTTTTAATTGCAGAG
14655	1	1	47834287	0.4112070	ATTAAAGAGGGTAAGGAGTGTGAATGCCAA	ATTAAAGAGGGTAAGAAGCATGAATACCAA	GTTAAAGAGGGTAAGGAGTGTGAATGCCAG
14657	1	1	47838779	0.3762760	TAATAATGAGGTAATGAAAATCTTCATCTG	TAATAATGAGGTAATGAACATATTCATCTG	TAATAATGAGGTAATGAAAACCTTCATCTG
14659	1	1	47840657	2.4984231	TGGAAAAGAGGTACTTGGCAGTTTTTACAT	TGGAAAAGAGGTACCTCTCAGGCCTCCCCT	TGGAAAAGAGGTACTTTGCAGAATTTACAC
14661	1	1	47840965	0.5581560	TGTTGATGAAGTAAGTGTTCCTAGCCTGTC	TGTTGATGAAGTAAGTGTGTCTGTTTGTCT	TGTTGACGAGGTGAGTATCCCTAGCTTGCC
14663	1	1	84946695	0.3946480	TGGCGATAAGGTAAATAAAATTTTTAGCTG	TGGCGATAAGGTAAGTAAGGTTTATAGCCT	TGGTGATAAGGTAAATAAAATTTTTAGTCA
14665	1	1	84948678	0.3784570	TGATGAAGAGGTAATGTTAGAAGTCTTAAA	TGATGAAGAGGTAATGTCAGAAACCAAATG	TGATGAAGAGGTAATATTAGAAGTCTTAAA
14667	1	1	84955411	0.3681940	ACCTCATGGGGTAAACACATTGATTAATTT	ACCTCATGGGGTAAGCACGTTGATTCGTGT	ACCTCATGGGGTAAACATATCACTCAGTAT
14673	1	1	84962053	0.3013340	GGTCCATAAGGTATGTGCTTATTGTTTAAA	GGTCCACAAGGTATGTGCTTACTGTTCCAA	GGTCCATAAGGTATGTGCCTTATTTGAAAA
14681	1	1	52251558	0.4041040	TGCAACAGGGGTAAGATCCTCTATTTTGCC	CGCAACAGGGGTAAGACCTGTGGTTTGTCT	TGCAACAGGGGTAAGAACCTGTATTTCACT
14683	1	1	52252289	0.3681940	AATCCCGCAGGTAAGCCGACATTGTTAAGT	AGTCCCGCAGGTAAGGAGCCTCACTAGAGC	AATCCCGCTGGTAAGCGTGCTTCTGGGCCG
14685	1	1	52253160	2.4984231	GGAGACAAGGGTAAGCTTGCCTGCCCCACC	GGAGACGAGGGTAAGTCGTGCTTCGGCTCG	GGAGACTAGGGTAAGCTTGTTTGGGGAGCC
14687	1	1	100732180	0.3784570	CAGGCCTGAGGTAAATCTGGCTGGAGGGGG	CGGGCCTCAGGTACTGCGGGCGGGCGGGCG	CGGGCCTGAGGTGAATCGGGGCGCTGGGGG
14701	1	-1	93625683	0.3681940	GAGTTCACACGTAAGTAATCTCTTTTAGTT	GTGTTCATACGTAAGTTGATTGAGACACTG	GAGTTCACACGTAAGTGATCTTTAAGTTGA
14703	1	-1	53701246	0.3028150	CAGAAAAGAGGTATGAGCCTTCTGCCTTCT	CAGGAAAGAGGTACAGACCTTTCCTTCACT	CAGAAAAGAGGTAATGAGCCTTCTGAGAGC
14705	1	-1	53694541	2.4984231	ATCAATCCAAGTAAGTGTGCATGATCCTTA	ACCAGTCCAAGTAAGCATGCATGACATTTA	ATCAATCCAAGTAAGTGTATATGACCTTTA
14717	1	-1	67890763	0.5581560	GTGATAGATCGTAAGTCTTACTGGTTTTTA	GTGATAGATCGTAAGTCTTATATTGATTGT	GTGATAGATCGTAAGTCTTATATTGGTTTT
14719	1	-1	67885689	0.5126560	GAGTGAAGAGGTAAAATTAAGTTTTGTCGT	AAGTGAAGAGGTAAGGTTAAAATTGTTTAA	GAGTGAAGAGGTAAAAAATTAAATTTTGTG
14721	1	-1	67880846	2.4984231	GACCGACAAGGTAATTTAAGACTTTCTTTT	GACTGATAAGGTAATTTTAAGATGCCTTTC	AACTGACAAGGTAATTTTAAGAATTCTTTT
14725	1	1	53504718	2.4984231	CCTAACTCAGGTTAGTTTGGGAATGACTTC	CCCAATTCAGGTCAGTACCACAGTGGCTTC	CCTAACTCAGGTCAGTGCAATAATGACTTC
14727	1	1	53513609	2.4984231	TCCTCAGTCGGTAAGTATGATGGAGCTTAT	CCCTCAGTCGGTGAGTACAGGGGCTCTGAC	TCCTCAGTCGGTAAGTATAAAGGGGCTTAT
14733	1	-1	46662639	0.3028150	CAAGACTATGGTAGGGCTAGGCTAAGGATG	CAAGACTATGGTGGGGACCAGCTGAGGGTG	CAAGACTATGGTGGGGCCAGGCTGAGGATG
14737	1	-1	46661681	0.3028150	CCAGGCCACGGTGAGTTTCTAGGGGTGGGT	CCAGGCCACGGTGAGCTTAAGGATGGGAGA	CCAGGCTACGGTGAGGTTCTTGGGGCGGGG
14745	1	1	87805885	2.4984231	AGACCAGAAGGTGAATACCCAGCAATTACT	AGACCAGAAGGTGAATACCCAGCAGTTTGT	AGACCAGAAGGTGAATACCTAGCAGTTGCT
14749	1	1	70700471	0.4290930	GAACTCTCAGGTATACCTTAGTAACTTCAA	GAACTCTCAGGTATATCTTACTACCTTTCA	GAACTCTCAGGTATAACTTCATACCCTTCA
14751	1	1	70703235	0.7723170	ATAGAACCAGGTAAACAATGTTTATGCAAT	ATTGAGCCAGGTAAAATGCTCATACACATG	ATAGAACCAGGTAAAATATGTTAGGTGGTT
14753	1	1	70705203	2.4984231	CTAGACACAGGTTAGATTGCTTTTTAGTCA	CCAGACACAGGTTAGCTCTCTTGACCATCA	CTAGGCACAGGTTAGATTGGTTGTTGTAGG
14763	1	1	84644921	0.3013340	TCCAACTCAGGTAAGGAATATTTAGATTTT	CCCTCCCCCGGTAAGGAAGCTGTATGCTTT	TCCTGCTCCGGTAAGGAATATTTAAAATTT
14765	1	1	84648011	2.4984231	TAAGCAGAAGGTGAGTGTATTTGTTGTTAT	CAAGCAGAAGGTTGGTGACCCCGTGGCCTA	TAAGCAGAAGGTTAGTGTATTTGTCTTTAT
14771	1	-1	52260492	0.3028150	ATGTTGTTGAGTAAGTATTTGAATTTTCTC	ATGTTGTTGAGTAAGTATTGGTTTGGATTT	ATGTTGTTGAGTGAGTATTGCTTTGAGTTT
14773	1	-1	52258046	2.4984231	GCTGCTTGTGGTAAGTGCATAAAGGAGATG	GCTGCTTGTGGTAAGTACTAAGGTGGGGTT	GCTGCTCGTGGTAAGTTGTAATAAAGGAGA
14775	1	1	87181548	0.5581560	CCAAATCCAAGTAAGAAACTCTACCTCTTG	CCAAATCCAAGTGAGACCCTCCCTTCTCTC	CCAAATCCAAGTAAGAAACTTTTTACATTT
14777	1	1	87185318	0.5629000	ACAGCTTATGGTAAGTGAAATGCAAAAAGT	ACAGCTTATGGTAAGTTCAAGTGGAGGTTC	ACAGCTTATGGTAAGCAAAAGGCAAAAAGA
14779	1	1	87188356	2.4984231	AACAATTGCTGTGAGTTGAAAAATGTCCCC	AACAATCGCAGTAAGTAGGAAAATGATCCA	AACAATTGCTGTGAGTTGGAAAATGTTCCC
14781	1	1	87190088	0.3784570	TAGAAATTCAGTAAGTAAATAGAAAAATAT	TAAAAGTTCAGTAAGTAGTGTCTGTTTATT	TAAAGCTTCAGTAAGTAGTGGGTTGTTTTT
14783	1	1	87200862	0.3841830	AACTGGGAAGGTGATAATTTACTTTTCACA	AACTGGGAAGGTAGTGTCTCCCTTTCTATG	AACTGGGAAGGTTGTAATTTCCTTTTCACA
14785	1	-1	54694119	0.3681940	ACTTCCAAAAGTGAGTGTGCACTCGGTCTC	ACTTCCAAAAGTGAGTGGCACTTGATGTCC	ACTTCCAAAAGTAAGTGTGTCCTCTGTTTC
14787	1	-1	54693925	0.0133410	GAACGACAATGTAAGCCTCGCCCCCTGCCT	GAACGACAATGTAAGCCCCTGCCTGCCATA	GAATGACAATGTAAGTGCTGCGGTCACCCA
14789	1	-1	115256418	0.3784570	ACCTCTACAGGTACTAGGAGCATTATTTTC	ACCTCTACAGGTACTGGGGATATTTTCTGA	ACCTCTACAGGTACTAGGAACATTTTTCTG
14795	1	1	112238031	0.3013340	CTACAGAAAGGTAAAATGTGAAACTTGTAC	CTACAGAAAGGTAAAACGCAAAGCTGTGTG	CTACAGAAAGGTAAAAATGTGAAACTTGTA
14797	1	1	112240119	2.4984231	TGCAGGGACAGTAAGGATGTTTTCTCTTTT	TGCAGGAACCGTAAGGATTCCTTTCTTTTC	AGCAGGAACAGTAAGGATGTTTTCTCTTTT
14799	1	1	112246098	0.5629000	CACGGAAGATGTAAGTATTTTTTCTCTCTG	CACAGAAGATGTAAGTATTTTTCTCTATAT	CACAGAAGATGTAAGTATTTTTCTCTCTAT
14803	1	1	113231760	0.0700470	TTTATGACAGGTGTGTGTGTGTTGTATGTT	TTCACGACAGGTGTGTGGGGGGCAGGGAGG	TCTACGACAGGTGGGTGGGAGTGGGTGTGG
14805	1	1	111435155	2.4984231	GCTTATGTCGGTGAGTCCTTACAGCAGATG	GCTTATGTCGGTGAGTCATTGTAGCAGCTG	GCTTATGTCGGTGAGTCTCTTGCAGCAGTT
14807	1	1	111437023	2.3657150	TGAACAGAAGGTAAGTTATAAAGACAACAA	TGAACAAAAAGTAAGTTATGAAAACATGAC	TGAACAGAAGGTAAGCTATAAAGAACACAA
14809	1	1	114523239	2.3630810	ATGGTGACAGGTAAATAATCTGAAAGCAGG	ATGGTGACGGGTAAGTGATCTCACAGAGGT	ATGCTGACAGGTAAGCCATCCAGCAACAGA
14811	1	-1	115266501	0.3784570	GTGGAGGAGGGTAAGGATCATCACTATCAG	GTGGAGGAGGGTAAGCACAGCCCTGACCCT	GTGGAAGAAGGTAAGAGCATCCCTGTTAGA
14815	1	-1	113245618	0.4713830	GACAGCCTGGGTGAGGGGATTGGAGGGAGG	GACAGTTTGGGTAAGGCTTTGGAAGAATCT	GACAGCCTGGGTGAGGTGGGGTGAGGGCAT
14817	1	-1	113245182	0.5149640	GATGAAGCAGGTGGGTACGGCTGCCAGGCT	GATGAAACAGGTGGGTGGGGCTGCGCTGCT	GATGAAGCAGGTGGGTGGGGCTCCAAGGGG
14819	1	1	109771054	0.1729000	CGCTTTAGCTGTAAGTTATAGTTCTTTTCT	CGCGCTAGCTGTAGGTTTCTCTCCTCTTCT	CACTTTAGCTGTAAGTTGTTATCCTTCCCT
14821	1	1	109772194	0.0676470	TAACGATGAGGTAGGTGGCTGTGCCGCAGC	TAATGATGAGGTAGGTGGGGCTGGGCTGGG	CAATGATGAGGTAGGTGTGGGGTGCCACAG
14823	1	1	116930113	2.4984231	AAACGATAATGTGAGTTCTGTAATTCAGCA	AAACGATGATGTGAGTTGTGTAGTTACGGT	AAATGATAATGTGAGTTCTGTAGTTGCTAA
14829	1	-1	111991238	2.4984231	TCCGATTCAGGTGAGTCACTATCCCATTAT	TCTGATTCAGGTGAGTGATCCCCCTCCCCT	TCCGACTCGGGTGAGTGACTCTCCCCCGCC
14831	1	-1	111989714	2.3451359	TCATACCGAGGTGAGTATTCTTTCATTTTT	TCATACCGAGGTAAGTGTTGAGTCCTGCCT	TCATACCGGGGTAAGTGCACATTCTTTTTA
14833	1	-1	111986673	0.3028150	ATGCAGCGAGGTAAGAGATAGCTCCTTCTT	ATGTAGTGAGGTGAGATCCGGTGGCTTCTT	ATGCAGTGAGGTGAGATACAGCCTTTCCTT
14835	1	-1	111986486	1.9777150	TCACAGATTGGTGAGTCTGAGATTCATTGG	TCACAGATGGGTGAGTGGTAATGGGAGCCC	TCACAGATGGGTGAGTCTGAGAGCCGGTGG
14841	1	-1	110282048	2.4984231	CTTTCCTAATGTAAGTGGCTTTAGTAGAGG	CTTTCCTAACGTAGGTGGTTTTGGAGGAGT	CTTTCCTAACGTAGGTGGCCTCAGGAGAAG
14843	1	-1	110280904	2.4984231	CACAACATGTGTGAGTGGGGTAGGGCTGGT	CACAACATGTGTGAGTGGGCTGAAGGGGAT	CACAATATGTGTGAGTGGCGTAGGGCCAGG
14845	1	-1	110280710	2.4984231	CTCTGACCACGTGAGTTTCCTTAGCACACA	TTCTAACCACGTAAGTTTCCTCATCTGGAA	TCCTGACCTTGTGAGTTTCCTTAGCAAGCA
14847	1	-1	110280275	2.4984231	CGGGGAAAAGGTAGGAAGAAGGGAAAAGAA	AGGAGAAAAGGTAGGGAGAAGGCACAGGGA	AGGAGAAAAGGTAGGAAGAAAGGAAAGAGG
14849	1	-1	110280076	2.4984231	CCGTTTTGAGGTGACGTTTCCTGCACCTTT	CCGTTTTGAGGTGATGTTCACTACCCCTTT	CCGTTTTGAGGTGATGCTCCCTACACTTTT
14853	1	1	111992495	0.4803600	TAGGTCCAGGGTAAGTGTGAGGATAATGCT	TAGGTCCAGGGTGAGTGTCACCACGTCTTA	TCGGCCCGGGGTAAGTGAGGGCAGAGCGCC
14855	1	1	111996978	2.4984231	GGTGTAACAGGTGAGCATTTTTGCCTAGTC	GGTGTAACAGGTGAGCACTGCCAGGTCATT	GGGGTAACAGGTGAGCATTTGCCCAGTGTT
14857	1	1	111998871	0.7920950	ACTCAATGAGGTAAGAACCATAAACTTTAT	ACTTAATGAGGTAAGAATCGTAAACTTTAC	ACTCAGTGAGGTAAGAACTGTAAACCTTAT
14859	1	1	111999377	2.4984231	TGTGCAAAGGGTAGGTTTCAGAAGTTTCTA	TGTGCAGAGGGTAGGTTTCTGTGGCGGGAC	TGTCCAGAGGGTAGGTTTCAGAACCTTCTA
14861	1	1	112002258	0.4112070	CACACAGCAGGTACACAACATTTTTGTAGG	TGTACAGCAGGTACATTATGACCTTTTGTA	TGCCCAGCAGGTACATGGTGTCCTGAAGTT
14863	1	1	145508075	2.3657150	TTTGGCTCCGGTGAGTGTGGGGAAAATGGG	TTTGGCTCCGGTGAGTGTGGGGAATAGGGT	TTTGGCTCCGGTGAGTGTTTGTGGGGAAAA
14867	1	1	145508611	0.1729000	ATATCTGAAGGTATCCTAAGTGACACTTTA	ATACTTGAAGGTAGATTTTCTTGCTTCCCT	ATACTTGAAGGTATCCTACTGTTGTTGCCT
14869	1	1	145509052	2.3451359	GCAAGAGGAGGTAAAATGAAGAGGGCAAAT	GCAAGAGGAGGTAAGATGAAGGGATGGGGG	GCAAGAGGAGGTAAAGTGGAGAGGGCAAAC
14871	1	1	145517388	2.4984231	GGAAGAAAGCGTAAGTAACTCTGTCTTTCC	GGACGAAAGTGTAAGTAAAGCAGACCTTCC	GGAAGAAAGCGTAAGTAACCGTGCTTTTGC
14873	1	1	145518272	0.0133410	GTTCATTCAGGTTTGATATCCTGTTCTCCT	GTTCATTCAGGTTGGTTTTCCTTTTATCCT	GTTCATTCAGGTTTGATATCCTTTTATCCT
14877	1	1	145109684	0.4112070	ATTGAATTTGGTAAGTTTTTGCCCCTCACT	ATCGAGTTTGGTAAGATTGGAGCCGAATTT	ATTGAGTTCGGTAAGTTTTTGCTCTTTATA
14887	1	1	163042289	1.9777150	TTTGCCAGAGGTAAGAGAAAAGGCCTTGGT	CTTGCCAGAGGTAAGAGAGGTGGCTTCAGC	TTTGTCAGAGGTAAGAGAAAAGGCCTCGGT
14889	1	1	163042656	2.4984231	AGTCATGAATGTAAGTCTGACAGCAACCTG	CACCATGAATGTAAGTAACCACACTTTCTC	AGCCATGAATGTAAGTCTGACGGCTTTCTT
14893	1	-1	183599593	0.3959030	GCATGAAAAGGTAAGTTATGAATTATAAAT	GCATGAAAAGGTAAGTTACAATTTACACAT	GCATGAAAAGGTAAGTTACGACCTAGAGTC
14895	1	-1	150940868	0.3681940	GCCCAAGCAGGTATGAGCCGCATGCTGCTC	GCCCAAGCAGGTATGAGAGGCAGATGATTC	GCCCAAACAGGTGTGAGCCGCTGGCCCTGC
14897	1	-1	150940556	2.4984231	GAGAAGCCAGGTGGGGGAGGCTGGGGCAGA	GAGAAGCCAGGTGGGAGGAGTTGGGGCAAG	GAGAAGCCAGGTAGGGGAGGCTGGGGCAAG
14907	1	-1	150939229	0.4803600	TGCCCTTCTGGTGAGTAGGCAGCTAGGCTA	TGCCTTTCTGGTGAGTAGGTGCTCAGGCTC	TGCCCTTCTGGTGAGTAGGAGGCCAGACTA
14909	1	-1	150938949	0.4803600	AACTGGAAAGGTGAAGCCCTGTTCCCATTG	AACTGGAAAGGTGAGGAAGGCCCACCCCCC	AACTGGAAAGGTGAGTGCTCTGTAGGCCCC
14911	1	-1	150730331	0.7920950	GGGAGACATGGTAGGTACATTACAAGAAAT	GGGAGACATGGTAGGTAAACCACAAGCAAT	GGGAGACATGGTAAGTAAATTACAAATAAT
14913	1	-1	150727474	0.3681940	GAAATATCAAGTGAGTATTACCATCCCAAG	GAAATACCAGGTGAGTGTCACCGGCCCAGC	GAAATACCAGGTGAGTATTGTCATCCCAGG
14915	1	-1	154901497	2.3630810	GCCCATCTGGGTAAGAGGGCTCCATGGCAG	GCCTATCTGGGTAAGGGGGCTCGGCCTTGG	GCCTGTCTGGGTGAGTGGGCTCTGTGGCAG
14937	1	-1	192998659	2.4984231	TGATGCAGCTGTGAGTACAATCTTCTTATT	TGATGCAGCTGTGAGTAGCCTTCTTAATCT	TGATGCAGCTGTGAGTATAATCATATTATT
14939	1	-1	192998515	0.3013340	GTTTCGCCAGGTAAAGAGACTTTATGTTAA	GTTTTGCCAGGTAAAGAACTGTATGTGTGT	GTTTTGCCAGGTAAAGAGACTTTTTGTTAA
14945	1	1	201969143	0.5126560	ATTGAACCAGGTCCAGGAGGCTCCTCTGTC	ATTGAACCAGGTCCAGAAGGCTCCTCTGTC	ATCGAACCAGGTCCAGGAGGCTCCTCTGAC
14947	1	1	201970895	0.3681940	ATCATTCCAGGTAAGCAGAGGAACTGGCCC	TCCATTCCAGGTAAGCAGAGAAACTGGGCT	TCCATTCCAGGTGAGCAGGAGAGCTGGCCT
14951	1	1	156562267	0.4803600	CAAACTCTTTGTGAGTATGTGGGGAGGGGC	CAAACTTTTTGTAAGTATGTGAACGGAGTT	CAAGCTCTTTGTGAGTATGTGGGCGGGGGC
14953	1	1	156562462	1.9777150	GCCCGCAGAGGTAGGTGGCTCCAGTTGAAT	GCCCCCAGAGGTAGGTGGGTTGATGCCTGT	GCCCCCAGAGGTAGGTGGTGCCAGCTGAGT
14967	1	-1	180464593	1.9777150	AGCAAAAATGGTAAGAAATTCCTGGAATCT	AGCAAAAATGGTAAGAACAATTCTTGGAAT	AGCAGAAATGGTAAGAAATTCTCGAAATCT
14981	1	-1	156715086	0.5581560	CCCACGAGACGTGAGTGGAGGCCAAAGGGG	CCCATGAGACGTGAGTGAGGGGCCAGTGGG	CCCATGAGACGTGAGTGAGGGGCTGGAGGT
14983	1	-1	156714797	0.5581560	CGGCTATCAGGTGAGCCACCGCCTGCCCCA	TGGCTACCAGGTGAGCAGTTAGTTGTTCCT	GGGCTATCAGGTGAGCAGCCACGACCCCAG
14985	1	-1	156713952	0.5581560	CTTGCTGGAGGTAACTGCTGCCTGCCCAGG	TGTGTTGGAGGTAAATGCCAGCATGTGCTC	GCTGCTAGAGGTAAGTGACTACCGCCTGGG
14987	1	-1	150778575	0.0000000	GGGGGACATGGCAAGTATAGCTTCAGCTCC	GGGAGACATGGTGAGTTGCCTCTCAGATCC	GGGTGACATGGTGAGTTGAACCTCAGCTCC
14989	1	-1	150778334	0.3028150	CAAAAATCAGGTACTCTCCTTTCTTCTGGG	CAAGAACCAGGTGCCTTCTGTAGTGTGTGC	CAAGAACCAGGTATTTTCCTTTCTCTTGGC
14999	1	1	161173333	2.4984231	CCTTGGAATGGTGAGTGACCAGAGTTGCTG	CCTTGGAATGGTGAGTGCTAAGAGCTGCTG	CCTTGGAACGGTGAGTTCCTGAGTCCCACG
15001	1	1	161176387	0.3946480	CTATCTTCAGGTGTGGGGGGTGAACAGGAG	CTATCTGCAGGTGTGGAGGTGACCAGGGGC	CTATCTGCAGGTGTGGGGGGTGAACAGGGC
15003	1	1	161179103	2.4984231	TGGATCCGAGGTATGTCCCCCCAACTTTTT	TGGATCCGAGGTATGTTTATTTCTGCTGTC	TGGATCCGAGGTACGCTCCGTCACCCTCCT
15005	1	1	161179721	2.4984231	AGTGCACCAGGTGAGCAGGTCCCCGGCTTC	AGTGCACCAGGTGAGTGAGCTGCTCTCTGG	TGTGCACCAGGTGAGCAGGCTCCCCCGCCT
15007	1	1	161179978	2.3310280	GTTGGAGGAGGTAAGCTAGGAGTCAATGGG	GGTGGAGGAGGTGAGACAGAACTCGACGCG	GCTGGAAGAGGTAAGATAAGAACCAGGGCG
15009	1	1	161180179	0.7920950	ATGGTTTTAGGTGAGGGGAATACAACTTCT	ATGGATTCAGGTAGGAGAGGCCGTAGAGGT	ATGGATTTAGGTATGGATTTAGGGGATGAA
15011	1	1	161180500	2.3657150	GCTATGATAGGTAAGGCCCCAATCCTTTCT	GCTACGATAGGTAAGATTCGTATCATGGCT	GCTATGACAGGTAAGGCCCAGAACCTCTCA
15013	1	1	161182270	0.4290930	AGAGATGAAGGTTGGCTGCAGGGAGGGGGA	AGAGATGAAGGTTGGCCTCAGGGGAGGGAA	AGAGATGAAGGTTGGCTCTGTGGAGAGGGC
15015	1	1	161183265	0.5581560	GGCTCCCAAGGTAAGGAGAGGAGGGGAAGG	AGCTCCTAAGGTGAGGGGGGCGGGGGAGGG	GGCTCCTAAGGTGAGGAGGGACGGGGAAGG
15017	1	1	161183522	2.4984231	TGCCCATCTGGTAAGAATCAATCCCAGTAA	TGCCCACCTGGTAAGACAATCCCAGTGATT	TGCCCACCTGGTAAGAGCCAACTCCAGTGA
15019	1	-1	151158271	2.4984231	GGCCTATAAGGTACAGGGGGAGTCCTAGTT	AGCCTATAAGGTAAGAGGACATGGTTTCCT	AGCATATAAGGTACTGGGGGTATCCTGGTT
15021	1	-1	151157979	0.3681940	GGCTCTGACAGTGAGTAGGGATGTTAGGGT	GGCTCTGACAGTGAGTTTACGTCTGCAGAC	GGCTCTGACAGTGAGTAGAGATGTTTTGGT
15023	1	-1	151156790	0.3762760	CGGTCACTGGGTAAGTCTGTGGTTTCAGAA	CGTTCACTCGGTCAGTCTGGTTTGGGGAAA	CGTTCACTGGGTCAGTCTGTGGTTTTAAGA
15027	1	-1	160970807	0.3946480	AAGATCACAGGTGAGTTGCTTCTCCTCCTT	CAGATCACAGGTAAGTTGTCGAAGTCACTA	AAGATCACGGGTGAGTTCCCCCCACTTCCT
15029	1	-1	160970418	2.3451359	ATCGTGCTTGGTACGTGCCCCATGTCTTCT	ACTGTGCTTGGTACGTGCCACGTAGTCTCA	ATTGTGCTTGGTATGTGCCACCCTTTTTCT
15037	1	1	161126807	0.0676470	AAGGAACTCGGTAGGTAGACCCTCTTGGGA	AAGGGACCCGGTAAGCAGGTCCTTGGGAGG	AAGGGACTCGGTAGGCAGACCCTCTTGGGA
15039	1	1	161127107	0.0676470	CGAGTTTGACGTGAGTGTGATAGAGTGGGA	CGAGTTTGAAGTGAGTGTGATAGAATGGGA	TGAGTTTGACGTGAGTATGATGGAATGGGA
15041	1	1	161127483	0.5581560	AGATGTACAGGTAGGACTGAATAGGAGATG	AGATGTACAGGTAGGACTGACGAGGTGGTG	AGATGTACAGGTAGGACTCAATAGGAAATG
15043	1	1	161128001	0.3681940	GGCTCTGGGGGTAAGTTTTGTGTATTTGGC	GGCCCTGGGGGTGAGTTTGTTAATTTCGGT	GGCTCTGGGGGTAAGTTTGGGGTGTTTGGC
15045	1	1	150482057	0.3028150	TTTCAAGAAGGTAAGAGTTTGGGGGAGCAG	CTCCATGAAGGTGAGAGCCTCAGAACTAAC	ATTCAAGAAGGTAAGAGTGTGGGGGAGCAT
15049	1	1	150485288	0.7723170	AGAGGAGGAGGTGAGTGTGTGGAGTCTAGT	CGAAGAGGAGGTGAGTGTGTGTGACCTGTG	TGAGGAGGAGGTGAGTGGGGGCAGCAGGAG
15051	1	1	167734986	1.9777150	TACTGTGTCGGTAAGAATGCTTGACTTCTC	CGCCGTGTCGGTAAGGACCGCATCCCTCAC	CACTGTGTCGGTAGGAATGCTTGCTTCCTC
15055	1	1	150461563	2.4984231	GGGGAAAGCAGTAAGTTTCTTTCTTATCAG	GGGCAAAGCGGTAAGTTTCTCCCATATGGT	GGGCAAAGCAGTAAGTTTCTTTGTTTTTGG
15057	1	-1	156708132	2.4984231	GCTGAACACAGTAAGTTGAGAGAGGGGATG	GTTGAACACGGTGAGTCTTGAGAAGTCTTC	CCTGAATACAGTGAGTGGAGAGAGGATGGG
15087	1	1	202976991	0.1729000	CAGCAGGAAGGTAAGCTTTGCGCGAGCCTT	CAGCAGGAAGGTAGGCTTTCGTGGGTCTTT	CAGCAGGAAGGTAGGCCCGGCGGCGTGGGG
15089	1	1	202977938	0.4112070	AGACACAAAGGTATGGAGCTTGTTCTCTTT	AGACATAAAGGTACGGGTTGCTTTCCTGAG	AGGCACAAAGGTATGGGTTCGCTTGGATTA
15095	1	1	174973969	0.4149390	AGTAATTATGGTATGACTTGCTTCCCTATA	AGTAATTATGGTATGACCCATTCCATTATA	AGTAATTACGGTATGACTCACTACCCTACA
15105	1	-1	203153701	2.3630810	GGTCTCAAAGGTAGGAGCCTCTCCCCAGGG	GCGAAAAAAGGTAGGACTCATGACTGGGGC	GTTCTCAAAGGTAGGAGCCAACTCCCGGAG
15107	1	-1	203152766	2.4984231	CCTAATCAAGGTGCTGGTCAGGTCAGGGAC	CCTGATCAAGGTGCTTGGCACTGGGCAAAG	ACTGGTCAAGGTGCTGGTCGGTCGGGGAGA
15109	1	-1	203151856	2.3657150	AGATATCCCAGTGAGTCTCCTGCCCCAGGC	AGATAGCCCAGTGAGTCCCCTGCCCTCAGA	AGATCTCCCGGTGAGTCTCCTCCGCGCGGA
15131	1	1	160318912	2.4984231	ATTTTACCAGGTAAGAACTAGATGTATCTG	TCTTCACCAGGTAAGAACTGGTTGTGTCTT	TCTTCACCAGGTAGGGGCTGTGTGTGGCTG
15137	1	-1	156305615	0.3013340	TGCTGCCAAGGTCACAAATCTTTTAAGTGT	TGCTGCAAAGGTAGTGCATGTTTTATGAGA	TGCCGCCAAGGTAGCATATCATTCATTCAT
15139	1	-1	156304656	0.3013340	CATGATGAAGGTAGGCTTATCTCTTCCTAA	TATGATGAAGGTTGGACTACCTTTTATTGG	CATGATGAAGGTAGGCCTGTCTCTTACTGA
15141	1	-1	156304501	0.3013340	TCTTCGAGAGGTGTGTTTTGTTTTTGGTTT	TCTTCGAGAGGTGTGTTTGGTTTTGTTGTT	TCTTCGAGAGGTATGACTTTTTATTCTAGC
15143	1	-1	156303335	2.4984231	ATTATTCTTGGTAAGAGGAGAATAAGAGGT	ATTATTCTTGGTAAGAGGAAAGTGAAAGAT	ATTATTCTTGGTAAGTAAGAAGGGAACAGT
15147	1	-1	202911150	0.1729000	TGACATATGGGTAAGAAATGAATCTTCCAG	TGACATCTGGGTAAGAAATGACTCTTAGCG	TGACATATGGGTAAGAAATGACTCTTCCAG
15169	1	-1	161192705	0.3959030	CCGAGGCCAAGTAAGTCTCAGGGCAAGGGG	GCCAGGCCAAGTAAGTCTCTGGGAGAGAAC	CCCAGGCCAAGTAAGTCTCAGTGAAAGGGG
15171	1	-1	161093626	0.1729000	TCTAAAACAGGTGAGAAGACATTAACTCCC	TCTAAAACAGGTGAGAGGATACTACTTGTA	CCCAAAACAGGTAAGAAGATACTAATTCCA
15173	1	1	167334804	2.3630810	TCTCCATCAGGTAGGAATGTTCTGCTCAAC	TCTTCACCAGGTAGACTGTTGACCAGCAGC	TCTCCATCAGGTAGAATGCTCTGCTCAACA
15175	1	1	161293460	1.9777150	GTATCAGAAAGTAAGTTTCTAAGTCTGGAG	GTATCAGAAAGTAAGTTCCAACATCTGTGA	GTATCAGAAAGTAAGTTTCTAAACTTGTGG
15177	1	1	161310445	0.7920950	TTGAGTGCAGGTATGTATATGTGTTTTTAC	TTGAGTGGAGGTATGTATGTATAATATACA	TTGAGTGCAGGTATGTACATGTGTATTTAT
15183	1	-1	159889448	0.5581560	CTCTGGGAAGGTGGGACAGGGCGAGGGGCT	CTCTGGGAAGGTGGGCCAGGGCCCAGGGCT	CTCTGGGAAGGTGGGCCGGGCCGTCGTGAC
15185	1	-1	159889061	2.4984231	GGTTCCCTAAGTAAGTATTGCTGGGACAGC	GGTTTCCTAAGTAAGTGTCTGTGGGAAAGC	GGTTTCCCAAGTGAGTATCACCAGGCGGCC
15189	1	-1	165721336	0.0676470	TCAATTCCATGTGAGTGTCCTTTTATATGC	TTAATTCCATGTGAGTAACCTTTTTTATAT	TCAATTCTATGTGAGTACCCTTTAGTAATA
15191	1	-1	165712401	0.4112070	GATTCGACAGGTGAGTGATCACATCTACCA	AATTCGACAAGTGAGTGTCCGTACCCTCGA	AATTCGACAGGTGAGTGACCATATCCACTA
15193	1	-1	155988058	0.3784570	GGATTGCCCCGTATCCTCTTGGCACTTGGT	GGATTGCCCCGTATCCTTTTTTTTAATGGG	GGATTGCCCCGTATCCTTGACAGTGGGTGA
15201	1	1	151372663	0.5581560	GCCAGATGGTGTAAGTCATCCAGAGAACAG	GCCAGATGGTGTAAGTCGCCTCCAAGTGGA	GCCAGATGGTGTAAGTTATCTGGAGATTAG
15205	1	-1	202935653	0.4803600	CTGCCTGTGGGTAAGGAAAGTGTGGAATGG	CTGCCTGTGGGTAAGAAAAAAGGGAGTGGG	CTGCCCGTGGGTAAGGACGCGCGGGCGGCC
15207	1	-1	202935012	2.4984231	TGTCATCAAGGTAAGGGGCTAGGAAGGGAC	TGTCATCAAGGTAAGTATATAGAAAGGAAA	TGTCATCAAGGTAAGGGAGCACAAAGGAGC
15213	1	-1	241680479	0.3784570	ACGCATGCCAGTAAGTGGCATTTGTGGAAA	ACGTATGCCAGTAAGTGGCTTTGTGGAGAT	GCGCATGCCAGTAAGTGGTTTTATGGAAGC
15215	1	-1	241676900	2.3657150	AGCAGATGAGGTAGGAGGTGATAAGTGTGT	CGCAGATGAGGTAGGAGCTGATAATCATGC	TGCAGATGAGGTAGGAGGTGATAAGTGTAC
15217	1	-1	241675264	0.3784570	TAAAAGCCAGGTCAGTATGTGAGCTTTGCT	CAAAAGCCAGGTAGGTGCGGGCGCTCTGCC	TAAAAGCCAGGTCAGTATATGATCTTTTCT
15227	1	-1	241663734	1.9777150	CCTCATATAGGTAAGTGTTTAAGGAATAAT	CCACATATAGGTAAGTTTGGAGGGTAATGC	CCTCATATAGGTAAGATATAAGGAGTAATA
15233	1	-1	155145038	0.3784570	TTCCCTGAGAGTAAGTGAATATTGGAGCTT	TTCCCTGAGAGTAAGTGAAACTCAATAGTT	TTCCCTGAGAGTAAGTGCAAACGAGAGTCG
15235	1	-1	155142264	0.3784570	TCACCACCTGGTATGTTCTTGACAGCTGGG	TCACCACTTGGTACGTATCTGACAGCTGGG	TCACCACTTGGTAAGTGCCTCACAGCTGCA
15239	1	-1	151735463	0.3028150	TCGGTGGAGAGTAAGGCCCGGGCCGAGGCG	TCTGTGGACGGTAAGGCTTGGGCCCAGGTA	TCGGTGGAAGGTAAGGCCCGCCACACGCTC
15241	1	-1	151734849	0.3028150	GGAGAAATTGGTGAGCTCAAAGGAAGGACA	GGAGAAATCGGTGAGCTCAAAGGACCAAGG	GGAGAAATTGGTGAGCACAAAGGAAGGCAG
15243	1	-1	151734578	0.7723170	AGGTGAGGCGGTGAGTAGAAACATAAAAAG	AGGAGAGGCGGTGAGTAGGAAGTTTTTATT	AGGTGAGATGGTGAGTAAAAACATAGAAAG
15257	1	-1	156264153	1.9777150	GGCCTTCAGGGTAAGGCGTGAGAAATCGGA	GACCTTCAAGGTGAGGCTATGGGGAAGGAA	GGCCTTCAGGGTAAGGGTGTGGGGAATGAG
15259	1	1	168035703	2.4984231	TGCTGATGAAGTAAGATTTTTATTGTACTT	TGCTGATGAAGTAAGACTTTTACTATGCTT	TGCTGATGAAGTAAGATTTTTACTTACACT
15267	1	1	156100564	2.4984231	GGTGGCCAAGGTGAGGCCACCCTGCAGGGC	GGTAGCCAAGGTAGGCCGCTGTCCTGTGAC	GGTGACCAAGGTGAGGCCTCCCACCAGACC
15275	1	1	156106819	2.4984231	GGTGGTGACGGTGAGTGGCAGGGCGCTTGG	GGTGGTGACGGTGAGTGGAAGGGCACTTGG	GGTGGTGACGGTGAGTGGCAGGAGTCCTCA
15277	1	1	156107023	2.4984231	CACTGGGGAAGTAAGTAGGCCTGGGCCTGG	CACTGGAGAAGTGAGTATGTTGCAGCCGGT	CACTGGGGAAGTGAGTATGCTGCAGGCTGG
15279	1	1	165875206	0.4112070	GATAATCTGGGTGAGTCCCTGCAGAGTGTC	GACAATCTCGGTGAGTGCCTGTGGGAAGTC	GATAACCTCGGTGAGTCCTGGTGGGGGGTC
15281	1	1	192545495	1.4249420	CCAAGGATGTGTAAGTACACTAATACACTA	CCAAAGACATGTATGTACTGAATATATTGA	CCAAAGACATGTATGTATACTAATATGCTG
15283	1	1	192545965	0.0133410	GCCAACCAAAGTAAGTATAACTATTGAATG	GCCAACCAGAGTAAGTATTCCTATCTATCC	GCAAACCAAAGTAAGTATGATTAACTTACT
15289	1	1	155025253	0.0676470	GGTGCTTCAGGTGAGCTCTCACTCCCCTCT	CGTGCTTCAGGTGAGGGACAGCCTGCTAAT	GATGCTTCAGGTGAGCCTCTCCCTCCCCTC
15291	1	1	155025969	0.7920950	TACAGAATAGGTAATAGTGATGGTGGCAAT	TACAAAATAGGTAAGGTGGCAGGCGCGAAT	TACAGAACAGGTAACAATGCTAGTGATGAC
15293	1	1	155026464	2.4984231	ACACACTTTGGTGAGTCAGGCCCTCTTGTG	CTACAGTCTAGTGAGTCAGGCCCTCTGGTG	ACACACTCTGGTGAGTCTTGTGCCCTGTTT
15315	1	-1	186283758	0.5581560	AGACAGAGAGGTGAATTTCTGACATAACTG	CGACAAAGAGGTGAGTTTCTGGCATACTGT	AGACAGAGAGGTAAATTTCTGACATATTGA
15325	1	1	150298339	0.7920950	AGAGCTAAAGGTAGGTTACAATTTACTGTC	AGAGTTAAAGGTAGGTTATGGTTTGTTATC	AGAGCTAAAGGTAGGTTACAGTTAACTATT
15345	1	1	161721774	0.3784570	AAGTATCCAGGTAAGTAATAATTGCTAGTG	AAGTGTCCAAGTGAGTAGATACTGGGTACG	AAGTATCCAGGTGAGTAATAATTGCTAGTA
15349	1	1	235505093	0.1729000	CAAGCTACAGGTATTAGGCAACTCTAACCT	CAAGCTACAGGTATATAGGCAGTCTGATTA	TAAGCTACAGGTATTTAGCCAAATCTAACC
15351	1	1	201932872	0.0000000	GCAGCAAGAAGTAAGTAGTCATTACAGACA	GCAGCAAGAAGTAAGTGAGCACTGCTTGTT	GCAGCAAGAAGTAAGCAATCAGTACAAACT
15353	1	1	201934671	0.4803600	TTTCCCAATGGTGAGTCTTTTTGCTTAAAA	TTTCCCAATGGTAAGACCTCTTTCTCTTGA	TTTCCCAATGGTGAGTCTTCCTGTTTACTA
15357	1	-1	206769064	2.3657150	TAATAAAAAGGTAATTTTAGAAAGACACAA	TAATAAAAAGGTAATTTAAAGTCTACTGGG	TAATAAAAAGGTAATTTTAAAAAGACACAA
15363	1	-1	220156111	2.4984231	AGTGAAACAGGTGAGAATAGGCATTGGAGT	AGTGAAACAGGTGAGAGTGGGCCTGGAACG	AGTGAGACAGGTGAGGATGGGCCTCTGGGC
15373	1	-1	220145408	0.4112070	TTCTGGAAAGGTCAGAGAGTTTGGAAAACT	TGCTGGAAAGGTAAGAGACTTCCAAAAAAG	TTCCGGGAAGGTAAGAGACTTCTGAGATGT
15375	1	-1	220142397	2.4984231	CCACTGCCAGGTAAACCTAATTAACTGGCA	TGACTGCCAGGTAAGTGTAACCCTGACTCC	CCACTGCCAGGTAAATATGGGAACAAACAG
15395	1	1	226030175	2.4984231	GCCTGGAAAGGTGAGGCCCTGGTTTGCCCC	GCCTGGAGAGGTGAGGCCCCACCTTTTCTG	GCCTGGACAGGTGAGACCCTACCTGCCAAC
15397	1	1	226032324	2.4984231	AGCATGAGCGGTGAGCCTGGCTGAGCCGAG	GACATGAGGGGTAAGCCTGGCTGAGCAGGA	CGCATGACCGGTGAGTCTGGCTGAGCCCAC
15401	1	1	228333768	2.3310280	AACGGCAAAGGTGAGTGGGGTGGGGCCCTA	GATGGCAAAGGTGAGCCGGCCTGCTAATTC	AATGGCAAAGGTGAGTTGGGTCCTCAGGTC
15403	1	1	228335245	0.3841830	GCACGTGCTGGTGTGTGCTGGGCAGGGTTG	GGACGTGCTGGTGGGTACTTGGTGTGGGAA	GGATGTCCTGGTGGGGGTGGGGTGAGGCTG
15409	1	-1	226109901	0.3028150	TGTGGAGAAGGTGCCCATCTCAGCCCTGAT	TGTGGAGAAGGTGCTGTTGCCCCGGTGCCC	TGTGGAAAAGGTGCCCATTTCAGCCCTGGT
15415	1	1	233092189	2.3310280	CTTGAGGAATGTGAGTACGTGATTTCTGCT	CCTAAGAAACGTGAGTGTATGTTTTCTGTC	CTTGAGGAATGTAAGTATGTGATTTCTGCC
15425	1	1	231398598	0.0133410	GCAGGAATGGGTATGTATTGTTTTTCTGTT	GCAGGAATGGGTAAGTCTTCGTCTTCGTCC	GCAGGAATGGGTACGTATTGTTTTTCTCCT
15443	1	1	224548265	2.4984231	ATTAAACAAGGTAAGACATTTCTTTGCTCA	ATTAAACAAGGTAAGACATTTCTCTGCTCA	ATTAAACAAGGTAAGACATTTCTTATTTTC
15445	1	1	224553693	2.4984231	ATATATATCGGTGAGTATAGTTTGTTTACT	ATATATATAGGTAAGTATGGTCTCTTTATT	ATATATATCGGTGAGTGTAGTCTGTTCACT
15447	1	1	223905533	2.4984231	GGAGCCCTGGGTAAGTGATAGATTCAGAGC	GGAGCCCTGGGTAAGTAGTGGGGTCTGGAG	GGAGCCCTGGGTAAGTGACAGCACCTGAAA
15457	1	1	223949953	2.4984231	GGCAGGAGAGGTAAATGTTCCCAAAAACGA	GGCTGGAGAGGTAGGTGTCACCGAGGTCCG	GGCAGGCGAGGTGGGTGTCCACGCGGGCTC
15459	1	1	223951909	1.4249420	CTAGCAAAGCGTGAGTATCCCCTCATTGCA	CTAGCCAAACGTAAGTGTCCCCTTTGCAAA	CTGGCCAAGCGTAAGTGCCCTCTTAGCGGG
15473	1	-1	226579897	2.4984231	GATAGAAAAGGTAAGATCTTGGGGGCCCAG	GATAGAGAAGGTACAGCTTGTGCCGGTGCC	GATAGAAAAGGTGAGCCTAGGGGTAGGAGT
15475	1	-1	226578108	2.4984231	AGAGTGAAGGGTGGGTGGAGCACTGCGGGG	AGAATGAAGGGTAGGTGGGATGTGGTTAGA	AGAGTGAAGGGTAGGTGGGCGGGGCAGGGG
15477	1	-1	226566840	0.3762760	AGGAAAACAGGTGAGTTCTGCAGGTGTAGC	AGGAGAGCAGGTGAGCCCAGGCCTCCAGAC	AAGAAAGCAGGTGTGTTCTGGGGACAGGAC
15481	1	-1	226561924	0.4112070	GGAGTATGAGGTTATTGCGCTTTATCATTT	GGAGTACGAGGTGGGTGTTGAGTGAGGCAG	GGAATATGAGGTTATTGAACTTTTCTTCCT
15483	1	-1	226558132	2.4984231	GGTCCAGCAGGTAAGCACAGGGCTACCAGG	GGTCCAGCAGGTAAGCAAGCGTCTCCAGCC	AGTGCAGCAGGTAAAGACAGGCCCATGGCT
15485	1	-1	226555897	2.3657150	CAGTGTGCAGGTAGCGCAAGGGTTCAGAAG	CAGCGTGCAGGTAATAGGCAGTGGAGTGGG	TTGTGTGCAGGTAGCACAAGGGGTTCAGGA
15489	1	-1	226553652	2.4984231	AGTCATCGATGTAAGAATCCCTTCTTCCCC	AGTGATCGATGTAAGAATCCTCTTCCCTTT	GGTTGTTGATGTAAGACTCTTCCTCCTCTT
15491	1	-1	226552700	2.4984231	AGCGCCCGTGGTATGTGCCTGGCCTGGCGA	AGCGCCTGTGGTAGGTGGCTGTCCTCTCTG	GGCCCCTGTGGTAGGTGCCTGGCCTGGGGC
15493	1	-1	226551641	2.4984231	TTGGAAACATGTGAGTAAACCTGGCTCTGG	TTGGAAACATGTGAGTACCTGGACTCTGAG	TTGGGAACATGTGAGTCAGCCCATTTTGGG
15497	1	1	246899357	0.3681940	AGAACCTCAGGTATAAAAAATAAAAAGGAA	GGAACCTCAGGTATGTAAATCAAAAAGAAG	AGAACCTCAGGTATGTAAAATGAAAAAGAG
15517	1	1	236700885	2.4984231	ACGCAGACAGGTAAAATCACTGTGCTAAAG	ATTCAGAAAGGTAAGATTACTGTGTGGGGT	ATTCAGACAGGTAAAACCATCCTGTGAAAT
15523	1	-1	245025760	2.3630810	CTTGATACTTGTAAGTGAAGCTGTTTCTCC	CTTGATACTTGTAAGTGAGGCGGACTTTCC	CTTGATACTTGTAAGTGAAGCTGTTTCTTC
15525	1	-1	245023634	2.4984231	TGAGATGAAGGTAAATGCAATTTTATGATT	TGAGATGAAGGTAAATGAGTTTTGTGACTT	TGAGATGAAGGTAAAAGCAGTTTTTTTTTA
15527	1	-1	245020897	0.1729000	TAAGATGATGGTAAGTAAAATGTTTAGGGC	CAAGATGATGGTAAGTAACAATTGAAATGA	TAAGATGATGGTAAGTAAAGTATGTATTTA
15529	1	-1	245018272	2.3630810	GCAGCAGGGTGTAAGTAATTTCTTATGTGC	GCAGCAGGGTGTAAGTAGTTTCTTAAATGC	GCAGCAGGGTGTAAGTAATTTCTTATGTGC
15539	2	-1	3358318	2.4984231	TGATAATCAGGTAACTATTTTTGACAAATG	TGATAATCAGGTAACTATTTTTGACAAATG	TGATAATCAGGTAACTATTTTTGACATATG
15545	2	-1	3200649	2.4984231	GGAGCATGAGGTCAGTGAGCCCACCCGGCG	GGAGCATGAGGTCAGTGCTGTACCCACACT	GGAGCATGAGGTCAGTGATGGGCGTGGGCT
15549	2	1	11300674	0.5581560	ATCGCGCAAGGTAACAGCCCCTTCCCTGTC	ATCGCACAAGGTAACTGGCCCTCTAGTCCC	ATCGCACAAGGTAACGGAGCCCCTGGATGC
15551	2	1	10263184	0.3841830	CACGGAGCCGGTGAGTGGCGGGCGTGGGGC	CGCCGAGCTGGTGAGTGGCCCGTGTGGGGC	CGCCGAGCCGGTGAGTGGCGGGGCGGCCGG
15553	2	1	10263657	2.4984231	CGCCGAGGAGGTAATCGGAGGACCCCAGAA	TGCCGAGGAGGTAATCGTTCAGGACTTGCT	AGCCGAAGAGGTAACCCGAGGCAGGAGCTG
15555	2	1	10263979	2.4984231	TGAAAACTTGGTGAGTTTCCAAAACATCTT	TGAGAACTTGGTGAGTTGGCATGAAATACC	TGAAAACTTGGTGAGTTTCCAAAAAAACAT
15557	2	1	10264977	1.4331070	CCAAAGAAAGGTGAGTATTCAAGTGGTATG	CCAAGGAAAGGTGAGTATCCACACACTCTG	CCAAAGAAAGGTGAGTATTTGGGTGGTCTG
15559	2	1	10267096	2.4984231	GCTACCTATGGTAAGGAGACCCTTGCCCCT	GCTACGTATGGTGAGGACCCTTTCCTTTTT	GCTACCTATGGTAAGGCCACTTGGCCCCAC
15563	2	1	10269079	0.3028150	GATAGAACAGGTAAAGTGGGTGATGAAATG	GATAGAGCAGGTGAGTGACTGCGTGCAGGT	GATAGAACAGGTGGGTGATACAGGAGGGTC
15565	2	1	10269281	0.5149640	TTTTAGCAAGGTAAAGTATTGTTTACATAG	TTTTAACAAGGTAAAGTGTTATTTATGGCC	TTTTAGCAAGGTACAGTATTGTTTATAGCC
15585	2	-1	10584597	0.1729000	TGCTAGCAAGGTAAGCGATAGCAGCAGGCC	TGCAAGCAAGGTAAGACTGCTCACCCCGCC	TGCCAGCAAGGTAAGCAAAAACAGCAGGAC
15587	2	-1	10584218	0.5581560	CCAAAGCAAAGTGAGTTATTCCCCCATCTG	CAAAGGCAAAGTGAGTCTTCTGATAGAGCA	CAAAGGCAAAGTGAGTTACTCCTCCATTTA
15589	2	-1	10583825	1.9777150	TTGGTGTCAGGTGAGATTTTGGTGGGATAG	TTGGTGTGAGGTGAGATCTCAGTGATGTCA	TTGGTGTCAGGTGAGATCTTGGTGGTGGCG
15591	2	-1	10583613	0.5126560	TGACATGGGGGTGAGTATACGTGACCCTGT	TGACATGGCAGTGAGTACACGGGACTTGTT	TGACATGGGAGTGAGTATATAAACTCAAGC
15593	2	-1	10583353	0.1729000	ATTTGAAGAGGTAATTTAGAACAAAACTGT	ATTTGAAGAGGTAATTACAGCATTCATTAT	ATTTGAAGAGGTAATTTATAACAAAAAACT
15595	2	-1	10582135	0.5629000	GGCTCTGATGGTATGTATAAAGGACGAATC	GGCTCTGACGGTATGTGGTGGCAGGGTGAG	GGTTCCGATGGTACGTATAAAGGATGAATC
15597	2	-1	10581940	0.4290930	TCTGCAAAAGGTAATTTCTGAGCATACTGT	GCTGCAGAAGGTAAGTTCTGAGCATGCTCT	TCTGCAGAAGGTACCTTCTGAACATAGCAT
15599	2	-1	20237296	2.4984231	AGCAATTTCTGTAAGTATACTGTATTTTCA	AGCCATTTCTGTAAGTCTGCCGTGCTTTCC	AGCAATTTCTGTAAGTATCCTCTATTTTTG
15601	2	-1	20237074	2.4984231	GGATCAACTAGTAAGTGTGTATGCTCATTA	GGATCAGTTGGTAAGTGTGTGTGCTATTTA	GGATCAATTAGTAAGTGTGTTTGCCAACTG
15603	2	-1	20234725	2.4984231	CATTTTTAAGGTACGTTGCTGACTAAATCT	CATTTTTAAGGTAAGGAGCTTGTGACTCAC	TATTTTTAAGGTGAGTTACTGACTAAATAC
15605	2	-1	20234075	0.4041040	ACCTCCTCAGGTTAGCTACTGTTGGATAGA	ACCTCCACAGGTTAACTACTGTTCTACTCA	ACCCCCACAGGTGAATGACCTTTTAATATA
15607	2	1	85768283	0.1729000	GTAGCTTGTGGTAGGTTCAGAATGTGCTTA	GTGGCTTGTGGTAGGTACAGAGCACTTGTT	GTGGCTTGTGGTAGGTTCTAAACACTGCTT
15609	2	1	85768500	0.1729000	TCTTCCAAAGGTGTGTTTTAATGATTTTGC	TCTTCCAAAGGTATGTTTTAAAGATTTTTT	TCTTCCAAAGGTGTGTTTTAAGGAGTTGGC
15611	2	1	85768868	0.3784570	TGGAGACCAGGTATCTTGGTGTAGAGGCTG	AGGAGACCAGGTATTACGATGTTTATTAGG	AGGGGACCAGGTACCTTGGTATAGAGTCTG
15613	2	1	85769095	1.9777150	TAAAACTCAAGTAAGTGATGATCATAAAGC	TAAAACTCAAGTAAGTAGTGATCTTAAACC	TAAAACTCAAGTAAGTGATGATTATAAACC
15619	2	-1	85628905	0.3762760	CTGTGGATAGGTAAGGGGATCTGGATGGGG	CTGTGGATAGGTAAAGGGGTTGGGATGGTG	CTCTGGATAGGTAAGGAGGCTGGGGGGCGA
15621	2	-1	85628649	0.4149390	CAAGTACCAGGTCAGAGCCCACCTCTAGGC	CAAGTACCGGGTGAGACGCACCTCCGAGTC	CAAGTACCAGGTCAGAGCCCACCTCCCAGC
15623	2	-1	85628285	0.4073570	CCTGGGCCAGGTGGGTAGGCTGGCCAGACT	CCTGGGTCAGGTTGGTGTGGCTGGGAGGCT	CCTGGGCCCGGTGAGTCGCAGGCCCTTTAA
15625	2	-1	85626256	2.4984231	GATGATCCAGGTTGGGGGACATTGGAGTGG	GATGATTCAGGTTGGGGATCTTGGGGTGGG	GATGATCCAGGTTGGGGGATATTGGGATGG
15627	2	-1	85625810	2.4984231	TCTGTATAAGGTGGGCCCCCCAAGCCTGCC	CCTGTATAAGGTAGGCACTACAGGCCTGCT	TCTGTATAAGGTAGGTGCTCCGGGCCTGCC
15629	2	-1	85625140	0.3394270	ATCTGGAAGGGTACGTGGCTCCTCTGTAAC	ATCTGGAAGGGTATGTATGGCTCCTCTGTG	ATTTGGAAAGGTACGCGGGGGTTTCTCCAT
15631	2	-1	85622658	0.7920950	GAACACTCAGGTGAGGAGATGCGCACAACC	AAACACTCAGGTGAGGACGGGACCATTTCC	CAACACTCAGGTGAGGAGCCGCCTTGTGTC
15645	2	-1	38795338	0.5149640	AGAGTGCCGAGTAAGTAAAATGCTTTATTT	CGAGTCCCGAGTAAGTGATCCAGCAGGCCC	AGAGTTCCAAGTAAGAAAGATGTGTCATAA
15649	2	-1	84676770	0.4149390	TGGCAAACAGGTATGTATATCTAGATTTTT	AGGCAAACAGGTATGTGCATCTACATTTTT	TGGTAAGCAGGTATGTGTCAAGATGTTTTA
15651	2	-1	84670405	0.4803600	TGTGAAGGAGGTAATTAGTGGTACCTGAGT	TGTGAAGGAAGTAAGTAACGGCTTCCGAGA	TGTAAAGGAGGTAATTAATGGTACTAAGTT
15653	2	-1	84668368	2.4984231	AGTCATCAATGTGAGTGCAAAAAAACAAAA	CGTCATCAACGTGAGTGTAGGGTAGGAGGG	AATCATCAATGTAAGTGTAAAAAACAATAG
15655	2	-1	84668168	2.3657150	GGAAGGATTGGTGAGTTTGTTTGTTACATT	GGAAGAATAGGTGAGTGACTCTGTTACTTT	GGAAGAATTGGTGAGTAGGTTTCCTATAGA
15661	2	-1	84652536	0.3681940	GATCTACAAGGTGAGCTCCAACAGTGGCCC	CATTTATAAGGTGAGCACACGATAGCTGTG	CATCTACAAGGTGAGCTGTAGCAGTGGCCT
15663	2	-1	88425692	2.3657150	GAAAGTCAAGGTAGGAGGGCATCCCTTCTG	AAAAGTCAAGGTATGTAGTTCCACCTCCAT	GAAGGTCAAGGTAGGAGCTGCTTCCTTATG
15671	2	-1	27587582	2.4984231	AATGAGCTAGGTAAGGAGGCAAAAGAGAAG	AACGAGCTAGGTAAGCAGAGCAGAACGGAG	AATGAGCTAGGTAAGGAGCCCAGGAGGCAG
15677	2	1	85846412	0.5510340	CCATTAACAGGTCAGTAGGACAGAGATGCT	CCATTAATAGGTCAGTAATATAGAAAGGCT	CCATTAACAGGTTGGTAGGACTGGGATGCT
15679	2	1	85848702	2.4984231	TACTTTCAAGGTAAATAAGTTGTTAGAGCT	TACTTTCAAGGTAAGGAAACGGCCAGGAGA	TACTTTCAGGGTAAGTAAATGTTGTATATT
15685	2	1	85875139	0.5126560	TTACATTCAGGTGGGTTGGCCACAGGCTTA	GTACATTCAGGTGGGTGTGGGCCAACGCAG	TTATATTCAGGTGCGTTGGCCATGAACTTG
15687	2	-1	55867759	2.3657150	TCAACGAAAGGTAAAAAGACAGATGTTATT	CCAACGAAAGGTAAAAGGAAAGTCTAATTA	TCAACGAAAGGTAAAAAAAAACAAAAAAAA
15689	2	-1	55864684	0.4772920	AGAAATTCAGGTATTTGTATTCCACCTTTT	AGAAATTCAGGTACCTATGTTCTATATATT	AGAAATTCAGGTACTTGTATTCAACTTTTT
15727	2	-1	62096572	2.4984231	AGATGATGTGGTAAGTGTTTCCAGGTTGCA	CGATGATGTGGTAAGCGAATAGAGTTAAAT	TGATGATGTGGTAAGTATAAATAGGTTGTG
15729	2	-1	62112152	0.7920950	GGATAAAATGGTAAAGAGTTGAGTCATTGA	GGACAAAATGGTAAAATAAAAAAGTTAAAT	GGATAAAATGGTAAAAAGCTGAATTATGAT
15731	2	-1	62110591	2.4984231	AGCCAGAATGGTAAGTGTAATTTTAGGTGA	AGCCAGAATGGTAAGTGTACATGAGTGTTT	AGCCAGAATGGTAAGTACAATTTTAGATAA
15733	2	-1	62107418	2.4984231	CTTCAGAAAGGTGGGTAGGATGTACTTTAT	CTGCAGAAAGGTATGTAGAGTATAATATAC	CTTCAGAAAGGTAGGTAGGAGACATGATAT
15735	2	-1	62106001	2.4984231	GAACTCAAAGGTGAGACAAACACTAACGGA	GAATTCAAAGGTGAGACTACCACTAAGGAG	GAACTCAAAGGTGAGACCAGTGCTTAAGGG
15737	2	-1	62104525	2.4984231	AGAAGCTTGGGTAAGCATCTCTAATTACAA	AGAAGCTTGGGTAAGCGTCTCTGATTTCAA	AGAAACTTGGGTAAGCATTTCTAATTATAA
15739	2	-1	62104052	2.4984231	CAAAACAGACGTAAGTAGAATCCAAATGAA	TAAAACAGATGTAAGTAAAATCCAAGCTGG	CAAAACGGATGTAAGTAAAACCAAATGAAA
15741	2	-1	62103227	2.4984231	CTATTCTAAGGTGTGGGGCTATTTATTTTG	CTATCCTGAGGTCTGTTCTATTTACTTTCT	CTATCCTGAGGTATGGGGCTATTTTGTTCA
15743	2	-1	62100329	0.5581560	CATTTGTAAGGTAAAACATTAACATCTGTA	CATCTGTAAGGTAAAATTAATGTGTGCAAA	CATTTGTAAGGTAAAATATTCCTAGCACCT
15747	2	-1	62099590	0.3762760	TGAAGAAGAGGTAATGTCAGTGTTACATTA	TAAAGAAAAGGTACTGCATCATATTTATTA	TGAAGAAGAGGTAATAAAAGTTACTGATTA
15749	2	-1	62099214	0.5149640	TGTCCGAAAGGTAATCATTTAATCTCTAAT	TGTCCGAAAGGTAATAGTCTTGGTGCTTAG	TGTCCGAAAGGTAATAATTGAATTCTTAAT
15767	2	1	65467096	2.4984231	TGAAATCAAGGTAATATTTTATTTATTGAT	TGAAATCAAGGTAATCTTTTATTCATTGTT	TGAAATCAAGGTAATATTTTATTTATTGAT
15769	2	1	65473873	2.4984231	GATTGTAGAGGTGAGTTTTTATGCAGGATA	GATTGTAGAGGTAAGTTTTGATTGGCTAGC	GATTGTAGAGGTAAGTTTTTAAATGTATAT
15809	2	1	63822653	1.5476660	CTCCTGAAAGGTGGGTTGGGGAGTAGAGAA	CTTCTGCAGGGTGAGTTGGGAAGTCAAAGA	CTCCTGAAAGGTGAGTTTGGGGGGGTGGAG
15811	2	1	63824708	2.4984231	GTCAGTTAAGGTGACCAATGCTGTATTTTA	ATCAGTTAAGGTGACTCACAGCAGATTTCA	GTCAGTTAAGGTGACCAATACCCTATTTTC
15813	2	1	63826426	1.5476660	TAAAGCTCAAGTAAGAAAAATATATTTTAA	AAAATCTCAAGTAAGAAAAATGGCTTTTAG	CAAAGCTCAGGTAGAAAAATACCTTTTAAA
15819	2	1	63833162	2.4984231	TGTAATCAAGGTAAGGTATTTTGGAGCTAT	CGTGATCAAGGTGGGGTAACATGGAAGAGG	TACAATCAAGGTAGGGTATTTTGGAGTTAT
15825	2	1	86434450	2.4984231	GAGGAGAAAGGTGAGTCTTCACACTGTTAC	AAGGAGAAAGGTGAGTCTTTGTGCTGCGTG	AAGGAGGAAGGTGAGTCTTCACACTGTTAT
15827	2	1	70122346	0.1729000	GACGCTCCCGGTAAGGGCAGAAAATAAGCC	GACGCTCCAGGTGAGTGTAGACAGAAAATT	GACGCTCCAGGTGCGTGCCGCAAACTGCAG
15829	2	1	70123680	0.7920950	CAGATTACTGGTAATGTTATTAGATAAATA	CAGATCACTGGTAATGCTGTTGGATAAGCA	CAGATTACTGGTAATGTTATTAGATAAATA
15831	2	1	70124588	0.3013340	CTCCACAAAAGTAAGTAAAACGTGCAACAT	CTCCACAAAAGTAAGTAAAACATGGAGCCA	CTCCACAAAAGTAAGTAAAATGTACAGCCA
15833	2	1	70130377	0.5126560	GGAAGTACAGGTATGCATAGCCCCCATTAT	GGAAGTACAGGTATGCATGCTCCCCAAGCT	GGAAGTACAGGTATGTGTAGTCCCCATTAT
15835	2	1	86343721	2.3630810	TTTGGAATCTGTGAGTATTTTCATATAATT	TCTGGAGTCTGTGAGTACTATTGGGTAACT	TATGGAATCTGTGAGTGTTATCATGTAGCT
15837	2	1	86344282	2.3630810	TCATATACCGGTAAGGAGAGGTAGTTACAT	TCATATACCGGTAAGGAGAGGAGATTGTGT	TCATATACCGGTAAGGAGAGGTAATTGTGA
15839	2	1	86346167	2.3630810	TTGCAAGCAGGTGACTGAGTTCGATTAAAG	TTGCAAGCAGGTGACTCTTTTCAGTCAGAG	TTGCAAGCAGGTGACTCAGTTCATTTAAAG
15843	2	1	27438260	1.3020110	CTGTCATCATGTAAGTAGTTAGGTACCTCC	CTATTATCATGTAAGTGGTTATATATTTTC	CTGTCATCATGTAAGTGGTTAGTTATCTTC
15845	2	1	27438621	0.3681940	GGGGACCCAGGTATGCTGTCTTACCTCCAA	GGAAGCCCAGGTATGCTTTAGCATGGTCGC	GGGGACCAAGGTATGCTGTTTCACCTCCAC
15847	2	1	27439488	1.3020110	TATGCGCCAGGTGAGGAATTAGGCCGTCTA	TATGAGGCAGGTGAGGAACTGGACCTTTTA	TATGCGCCAGGTGAGGAATTAGGCCTTCTA
15849	2	-1	86408419	2.3630810	GCAGCTCTGGGTATGTATTATGTCTCCCTA	GCAGTTCTGGGTATGTCGCTTGTCTCCTTG	GCAGTTCTAGGTATGTGATACGTCTCCCTG
15851	2	-1	86406553	0.3946480	AAAGAAATCGGTAAGAGTTTTAAACAATAT	AAAGAAACCGGTAAGAATTTTTAGACAGTA	AAAGAAGCCGGTAAGAGTTTTAAACAATAT
15855	2	-1	86397869	0.3028150	AAAATTGAGTGTATGTAAACCAGACAGCTT	GAGATGGAGTGTATGTAAATCAAGTCGTCC	AAGATTGAGTGTATGTAAACCAGACTGCTT
15867	2	-1	86737478	0.3784570	AATGATGAAGGTGACTTGGGGCTAGCCCTG	GATGATGAAGGTGACTGGGCTAGTTGTGCT	GATGATGAAGGTGACCTGGGGCCAACCCTG
15871	2	-1	74756486	0.4713830	TCCTTCGCAGGTTCCGACGCGGGCGTTCGG	TCCTCCGCAGGTGCGGACCGCGGCGCCCGG	TCCTTCGCAGGTAACGGCCTGGGGGTCCCG
15881	2	-1	74754372	0.3946480	TGCCTCCAAGGTGAGACCCAGGAAATGGTC	TGCCCCAAAGGTGAGACCTGGAGTAGTCAA	CGCCCCCAAGGTGAGACAGAGGAAATGGTT
15889	2	-1	61708317	0.3841830	TCAAATAAAGGTATGTATTTATTTGCTCTT	TCAAATAAAGGTACATATTTCTTTGTTTTG	ACAAATAAAGGTACGTGCTTTGTACTTGGT
15893	2	-1	32264345	0.5581560	CAACGTTGAGGTAACTCGCCAAGTTCCTAT	CAGCGTTGAGGTAACTCGCTCAGTTTCTCT	CAATGTGGAGGTAATTTCGCCCACTTCTTA
15895	2	-1	32254660	0.3013340	CAAAGGAAAGGTAAGATAATTGTGTCCACA	CCAAGGAAAGGTGAGAGCGTGTCGCCTGTG	CAAAAGAAAGGTAAGACAATAGTATCTGTA
15907	2	1	64083567	0.5629000	TGAATTTGAGGTAAGGAGGTTTCTACAGTG	TGAGTTTGAGGTAAGGATTCAATAGTGTCT	TGAGTTTGAGGTAAGGATTTTACAATGTTT
15909	2	1	64085070	0.5629000	TGAAGATTCGGTAAGTTTTAGATAAAATGT	AGAAGATTCGGTAAGTTTTAGGTAAAGCAT	AGAAGATTCGGTAAGTTTTAGATAAATTGT
15911	2	1	64109785	0.3681940	GCAAATTGAAGTGAGTAACATTTAGCCTTT	GCAAATTGAAGTGAGTAGCATGTAACCTTT	GCAAATTGAAGTGAGTGACATTCAGCCTTT
15919	2	1	64117319	2.4984231	TTCATTAAAGGTATGTTGTTACAATGAAAA	TTCACTAAAGGTATTATGAAAGTCTTATTT	TTCACTAAAGGTGTGTTGTTCTAATGAAAA
15921	2	1	85824301	2.3657150	ACGAGATAAGGTAGGGGCTGATGCTTAAGT	GAAAGACAAGGTCTGGTCACCCCACCCCTG	ACGAGATAAGGTAAGGGCTGGTGGTAAGTG
15943	2	-1	74399710	2.4984231	GCTGTGAACAGTAAGTTTTAAAATGTAACT	GCTGTTAATAGTAAGTTTTTTAAAACATTC	GCTGTTAACAGTAAGTTTTTAATAACATTC
15971	2	-1	25461996	0.3681940	GTATGAACAGGTTGGTGAAAGCTCCTGGGC	GCATGAACAGGTTGGTGAGGGTTCCTGGCA	GTATGAACAGGTTGGTGAGAGTGCCCGGGC
15973	2	1	29006844	0.3841830	CCTGATACAGGTAAGTGTAGAGAGAAGTTT	CCTGATACAGGTTAGTATATACAGAAGTTC	CCTGATACAGGTTGAGTATATAGAGAAACT
15977	2	1	75187273	2.3657150	TTTCTGGAAGGTGAGTTCCCTCTCAGTGGG	TTTCTAGAAGGTGAGTTCACTGCCTGCACA	TTTCTTGAAGGTGAGTTCTCTGTCGATGAG
15979	2	1	75186552	2.3657150	AGAGACTTGGGTAGAGTGGCACTGCAGTGT	AGAGATTTGGGTAGAGTCGCTGTGGTACCC	AGAGATTTGGGTAGACTGTCAAACTCTGGT
15983	2	1	28210954	2.4984231	AGCTTTGCAGGTGAGTACTGCAGACTTGCT	TGCGCTGCACGTGAGTACTGCAGGCTTACT	GGCCCTGCATGTGAGTACTGCAGGCTTGTT
15985	2	1	28268666	0.5126560	CCTTCTCAAGGTAAAAATATATGATTTTCA	CCTTCTCAAGGTAAAACTATGTATTATCAA	CCTCCTCAAGGTAAAAATATGTGATCTCAG
15989	2	1	28464260	2.4984231	ACTTTGGCACGTAAGTTCTGCCCTGTTTGA	ACTTTGGCACGTAAGTTCTGCCTTGTGTGT	ACTTTGGCACGTAAGTTTCTCCATGTTTAC
15991	2	1	28467729	2.3630810	CTTGTACACAGTGAGTATACTTTTGCTGTC	CTTGTCCACAGTGAGTATACTTTGGCTGTG	CTTGTACACAGTGAGTACACTTTTGCTGTG
15993	2	1	28521358	0.3762760	AAAGAGCAAAGTAAGTGAATCTGTCGTTAT	AGAGAGCAAAGTAAGTGGTACATTGTTAGT	AAAGAGCAAAGTAAGTGAATCCATCGCTGT
16003	2	-1	69646667	2.4984231	TGTCACAAAGGTAAACATAGGATTATATAA	AGTCACAAAGGTACAGTCCTGAGAGTGAAA	TGTCACAAAGGTAAACATAGGATTATATAA
16007	2	-1	69633151	2.4984231	CTAGAATACGGTACGTGCTCCTCTCTCTAC	CTAGAATAAGGTAGGTATTAGCATCCTCCC	CTAGAATACGGTATGTGCTTATCCATTCTT
16021	2	1	70035128	1.3020110	TACCAGCAGCGTACGTGACATCCGCAGTGG	TACCAGCAGCGTAAGTAGCAGCCCCCCAGG	TACCAGCTCCGTATGTAGCCCCCAGTGGCC
16023	2	1	70037805	0.3762760	TCTGTCAGCTGTGAGTGACTGCTTCTGATG	CCTGTCGGCGGTGCGTGGCTTCCTCAGTCC	GCTGTCGGCCGTGAGTCCTCCCGCGGGGCC
16025	2	1	70039841	1.9777150	GGATGCCCAGGTTGGTAGAACTGCAGCTTC	GGACGCCCAGGTTTGTGGACCGCAACTTCC	GGATGCTCAGGTCAGTAGAACTGCAGCTTC
16029	2	1	70047953	2.4984231	GTTCATCAAGGTAGGTCACAGCAGCCTAAG	TTTCATCAAGGTAGGAACATCATCAGGGTC	CTTCATCAAGGTGGGTCGGGAGCCCGGCCT
16031	2	1	74185372	2.3451359	CATGAGAGAGGTGGGAAGGACTTTAACTCC	CATGGGACAGGTGAGCACAGCCTAGGCTCG	CATGAAAAAGGTGGGGAGCACCTTAACTCC
16033	2	-1	27609953	2.4984231	GGACATGGAGGTAACTTTAACAGATCATAT	GGACATGGAGGTAACTTTAGGAGATCATAT	GGACATGGAGGTAACTTTCGTAGATCATAT
16035	2	-1	27609058	2.4984231	GCTACAGAAGGTCTGTCTGCTTACACCGCC	GCTTCAGAAGGTCTGTCTTTCTACACTGTT	GCTACAAAAGGTCTGTTTTTTTGTAGTGCT
16037	2	-1	27608611	2.4984231	GAAGATGATGGTGAGTGTGGCATCCCTTGT	GAGGATGATGGTGAGTGTGTTAGAAAGAAA	GAAGATGATGGTGAGTGTGGCATCCCTTGA
16045	2	-1	55214624	0.3946480	ACCCATTCAGGTGAGATGTCTGGAAAACAA	ACCCATTCAGGTGAGATGTTTGAAAAATGA	ACCCATTCAGGTGAGATGTCTGAAAAACAA
16047	2	-1	55209648	0.1729000	TTCTCTGAAGGTAAGTTTATTTTGCCTTTC	TTCCCTGAAGGTAAGTTTATTTTGCTTTTC	TTCTCTGAAGGTAAGTTTATTTGCCTTCCG
16049	2	-1	55201828	2.4984231	CTGATTTTGGGTAAGTCTACAAAGCCATTG	CTGATTTTAGGTAAGTCTACAAAAAGATTG	CTGATTTTGGGTAAGTCTACAAAACGATTT
16051	2	-1	55200954	0.4041040	ACGGCATCAGGTAATTTCCTAACTAACTGC	ACGGCATCAGGTAATTTCTTAACTGTGGAG	ACGGCATCAGGTAATTTCTTAACTGTAGAT
16053	2	-1	55200696	2.3630810	CTATGGCTAAGTAAGTATTTAAAATCTGCA	CCATGGCCAAGTGAGTATGCCCTGCAGCCT	CTATGGCTAAGTAAGTATTTAAAATCCATA
16057	2	1	27466160	2.4984231	ACGAGATAAGGTGGTGCAGCATCAGAGTCA	ATGAGATAAGGTGATGCGGCCCCTCTGCCC	ATGAGATCAGGTGACATGACTTTAGAATTG
16069	2	1	27594210	2.4984231	GCACGAGCAGGTGGGACTAGCACCCCTGCC	GCACGAGCAGGTGGGACTAACAACCCTGTC	GCACGAGCAGGTGGGACCAGCACCCCTGCC
16071	2	1	27595607	0.3841830	ATGCAAGCTGGTGAGTGGTTGCAGGAAACT	ATGCAAGCTGGTGAGTGCACGGGTAAACTC	ATGCAAGCTGGTGAGTGGCTGGAGGGAACT
16073	2	1	27596178	0.0133410	GGCACAACAGGTAGGGCTTTGGGTGGGACC	GGCCCAACAGGTAAGGCTTTGGGTAGAACC	GGCACAACAGGTAAGGTTCTGGGTGGGACC
16075	2	1	27596838	2.4984231	TGTCCTGGAGGTGAGGCGCTTGTTCAGCAC	TGTCCTGGAGGTGAGGTGGTTGTTGAAGAC	TGTCCTAGAGGTGAGGTACTAGTATTGCAG
16077	2	1	27597042	2.4984231	GCCTTTTCTTGTGAGTTTCTCTGGACTTGA	GCCTTTTCTTGTGAGTGTCGCTGTCCTTTA	ACCTTTTCTTGTGAGTTTCTGTGGACTTGA
16079	2	1	27597300	0.5149640	TAAGGAAGAGGTCAGGGCTGGGCCTGGAAG	TCAGAAAGAGGTCAGGGCAGAGCCTTAAAG	TAAGGAAGAGGTCAGGGCTGGGCTTGGAGG
16081	2	1	27597625	0.5149640	TTATGCTCAGGTGAGCTTGGAGCTGCCTCA	TTATGCTCAGGTGAGTTTGGAGCTGACTCA	ATATGCTCAGGTGAGCTTGGAGCTGCCTCA
16083	2	1	27598020	2.4984231	CAAGAAGGAGGTGAGCCCTGCCTCCTCTCT	CAAAAAGGAGGTGAGCTGGTTTTTGCCTTG	CAAGAAGGAGGTGGGCCCGTTTTCCTATCT
16093	2	1	27599387	0.3028150	CAAACTCTCAGTGAGTTCCAGCGTTGGTGA	GAAACTCTCAGTGAGTTACAGGGTTGGTGA	TAAACTCTCAGTGAGTTTCCCATGAGGGTT
16099	2	-1	97403683	0.3028150	GAACCGGGTGGTAAGAATCTTTCTCCCTCC	GAACCGGGTGGTAAGAGGCTTCCTGTGTTA	GAACCGGGTGGTAAGAATCTTTCCTCCTCC
16113	2	1	96933207	0.5126560	TGACTTTGAGGTACCCAGGCTGGTTGGGAC	TGACTTTGAGGTAAACAGGTTGGATGGGAG	TGACTTTGAGGTAACCAGGGTGGATGGGAG
16115	2	1	96933474	2.4984231	GTCTGGGAAGGTGAGGCCAGGTCCCTCCAG	GTCTGGGAAGGTGAGTCTAGGTGCCTCTGG	GTCTGGGAAGGTGAGTCTAAATCCATCTCG
16117	2	1	96933662	2.4984231	AAGTCAGGAGGTAAGAGTCAAGCAGGGACT	GAGCCAGGAGGTAAGAGTGAGACAGGGTGG	AAGCCAGGAGGTAAGAGTGGGGTGAAGTTA
16119	2	1	97007878	2.3310280	CACTGAAAATGTGAGTATTTGCTGGTTTAT	TTCTGAAAATGTGAGTATTTGTTGGTTTGG	CACTGAAAATGTGAGTATCTGCTGGTGTAT
16123	2	1	99227358	0.5581560	CTTTAATGTGGTAAGTACCATAACTTTGGT	CGTTAATGTGGTAAGTACGGTAAAGTGGCT	CTTTAATGTGGTAAGTATCATAATTTGGAT
16137	2	-1	106774511	2.3630810	AAGAATTTTGGTAAGTTTGCACACCTGAAT	AAGGATTTTGGTAAGTTTGCATACCAGATT	AAGAATTTTGGTAAGTTTGCATACCTGATG
16151	2	1	131100767	0.5149640	GCGCTGGAAGGTAAGGCATCGGCCCCGCGG	GCTCTAGAAGGTAAGGCCTCCCTGTGCTGG	GCGCTGCAAGGTACGCGGCCCGGTGGCTTC
16153	2	1	131102285	2.4984231	GGAGGTGAAGGTAACTATACAAGGTAGCCC	GGTGGAGAAGGTAATCTGTGCTCTGCAGCC	GGCGGGGAAGGTAAATGTTCCTGCCAGCTT
16155	2	1	131103272	2.4984231	GGCACACCTGGTAAGGCCGGAGGGAGGGAG	GGCACACCCGGTAAGGCCTGCTAGAGGGCA	GGCACACCTGGTAAGACTGTGGATGGGAAG
16161	2	1	131103847	2.4984231	GAGCTGAAGCGTGAGTTTGAGGCTGAATCC	GAGCTCAAGTGTGAGTTTAGGCTTTAGTTT	GAACTAAAGTGTGAGTTTGGGGCTTTATTC
16163	2	-1	130932484	0.4772920	TCCAGCAAAGGTATAGCTCTGCTAACGTCT	TCCAGCCAAGGTACAGCTTTACCAGCAATT	TCCAGCAAAGGTACTGTTCTGCTAGCATCT
16165	2	-1	130930849	0.5126560	CTACTTGCCTGTAAGTAAACCACAGTGGCG	CTGTCTTCCTGTAAGTAAGCCCTGGTGCTG	CTACCTGCCTGTAAGTAAGCAGTGGAGTGA
16183	2	-1	128526504	1.4249420	TTACAATGATGTAAGTACATGATGTGTCAT	TTATAATGATGTAAGTATAAGTCACTATAC	TTATAATGATGTAAGTATTAAGATATGTTA
16187	2	1	114670804	2.4984231	ATCCCTTCCTGTAAGTATTTCTTTTAAGCC	ATCCCATCATGTAAGTATTTCTTTTTCCCC	ATCCCTTCCTGTAAGTATTCTTTTTTTAAG
16189	2	1	114674585	0.4112070	TGCAACAAAGGTATGTTTTTATGATTTGTA	TGCAACAAAGGTATGTTTCTAAGAGGGCTC	TGCAACAAAGGTATGTTTTTATGATTTGTA
16191	2	1	114685032	0.5629000	TTTTCTTTTGGTAAGTTACAAGTTATAATT	CTTTCTTTTGGTAAGTACACATTCTGATTT	TTTTCTTTTGGTAAGTACAAATTATAATTT
16193	2	1	114688973	0.4112070	TGCTGTGCAGGTAAGCAAGTTCATACTTTC	TGCTGTGCAGGTAAGTGGCTTATGCTTATT	TGCTGTGCAGGTAAGCAAGTTCATAAGTCA
16195	2	1	114691963	0.5629000	CATTCCTGTGGTAAGGCTATTTTACAGTTA	CATTCCTGTGGTAAGTACAGAAAATTGCTA	CATTCCTGTGGTAAGGATATTTTAAAATTA
16197	2	1	114697679	0.4112070	GGCAGTAAAGGTAAAAAGTGTGATAGGAGT	AGCAGTGAAGGTAAGCTACACACACTGACT	GGCTGTAAAGGTAAAAAGTAATGAGAGAGT
16199	2	1	114699936	0.3681940	TCATCCAGAGGTAATTTTTTTTAACGGAAT	CCATCCAGAGGTAATGCTTGGTAGTTGGTG	TCATCCAGAGGTAAAATATTTTTTTTTAAA
16201	2	1	114709148	0.3028150	TCTCTACAAGGTATTTATAGCAAAATTGTT	TCTCTACAAGGTTAGTGTTTACAGCAAAAA	TCTCTACAAGGTCAGTATTTACATCAACAT
16207	2	-1	128051086	0.1729000	CCTCTGGGTGGTAAGCATGCCCTTAGCTTG	CCTCTGGGTGGTAAGCATGGCCAAAAAGCC	TCTCTGGGTGGTGAGCATGCCTCAGCGAGG
16217	2	-1	131099411	0.1729000	TCCACGCCAGGTGAGGAAGCTTCCATGCTG	TGCGTGCCAGGTGAGCGCCCCCCCCCCCCC	TCTACACCAGGTGAGGAGCCATGCTTGCTG
16223	2	1	122514909	0.4149390	TTTCAGGACAGTAAGTTCTTTGTTTTGTAT	TTTCAGGACAGTAAGTTTTTTTGCTTTGAT	TTTCAGGACAGTAAGTTCTTTTGATTCTGG
16225	2	1	122516382	0.4149390	AGTATTACAGGTTTGTAAGAAAAATAGCAT	AGTATTACAGGTTTGTAAGAAAAACAGTGC	AGTATTACAGGTTTGTAAGAAAAATAGCAT
16227	2	1	122519100	0.4149390	ATTCTTGGCAGTAAGTGTCTTTATTAGTGG	ATTCTTGGCAGTAAGTGTTTCAGTGTGATC	ATTCTTGGCAGTAAGTGTCTTCATTAGCAT
16229	2	1	122520660	0.4149390	CAGTGAACTGGTAAGCTCAGTAACTTGCTG	CAGTGAACTGGTAAGAAATGTGTGTGTCGG	CAGTGAATTGGTAAGAAGCTTAGTGATTTG
16231	2	-1	127834199	2.4984231	CAAGCAGCTGGTGAGTGTGGGTGGCCCTTG	TAAGCAGCTGGTGAGTGTTTATGGAGGTGG	CAAGCAGCTGGTGAGTGGGGGTGGCCTTTG
16233	2	-1	127828335	0.0133410	TCCGTCAAAGGTAGGAGGCAGGCAGAGCGC	TCTGTTAAAGGTAGGGTACGTCTCTCTGTA	TCAGTCAAGGGTAAGGGGCAAGCAGGCTCC
16235	2	-1	127828126	0.5581560	GATCGCAGAGGTGAGCATGGGACAGGTGGG	GATTGCAGAGGTAAGCATGGGTGGGTGCCC	GATAGCTGAGGTGAGCGTGAGGCAGGTGAC
16237	2	-1	127827568	0.3681940	CGACATCAAGGTGAGAGACCCACTTGCAGA	TGATATCAAGGTAAGAAACCTCTGGGCCCA	TGACATCAAGGTGAGAGGCACTCTGTAGAT
16249	2	-1	148731014	2.3630810	TACAATACAAGTAAGTCTAGCTGTCCTCTT	TACAATACAAGTGAGTCTGATATCAGCTCC	TACAATACAAGTAAGTTGAGCTATCCCTTT
16251	2	-1	148730305	0.5149640	AAAAACTATGGTAAAAGCTGTTGATTTCTG	AAAGACCACAGTAAAAGACTTAAGTTTCTC	AAAGACCATGGTAAATTGCTTTCTGGTATA
16253	2	-1	148716357	1.3020110	CACTTAAATGGTAAGTATGCCATTATTTTG	CACTTAAATGGTGAGTATATCATTATTTTT	CACCTAAATGGTAAGTAGATCCTCATTTTG
16255	2	-1	148715864	0.4149390	TAAAGTTTTTGTAAGTATCATTTCAGTTAT	TAAAGTTTTTGTAAGTATCATTTCAGATAT	TAAAGTTTTTGTAAGTATCCTTTTAAATAG
16257	2	-1	148712913	0.3946480	TTAAAAAAAGGTAAATATTAACATATTCAG	TTGCAAAAAGGTACATGTTAAGGATTCTTG	TTAAAAAAAGGTAAATGTTAGTATATTTAA
16263	2	1	136505939	0.3681940	ATACCAAAAGGTTTGTTTATGTTTTAATAT	ATACTAAAAGGTATGCTTATGCGCTAATGC	ATACCAAAAGGTTTGCTTATATAGATGTTA
16265	2	1	136511137	2.3310280	TCACAAATCTGTATCCTTTCAGTAAAGAAT	TCACAAATTTGTATCCTTTGATTGAAGAAT	TCACAAATCTGTATCCTTTCAATGAAGAAT
16267	2	1	136513261	0.7920950	ACTGCAACAGGTAACTTTTAATGTACCTTT	ACTGCAACAGGTATAGTACAAGTATTCCTT	TCTGCAACAGGTAATTTTTAGTGAACCCTT
16271	2	-1	136630264	2.3657150	AGTTCTATAGGTATGGGCATATTAATCTTC	AGTTCTATAGGTAAGAGTGTATTCCTTTTC	AGTTCTATAGGTATGGCATATTAATCTTCT
16279	2	-1	136740964	1.5476660	GAAAAACCAGGTTAGTAGCTATGTGACAGT	GAAAAGCCAGGTTAGTATTTTCCTTGTAAT	GACAAACCAGGTTAGTAGCTATATGATAAT
16281	2	-1	136736841	1.5476660	AGAGCTAAAGGTAGGATTGGTTTCATTATT	AGAGCAAAAGGTAAGATTGGCTTAATGGTT	AGAGCTAAAGGTAAGATTGATTTAATGATT
16283	2	-1	136718963	2.4984231	TTGCTGCCAAGTAAGTAAGCAATTATATCC	TTGCTGCCAAGTAAGTAAGCAATTATATCC	TTGCTGCCAAGTAAGTAAGCAATTATATCC
16285	2	-1	136691477	2.4984231	AGGAGAAGAGGTAAAAATTATACTTATGAA	AGGAGAAGAGGTAAAGTTTGTGTCACATTA	AGGAGAAGAGGTTAAAACTACATTTTTGAA
16287	2	-1	136690350	0.3959030	TGATCTTAGGGTATGCCTCATTTATTTATT	TGACCTTAGGGTATGCCTCCTTTGTTTGTT	TGATCTTAGGGTATGCCTCATTTATTTATT
16289	2	-1	136681954	0.5629000	ATTATTTCAGGTATGCTTCAAAATATTTCT	ATAATTTCAGGTATGCTTCTTAATGTTTCC	ATTATCTCAGGTATGCTTTAAGACATTTCT
16305	2	1	143713843	2.4984231	TTCTGATCATGTAAGGACTTCTTCAAATTG	TTCTGATCATGTAAGGATTTCTTCAAATGA	TTCAGATCATGTAAGGATGCTTCAAATTAT
16313	2	-1	242203860	0.3013340	CATCACTCAGGTAGAAACACCATTCTTTCT	CATCACTCAGGTAGAAGCACCATTTCTTTT	CATCACTCAGGTAGAAACTCCATTCTTTAC
16321	2	-1	242194463	0.0179180	GATGCCAAAGGTAAGGACACGTTTTTCACC	AATGCCAAAGGTAGGGAAATGTTTTCAATT	GATGCCCAAGGTGAGGAGGCATCGGGAATT
16355	2	-1	176043782	2.4984231	GTTATGCCAGGTAATCATTTCTATCCCTAA	GTTATGCCAGGTAATCATGTCTGTCAGAGT	GTTATGCCAGGTACTTTCTATCACCAAATA
16357	2	1	231741682	2.4984231	GAACGTGAAGGTGCGCAGGGGGTTGGGGGG	GAACGTGAAGGTGGGCAGCGTCTTGTCCCT	GAATGTGAAGGTGAGCAGAGGCTCTTGTGG
16359	2	1	231742265	2.4984231	ACGCGGAGGCGTGAGTGGCTGGCTTCACCC	ACCCGGAGGCGTGAGTGACAGACCCCAGCC	ACCCGGAGGCGTGAGTGGCCGGCCCCTCCC
16367	2	-1	161135056	2.4984231	CACCGGAACAGTAGGTGGCAAATAATTATC	CACCGGAACAGTAGGTGGCAAATTAATATC	CACCGGAACAGTAGGTGGCAAATTAATATC
16377	2	1	203139912	0.3013340	CAAACAAAATGTAAGTACTCTTGAAATCAA	CAAATAAAATGTAAGTAATCGGGCGGGTGA	CAAATAAAATGTAAGCCACCTTGAAACAAA
16379	2	1	203142725	0.4112070	GCATTAGCAGGTAAAGTAAAAAATTAGAAG	GCATTAGCAGGTAAATAAGAATTTAAAGTA	GCATTAGCAGGTAAAGTGAAAGACTAGCTG
16383	2	1	203152447	2.4984231	CAGGCAATTTGTAAGTATAGTACATGCAAA	CAGGCAATTTGTAAGTACATGGCCATCTGA	CAGGCAATTTGTAAGTATAGTACATGTAAG
16385	2	-1	203765745	2.4984231	CATCTCATCAGTAAGTTCAAATTCTTATCT	CATTTCATCGGTAAGTCCGAGCACTGCTTC	CATCTCATCAGTAAGTTCATTCAAATGTTT
16387	2	-1	203747431	0.5126560	AGACACAGGGGTAAGAATTTATTAGTTATT	AGACACAGGGGTAAGAATTTACAAATTACT	AGACACAGGGGTAAGAATTTATTAGTTATC
16391	2	-1	220040942	2.3657150	CCGGTGGCAGGTTAGGCAGTGTTGTGTGAC	CCTGTGGCAGGTTAGACTGGTGATGGTGGT	CCCGTGGCAGGTTAGTGTTGTGGGATTAGA
16393	2	-1	220040310	0.3028150	ATGTGTCCCGGTGAGCCTGGAAATGAGGAT	ATGTGTCCCGGTGAGCCTGGGATCAAGGGG	ATGTGTCCAGGTGAGCCTGGAATTGAGGCC
16401	2	-1	198269996	2.4984231	TAAACTATTGGTAAGTGATACTAGCAGAAA	TAAACTATTGGTAAGTGGTGATAGCAAAAC	TAAGCTTTTGGTAAGTGTAATAGAATTAAA
16409	2	-1	223507567	2.4984231	TCAAAGAAAGGTAAGGAAATATGTTCCTTA	TCAAAGAAAGGTAAGGAATTGCACACACTG	TCAAAGAAAGGTAAGAGAATATGTCTATTA
16411	2	-1	223505578	1.5476660	CACAGAAGAGGTAATAAGGACAAATTCTTA	CACAGAAGAGGTAATGAGTAGGCTCTGACT	CACAGAAGAGGTAATAAAGGATAGATTCTT
16413	2	-1	223504296	2.4984231	ATATTTGCAGGTTTGTGGTTGCATTTTCTT	ATATCTGCAGGTTCGTCAGGCTTCATCCCA	ATATTTGCAGGTTTGTGGTGGCATCTTCTT
16415	2	-1	223499107	0.3394270	CATATACAAGGTAAATATTCTTTTTGATTA	CATATACAAGGTAAACAAGTTTTTTTATTT	CATATACAAGGTAGATTGTTTTTTCTTTTT
16417	2	-1	223497915	2.4984231	ATCATCAATGGTGAGTTATTTTATAAGCAT	ATTATAAATGGTAAGTCACTTCATGAAGAA	GTCATCAATGGTGAGTTATTTAAGCATCAG
16419	2	-1	223496320	2.3657150	CTTTACTAAGGTAAGTAAAACTTTTACTCA	CTTCACTAAAGTAAGTAAAATCTTTGTTCA	CTTCACTAAGGTAAATTTCTAATTCTATGT
16421	2	-1	223494829	2.4984231	ATCAATTTACGTAAGTTCATCCAGCACCTT	ATCAGTTTACGTAAGTTCACTCAGCACCAT	ATCAGTTTATGTAAGTTTATTCAACGGTTT
16423	2	-1	223493553	2.4984231	TACCTTTCCAGTAAGTGCTTAAGAAATGAC	TACCTTTCCAGTAAGTTCTTAAAAGATGGT	TACCTTTCCAGTAAGTATTTAAGATTTGAT
16425	2	-1	223488366	0.4149390	CTTTGCCCTGGTATGTCTTACATGCTTTTT	TTTTGCTCTGGTACGTCTTTAGCTCACTGC	CTTTGCTCTGGTAGGTCTCCTGTGCTGTTT
16427	2	-1	223484361	0.4112070	TGAATTTCAGGTAAGAATTTTAAGTAGGTG	TGAGTTCCAGGTAACAACTGGGTAAAAGCC	TGAATTTCAGGTGAGAATTTTAAGTAGGTA
16429	2	-1	223478527	0.4112070	TCTAATACAGGTAAGAATAAGTCACCTTTG	TCTGGCAAAGGTAAGAGTGAGCCACCTCTG	TCTAGCAGAGGTAAGAATGAGTCACCTTTC
16437	2	1	216981565	2.4984231	CAGGCTGACTGTATCCTTTTTCTGCCAGAG	CAAGCCGACTGTATCCTTTCTGTGCCTAAA	CAAGCTGACTGTATCCTTTTTCAGCCAGAG
16439	2	1	216982517	2.4984231	ATGAAACAATGTAAGTGTTCCAAGGAAGAG	GTGAAACCATGTGAGTGTCTCACCTGAAGA	AAGAAACTGTGTAAGTGTCTCAATTGAAGG
16441	2	1	216983888	0.3681940	TGCAATTCTTGTAAGATCCTAAGAATAATG	TGCAGTTCTTGTAAGATCCTGAGAGTAAAG	TGCAGTTCTTGTAAGACCATGTGAATAATG
16463	2	1	217057458	0.4041040	GTTGTCCAGGGTAAGTTGTCATTTGCCTTT	GTTGTTCAGGGTAAGGTGGTGGTGTTTTCT	GTCATTCAGGGTAAGGTGTCTTTTATCATT
16465	2	-1	230633944	0.5126560	CTCATGACAGGTAAGTACTGGGGTCTGCCA	CTCATGACAGGTAAGTATAGACTGCTAGTT	CTCATGACAGGTAAGTAGTAGGTCTGCTGG
16467	2	-1	230633329	0.4373540	CCTGTTGGAGGTGGGTACGATGTTGATGTT	CCAGTTGGAGGTGGGTAGTGTCTGCTTGGC	CCTGTTGGAGGTGGGTATGCCTTTGTTCTG
16477	2	1	219104207	0.4041040	GTTCATGCAGGTATGGAGCAGACATCTTGG	GTTCATGCAGGTACGGAGCAAAAATCTAGA	GTTCATGCAGGTATGGAGTGGACATCTTGG
16479	2	1	219110269	0.5414310	ATTACCTTTGGTGAGCAGGGTGCACTTGCT	ATCACCTTTGGTGAGGCTGGAGAGGTAGTT	ATTACCTTCGGTGAGTGGGGCAGGAATGCC
16481	2	1	219114187	0.5126560	GTGCTCTAAGGTGAGGGGGGTGCCAGCATC	GTGCTCTAAGGTGAGAGAGAGGCACCAGCG	GTGCTCTAAGGTGGGAAGGGCCACAGCAAC
16483	2	1	219114644	0.1729000	AAACAATCACGTAAGTTAGGCAGCACCCCA	AAACAATCACGTAAGTAGGAGCAGCCACCT	AAACAATCACGTGAGTAGGGCGGCCACACA
16487	2	-1	150435942	0.5581560	TGAATTTCAGGTAAATTGTTGGTAACATTT	TGAGTTTCAGGTGGGTTGCTAATACTGCTG	TGAATTTCAGGTAAATTGTTAATATCGTTT
16489	2	-1	150432948	1.4331070	CTGCGAAAAGGTATGTCATGCTTTATACTT	CTGCGGAGAGGTACTGTACTTTTTATATCG	CTGCGAAGAGGTATAGTGTACTTCAAACAT
16497	2	1	170662087	2.3310280	AATTCAACAGGTAACAAGCTTTTAAAAATA	AATTCAACAGGTAAGTCTTTTTGGTTGGTT	AATTCAATAGGTAAAAATCTTTTTTATTAT
16499	2	1	170662349	0.4803600	TGTTTATATTGTAAGTGGGCCTGTAATGCA	TGTTTATATTGTAAGTGGGTCCATGATGTA	TGTTTATATTGTAAGTGGGCCTTTCACACA
16501	2	1	170663402	2.4984231	AGCATTTAAGGTATGATAATACAGACTTTT	AACATTTAAGGTATGATAATTTGATGTAGA	AGCATTTAAGGTATGGTTGTATGATGTTAC
16503	2	1	170666933	0.5629000	AGCAAAAGAGGTTTGGATACATCCCTATCC	AGCAAAAGAGGTTTGGAAACATTTGTGTCC	AGCAAAAGAGGTTTGGAAACATTCATAGGC
16509	2	-1	175094033	2.4984231	AACCAGCAAGGTAAGAGATATTTTATGCTA	AACCAGCAAGGTAAGGAATATATTACACAA	AACCAGCAAGGTAAAATCTTTATGCCATTG
16511	2	-1	175087758	2.4984231	CATCTAACACGTAAGTACAGTTGTTTATTT	CATCTAACACGTAAGTACAGCAGTTTATTA	CATCTAACACGTAAGTACAGTTGTTTATTT
16515	2	-1	174988320	2.3630810	TGACAAAGAGGTAAGTTGTAAATATCATGC	TGACAAAGAGGTACGTGTAAATACTGTGTC	CGACAAAGAGGTAAGTTACAAATATCATGC
16523	2	-1	174943693	0.4149390	TGCAGTCAAGGTAAAGAATTGTTTTTATTT	CGCAGTCAAGGTAAGGAATGATATTTTGTT	TGCAGTCAAGGTAAGGAATTATTTTCTGGT
16527	2	1	207025434	0.5629000	AAAAGGCCAGGTAAAATCATCTTTGTATAG	AAAAGGCCAGGTAAAGGTATCTTTGTGCTA	AAAAGGCCAGGTAAAGTGACCTGTGTGTTT
16529	2	1	207026196	0.3946480	TGATGAGGAGGTATGGCGTCTTCTATAAAG	TGATGAGGAGGTATGACTTCATCTTTATCC	TGACGAGGAGGTATGGCATAAGTTGGTGTG
16531	2	1	207026828	1.4249420	AAAGCCAAAAGTAGGTCATTTGTTTTTAAC	AAAGCTAAAAGTGGGTAATCTTCATTGTTA	AAAGCCAAAAGTAGGTCATTTTTTTAAAAT
16533	2	1	207027338	0.4772920	TGGGGCTCATGTGAGTTTAGGCTTTGCCTT	TGGGGCTCCTGTAAGTGTGATGCTTGTGTT	TGGGGCTCTTGTGAGTTCAATCTTTGCTTT
16551	2	-1	209113090	2.4984231	TGGGGATCAAGTAAGTCATGTTGGCAATAA	TGGGGACCAAGTAAGTCATTTGAGTGAGCA	TGGGGATCAAGTAAGTCGTGTTGGCATCAT
16553	2	-1	209110040	0.5581560	AACTTTGAAGGTATGTATGACTGTAGCATA	GACTTTGAAGGTAGGTGCAGTCTGCCCTGC	AACTTTGAAGGTAAGTTCATCATGAGCTAT
16589	2	1	220288542	0.0179180	AACTTCCGAGGTGAGTGTCTGCTGGCAGGC	AACTTCCGAGGTGAGTGTGGGCTGGAGGGT	AACTTCCGAGGTGAGTGCATGTTGGCAGGT
16593	2	1	177161635	1.5476660	CAATTGAAAGGTAAGTCTTGTTCACAATTA	CAACTGAGAGGTAGGTTCTTATTCATAATT	CAACTGAAAGGTAGGTACTTGTTCACAATT
16595	2	1	177162623	0.5581560	TGCAGTGCAGGTAAATATGTAAATAATGTA	TGCTGTGCAGGTAAATATGTAAATAATGTA	TGCTGTGCAGGTAAATATGTAAATAATGTA
16597	2	1	177188192	0.5581560	TCTCCATCTGGTAAGTGTGTTTTTTTTTCT	TCTCCATCTGGTAAGTGGGTGTGTTTTCTA	TCTCCATCTGGTAAGTTTTCAAAAATTCTG
16599	2	1	177191629	0.4112070	TAAAGCCAAGGTAATAAAAAGATATTAAAT	TAAAGCCAAGGTAAGGAAAAAATACTGAAT	TAAAGCCAAGGTAATAAAAAAGATATTAAA
16601	2	1	177193113	0.3681940	GACTGCAGAGGTAAAATACTAGATGATACG	GACTGCAGAGGTATAAGAGGATAAGGCTTG	GACTGCAGAGGTATAATAGAAGATAATAGA
16603	2	1	177193640	0.5629000	AGTAGGGGAGGTGAGTGGTTCTGTAACATT	AGTAGGGGAGGTGAGTGGTTCTGCAGCATT	AGTAGGGGAGGTGAGTGGTTCTGCAGCATT
16607	2	1	177195388	0.5629000	TCAATAAGCAGTAAGAAATTTTACTTTTTT	TCAATAAGCAGTAAGATGTTTTATTGTTGT	TCAATAAGCAGTAAGAAAATTTATCTTTTT
16609	2	1	153577100	1.5476660	GGACTATTAGGTATGGACTTAATTGCCGCT	GGGCTGTTAGGTATGAACTGATCATTTTAT	GGGCTACTAGGTATAAACTTAACTCTCATT
16611	2	1	189849688	1.9777150	TCCAACTGCTGTGAGTTTAAAGATAAACTG	TTCTACACCTGTGAGTCTGTAGAATATATA	TCCAACATCTGTGAGTTTAAAGAAAATCTG
16613	2	1	189849973	2.3630810	GGGAGATCCAGTAAGTAAACATTCTTCAGT	GGGAGATCCGGTAAGTAACATCTCCCCAAG	GGGAGATCCAGTAAGTAAACATTCTTCTGT
16621	2	-1	220251789	0.1729000	CCTTTCCATGGTAAGCGGTGGCCAGGGCAA	CCTTTCCACGGTAGGTGACCAGGGTTAGGG	CCTTTCCACGGTAAGTGACCAGGACAGAGG
16623	2	-1	220251384	2.4984231	CTGCCTCCGGGTAAGGAACTCGGACGGTGT	CTGTCTCAGGGTAAGAAGTTAGGACTTGTT	CTGCCTCCGGGTGAGGACCTGGGGCTGCGG
16625	2	-1	220251005	0.3997190	CATTGTCAAGGTGGGAACCGAGGTTGGGGA	CATTATCAAGGTGGTATCGAGGGGCTAGGA	CATTGTCAAGGTGGGAACTGGGGTAGGACC
16639	2	-1	220246264	0.5149640	ATTCCACAAGGTGAGACGTGCCATTTCTCC	GTTCCATAAGGTAAGATGCTGCTTCTCAAA	CTTCCACAAGGTGAGGTGCCCCTGTTTCTC
16641	2	-1	220246054	0.5149640	CCCCCTGCAGGTGAGGGTGGGCCCTGCCTG	GCCCCTGCAGGTGAGTGTGCATCTTTTCTA	GCCCCTGCAGGTGAGGCCGGGTCCTGCCTG
16643	2	-1	220239574	0.5581560	CCTCTTCAAGGTAACACCCACCCCAGACCC	CCTTTTCAAGGTAACTCCCACCTGGCCCTC	CCTCTTCAAGGTGACTGGGCTCCTTCCTCC
16647	2	-1	198361861	1.9777150	ATCAGGAGAGGTAGGAATGTCTGTTGTCAC	ATCCGGAGAGGTAAGAGTATATCATTGATC	ATCAGGAGAGGTAGGAAAGTCTCTTCATTG
16649	2	-1	198360015	0.4112070	AATTGCACAGGTAAGGACTTAACATGTTAC	AATTGCTCAGGTAAGAATTTTACTAATTCA	AATTGCACAGGTAAGGATTTTTCATATTTT
16659	2	-1	175246429	0.3013340	GCTAAAAAAGGTACTTATCTTCTTCCGTTT	GTTAAGAAAGGTACCCGCCTCGTTTCCTTT	GCTAAAAAAGGTACTTGCCTCATTCCCTTT
16661	2	-1	175245529	0.5149640	AAACAAAGAGGTAAAGTACTATTTTCTATG	AAACAAAGAGGTAAAGTACTTTTCTCTGTT	AAACAAAGAGGTAAAGTACTATTTAATGTG
16665	2	1	183995273	0.3681940	AAGAAGACAGGTAATATAAATACCCTTTTG	AAGAAGACAGGTGACAAACACATTCCCATG	AAGAAGACAGGTGACATACACATTCATGTA
16667	2	1	183998351	1.3020110	CCTGGAACAGGTAAGTGATTCTTTCTTTTT	CCTGTACCTGGTGAGTCCTCTTACTCAGCT	CCTGGAGCAGGTAAATAATGCCATTTAACA
16673	2	-1	158291207	0.3681940	GGTCTCAAAGGTAAAGAGATTGAATTATTT	GGTCTCAAAGGTAAAGAGATTCATTTTTTC	GGTCTCAAAGGTAAAGAGATTCATGTATTT
16675	2	-1	158287369	0.3841830	CTGCAAGCTGGTAACTTAAATTTTTGCTCA	CTGCAAGTTGGTAATGTAGCTCCGCTCATA	CTGCAAACTGGTAATTTGTAGCTTTGCTCT
16685	2	1	187360061	0.4112070	TCCACGTCAGGTAAGTAATTTAAATGTCCA	TCCACGTCAGGTAATAATTTAAATTGCTGT	TCCACGTCAGGTAAATAACTTAAAATTCTT
16687	2	1	187365020	0.3681940	ATAAGTAAAGGTAAACTTAAAATTTCAGAA	ATAAGCAAAGGTAAAATTTAAATACCAGCA	ATAAGTAAAGGTAAACGTTAAATGTCAGAA
16699	2	1	159517962	0.3841830	CGACAGCAAGGTCAGTGCCGGCCTGGTTGC	CGACAGCAAGGTCAGTACCCTCCCAGCTGC	CGACAGCAAGGTCAGTGCTGGCTGGCCGTG
16703	2	-1	211163141	2.4984231	AGCAATGAAGGTAACCCATCAATTTTTCCA	AGCAATGAAGGTAGGTTTCTGTAAGGTCAG	AGCAATGAAGGTAACCAAGTTTTTCCAAGA
16705	2	-1	211158966	1.9777150	GCCACCCTGGGTAAGGGAATTTATTTCAGT	GCCACTCTGGGTAAGGGCTTCATTGCAATG	GCCACATTGGGTAAGGAAAATTTATTTCAG
16707	2	-1	211158444	2.4984231	AACTACGAAGGTAGAATCAATGCTCACTGG	AACTATGAAGGTACAGCCAGCCTCACCTCA	AACTATGAAGGTACAATCTCTTGTGCTCGG
16711	2	-1	183800018	0.3784570	ACTTAGAGATGTAAGAAACCATTACAAGTA	ATTGAGAGATGTAAGAAACCATTTCCGCAT	ACTTAGAGATGTAAGAAACCATTATAAGTA
16723	2	1	172822429	2.4984231	ACTTTCTAGTGTAAGTACAGTTCTAAAGCA	ACTTTCTAGTGTAAGTACAGTTCTAAAGCA	ACTTTCTAGTGTAAGTACAGTTCTAAAGCA
16727	2	1	172844276	0.3681940	CCCATATAAGGTAGGACTTTCAAGAATCTT	CCCTTACAAGGTCAGACTTTGAGACGCTTT	CCCATATAAGGTAGGACTTTTCAGAGTCTT
16733	2	1	181925539	2.4984231	TGCAACCCTGGTAAGCAAATCTTTATTAAC	TGCAACCCTGGTAAGCAAATCTTTATGAAT	TGCAACCCTGGTAAGCAAATCTTTATTAAC
16741	2	1	190313234	2.4984231	CCATCTACAGGTGTCAAACAGTTTATAGCT	CCATCTGCAGGTGCCAGCTTGTAATTGTAC	TCATCTACAGGTGTCAAACGATTTATAATT
16743	2	1	190315694	0.4803600	CTTAATAAAGGTATGTGGATTGATCTTTAC	TCTGATAAAGGTATGTGTATTGCTCTTTAG	TTTAATAAAGGTATGTGGATTGATCTTCCA
16745	2	1	190316621	1.9777150	GAAAAACCAGGTATGGTATAATTAACTTAC	GAAGAGCCAGGTACAGCATAATGCGCTTAA	GAAAAACCAGGTATAGTATAATTAACTTAC
16747	2	1	190320170	0.7920950	TGGAAACGAGGTAAATTTTGTTTTGTTCGT	TGGAAATGAGGTACGTTTGTTCTGTTGGTT	TGGAAATGAGGTAAAATTTGTTTTGGTTTT
16749	2	1	190339534	0.3681940	AGACTAAGAGGTAAAGCAGTTCTTAAGACA	AGACTAAAAGGTAAGAATTCTAGGTGGTTT	AGACAAAGAGGTAAGATGTTTTGAAAATAT
16753	2	1	210881365	2.4984231	GATGCCAAAGGTAAAAGAAGTATTTGATTT	GATGCCCAAGGTAAAAGCAAGACTCTGTTC	GATGCCGAAGGTAAAGAAATACTTCATTTG
16765	2	1	171804940	0.3946480	TTCAAGATTAGTAAGTTCAACTTTCTGTAG	TTCAAGATTAGTAAGTTCAACCTTTTATAA	TTCAAGATTAGTAAGTTAAGCTTTTTGTAG
16767	2	1	171806252	2.4984231	GCATGTGCTGGTACGTATCAACTGTGAACT	GCATGTGCTGGTAGGTACTGACCATGAACT	GCATGTATTGGTAGGTATCAACTTTGACCT
16769	2	1	171806800	0.4112070	CATGAATGAGGTAATTCGTGTGTTTATTCA	CATGAATGAGGTAATTAAAGCACTGCCTGG	CATGAATGAGGTAATTGTTGTGTTTATTAG
16771	2	1	171807968	0.4803600	GAGAAGGCAGGTAAGGTCATTTTTTAGACT	GAGAAGGCAGGTACGATCCTTCACAGTGAA	GAGAAGGCAGGTAAGGTGGTTTTTTAGACT
16773	2	1	171811292	0.5581560	GTTTACAGAGGTAAGATCACGTTCCTACCT	GTTTACAGAGGTAAGATGTGTGGAAACCTA	GTTTACAGAGGTAAGACAACTTTACTACCA
16775	2	1	171813069	0.4041040	CTCAGTACAGGTGTGCAGAAAAATATATTC	CTCAGTACAGGTATGTAGAGCCGTGCTCAC	CTCAGTACAGGTGTGAAGAAATTATATTCT
16777	2	1	171819456	1.9777150	GTAAACCCAGGTATGTTGCAGATCTCACCC	GGGAGCCCGGGTATGTTGCATGCCTTACCC	GTGAACCCGGGTATGTTGCCCATCCTGCCT
16779	2	1	183627528	1.5476660	AAGAGCAAAGGTATGTCCAGACTTTCCTCT	GAGAGCAAAGGTGTGTGCAGGCTCTGACTC	AAGAGCAAAGGTATGTACAAGGCTTTCCTA
16783	2	-1	219132214	2.4984231	GAGTGTGCAGGTGAGGGGGCTGGGGTAGAG	GAGTGTGCAGGTGAGAGGCTGGGGAGGTTG	GAGTGTGCAGGTGAGGGAGCACGGCTGAGG
16785	2	-1	219131567	0.4149390	AGACCTGGAGGTAAGATCATCAGAGCGGGA	AGACCTGGAGGTGAGATCCTTGGAGTGAGC	AGACCTGGAGGTGAGATCGTCAGAGTGGTG
16793	2	1	201997857	0.4149390	CAAGGAGAAGGTGAGTTTTCTTCTTTTGGT	CAAGGACAAGGTGAGTTGTCTTTGCTCGGT	CAAGGATAAGGTGAGTTTTCTCTTTCTTGG
16807	2	-1	220116727	2.4984231	ACGGTCATTGGTGAGAGGAAGTGGGGACAA	ACTGTAATCGGTGAGCAAGGGGGGGAGGGG	ACTGTGATTGGTGAGATGAAGATGGGGTGG
16809	2	-1	220116284	0.3013340	CCGCAAGCTGGTGAGAGTGTGTCTTGGGAG	CCGCAAGCTGGTGAGACTACATACAGCCTG	CCGCAAGCTGGTGAGAACTTGGGATGGAAG
16843	2	1	172549404	1.3020110	TCCCCCATTGGTAAGGTTAAGAATATATCC	TCCCCTATTGGTAAGGACCTAACTGTATCT	TCCCCCATTGGTAAGGATGAGAATATATCC
16845	2	1	172563887	2.4984231	TGGGATCTAGGTACAGTAATTTTCCTTTTA	TGGGATCTAGGTATGTAATTCTCCCCTAAT	TGGGATCTAGGTACAGTAAATTTCTTTTAA
16855	2	1	198400354	2.4984231	AACATTTAAGGTAGGACCTTACATCAAAAT	AACATTTAAGGTAGGTCTTTAGGAAATCCC	AACATTTAAGGTAAATCTTCATGATACATC
16857	2	1	198404877	2.4984231	CAAACTTCAGGTAATATTTTCTTTAAGTCA	CAAACTTCAGGTAGTATTTTCTTTATGTTA	CAAACTTCAGGTAATATTTTCTTTAAGTTA
16859	2	1	198405161	0.4713830	TCCAAAAGAGGTGAGGATTTATGAAATAGA	TCCAAAAGAGGTGAGAATTGAGAGCTTCCA	TCCAAAAGAGGTACAAAATTATGAAATAGA
16861	2	1	198413139	0.3784570	TTCCCAGCAGGTAATCGAAACTTTTAAACA	TTCCCAGCAGGTAAACAAAATCTTTAAATA	TTCCCAGCAGGTAAATAAAACTTAAGTGTT
16863	2	1	198415110	0.3841830	TGAATATGAAGTAAGTATATTTCACTGATT	TGAATATGAAGTAAGTATATGTCTCAGCTT	TGAATATGAAGTAAGTATATTTCACTAATC
16867	2	-1	232602720	0.5149640	TGCCTAGAAGGTATTCTGCTGCCTACATGC	TGCCTAGAAGGTATTCTGCCCCATGTGTGT	TGCCTAGAAGGTATTCTGTGGCCTAGTGCC
16869	2	-1	232601894	0.5149640	GCGTCTTAACGTGAGTGAGCAGGTCTCAGG	GCGTCCTAACGTGAGTGAGGGCCCAGTAGA	GTGTGCTAACGTGAGTGAGCAGACCACAGG
16883	2	-1	179312229	1.5476660	CAAGTATTTGGTGAGCTAAATTTCTTTGTA	CAAGTATTTGGTGAGCTAAATTTCTTTGTA	CAAGTATTTGGTGAGCTAAATTTCTTTGTA
16885	2	-1	179309146	0.4149390	TTCATTACAGGTAAGTTGTACAGTTCTTTG	CTCATTACAGGTAAGTTAGTTTTCCATACT	TTCATTACAGGTAAGTCACATGGTTTTTCC
16891	2	-1	216299416	0.3784570	AAACCTGAAGGTAAGTGACAACAAGCCCCA	AAGCCTGAGCGTAAGTGGAAGGCAGTCTGG	AAACCTGAACGTAAGTGGGGGGGCGGGGGG
16893	2	-1	216298044	2.4984231	ACCATCGCAAGTAAGGAAGAGATTGTGTAA	ACCATTGCAAGTAAGAGAGGCCTTCTGTGG	ACCATTGCAAGTAAGAAGGACATTCCGTGA
16921	2	-1	216261857	0.5149640	ACCACCCCAGGTAAGTTTGGGATGGATCAG	ACTACCCCAGGTAACAAAGGGGAGCACCAC	ACTACTCCAGGTAAGCCTGGGATGTATCAG
16927	2	-1	216252932	2.4984231	CAGAAAACAGGTGAGTGGTGTTGGCAGTAT	CAGAAAACAGGTGAGCCACGTTAGCTACCA	CAGAAAACAGGTGGGTCATGTTAGCAGGAT
16929	2	-1	216249580	2.3310280	GGAGAGACAGGTACAGCAGTAAAATGCTAT	GGAGAGACAGGTCTGTTCATTTTGGGCCAT	GGAGAAACAGGTGTGTTAGTAAAATGCTCT
16931	2	-1	216248740	0.3784570	TACCGAACAGGTACAAACTTCTACTCTGGG	TATAAAACAGGTACAAATTTCTCTTGGGGT	TACCGAACAGGTACCGACTCCTCCGCTGGG
16933	2	-1	216246932	2.4984231	GCAGTAACCAGTACGTAACCACTGCTTGGT	GCAGTGACCAGTACGTAACCAATGCTCGGT	GCAGTAACCAGTACGTAACCAATGCTTATT
16935	2	-1	216243850	2.4984231	AGGACTTATGGTAAGACATGACCGTTGTTC	AGGACTCATGGTAAGAAGTGAGCTTCCCTC	AGGACTCATGGTAAGAAGTGCCCTTTTCCA
16937	2	-1	216242895	2.4984231	ACTCTGGAGAGTAAGTAACAAAATGTCTTC	ACTCTGGAGAGTGAGTAATCCGATGAGTGA	ACTCTGGAGAGTGAGTAATCAACAAACATT
16939	2	-1	216241218	2.4984231	ACCATCACAGGTCAGGGAACTCATTGCACT	ACCATTACAGGTCAGTGTACTCGTGGTCTG	ACCATCACAGGTCAGGGAACTCAACTTACT
16941	2	-1	216240349	0.4803600	GCCTCCACTGGTAACTATACCTTCTACTGA	GCCTCCACCGGTAACTATGCTTTCTATGGA	GCCTCCACTGGTAACTACTTTTTTCTGAAG
16943	2	-1	216239934	0.4713830	ACTATTACTGGTATTGCTGCTTCCATGCTG	ACCATTACTGGTATTGCTTCCACACTGTGA	ACTATCACTGGTATTGCTGCTTCCATGTTG
16945	2	-1	216238042	2.3657150	AAAAAGACAGGTAAGAGTATCTTGCAGGTA	AAGAAGACAGGTAAAGACTCATAACCAGTG	AAAAAGACAGGTAAAGGGCGCCTTCTGGGT
16947	2	-1	216235014	2.4984231	GGCAACTCTGGTATGTAAACACGTACTATT	GGCAACGCTGGTAGGTACACTGCTGGCCTG	GGCAACTCTGGTATGTGAATGCCTGGTTCC
16949	2	-1	216232583	0.4112070	GATTCATCTAGTGAGTAGTTGCTTTGTCCA	GATTCATCTAGTGAGTAGCTTGCGTTCCCC	GACTCATCTAGTGAGTAGCTTGCTTTGTCC
16951	2	-1	216230225	2.4984231	TGTGACCCTCGTATGTCATCACAGATCATT	TGTGATCCCCGTACGTCATCCTAAAAATGC	TGTGATCCTCGTACGTGCATTGCCACAGAT
16953	2	-1	216229599	2.4984231	AGGCCAGCGGGTAAGACTGGATGTGCCAGG	AGGCCAGCGGGTAAGCCTGGTTGGCGTTTA	AGGCCAGCGGGTAAGGCCAGCCTCCCTGCA
16957	2	-1	169732579	0.1729000	AAAATTTATGGTAAGTTTGTTAATATAAAT	AAGATTCACGGTAAGTTTCTTGCTCTGTTA	AAAATTTATGGTACGTATATTAATGTAAAT
16961	2	1	162224060	1.5476660	ACTGTTAAAAGTAGGTAATGAATGTAGTTA	CTTGCTAAAGGTAAGGAAGGGGTGGAGTCA	ACTATTAAAAGTAAGTATTGAATAGAGTCA
16963	2	1	162224414	2.4984231	GTCAGGAACAGTGAGTACTTTTATGGTTGC	GTCAGGAACTGTGAGTATTACTTATGTTGG	GTCAGGAACAGTGAGTACTTTTTATGGTTG
16965	2	1	162226688	0.3959030	AGACAGGAAGGTAAGCATTTTAAATGATCA	AAACAGGAAGGTGGGTTTTTGTTGTTGTTG	AGACAGGAAGGTAAGTAATCATATAAAGGA
16969	2	1	162247689	1.4331070	GGAACAGAAGGTAAGTTTAAATTTTTATCT	GGAACAGAAGGTGGGTGTATGAAAAATCTT	GGAACAGAAGGTAAGTTAAAATTTTTATAT
16971	2	1	162251714	2.4984231	TTACAATAAGGTAAAAGTTACTTCTGCCAT	TTATAATAAGGTAAAAGTCATTTGTTTCTT	TTACAATAAGGTGAAAGTTACTTCCAATAT
16973	2	1	162265410	0.4112070	TGGCAAGCAGGTGAGGTGTACTGTTAATAA	TGGCAAGCAGGTGAGGAGACTAAAGGGTTA	TGGCAAGCAGGTGAGCTATACCGTAATAGG
16987	2	1	216182956	0.3013340	GTCCATGCTGGTAAGTGGTTGGTATCTTTA	GTCCATGCTGGTAAGTGGTTGAGGGTTGTA	GTCCATGCTGGTAAGTGATTGGTGCTGCCT
16989	2	1	216184454	0.5629000	ATCTTATAAGGTAAAAACCTGAAATTAAAC	ACCTTGTAAGGTAACAAGTTTAAAGCTGAA	GTCTTATAAGGTAAAAATTGGAAGGTAAAT
16991	2	1	216190052	0.0676470	ATTGACATTGGTAAGTCAGAAAAACCATTT	ATTGATATTGGTAAGGTAAACACTTCAAAA	ATTGATATTGGTAAGTCAGCAAAACCATAT
16993	2	1	216190861	2.4984231	AGCCTTGAAGGTGGGATGCACTTTCATGAT	GGCCTTGAAGGTGGGTACACTTCTGTCACA	AGCCTTGAAGGTAGGGATGCACTTTTATCC
17001	2	1	216199727	0.4149390	TTCCAGAGAAGTTAGTGGACATTCATGTAT	CTCCAGAGAAGTGAGTAGAGGTTCAGGTGT	CTCCAGAGAGGTTAGTGGACATTCACATAT
17013	2	1	242265528	2.4984231	ATGGTGGTCGGTAAGAAATTAATCTATAGT	ATGGTGGTTGGTAAGAAGCTAGTTTACTAA	ATGGTGGTCGGTAAGAAATTAACTTACACC
17015	2	1	242274627	0.5629000	GGAGCAGCAGGTAAAAACATTCTTATGTTA	GGAGCTGCAGGTAAATATTTCTATATAATT	GGAGCCGCAGGTACAAGAGCCCTATCGTGC
17017	2	1	242275513	0.3762760	GCAGAGATTGGTATGCTCCCCCATGCCCAG	GCAGGGATTGGTATGAATTCACAGAGGGTG	GCAGGGACTGGTATGGCCTCCGGGGACATG
17019	2	1	242276931	0.3784570	TTGGACATGGGTAAGTAATTGTTTATCGTG	TTGGACATGGGTGAGTCAGTTGTTTACCTC	TCGGACATGGGTAAGTGTGGACCGCTCGCC
17031	2	1	237997296	0.3784570	TATAAAATCTGTAAGTATCCTTTAAACCTA	TATAAAGTCTGTAAGTAATCCTGCGGTGTC	TATAAAGTCTGTAAGTATTCTTCAATATTT
17033	2	1	237998637	1.4331070	GCACTTAGAGGTAGTGTTTCTTTGTGGTTA	GCCCTTAGAGGTAGTGTTTCCTTGTGGTTA	GCACTTAGAGGTAGTGTTTCTTCGTGGTTA
17035	2	1	238002840	2.4984231	GCTGTGAAAGGTAATTTTGGCTTACTTTTT	GCTGTGAAAGGTACTTGGAGCTCGCTGGTT	GCTGTGAAAGGTATGGTGGGCTTACTTTTT
17039	2	1	238005512	1.4331070	CCCTTATCAGGTATGTATTTTCATATGCAC	CCCTTATCAGGTACATGTTTTCACGTGGAC	CCCTTATCAGGTACGTTATGTTTATATATT
17043	2	-1	239079581	2.3310280	CTGTCTCGAGGTGAGAAATCTCACACGGGG	CTGCCTTGAGGTGAGACATCTTAGAGGGTG	CTGCCTGGAGGTAAGAGAGCTCACCAGCGC
17045	2	1	238896634	1.3020110	AATTTACCTTGTAAGTATAGCATCCCCAAA	AATTTACCTTGTAAGTATAGCATGCCTGTC	AATTTACCATGTAAGTATAGCATCCCCACC
17047	2	1	238903451	0.0133410	GTAACCCCAGGTAATATTCTTACATAAGTA	GTAAGCCCAGGTAATAAATACTGCATACTT	GTAACCCCAGGTAATATTCTTACATACTTA
17049	2	1	238939254	0.3784570	AACATTAAAGGTAGAGTCTGTGCCTTGATC	AACATTAAAGGTGAGAGCATTCCTCCCATA	GACATTAAAGGTAGAGTGCAGTGCACTTGA
17059	2	1	238786004	0.7920950	GGACCATCAGGTGAGTCCCATGGCCCCTGG	AGACCATACAGTGAGTCCTATCAGGAGAGA	AGACCATCGGGTAAGTCTCTGTGTCCCCTG
17105	3	1	52019962	0.4112070	TCAGCATCCAGTGAGTGTCCTCCATTCCTA	TCAGCATCCAGTGAGTATCCCCCATTCCCA	TCAGCATCCAGTGAGTGTCCTCCCATTTCC
17141	3	-1	63824045	0.4149390	AAGGAAATAGGTAAAGAATCTTAATGTTTC	AAAGAAATAGGTAAACATAGTAATTCTTTC	AAAGAAATAGGTAAAGAAATGTAAATTAAT
17143	3	-1	63823649	0.3028150	AATCGCCAAGGTAAGGGTTTTGAGGGATTT	AATCGACAAGGTAAGAATTTGAAGGATTTA	AATCGCCAAGGTAAGGGTTTTGTGGGATTT
17145	3	-1	63821974	0.3784570	AGACATTAAAGTAAGTGTAGAGCTTTACTT	AGACACTGAAGTGAGTGTAGAGCTTTACCG	AGACATTAAGGTAAGTTTAGAGTTTACTTT
17147	3	-1	63820997	0.3028150	TGAAGATAAGGTATTCGCATATATATTTAG	TGAAGATAAGGTATTTGAATATATATGTTA	TGAAGATAAGGTATTTGCACACATATATTA
17149	3	-1	63820827	0.3681940	ACATTGGAAAGTAAGTAGAAATAGTCTCAA	ACATTGGAGAGTAAGTGAAAAAACATTCCA	ACACTAGAAAGTAAGTAGAAATAGTCACAG
17151	3	-1	10359731	2.4984231	GGACATGATTGTAAGTATTAATATCACCCT	GGACATGATTGTAAGTATCCACGCAGCCCT	GGATATGATTGTAAGTATTCCTTTAGCCTT
17153	3	-1	10357002	0.3841830	ACCTCAGGGGGTAAGTGCTGGCGAGCCCAG	ACCTCAGAGGGTAAGTGTAAACACACATGG	ACCTCAGAGGGTAAGTGCAGCCAAGTCTGG
17165	3	1	49059971	0.4803600	GCAGTGGAACGTGAGTCCTGGCCCGCAGTG	CCAGTGGAACGTGAGCCTTCTCCCCTACAT	GCAGTGGAACGTGAGCAGTGAGGAGGCGGA
17167	3	1	49060201	2.4984231	CCCCGGATAGGTACTGGGGAAGGGGAGGGA	CCTAGGATAGGTATGGGGCAGTGGGTAGCA	CCCCGAATAGGTACTGGTGAAGGGGAGGGC
17169	3	1	49060409	2.4984231	GCAGGACACGGTGAGTCCCGGGACTGGGGC	CCAGGACACGGTAGGTCGTTGGACGTGACA	ACAGGATACGGTAAGTCCTGCCACTGGGGA
17197	3	1	58296318	0.3028150	GTTTGGGGAGGTATGGAATCACTTGGTAGA	GTTTGGGGAGGTATGGAATAGCTCGGCAGA	GTTTGGGGAGGTATGAACCATTGATAGATT
17199	3	1	58302318	0.3028150	TATGTAGCAGGTATGACAGAGAGTGGGAAA	TATGCAGCAGGTATGACCCCAAGACAGTTG	TATGTAGCAGGTATGACAGACACAGGCACA
17201	3	1	58302720	0.3028150	GGTGATTCAGGTAAAGACTATTCCCTCACA	AGTGATTCAGGTAACAGCTTTTCCTGTACA	AGTGATTCAGGTAAAGACTGTTCCTTCACA
17203	3	-1	52003956	0.4112070	CAGTGTGAAGGTACCCTTGTGTGGGAAGCT	CAGTGTGAAGGTACCGTGTGTGTGTGTGTG	CAGTGTGAAGGTATCCCTGTGTGGGAGGCT
17207	3	-1	48643200	2.4984231	GGCTTTCAAGGTGAGGCTCTTAAAGTCTGT	GGCTTTCAAGGTAAGTCTCATAAAGTCCAT	GGCTTTCAAGGTGAGGCTCTTGAAGTCCTG
17209	3	-1	48642081	1.5476660	CTGCCGAAAGGTAACACCTGGAGGAAGAGG	CTGCCAAAAGGTAACGCCTGGAAGAAGCTG	CTACCAAAAGGTAAAGCCTGGAGGAGGAGG
17211	3	-1	48641663	1.9777150	AGAATGTCAGGTGAGAGTTGGCTGGCCTTG	AGAACGTCAGGTGAGAGCTGGATGAGCTTG	GGAATGTCAGGTGAGGGTTGGCCGGACCTC
17221	3	-1	48637912	2.4984231	CATCTAGATGGTGAGTCCTACAGCTCAGCG	CATTTGGATGGTAAGTCCTGCATCCTCTAG	CATCTGGATGGTGAGTTGTGCAGCCCTCTG
17223	3	-1	48637493	2.4984231	CCGGATTGCGGTAACATGGACCCCTGGGAG	CCGGATTCAGGTAATTGGACCCCTGGAAGA	CCGGATTGCGGTAATGTGGGCCCCTGGGGG
17225	3	-1	48637065	0.5149640	GCTGGATATGGTAAGTGGCCTAGGGGGTCT	GCTGGCTATGGTAAGTAGTCTAAAGGTCTG	GCTGGATTGGGTGAGTAGCCTAGAGGGCCT
17231	3	1	49713220	0.1729000	GTTCCTGGAGGTGAGTCTGCATGGGACCAG	GTTCTTGGAGGTGAGTTTGCAAGGATGAGG	GTTCCTGGAGGTGAGTCTGTATGGGACCAG
17233	3	1	49713399	2.3310280	TATGAGGATGGTGAGGCATCTGGCTGGTGA	TATGAAGATGGTGAGGCGCCTGGCTGGTAA	TACGAGGACGGTAGGCAGCTGGCTGGTGAG
17235	3	1	49713652	0.4041040	AGCCATCAAGGTGCTCGTGGTCAATCCACG	GGCCATCAAGGTGCTTGTGGTGTGGCCGGG	GGCCATCAAGGTGCTCATGTTTATGGCCAG
17257	3	1	51423766	0.3784570	GAATCGGTTGGTAAGTAGCTGGTGATCCTC	GAATCGGTTGGTAAGTAGCTGGTGACCCAC	GAATCGGTTGGTGAGTAACTGGTTACCCTC
17259	3	1	51425309	0.5149640	CTTAAGTATGGTGAGTATGCCTAGTCCTTT	CTAAAATACGGTGAGTGTGACTCGGACCCT	CTAAAGTATGGTGAGTGTGGCCAGGCCTGT
17265	3	1	5212268	2.4984231	CACAATAAAGGTAAGTTATTTCTTGCCGTA	CACAATAAAGGTACGGTACGTCGGCTCCTC	CACAATAAAGGTATGTGATCTTGCACAGCT
17267	3	1	5213908	0.3997190	ATGCTATTGTGTAAGTGGTTTTTTTTTGTT	ATGCAATTGTGTAAGTCCTTGCCTTATTTG	ATGCCATTGTGTAAGCACTTTTTAAAAAGT
17269	3	1	5214425	2.4984231	AGGAATTCCAGTAAGTATGGAATACTTGTT	AGGGATTCCAGTAAGTTTGGAGAATCTGGT	AGGAATTCCAGTAAGTATGGAGTTCTTATT
17271	3	1	5215769	2.4984231	TTGAAAAAATGTATGTCTTGAATATGCTAT	TTGAGAAAATGTAGGTACCAAGAAGAGGGA	TTGAAAAAATGTATGTCTTAAGAATGATGA
17273	3	1	5216099	2.3657150	GATAATATAGGTAAGAAATGACTGGTAATT	GATAATATAGGTAAGAAATGGTGCTTTTGG	GATAATATAGGTAAGAAATGACTGTGGAAA
17275	3	1	45746701	2.4984231	CTGGTGGCAGGTAAGAGAAAATAAGCTAAG	CTGGTGGCAGGTAAGAGAAAATACGCCATG	CTGGTGGCAGGTAAGAAAAAATAAGCTAAG
17293	3	1	33175757	2.4984231	TGATGATGAGGTAAGTTTTCATGCTTAGCA	TGACGATGAGGTAAGCTCTCGCGCTCTGCA	TGATGATGAGGTAAGTTTTCATGTTTAGCA
17297	3	1	39107380	0.4112070	GGGAAAACATGTAAGTATTTCTTTGGATTA	GGGAAAACGCGTAAGTTCCTCTCAGGCTTC	GGGAAAACATGTAAGTACCTCTTTGTATTA
17301	3	-1	58417601	2.4984231	GGCATACAAGGTAACTAAAATATATGAAAG	TGCATACAAGGTAACTGAAATAGATAAACT	TGCATATAAGGTAACCCAAGATATGTGAAA
17303	3	-1	58417455	0.3841830	CATATCAGAGGTAAGCCTTCCAGTGGGAAG	CATCTCAGAGGTGCACTCTCTGGACAAGCT	CATATCTGAGGTGAGCCTTCCATCAGGACG
17305	3	-1	58417317	0.3784570	TGCAGCTATGGTATGTAATACTCTTTATGA	TGCAGCTATGGTATGTAATATTTATGGAGC	TGCAGCTATGGTGTGTAATCCTCTTTATGA
17335	3	-1	49843327	0.3784570	TGCCCCTCAGGTGAGCCCACTTGGGGCTTT	TGTGCCTCAGGTGAGCCGGTCGTAGCCAGG	TAGCCCTCAGGTGAGCCCACATCTGGCTTT
17337	3	-1	64007991	2.3657150	AGGTGACAAAGTGAGTAGAGATGGTTTTCC	AGGTGACAAGGTCAGTGAGATGCCCTGCCC	CGGCGACAAGGTGAGTGGCCGTGGCGCGCG
17339	3	-1	64004969	0.4803600	AGGCCAAAAGGTACTTTCTAAGGGTGGGAT	AGGCCAAAAGGTACAGTTAGCAGTGGATCT	AGGCCAAAAGGTATTTTTTAATGATGGCAA
17345	3	-1	63996551	0.3681940	AAACCAACAGGTACTCTCATTTCTCAGAAT	AGACCAACAGGTAACCTTATTATCTTCCTC	AGACCAACAGGTACTGCAAGGTTTGTGTGT
17351	3	-1	47912714	1.9777150	TCTGTACCAGGTAATAGCCCATCCGCCATT	TCTGCCTCAGGTAATGCCTAAGTCACCTGT	TCTGTACCAGGTAACACCCCATCCCCCACT
17353	3	1	28357914	1.9777150	TAACTGCTTAGTAAGTAGTTGTCTCAGCGT	TAACTGCTTAGTAAGTTGTCACCTCAATGC	TAACTGCTCAGTGAGTAGTCATCACATTGT
17355	3	-1	57570108	2.4984231	CCTACCATTGGTAAGAAAGTTTACAGATGA	CCTACCATTGGTAAGAAAATCTATAGATGA	CCTACCATTGGTAAGAAAGTTTACAGATGA
17357	3	-1	57569622	2.4984231	GAATACCCAGGTAAGGGATACTGTATGTTT	GAATACCCAGGTGAGAAATGCCATATATTT	AAATACCCAGGTAAGGAATGCTGTATAGTT
17359	3	-1	57563040	2.4984231	GCAGAAAATGGTAAGAAATATACTTTAAAT	GCAGAAAATGGTGAGTATAGACTTCCAGTT	GCAGAAAATGGTAAGCATATTTTTGAAATT
17361	3	-1	57561272	0.3681940	TAACAGAACAGTAAGTATTTGGAGGTTGAT	AAACAGAACAGTAAGTATTGATAGGCGACA	TAACAGAACAGTAAGTATTTGGAGGTTCAT
17365	3	-1	53275145	0.1729000	CCCGGTCCCGGTAAGTGCTCCTGCCAGAGC	TCCTGTCCCGGTAAGTCCCCTGACGGGCAG	CCCCGTCCCGGTAAGCACTCCCACCCCCAC
17367	3	-1	53274264	0.1729000	ACAAGGCCAGGTAACACACCTACTCCCCAC	ACAAAGCCAGGTAACCCCCGCTCCCTACTT	ACAAAGCCAGGTAAGACTTCCACTCCCCAA
17369	3	-1	53267169	0.4803600	GGGATCACGGGTCAGTATGCACAAGCCGCC	GGGATCACAGGTCTGTATGTGAGCTTCCCC	GGGATCCCAGGTCTGTCTGCATCACACCCC
17373	3	-1	53264470	2.4984231	GCAGAACATGGTAGGTGCTGGGGCCGGCAG	GCAAAACATGGTGGGTGCCTGGGTAGGGTG	GCAGAACATGGTGGGTGCCAGGGGTGGGCA
17375	3	-1	53263293	2.4984231	GTTTCCATCGGTGAGTTTAGCCAGGGTGTT	GTGTCCATTGGTGAGTTCAGACCTGTTGCT	GTGTCCATTGGTGAGTTGAATGGGGCCAGG
17377	3	-1	53263020	0.5581560	CAATACAAAGGTAGGTTGCATGGCTGTTCT	CAACACAAAGGTTAGTCGTGTGGCTGTTCT	CAATACAAAGGTTGGTCACATGGCTGTTTG
17379	3	-1	53262289	0.5581560	ACAAGCCAAGGTCAGTGCCTCGCATGCCCC	CCAAGCCAAGGTCAGTGCCCTTCGTGTATG	ACAAGCCAAGGTCAGTGCCTCTCATGCCCC
17381	3	-1	53262069	0.3841830	CTGAAGAAAGGTGAGGAGAAGGGGCCTCCA	CTAAAGAAAGGTAAGAAGAAAGGGACCAGG	CTGAAGAAAGGTAAGGAGGGATCCCAGCAA
17383	3	-1	53260769	2.4984231	TATTATGAAGGTAAGGAGGCCTGGGGCAGG	TACTACGAAGGTAACTGGGGCTGCACCAGC	TACTATGAAGGTAACAGGCCCTGGGTCAGG
17391	3	1	10167392	0.3784570	TGAAGCTCGGGTGAGTTTGATGGGCAAGGG	TGAAGCGAGGGTGAGTATAGTCCCAGGCTA	TGAAGCACGGGTGAGTATGTCGGAGAAGCC
17393	3	-1	10019070	0.4290930	TCCCAAACAGGTACTCATTTATCTTTTATT	TCCCAAGCAGGTACTCACTGATATTTTATT	TCCCAAACAGGTACTCATTTATCTTTTATT
17395	3	-1	10018638	0.3841830	CCTATGACTGGTATGTTTGTTCCCTTCACT	CCCATGACAGGTATGTTTATTCACCATGGG	CCTATGACTGGTATGTTTATTCCCCTTTGT
17397	3	-1	10016065	2.4984231	TTTGTCACAAGTAAGTTACAGACCCAGCCG	TTTGTCACAAGTAAGTCTCAGGTCTGGGAG	TTTGTCACAAGTAAGTTAACAGACTCAGAA
17399	3	-1	10015309	0.3028150	ATGCATCCTGGTAAGAACTTTCTTTTGTTT	ACGCATCCTGGTAAGCGTGGTGTCTAAAGA	ATGCATCCTGGTAAGAATTTACTTTCCTTT
17417	3	-1	3215740	2.4984231	TTGCATACAGGTAAAATATTAGAGTCCATT	TTGCATACAGGTAAGAGATTAGACAGATCT	TTGCATACAGGTAAATTATTAGAGTGGATT
17419	3	-1	3214457	2.4984231	AGTCAGATGGGTAAGAAATAACATATACCT	AGTCAGATGGGTAAGGAGCACTGAACGGCT	AGTCAGATGGGTAAGAAATACCATAGATCT
17425	3	1	50289574	2.4984231	AGCAGATGAAGTAAGTGCTGTATTCCAGAG	AGCAGATGAAGTAAGTGGTGTGCAGAAGTC	AGCAGATGAAGTAAGTGCTGTGTGTGAGAG
17427	3	1	50289970	0.3013340	CTCCAGAGCGGTATGTGCCCTCCGCCCCAC	CCAGCGTGCGGTGCGTGCCCTTCCTCCACC	CTCCCGAGCGGTATGTCCTCCCCTCAACCC
17429	3	1	50290616	2.4984231	CAGCTGCCTAGTGAGTGCTCTGAGGGGCTG	CAGCCGCTTAGTGAGTACCGCAAGGGACTG	CCGCTGCCTAGTGAGTACTTCAAGGGGCTG
17441	3	-1	28379425	0.3028150	ACTCAGCAGGGTATGCCAGTTACTTGTTAT	ACTCAGCAGGGTACGCCGCTTCCTTGTTTA	ACTCAGCAGGGTATGCCACTTATTTGTTAC
17443	3	-1	15642594	0.4373540	TGAGCAAGCGGTGAGTATGGACTCAGGTGG	TGAGCAAGCGGTGAGTCTTGACACAGGGAC	TGAGCAAGCGGTAAGCCTGGACGCTGGGAG
17453	3	1	20017244	0.3784570	CACAAATGAGGTAAGTATGGATGCATTCCA	CACAAATGAGGTGAGTATAACAAAATCTTA	CACAAATGAGGTAAGTAGAAATGTATTCTA
17455	3	1	20017661	0.3784570	AGATTTCCAGGTATGTTAAATTTAACTCTC	TGACTTCCAGGTATGTGGAATTTTACTTTT	CGATTTCCAGGTATGTTTGAAGGCACATAT
17465	3	1	50681963	0.3841830	TATTATGTGGGTGAGTCCTTCGGACATGAG	TATTATGTGGGTGAGTCTTTTGCATGTGGC	TATTATGTGGGTGAGTCCTGGGCCCTGCTT
17467	3	1	50683216	0.3841830	TGTACATCCTGTGAGTACCTTCCCCACCCC	TGTACATCCTGTGAGTACCACTCCCCACCC	TGTACATCCTGTGAGTACCACCCCCCTCAA
17473	3	1	47868967	0.4373540	GAAGAAAAAGGTAACTCTGCTGGTGGCAAG	GAAGAAAAAGGTAAGTATTGATGGCTAAGT	GAAGAAAAAGGTAACTCACTGGTGGCTGGG
17495	3	1	41268843	0.3841830	GTAGAAGCTGGTAAGTATATGTATCTATTC	GTAGAAGCTGGTGAGTACACACATTCTGAG	GTAGAAGCAGGTAAGTATTCTGAGTGTCAT
17497	3	1	41279567	2.4984231	CGCCAGGATGGTATGTGTCTCATATTTCTC	CGCCAGGATGGTATGTCATAAAGCCCTTGT	CGCCAGGATGGTATGTGTCTCAGATTTCTT
17521	3	1	69151207	2.4984231	CCTTTGCTGTGTAAGTGAACTTGAGTTTTT	CCTTTGCTGTGTAAGTAAGCCTGCTTTCCT	CCTTTGTTGCGTAAGTGAACCTCAGTCTTC
17537	3	-1	69120683	0.3013340	TTTTATTTAGGTAAGTTTTAATATCTTAGC	TTTTATTTAGGTAAGTTTGATATTTTAAAA	TTTTATTTAGGTAAGTTTTAAGATCTTAGT
17539	3	-1	69117076	0.3028150	ATGTAGTTCCGTATCCTTTTGACAAAAAGA	ACGTGGTACCGTATCCTTTCAAAAGAAACT	ATGTAGTTCCGTATCCTTTTGACAAAAAAG
17541	3	-1	69113216	0.3013340	TTCTATCGACGTAAGTTTTTTACTTGAAAT	TTCTACCGACGTAAGTTCTTCACTTGATAT	TTCTATCGACGTAAGTTGTCTACTTTAAAT
17543	3	-1	69112587	0.4112070	TGGCATGCTGGTAAAGACTTTAGTATTGTT	TGGAATGCTGGTAAAGGCTTCAGTGTTGGG	TGGCATGCTGGTAAAAATTTTAGTGTTGTT
17545	3	-1	69112130	2.4984231	TCCACCACAGGTAATCAAAAAAGCACCTGC	CCCACCACAGGTAATCAGAAAAGTTCCTGC	TCCTCCACAGGTAATCAGAAAAGCACCTGT
17547	3	-1	69105927	0.5126560	TAGCCACAAGGTAATAGGTTTCATTTTTAA	TAGCTACAAGGTAATGAGTTTTATTTTTAA	TAGCTACAAGGTAATAATGGATTTCATTTT
17549	3	-1	69105148	2.4984231	TTACTTACAGGTTATCAATGTGTATTTTAA	TTACTTACAGGTCAGTAGTATTAATTTCTA	TTACTTACAGGTAATCAGTGTTGGTTGTTT
17551	3	-1	69104999	0.4803600	ACATTGAAAGGTATTTTACATAAGGGTATT	ACATTAAAAGGTATTTTAAGTAAATGTGTA	ACATTGAAAGGTATTTTAAATGAGTATTTT
17567	3	-1	127500629	0.1729000	CACGACCATGGTGAGTGTCCCAGGGTGCCG	CATGACCATGGTGAGTACCTCCAGTTGCCA	CACGACCATGGTGAGTACCCCCCAGGGGAC
17571	3	-1	127413815	1.9777150	GACTCTCAAGGTGAGCGGCTGCCACTTGCC	AACACTCAAGGTGAGGGACAGGAGGCCATG	GACACTCAAGGTAAGCAGCCGCCCACCCCC
17575	3	1	148714263	2.4984231	AGATACTCTGGTGAGTGTGGCTTTGAGGGT	AGATACTCTGGTGAGTGTGGCTTTAAGGGC	AGATACTCTGGTGAGTGTGGCTTTGATGAC
17577	3	1	148714691	2.3451359	AGTTTTGATGGTATGTATTTGCTATCTTCA	AGTTTTGATGGTAAGTACCTGCTATCATGC	AGTTTTGATGGTAGGTATCTGTTCTCTTTG
17579	3	-1	112277220	2.4984231	CCCAGAAGAGGTGAGTGCTGAAGATATACT	CCCAGAAGAGGTGAGTGTTGAAGATACCCT	CCCAGAAGAGGTGAGTGTTAAAAATATTCT
17581	3	-1	112272124	2.3451359	CATGGCAATGGTAAGTAATATTGAGTAAAG	CATGGCAATGGTAAGTATTGTTGAGTGAAA	CATGGCAATGGTAAGTAATCTTGAGTAAGA
17583	3	-1	112269036	0.3028150	ACCAAAAATGGTAAGAATTATGTTGCATAT	ACCAAAAATGGTAAGAATTATATCACTGTA	ACCAAAAATGGTAAGAATTAATGTTGCATA
17597	3	-1	112253113	0.4041040	GAGTTCATATGTATCCTTCCCTGTATGTAA	GTGTTCATATGTATCCTTATGTGTATATAC	GTGTTCATATGTATCCTTACCTGTATATGT
17611	3	-1	98237726	0.3841830	CTTAGGACCTGTGAGTACTTTGATTTCACC	CTTCGCACCTGTGAGTACTCGGCTCTCAGC	CTTCGGACCTGTGAGTACATGTACATTGAT
17651	3	1	186502485	0.5581560	TGTATTAAAGGTAAAAGAAACTGGCATTTT	TGTATTAAAGGTAAAACTCTATTGCCGTTA	TGTATTAAAGGTAAACGAGCTAGCTAGCCC
17653	3	1	186503840	2.4984231	AGATACCTTTGTAAGTATTGTCTTTAAGAG	AGATACCTTTGTAAGTAGTGAATCTTAATG	AGATATCTTTGTAAGTATTGCTGTCTCTGG
17655	3	1	186504062	2.4984231	AAGTATTCAGGTAAGCATTACTTCACCCCC	AAGCATTCAGGTAAAGTTTATTTCTTCTAT	AAGTATTCAGGTGAGCTTTCGTTTTTACTC
17663	3	1	186505671	0.3841830	ATATTCACAGGTGAGAAGCCAGCATCTTGG	ATATTCACAGGTGAGAAGAAAGCATCTCCA	ATATTCACAGGTGAGTAGGTGGCATCTTGT
17679	3	1	169693504	2.4984231	TATTTTATTGGTAGGATTATATCAGTAAAA	TATTTTATTGGTAGGATTACACCTGTAGTC	TATTTCATTGGTAGGATTATATCAGTAAAA
17681	3	1	169694839	0.3681940	ACTGCAACAGGTACTGTTTATTTCTTAGTG	ACTGCAACAGGTAGCGTTCCTTGGTGAAGG	ACTGCAACAGGTAGTGTTTATTTTTTAGTG
17685	3	1	135974817	0.4112070	TAAGAATAAGGTATTTGTTCAAATGGTGGT	TAAGAATAAGGTATCTTCCATCTGGTGGCG	GAAGAATAAGGTATCTTTTCACAGTGGTGG
17687	3	1	136002789	2.4984231	CATGGTAAAGGTAAGAAAGAAGGGCCTGTT	CATGGTGAAGGTAAGAGCTGTGCCTGTGGC	CATGGTAAAGGTAAGAAAGAAGGGCCTGTT
17699	3	1	184017695	2.3657150	ACGACTAGGGGTGAGTCACGATGTTAACAT	GCGACTCGGGGTGAGTCAAGATGTTACTAC	ACGGCTAGGGGTGAGTCATGATGTGGACTT
17701	3	1	184018232	0.5581560	GGAGAATAAGGTAAAACTGTTTCAAACCTG	GGAGAATAAGGTAATTCAGAATATGGCTGG	GGAGAATAAGGTAAACTTGTTTCAGAAGCT
17703	3	1	184019446	0.4149390	AGTATGTCAGGTAAGATCTTTCTTCTTGGG	AATACGTCAGGTAAGGCATTTTCTTTATGG	AGTATGTCAGGTAAGACCTTTCCTTCTTGA
17705	3	1	184020316	0.7920950	GCAAGGATGTGTATGTAGGGAAGAAGCTGG	GCAAAGATGTGTATGTAGAGAAATTGGCAA	GCAAGGATGTGTATGTAGGGATTGCTGAGC
17707	3	1	184020611	2.4984231	AGCTCGGGAGGTGAGACTGCCCTTTTTTCA	AGCTCGGGAGGTGAGGGTCTCCTCTTGGTC	AGCTCGGGAGGTGAGACTCTTTGCCCTTTT
17709	3	1	184020850	0.0370150	GAGAACAACAGTGAGTAGCCCTCTCTGTGT	GAGAATAACAGTGAGTAGCTCTGTGGGCAT	GAGAACAATAGTGAGTAGCCCTCCATGTGT
17711	3	1	184021254	0.5126560	AAGGACCACGGTATAATTCTGTTCCTGCTT	AAGGACCATGGTATAGTTTCATTCGCCCTC	AAAGACCATGGTATAACTTTATGGCTACTT
17713	3	1	184021537	2.4984231	CTACATTAAGGTTGGTCTGCATACAGCCTG	CTACATCAAGGTTAGTCTGGGCAAAGCTTA	CTACATCAAGGTTGGTTCTGGGCATAGCCC
17715	3	1	184021862	2.4984231	CCATCTTTGGGTAAGGTTCCTCGCTTGTCT	CCATCTTTGGGTAAGGCTTCCCACTGTTCT	CCATCTTTGGGTAAGGCTTCTTGCTTCTTG
17717	3	1	184022179	2.4984231	CAGCATGGAGGTGAGTAGAGGCTATTGAGC	CAGCATGGAGGTGAGTTGTTGATGTCTAAT	TAGTATGGAGGTGAGGAGAGGCTGTTGGAC
17727	3	1	184025496	2.4984231	CTTGGCACAGGTAAAGAATAGAACTCCTCC	CTTGGCACAGGTAAAGAATAGGTGTCTCCT	CTTGGCACAGGTAAAGAATAGAACTCTTTT
17739	3	-1	107776321	0.3681940	AAATTTGTGGGTAAGTCAATCTTATTTTCA	AAGTTTGTCGGTAAGTTAATCTTACTTTTT	AAACTTGTTGGTAAGTCAATCTTATTTTTG
17741	3	1	158314734	0.3762760	AAGAAACTTCGTAAGTACTAAAAACAAAGC	AAGAAACTTTGTAAGTACTAACAATAAACT	GAGGGACCTCGTAAGTACTGAGAAATTGAT
17743	3	1	158315997	0.5126560	TCCAGGAGGAGTAAGTTTTCTATAAGCATT	TCCAGGAGGAGTAAGTTTTTGTTACTGTTT	TCCAGGCGGAGTGAGTAGTTTCTGAGCATT
17747	3	-1	131219271	0.0133410	ATTACTTCAGGTAAGAGAGAAACAGAAGAC	ATTACTACAGGTAAGAAAACATGCTTATAA	ATTACTTCAGGTAAGAAAGAAACAGAAGAT
17749	3	-1	131217020	1.9777150	ACGTTTTCGTGTAAGGATGTATTTTCATAG	ACGCTTCTATGTAAGTCTATATTTTCATTC	ACGTTTCCATGTAAGAATGTATTTTCATTC
17751	3	-1	131208822	0.5149640	ATTAAACCAGGTAATTTGAGGTTGGGGAGA	ATTAAGCCAGGTAATCTGAGGTCGGGAGAG	ATTAAGCCAGGTAATCTGAGGTTGGGGAGA
17753	3	-1	131206521	2.3630810	CAGCCAAAACGTAGGTCCTCATAGCGAGTT	CAGCCAAAACGTAGGTCCTCAGTGGTTCTC	CAGCCAAAACGTAGGTCCATATAACAGATT
17757	3	-1	131188537	0.3681940	TGGACTGAAAGTAAGTGTTACAAGTGGTTC	TGGACTGAAAGTAAGTCTGTAAAGTGCTAA	TGGACTGAAAGTAAGTTTCTGAAGTGGCTC
17759	3	-1	131186932	0.5629000	CTTAGTAAAGGTAAGTATAAGTGTCTTCTT	CTTAGTAAAGGTATGTACGGCTGTCTGCTA	CTTAGTAAAGGTATGTATGTATGTAAACTG
17761	3	1	179288029	0.0133410	AATGGGATGGGTATGATGTTTTCCCCATGG	AATGGCATGGGTATGAATTAGCTGTAAACC	AATGGAATGGGTACAATATTTGTTTCTATG
17763	3	1	179291257	0.4041040	AGAGGCACCGGTGAGATAAAGATTTTCTTT	GGAAGCACCGGTGAGACCACTTTCTCTTCT	AGAAGCACCGGTAAGACAGGCTTTCTTTTC
17765	3	1	179292255	2.4984231	TTTTGACAGCGTATCCTTGAAAGAGTAATA	TTTTGACGGCGTATCCTTAAACTATAAGAC	TTTTGACAGCGTATCCTTGAAAGAGTAATA
17767	3	1	179294099	2.4984231	CTTCAACAAGGTAAATGTATTTAACCAGGA	CTTCAACAAGGTAACTGCTTAATGAGGGCA	CTTCAGCAAGGTAAATGGATTTAACTAGGG
17769	3	1	179294514	0.4713830	TGCATCAAAAGTAAGTAATTATTGAATTTT	TGCATCAAAAGTAAGCAGCACGTGACGTTC	TGCATCAAAAGTAAGTGATGCCTGGATTTT
17777	3	1	179301236	2.4984231	AACTCCTCCAGTAAGTTCTGTTTGTTCTTT	AACTCCACCAGTAAGTTTTTCTGTTCTTTG	AACTCCCCCAGTAAGTTTTGTTTGTTCTTT
17779	3	1	179304420	0.4112070	AGCCTCTTTGGTTAGTAGATGAGCTACTTT	AGCATCTTTGGTTAGTAGTTAAGATTCCAC	AGCATCTTTGGTTAGTAGCTAAACTACTTT
17781	3	1	100438902	0.0133410	ACATTATTTGGTGAGTAGTAAACTTTCTAA	ACATTATTTGGTGAGTGGCGAACTTTAAAA	ACATTATTTGGTAAGTGGTAAACTTTCTAA
17787	3	1	100463775	0.1729000	CAGTATTCAGGTGAGCAGGTGTTGAAAGGG	CAGTACTCAGGTGAGGAGGGGTTGAAAGAC	CAGTATTCAGGTGAGCATGTGTGCAGAGGG
17789	3	1	180651174	0.3784570	TTGAAAATAAGTAAGTTATTTTTGTTGACA	TTGAAAATAAGTAAGTTATTGGTAGATGTT	TTGAGAACAAGTATGTCATTTTTTATCGAT
17791	3	1	180653019	2.4984231	TGAAGTAGAGGTATGTATTTTTAAGTTTAT	TGAAGTAGAGGTATGTGTATTTAAGTTTTC	TGAAGTAGAGGTATGTATTTTAAGCTTATT
17793	3	1	180665724	2.4984231	GAAAGGAGAAGTAAGTACTCTTCACACTTG	GAAAGGCGAGGTAAGTGACTGTTTTCCAAG	GAAAGGAGAAGTAAGTGATATTTACCCTTG
17795	3	1	180666283	2.4984231	TGAGAGAGGCGTGAGTAATTTTATATACTA	TGAGAGAAGCGTGAGTAGTCACATTGCATT	TGAGAGAGGCGTGAGTAATTTTGTTTACTA
17797	3	1	180666602	2.4984231	AATGATACTGGTAAGATAGTACCATATTAT	AATGATACTGGTAAGATAAGATCATAATTT	AATGATACTGGTAAGATAACTCCATATTTT
17801	3	1	122123210	0.3028150	AGACTGTCTCGTGAGTGCTGAATTTAGTAT	AGACAATCTCGTGAGTGCTGAGCTGGGCCT	AGACTGTCTCGTGAGTGCTGAATGTAGGGG
17805	3	1	142729701	1.3020110	AGATGCACATGTGAGTATAGAAGGCAATCT	AGATGCACATGTAAGTATAAAAGAAAGTCT	AGATGCACATGTGAGTATAAAAGGCAATCT
17807	3	1	142731195	1.3020110	TCTCTCAAGAGTGAGTATAGATAAGATAAG	TCTCTCAAGAGTGAGTATTGCTGAAGACGA	TCTTTCAAGAGTAAGTGTTGATAAAGATAA
17809	3	1	142733251	2.3630810	AAAGAAAAAGGTAATGTTGAAAATGTATTT	GAAGAAAAAGGTAATGTTTGGAGTGTATTT	AAAGAAAAAGGTAATGTTTATATTTTGAGT
17811	3	1	142735213	2.4984231	GCAGCTAAAGGTAAGTTTATAAAGTATAAC	GCAGCTAAAGGTAAGTACCAATATCTGGCT	GCAGCTAAAGGTTAGTGTCAATATTATAAT
17823	3	1	183905231	1.4331070	ACAGTCCTCGGTGAGGAGGAGGAAGCAAGG	ACAGTCCTCGGTGAGAAGTGGGAAGGGGCT	ACAGTCCTCGGTGAGGAGGAGGAGGAGGAG
17825	3	1	183905549	2.3657150	GCAACCCTCTGTGAGTGGGGGAAGCATGGC	GCAACCCTCTGTGAGTTTGGGAAGAAGGGC	GCACTCCTCTGTGAGTTGAGCAAGAAGGGC
17853	3	1	128971204	2.4984231	CATAAACCAGGTAACAGGGTGAAGCTTGCG	CATAAACCAGGTAACAAGATGAACTTGGCA	CATAAACCAGGTAAGAGGATGGAACTTGGG
17855	3	1	128971537	2.4984231	GTCCAATGATGTAAGTGCCTCAACCCAGCT	GTCCAATGATGTAAGTACACTGATGATCTG	GTCCAATGACGTAAGTGCCCTCAGTCAGTA
17857	3	1	128973586	2.4984231	GATCACTGATGTGAGTCGTGCCGGTTCCTC	GATCACTGACGTGAGTCCTTCCATCTCTAC	GATTACTGACGTGAGTCTCCTGCCCCCTCC
17859	3	1	128974997	2.4984231	CATGGTCCAGGTGAGATGTGAGCAAGGGAG	CATGGTCCAGGTGAGAGGGACACTGAAAAC	CATGGTCCAGGTGAGGTGTGAACAGAGGAG
17861	3	1	128982842	0.3946480	GCGGGAAGAGGTAAGAGTCAGGGGCATTCG	AAGGGAAGAGGTAAGGGCGGGGCCGCTGGG	GCGGGAAGAGGTAAGAGCTGGCATTTGGGG
17867	3	1	128994135	0.3784570	CTCCTGGCTGGTAAGTGGCATTTCTAGATG	CTGCTAGCTGGTAAGAAACGTCTGTGGCCT	CTTCTGGCTGGTAAGCAACACTTCTAGGTG
17869	3	1	155615830	0.4149390	TGGTATGCAGGTATGTCAGCAAATTTGTTT	TGGCATGCAGGTATATCTGTGAATTGAGTT	TGGCATGCAGGTACATCTGTGAATTTGCCT
17893	3	-1	149469187	0.5581560	AAAGCTCATGGTAAGGGATTTTCTGGACTG	AAAGCTTATGGTAAGACTTCTGAGAGCTGT	AAAGCTTATGGTAAGGGCTTTCTTACCATG
17899	3	-1	149093464	1.9777150	ACGATGTGCGGTAGGTCCTCCTGCCCTGGT	GCGATGCTCGGTAAGCCTCCTGGTGCTGCG	GAGATGTGCGGTAGGTCCTCCAGCCCTGGT
17901	3	-1	149093227	2.3310280	CTGAGGGCCAGTATGTAATTACTCTCTACA	CTGAGGGACAGTATGTAACTGTTCTTTAAC	CTGATGGACAGTAAGTTCCCTATTGGCCAT
17911	3	-1	183585650	0.4290930	TACTGTTGGGGTAAGAGCTCACTTTGCTAG	CACCATTGGGGTAAGAGCTCAGGCCACTGC	TACTGTTGGGGTAAGTGCTCATGTCACCAG
17913	3	-1	183584410	2.3657150	CAGAAAGGAGGTAAAGATAAACACTGCTTT	CAGAAAGGAGGTAAGAATAAACCCTGCTTC	CAGAAAGGAGGTAAACATGGCTTTCTTTGT
17919	3	-1	183551277	2.4984231	TTTTTGGAATGTAAGTTTGAGTGTAATTGA	TCTTTGGAATGTAAGTTTGAGTATAACCAG	TCTTTGGAATGTAAGTTTGAGTATAACCAA
17925	3	-1	120134767	2.4984231	CTGCATTGAGGTAAGTCCTGATGTCGGGAG	CTGCATTGAGGTGAGTCCTGGTGTCAGGCA	CTGCATTGAGGTAAGTCCTGAGGTCACGAG
17927	3	-1	120130698	0.3681940	CACTGCAAAGGTAAGGTGTGCTCTCACCAC	CACTGCAAAGGTAAGGCATATGTCATCACT	CACTGCAAAGGTAAGGTGTGCTCTTACCAC
17929	3	-1	120129796	2.3630810	GCCAGCCCAGGTGAGTGCCTATTTTTTCTA	GCCAGCCCAGGTAAGTGCCTGTCCTTTCTG	GCCAGCCCAGGTGAGTGCCTCTTTTTTCTC
17931	3	-1	120128376	1.3020110	GTATTTTAAGGTAATCCAGAGGTAGGAGGA	GTACTTTAAGGTAAGCAGAGCTGAAGCCAA	GTACTTTAAGGTAATCCAGAGTTGGGGTTA
17933	3	-1	120123697	2.4984231	AGTTGCTTAGGTGAGAGGAACCGAGAGGTC	AACTGCTCAGGTGAGGAGTGGGTGATTGGG	AGCTGCTTAGGTGAGTGGAGCTGAGGGATC
17947	3	-1	113442266	0.3841830	CTAGGAATAGGTAAAAAATTGTGGTTTTTT	CTAGGAATAGGTAAAAATACATGGCGTTTT	CTAGGAATAGGTAAATTTATTTTTTTTTTA
17955	3	-1	185643249	0.5149640	TGGGAATCGGGTAAGATGAAAAACTGGTTT	TGGGAACCGGGTAAGATTTCTGAAGTGCTA	TGGGAATCGGGTAAGGTGAAAAAATTATTG
17957	3	-1	185641581	0.3784570	TGCCAAGGAAGTAAGTAAAAGCCCGTTCCT	TGCCAAGGAAGTAAGTAAATTCTTACTTTC	TGCCAAGGAAGTAAGTTAAAAGTCTACCTG
17959	3	-1	185639796	0.3028150	GACCTACCTAGTAAGTTTATTTTCAAAATA	GACCCACTTAGTAAGTAACTTCTTTGTGTG	GACCTACCTAGTAAGTTTTCTTTTTAAGAT
17961	3	-1	185638889	0.3784570	GATCATACAGGTAAGTTATGAGGTAGAAAG	GATCATACAGGTGAGTCAGTTCACACTGAA	GATCATACAGGTAAGGTAACCATAAAATGA
17963	3	1	100058049	2.4984231	TTCTTTGCCGGTCAGTATGGGAGCAGCCAT	TTCTCTGCCTGTAAGTATCAGGGCAGCCTG	TTCCCTGCCGGTGAGTGTGGAGGCGGCGGC
17965	3	1	100060005	2.4984231	GTATAGAAAGGTAAGTAGGAAGTGTGGCAT	GCACAGGAAGGTAAGTTGTGCCGATCTCAT	GTACAGAAAGGTAAGCAGGGAATGTGGCAA
17973	3	-1	183963498	2.4984231	GACCACTTGTGTGAGTGGGGACAGGAAGTT	GACCTCTTGTGTGAGTGAGGATAGGAAGTC	GACCTCTTGTGTGAGTTGTGATACAGGGTT
17981	3	-1	186518903	0.7920950	AGGAGCAGATGTGAGTTGCAAATGGTGTTT	AGGAGCTGACGTAAGTAGATGGTGTTTGAT	GGGAGCTGATGTGAGTAGCAGATGATGTTT
17983	3	-1	186515321	2.4984231	AACTCTTTGGGTACGTTGAAATCAGTCTGT	AGCTCTTTGGGTAAGTTGGCATTGGTGGGT	AACTCTTTGGGTAAGTTGAAACATCTCTCT
17993	3	1	150276249	0.4713830	ATGGAGAAAAGTTAGTGTTCATTTACATAA	ATGGAGAAAAGTTAGTGTCCATTTGTCGAA	ACGGAGAAAAGTTAGTGTTTCTTTTTTTTT
17995	3	1	150280447	2.4984231	CCTTACACTAGTAAGTATTTTCTCAGTGTA	CCTTACACTAGTAAGTATTTTCCCTTCATA	CCTTATACTAGTAAGTATTTTCCAGTTGTA
17997	3	1	150281401	1.9777150	TGCAAAATTGGTAAATAAATGGCTTAAAAT	TGCAAAATTGGTAAATAAATGCTTTAAAGT	TGCAAAATTGGTAAATAAATGCTTTAAAAT
18007	3	-1	148895624	2.4984231	CCAATACAAGGTAAGAGCTATCCATGGCAA	CCAATACAAGGTAAGAGCTGCCGCAGCACT	CGGATACAAGGTAAGAGTGATCCATGGTCA
18011	4	1	1309388	0.3841830	CGGCATCGAGGTGGGTGCCCGCCAGACGCA	TGGCATCGAGGTGGGCTTTTCCAACTCCCG	CGGCATCGAGGTGGGCATGCACTCGGGGCC
18013	4	1	1321491	0.5581560	ACGCTGTGAGGTAGGCATTGCGGACGTGCG	ATGCTGTGAGGTAGGTAGGATATGCCATAT	ACGCCGTGAGGTACGTAGAGAGGGGCTCAC
18015	4	1	1326653	0.5581560	CCCGTACAAGGTAGGGCGTGCGTCCCTGGG	CCCATACAAGGTAATGCTCATGTCCCTATT	CCCGTACAAGGTAACCTGTGCCTGTGGGCC
18019	4	-1	1221984	0.3681940	GGGGATTTAGGTAGGCCGGCTCCGAGTTCT	GGGGATCTAGGTAGGAGCTCCGAAGCCCGT	GGGGATTTAGGTAGGACGCCGGGTGTTTCC
18021	4	-1	1219145	0.3841830	ATCGGACTTGGTGCGTCGGCCGCAGCTCCA	ATTGGACTAGGTGCGTTGGCCACTGTGACT	ATAGGACTCGGTGAGTTAGCGGAAGCCCTG
18025	4	1	2498848	0.3946480	GTGGAAACTGGTAAGATTGCCAGGGACACT	GTGGAAACTGGTAAGAGAGCTAGAAATACT	GTGGAAAGTGGTAAGATCTCCAGGAAGGCC
18027	4	1	2502465	1.4249420	CTCTGTTGTGGTAAGTGTTGGAGTGTGAGA	CTCTGTTGTGGTAAGCATTTGAGTAAAAAT	CTCTGTCGTGGTAAGTGTTGGAGTGAGTGG
18029	4	1	2513692	0.7920950	ATTGTTGACGGTGAGTGGTTTCGTTTCCTT	ATTGTTGAAGGTAAGCTGGTTTCATTTCTT	ATTGTTGACGGTGAGTGGTTTCTTCTCTCT
18031	4	1	2514324	0.3681940	CAGGCCTCAGGTACCAACGTGCCCCCAGCT	CTGGACCCAGGTAAAGAGCTCTGCTGCTGT	CAGGACTCAGGTACCAGCACTCCGAAAGCC
18039	4	-1	1705320	0.4112070	AAATGGCAAGGTACACATTTTGGACCACCT	AGATTGCAAGGTACACACTTTGTTGTGGCT	AAATTGCAAGGTATATATTCTGGAACATTG
18041	4	-1	1701735	1.9777150	CATCAGGAAGGTAAAGGCTGTGTAAATGTT	CATCGGGAAGGTGCGCCTGAGACATTCCTC	CATCGGGAAGGTAAGTGCCACATAAATGTT
18043	4	-1	1701288	0.3841830	AAGTCCCAAGGTAGTCTTGTTTCAGTGGCA	AGGTGCCCAGGTAATGTCACATAGGCCTGT	AAGTCCCGAGGTAGTCTTGTCTCATTGGCA
18045	4	1	2886393	2.4984231	TCATATCACAGTGAGTATTAAATGGGCTAG	TCATATCACAGTGAGTACTCAGACTGTAAC	TCATATCACAGTAAGTATTAAATGGAGTAG
18047	4	1	2895820	2.4984231	ATCCAGTTTGGTAAGAATGTCCTTCTCTTT	ATCCAGCTTGGTGAGAGTACCCTTTTCTTT	ATCCAGTTTGGTAAGAATATCCTTTTCCTC
18049	4	1	2896458	0.4772920	AGGGGCTGCGGTGAGTGGCTGCCCTGGTAG	GGGGGCAGCGGTGAGTATGCCATGCCGGGA	AGGAGCTGCGGTGAGTGTGCTGCTCTGGTA
18059	4	-1	3526631	0.3841830	AACCTCAATGGTACGTTTGTTTCTTTCCTA	AACCTCAACGGTACCTTCCTATTCTCACAG	AACCTCAGTGGTATCTTTCTTTCCCCCTTA
18061	4	-1	3521796	0.1729000	GTGGCACAAGGTACTCTTCGATTGTTTGCA	GTGGCACAAGGTACCACCTCCCATTTTCCC	ATGGCACAAGGTAACCCTCACTGCTTCCCA
18069	4	-1	5857867	0.3784570	CAGGACAAAGGTCAGTTAAAGCCTCGGAAC	CAGGACAAAGGTCAGTGAAAACCCAGAATG	CAGGACAAAGGTCAGTTAAAGCCTCAGAAT
18071	4	-1	5853132	2.4984231	CGACAGCCAGGTAGGTCCCTCACACTCACT	TGACAGCCAGGTAGGCTCTGCTACAGCTTC	TGATAGCCAGGTAGGTCCACCTGCACACCT
18077	4	-1	17505999	0.5581560	AAATCCAAGTGTGAGTCCTTTCCTGAGTCA	AAATCCAAGTGTGAGTCCTTCTCTGAGTTA	AAATCCAAGTGTGAGTCCTTTTTTGCATTA
18079	4	-1	17503339	2.4984231	GGGACTCCTGGTAAGCCTTTATTTCCCTAT	GGGACTCCTGGTAAGCCTTCATTTTCCATG	GGGACTCCTGGTAAGCCTTCATTTCCTGGT
18081	4	-1	17492282	0.5581560	TCCTAGTTGAGTGAGTATTACAGACATGTC	TCCTGGTGGAGTGAGTATCACAGGAAAGGG	TCCTGGTTGAGTGAGTATTGACATGCCATA
18085	4	1	17583437	0.4803600	TCTGCATCAGGTATGAGAAGAACGTGATCA	TCTGCATCAGGTATGAAGTGAAGGGCATGG	TCTGCATGAGGTATGAGATGAAGATATGGT
18087	4	1	17584016	0.4803600	GCTGTTGCAGGTTATTTCACTTTTTAAGTT	GCTGTTGCAGGTTGGCTTGCTTGTTATGTT	GCAGTTGCAGGTGATTTCCATTTTAAAGTT
18093	4	1	17606290	2.4984231	ACTCTTCGAGGTAGGAATAATATTTGTATA	ACTATTTGAGGTAGGCCTAAAACATACACC	ATTATTTGAGGTACAAATAAGATGTAGAGA
18095	4	-1	15642408	0.3946480	GGAAGAGGAGGTAAGCATAATTTTTCTTTC	GGAAGAAGAGGTAAGTAGAGTTTTTCTTTG	GGAAGAGGAGGTAAGCATAATTTTTTTTGC
18101	4	-1	10117734	1.9777150	GAACATCGACGTGAGTACCCCCTACCCCGG	AAACATCGATGTGAGTACTCTTGTGCCCGG	GAACATCGACGTGAGTAGCCTCGCCCCACC
18103	4	-1	10090285	2.4984231	TGACGGCCAGGTAAGAACTGGGATGGGTTT	TGATGGCCAGGTAAGAACTGGGGCAGAAAA	AGATGGCCAGGTGAGGCCCGGGGCCCGGTG
18105	4	-1	10089914	2.4984231	GATTTACGCAGTGAGTATGAGCGTGTTTCC	AATTTATGCCGTGAGTACGAAAATGTTTTC	CATTTACGCTGTGAGTACGGATCTGTGTTG
18107	4	-1	10080512	2.4984231	TGGGGGTGTGGTAAGTCGCTTTCCTCTCCC	TGGTGGCACGGTAAGGCCCTTTTCCTTTAT	CGGGGGCACGGTGAGTCCCTGTCCCTCACA
18109	4	1	39757359	0.3784570	AAGATCAATGGTAAGAGATTTTGAATTCAC	AAGATCAATGGTAAGAGATCTCTGAATTTG	AAGATCAATGGTAAGAGATTTTGAATTCAC
18111	4	1	39776553	0.3013340	AGCAAATCAGGTAAGATGGCCGCTTTTGAA	AGCGAATCAGGTAAGAAAGTAGCTTTTGAA	AGCAAATCAGGTAAGACTTGCTTGTACTTA
18113	4	1	39779430	2.4984231	CTTTGATAGGGTAAGTACATAAGGGCATGT	TTTTGATAGGGTAAGTACCGAAAAGACCAC	CTTTGATAGGGTAAGTACCAAAAAGCTTGC
18115	4	-1	39574032	0.3959030	CTTCAGGAATGTAAGTACCACTGAGACAGG	CTTCGGGAGTGTAAGTACCAGCGGCGGGCG	CTTCAGGAATGTAAGTAATGATGGGACAGG
18117	4	-1	47462158	0.4112070	TGATGAAGAGGTAACTTCTCTGCACATTTC	TGAGGAAGAGGTAGTTTCAGTCCTGACCTC	TGATGAAGAGGTAACTTCACTCCAAATTTC
18125	4	1	41259754	0.1729000	CACGGCCCAGGTAGGGCGTGGGGCCCAGGA	CACGGCCCAGGTAGGGAGAGGTCTGTGATG	CACGGCCCAGGTAGGGCGCGGGGTGCGCGG
18127	4	1	41262814	0.5126560	CTGGGATTTGGTAGGTGTGGGTTTTGAGGC	CTGGAATTTGGTACTTGTGGCTTAATCATT	CTGGAGTTTGGTAAGTGGGTTTTGAGGGCA
18129	4	1	41263817	0.5629000	AAAGAATGAGGTAAGAGAACTTACAGAGCA	GAAGAACGAGGTAATAGAAAATGCTTCTGG	AAAGAATGAGGTAGGAAGAGAACTTCCAGA
18131	4	1	41263940	1.4249420	CCAATGTCGGGTAAATGCAAATACAAATCG	CCAGTGTCGGGTAAATACAAATGCACACAC	CCAATGTCGGGTAAATGCAATTACAGATCA
18133	4	1	41265308	0.5581560	TATGAACTTGGTATGTTTTACTCCATTTTT	TACGAGCTCGGTATGTACGAGCTTTGGGAT	TATGAACTTGGTAGGTTTCACTCCACTTTT
18135	4	1	41266178	0.5629000	CCTGCTGAAGGTCATCTTTGGAATGCATCT	TCTGCTGCAGGTAATCCCTGGAGTGCCTCT	CTTGCTGCAGGTAATAATCTTTGGAACCCC
18139	4	1	48835498	1.5476660	TGGTTCAGATGTGAGTTCAATTTTCTAATT	TGGTTCAGATGTGAGTTATCCTGTCTAAGA	TGGTTCAGATGTAAGTTGAATTTTCTAATC
18141	4	1	48844706	2.3630810	ATTAGTAAAGGTAAATATTTAAAATTTGAA	ATTAGTAAAGGTAAGTGTTCACATTCACAC	ATTAGTAAAGGTAAATATTTAAACTTGAAG
18143	4	1	48850463	0.5629000	AAACTTATACGTAAGTATGAACAACATTGT	AAACTTCTATGTAAGTATGAACAGTGCTGT	AAACTAATATGTAAGTATGGACAACACTAG
18145	4	1	48852099	0.4112070	CACCACCTGGGTAGGCCAGATTCTGATCTT	CTCCACCAGGGTGAGTCCCCTCACACGTCA	CACCATCTGGGTAGGCCAAATTCTTTTTTT
18147	4	1	57335939	0.3681940	TGTTAGCCAAGTAAGTGATTCAGTTAGTTG	TGTTAGCCAAGTAAGTGACTGTTAGTTGCT	TGTTGGCCAAGTAAGTGATTTAGTTAGTTG
18149	4	1	57338009	2.4984231	TGGACAAGTGGTAATTACTGCTTTTAAATA	TGGACAAGTGGTAACTACTGCTTTAAATAT	TGGACAAGTGGTAATTACTGCTTTAAAATA
18171	4	-1	57906987	0.5126560	CTGGAACAAGGTCTGTGGCACAGACTTTAA	CTGGAACAAGGTCAGTAGTGCAGGCCTCGG	CTGGAACAAGGTCAGTGGCCCAGATTTCAG
18173	4	-1	57899358	2.3657150	CTGGGTGCTGGTGAGTACCAGTACCAAGAG	CTGGGTGCTGGTAAGTAGCAAGAGCTGGCA	TTGGGTGCTGGTGAGTACCAAGAGCTGCCA
18177	4	1	57860682	2.4984231	GGAATCTCACGTAAGAAAGAATTTTTCCTT	GAAATCTCACGTAAGAGAGACCTTTTTTTT	GAAATCTCACGTAAGAATTTTTCCAATAGT
18183	4	1	57313039	1.9777150	GTTTTTCAAGGTAATTATCTTATGCCTCTG	GTTCTTCAAGGTAATTGCTTTCTGTGACAA	GTTTTTCAAGGTAATTATTTTATGCTTCTG
18185	4	1	57314763	0.0133410	TGATATGAAGGTACAGATAAAACAAGTACA	TGATATGAAGGTATTAATAAAATAGGTGAC	TGATATGAAGGTACAAATAAAATGGAATTT
18187	4	1	57314989	2.4984231	AGACAAACAGGTAGATAATGCTTCAGGTTT	GGACAAACAGGTATGTGGTATTCGAGCTTA	AGACAAACAGGTAATGCTTCAGGATTTTTT
18189	4	1	57316868	0.5629000	GAGAGTAGAGGTAAACCTTCTATAGTAAAA	CCGAGTGGAGGTAATTCTTCTGTAATAACA	AAGAGTAGAGGTAAAACTTTTATAATAAAC
18191	4	-1	72635045	1.9777150	TCACATCTCTGTAAGTGTGCAGCAGCCACT	TCAGATCTTTGTAAGTTGCAGTATCTGTGA	TCACATCTTTGTAAGTATGAGGTATTCCCT
18193	4	-1	72631146	1.4249420	ATGCTAATCAGTGAGTGCCTTCATCATAAA	TTGCTGACCAGTAAGTGGTCTTTATAAGTC	TTGCTGAGAAGTAAGCTGCTTGTATCCTAA
18195	4	-1	72629518	0.3784570	TTTGAAAGAGGTATGTCCCATTTTACTTAT	TGTGAAGGAGGTAGGCTTTATTACAGTTAT	TTTGAAAGAGGTAGGTATCACTTTATTATG
18197	4	-1	72629122	0.5629000	CAAGGCTCAGGTAAAGATTAAGTGCTATTG	CAAGGCTGAGGTAAAGGCTCCATACCGTCT	CAAGACTCAGGTAAAGATCAAGCACCATCA
18205	4	-1	72620125	1.3020110	ACAAGAAAAAGTAAGAAACTTGTTCTGGCT	ACAAGAAAAAGTAAGTGGCTGGTTTTATGA	TTAAGAAAAAGTAAGATTTTTCTGGCTGTT
18207	4	-1	72618232	1.4249420	TGATTCAGAGGTAGGAAAATGTAACCCTCC	CAGCTCACAGGTAGGAAAGCTCAGGGTAAG	TGATTCAGAGGTAAGAAAATTTAACCCTCT
18211	4	-1	71701872	0.3028150	TTTTTTTCAGGTATATTTTATGTATGTTTT	TTTTTCTCAGGTATGTCTTACGTCTGTTTT	TTTTTCTCAGGTACCTTTTATGTATGTTTG
18213	4	-1	71698832	2.4984231	TATGTGGAAGGTATGTGAAGTCAGATTATG	TATGTGGAAGGTGTGTGACTCAGGCTGACT	TATGTGGAAGGTATGTGAAGTCATATTCTG
18225	4	1	122724172	0.4803600	TGGTGAAAAGGTGGGGAATATGCCCATAAT	TGGTGAAAAGGTGAGAAATATGTTCAAAAT	TGGTGAAAAGGTGGGGAATATGCCCAAAAT
18227	4	1	122725914	2.4984231	AGTAACACTGGTAAGCTCCTATGTGAACCA	AGTAACACTGGTAAGCTTCCAGGGCTCCGA	AGTAACACTGGTAAGCTCCCGTAATTTAAG
18229	4	1	108931043	2.4984231	AAACCTTAAGGTAATTTCTTATTATCGATG	AAACCCTAAGGTAAGTTCTTATCAGTGGCT	AAACCCCAAGGTAATTTTTTGTTTTATGTG
18235	4	1	108944719	2.4984231	TTCTTGCAAGGTAAGAGTATGGGTAGCTTG	CTCTTGCAAGGTAAAGTGTGGGGGGTAATG	TTCTTGTAAGGTAGAGTATAAGTACCTCTG
18237	4	1	108948916	2.4984231	TATGAACGAGGTATCCTTCTGACCCAGGCC	CACGAGCGAGGTACCTGTCCCAGGCCAGGC	TATGAACGAGGTAGCTGTCTGGACCCGGGC
18239	4	1	108954448	2.4984231	ATCGTGGATGGTAGGAATTGGAATTTTTTG	ATCTTGGACGGTAGGTTTTAAACCTCCTCT	ATCATGGACGGTAGGAATTGGAATTCTCTC
18247	4	1	79494421	1.9777150	AGAGGAATTGGTGAGTGATATTTTACAATT	AGAGGACTTGGTGAGTGGAGCTTTTCAGCT	AGAGGAATTGGTGAGTACTGCTTCGCAATT
18251	4	1	79503444	0.5149640	ATCCATGAAGGTATGAGCCCCCCACAAGCC	ATCCATGAAGGTAAGCTCTTCATGTCCCCA	ATCCATGAAGGTATGAGCCCAATATGAACC
18253	4	1	79507504	0.4772920	TATTATACAGGTGTCTTATTTTCTGCTTAC	TATTATACAGGTAACCTTGTTTTCTTCTAT	TACTACACAGGTGGCTTTCTTTTCTGCTTA
18255	4	1	79512777	0.4803600	TTTGGCAGATGTAAGGTTTTATTTTTTATT	TCTGGCAGATGTAAGGTTTGACTGTTTATT	TTTGGCAGATGTAAGTTTTAATTTTTTTAT
18259	4	1	79522722	2.4984231	AGCCTTGAAGGTTGGTCTGGAAAGTTCATG	GGCTTTGAAGGTTGGTCTGGAACTTTCATA	AGCTTTAAAGGTAGGTCTGGAAATTTCATA
18261	4	1	79525553	2.4984231	AGCAATTAAAGTAAGTCTACTTTTAAAAAT	GGCCATCCAAGTGAGTCTCCTGTAGGAACA	AGCAATTAAAGTAAGTCTCATCTTAAAAAT
18275	4	1	164435310	2.4984231	TAATTGAAAGGTAAACACTGGGCATATTAT	TAGTTGAAAGGTAAATACAGGGCATATTGT	TAATTGAAAGGTAAACACTGGGCATGTTAT
18279	4	-1	122607440	0.1729000	AAAGGCTTGGGTAAATTTAGCTTCCTCTTT	AAAGGCTTGGGTAACGTTTAATTTTAATTC	AAAGGCCTGGGTAAATTCAACCTTTCTTTT
18281	4	-1	122605829	0.5629000	GTTTGGCAGGGTAAGACCACACTTCATCCC	GTTTGGCAGGGTAAGACCACAGCTCATTCA	ATTTGGCAGGGTAAGACTGCACCTCATCTT
18283	4	-1	122604516	0.5629000	TGCCTTGAAGGTAAAAAGGATGAGTGAAAG	TGCTCTTAAGGTAAAAGGGTGCAGACAGGG	TGCTCTTAAGGTAAAAGAATTAGTAAAAGG
18285	4	-1	122602823	0.3028150	TATGAAGAAGGTAAATGTTTGTGAGTTATA	TATGAAGAAGGTAAACAGATGGAGTTTATC	TATGAAGAAGGTAAATGTTTTGAATTATAT
18287	4	-1	122599567	0.5629000	TCTCCTTCAGGTATTGCGTGGAGATTAATT	CCTCCTTCAGGTACTGGTAGAGACTTAACA	TCTCCTTCAGGTACTGGGTGGAAACTATTT
18289	4	-1	122599046	0.5629000	AGATGCTCAGGTGAGTGACACCAGGATATG	GGATGCTCAGGTGAGTAAATATTCTATAAC	AGATGCTCAGGTGAGATGTGATAACTGTGA
18293	4	-1	122592699	2.4984231	CTTGCTGTTGGTAGGTGATTTACAATGTAT	CTGGCTGTCGGTAGGTGAATTCACAGTGTG	CTTGCTGTTGGTAGGTAGTTTTACAATGTA
18295	4	-1	122591106	0.3784570	TGCTATGAAGGTAAGTGGAGACCATGAACC	TGCCATGAAGGTGAGTAGACACCCTGCATC	TGCTATGAAGGTAAGTGCATACCTTGAGTA
18305	4	-1	83750150	1.5476660	AAAGAAGAAGGTACTAGAAAAAGATGTCCA	GAAGAAGAAGGTAATGAGAAGTTCTCTACC	GAAGAAGAAGGTACTAGAAAAAGATGTCCA
18307	4	-1	83745705	2.4984231	AACAGACCCTGTATGTATTTATTTTTTTAA	TACAGACCCCGTATGGACTCTTCTTCCCAT	CACAGATCCCGTATGTATTTTTTTCTCATA
18309	4	-1	83742187	2.4984231	GGAACAGACAGTAAGTTTTGGAGGAAAAGG	GGAACAGACAGTAAGTTTTTGGGAGGCAGA	GGAACAGACAGTAAGTTTGTGGGGAAAAAG
18317	4	-1	99812385	0.3841830	ACTTTTGGGCGTAAGTAACCATTTGTTTTA	ACTTTTGGGCGTAAGTAACTTTAAGATACT	ACTTTTGGGCGTAAGTAACCTATTTAGGAT
18319	4	-1	99809037	2.4984231	ACTTTTTAAGGTATGCTTAATTGGTGATTT	ACTTTTTAAGGTATGCCTAATCAATGATTG	ACTTTTTAAGGTATGCTTTTACTGGCAATT
18321	4	-1	99808227	2.4984231	GCTAGAGACAGTAAGGTTTTAAAAGTATAA	GCTAGAGACAGTAAGGCTTTAGGATATGTT	GCTAGAGACAGTAAGCTTTTAAAATTATAA
18323	4	-1	99806070	0.3784570	CACATATAGGGTAAGTTTTGCTCTTTGCCT	CACACATAGGGTACGTTGTGCTCTCCTCCT	CACATATAGGGTAAGTTTTGCTATTTTTAT
18335	4	1	156825275	2.4984231	CTACCTGCATGTAAGTGGCAGGGTCCTTAC	TTACTTGCAGGTAGGTGCTGGCAACCAACC	CTACCTGCATGTAAGTGGTAGAGGCCTTGC
18337	4	-1	77065540	0.4112070	GGCACTACTGGTAAGAGGCCATCTTAAGTC	GGCAGTACAGGTAAGAGGTTATCCTAAGTC	GGCGCTACTGGTAAGAAGATATCTAAATCA
18341	4	-1	77979657	0.3013340	TACCGTAAAGGTAAGTGTTTTAAGATAGAC	TACAGTAAAAGTAAGTATTGTAAGACACAT	CACTGTAAAGGTAAATATTTTAGGATACAC
18343	4	-1	77977399	0.3013340	GGAAGATGAGGTAATAAATCCTTTCAAGAT	GGAAGATGAGGTAAGGAATCCTTTCAAGGT	GGAGGATGAGGTATTTTCCTTTAAAAATTA
18345	4	-1	77977112	0.1729000	TCTTCATATTGTAAATATACCTGAAGTCTT	TCTTCACATTGTAAGTATATCTAAAATGTT	TCTTCACATTGTAAATATACCTAATGTCTC
18363	4	-1	155533540	1.9777150	TGAAAGATTCGTAAGTAGTTTTTATGTTTC	TGAGAGATTCGTAAGTAATTTCAGTGTCAC	TGAAAGATTTGTAAGTAGTTTTCATGTTTC
18365	4	-1	155533167	1.9777150	TCAAAACCAAGTGAGAAAATAAAGACTACT	CCAAAGCCAGGTGAGAGGAAACCCCACCGA	CCAAAGCCAAGTGAGAAACAAAATACTGCC
18367	4	-1	155532954	1.9777150	CAAGTATTCGGTAAGGATTTTTGTTTTAAT	CAAGCATTCGGTATGTGTCTGGGTTTTCAT	CGAATATTCGGTAAGCATTTTTGTTTTAAT
18369	4	-1	155531216	2.3451359	ACTGGGAAAGGTAACTGATGAAGGTTATAT	ACTGGAAAAGGTACAGGCGAAGTTAATCCT	ACTGGGAAAGGTAAGTGAAAGGTTTGTATT
18371	4	-1	155530779	2.4984231	GTTTCAGAAGGTAATTTTTTCCCCACCATG	ATTGCAGAAGGTAATAGCCTCTGTCTGCAT	GCTGCAGAAGGTATTTCCCCCTCCCCGTGT
18375	4	1	84380950	2.3451359	CACATTACAGGTATGTTCTTTTTTATTATG	CACATAACAGGTACTTTTTTTTAATCATAG	CACATAACAGGTATTTTGTTTTCTATTATA
18377	4	1	84382185	1.4331070	CAAATAATGGGTAAGAAAGAATACCTCAAC	CAGAAAATGGGTAAGCACTCCTGCACAGCT	CAAATAATGGGTAAGCACCTGAAAAACTGA
18387	4	1	107248721	2.4984231	CAAAATGGAGGTAATTAAATATAGAAAATT	CATAACGGAGGTGAGTATGAGGTTCAGGGT	CAAAATGGAGGTGATTAAATATAGAAATAA
18389	4	1	107249400	1.9777150	GAAAAGAAAGGTATTTTTGACCTTTAAGCA	GAAAAGAAAGGTACATTTCATCAAGATCGT	GAAGTGAAAGGTATTTTTAACCTTTAAGGT
18395	4	1	146026842	2.3657150	CTGTATTAAGGTAAGTAATATTTTATTTAC	TTGTATTAAGGTAAGTGATATTTGTTTGTT	TTGTATTAAGGTAAGTGATATATTAATTTT
18397	4	1	146029264	2.4984231	AACTTCACAGGTATATTTTCACATCAGGAT	AGCTTCACAGGTATATTACTCTTTACTTCA	AACTTCACAGGTATATTTTCAAGTTAACAT
18401	4	1	110606523	0.5581560	CCTTGCTAAGGTATACTACAAATACATCTT	CCTTGCTGAGGTACCTTACTGAGAGCACAT	TCTTGCTAAGGTACTTTATTGCAACTATGA
18405	4	1	95494544	1.5476660	TGTTCAAAAGGTGTGTTTTTAAGCTAGCAC	CGTCCAGAAGGTACGTTTTGTTCAGCATCC	CGTTCAAAAGGTGTGTTTCTTATCTGGTAT
18415	4	-1	76584024	0.3784570	TGGCCAAAATGTAAGTATCAATTTCATATG	TGGCCAAAATGTAAGTCACAAATTAACGTA	TGGCCAAAATGTAAGTATCAATTTCCTATA
18417	4	-1	76582738	0.4112070	GGCTCCTGAAGTAAGTTTCTCAATTCACTT	GGCTCCAGAAGTAAGTTTTCACTTCATTTA	GGCTCCTGAAGTAAGTTTTCATTTCACTTG
18419	4	-1	76582105	0.1729000	CTTGATGAAGGTGAGGTTACTTTGAAGATA	CTTGATGAAGGTGAGTTTAAGTTGAAGGGA	CTTGATGAAGGTGAGGTTAAGATAGGCGGC
18421	4	-1	76580949	2.4984231	ACCCTGTGACGTAAGCATACTATTTGCAAG	ACCCCGTGACGTAAGGCTAGCTAGCAGTTG	ACCCCGTGGCGTAAGAATAGTGTTTGCAAG
18423	4	1	109576813	2.4984231	TGGCCTACAGGTAAAAGATACCTTTTTGAA	TGGCTTACAGGTAAAAGATAGCGTTTTGTA	TGGCCTACAGGTAACAGTTACCTTTCTGAA
18435	4	1	83970470	0.3784570	TGAGGAGCAGGTAAAAATCTAGAGAAGTGG	TGAAGAGCAGGTAAAAGTCTAGAGCCCTAG	TGAGGAGCAGGTAAAAATCTAGAGCTGTGA
18437	4	1	83971137	0.3841830	CAGGACAAAAGTATAGTAAATAGTGGATAT	CAGGACAAAAGTATAGTAAATAGTGGACTT	CAGGACAAAAGTATAGTAAATAGTAGATAT
18439	4	1	83978232	0.4772920	ACATTATAAGGTAACAGATGAGTTGATTTG	ACACTATAAGGTAACAAGTGACCTAATCGC	ACATTATAAGGTAACTAACTGATTTAGGAT
18441	4	1	83978561	0.1729000	GCATCAGCAGGTAAACACGTAATAATTTAT	GCATCGGCAGGTAAGCATGATTTCAGCCTC	GCATCAGCAGGTAAACATGTAATTTGTGCT
18449	4	-1	90749291	0.3028150	GTGGCAACAGGTAAGCTCCATTGTGCTTAT	GTGACAACAGGTAAGCTCTGTTGTCTTTTA	GTGACAACAGGTAAGCTCCATGGGACTTAT
18453	4	1	88898249	1.5476660	GGAAAAGCAGGTAAGCATCTTTTATGTTTT	AGAGGAGAAGGTAAGCACCTCCGGGTTGAT	GGAAAAGCAGGTAAGCATCTTTTCGGTTTA
18455	4	1	88902950	1.3020110	TGACATCCAGGTAAATCCTTTAACAGACAC	TGATGAACAGGTAAATGATGAACAGACATG	TGAAGTCCAGGTAAACAGATACATCAGATG
18465	4	1	83369174	0.3028150	GAGGAAACAGGTTGGGACATTTCTGTCTTA	GAGGAAACAGGTTAGGACTTCCCTCATCGC	GAGGAAACAGGTTGGGCCATTTCTCTTCCA
18467	4	-1	114680473	0.3841830	TCTGCTAGGGGTGGGTATTTTCAACCACAT	TCTGCTAGGGGTGGGTATTTTAAACCACAT	TCTGCTAGGGGTGGGTATTTTCAACCACAT
18469	4	-1	114582866	2.4984231	CCTAATATTGGTGAGAACGTATTTTTAATG	CCCAATATTGGTGAGGAAATATTTTCAGAT	CCCAATATTGGTAAGGAAATCTTTTCAACG
18471	4	-1	114530305	2.3657150	TGTTTGATTTGTAAGTATATACTCTGTATT	TGTTTGACTTGTAAGTACATGTTTTATGCT	TGTTTGATTTGTAAGTACAGCACACTTTGT
18475	4	-1	175443092	2.3657150	CAACTGAGAGGTAAGACAGGGGAATCAATC	CAACTGAGAGGTAAGACGTTGGGGAATCAA	CAACTGAGAGGTAAGTGAGGGGAGTCCATC
18487	4	-1	176622723	2.4984231	TTTTTACCATGTAAGTCACTCTAGTATTTC	TTTTCACTATGTAAGTCACTCTTTACATCC	TCTTTACCATGTAAGTCACTCTAGTATTGC
18489	4	-1	176594828	2.4984231	GAGCGCTTGGGTATGTTAGTTCTCTACATT	GAGCGCTTGGGTATGTTATTTCTCTGCACT	GAGCGCCTGGGTACGTTATTTGTCGATGTT
18491	4	-1	176572982	2.4984231	CGTCAGTTTGGTAAGTGGATATTGGATCTC	CGTCAGTTTGGTAAGTAGATAGTGGGCCTC	CGTCAGTTTGGTAAGTGGATCTCGAACTAA
18493	4	-1	176561901	0.7723170	ATCTACTGAGGTGAGTGTTTTTACAGCCTT	ATCTACTGAGGTGAGTATCCTTGCACTCTA	ATCTACCGAGGTAAATGTTTTTAAAGCTGT
18495	4	-1	176561277	2.4984231	CATTGCTATGGTAAGACCTCAAAGCGCTGG	TATTGCTATGGTAAGTCCTTCACAGCTCAA	TATTGCTATGGTAAGACCTGGAGCTCTGAG
18519	5	1	33445510	2.3630810	TCGAGCTGAGGTAAAAGTTATCATCACAGA	TCGAGCAGAGGTAATACGAGCTCCGTCACG	TCGAGCAGAGGTGAATGTTTTAGAGCCCTG
18521	5	1	33448837	0.3028150	GTGGAATTAGGTATAAGCTACACCCATCAT	GTGGAATTAGGTGAGCCCTAAACCTCCTCT	GTGGAATAAGGTATAAGCTATACCTGTCTT
18525	5	1	33455171	0.3841830	TCGAAGAAGGGTAAGCCATCAACTAGATAA	TTGAAGAAGGGTAGGTTAAGAAACTGGGAA	TTGAAGAAGGGTGAGTTATATAACTGAATA
18527	5	1	33455809	0.3841830	AATGTTTAAGGTAAATTGAACCATAGTGCG	AATGTTTAAGGTAAGCTCACTCACAACCCC	AATGTTTAAGGTAAGTTAAGTTAATGGTCT
18529	5	1	33456171	0.3841830	CAGTCTATAGGTAAGAATATTAGATGTCAT	CTGTCTACAGGTGAGAGTATGAGATGCCGT	CAGTCTATAGGTGAGCATGTCAAATCTCAT
18531	5	1	33456332	0.5629000	AATACACAAAGTAAGTAATGTAACTTTAAA	GATACACAAGGTGAGGCCTGCTGGGAACCG	AATACACAAAGTAAGCAATGTAACTTTAAA
18533	5	1	33461849	0.5629000	TGGCCCAAAGGTGAGCACTAAAGTACATTT	TGGGCCAAAGGTCAGTAGCCGAGAATACTC	TGGCCCAAAGGTCAGTATAAAGTGTATTTG
18535	5	1	33462111	0.5581560	CTTATGTAAGGTGAGTTTCTGGTGTCTGCT	CTTACGTCAGGTGAGCTGCTGGTATCTGCC	CTTTTGTAAGGTGAGTTTCTGCTGTCTGCT
18537	5	1	33462308	0.5581560	GGGGCAAATGGTAATTTTTGTCACTGTCTT	GGGGCAAATGGTAAGGGTCTTCTGTTGGTT	GCGGCAAATGGTAATTTTTGTCATTGTTTT
18539	5	1	33463930	0.3946480	TGCCCAAAAGGTAAGCCTTAGATATGAATT	TGCCCAAAAGGTAATCCTTAAGTCGGATTT	TGCCCAAAAGGTAATCCTTAAAAACAACTT
18541	5	1	36153144	1.9777150	AACTTTCCAGGTAAGGACATGAGGGTAAAA	AACTTTCCAGGTAATGCACAACACTAAGAT	AGCTTTCCAGGTAAGGTATGAGGGTAAAAC
18545	5	1	10254317	2.4984231	GGACCAAATGGTAAGAGTCCACCATTCCGT	GGACCAAACGGTGAGAGAACCATTGATAGT	GGACCAAATGGTAAGAGGCTAACATTGTGT
18547	5	1	10254950	0.5581560	GGAGTGGTTGGTAAGAAAAGACAAAACATC	GGAGTGGTTGGTAAGAAACAAAACAGCCTT	GGGGTGGTTGGTAAGAAAGCAAAATAGGCT
18549	5	1	10256265	2.4984231	GCTCCAAAGTGTACGTTTCAGTAGATGATA	GCTCCAAAGTGTGCGTGTCCTATCAGTAGT	GCTCCAAAGTGTATGTGGACAGTAGAGTGC
18551	5	1	10258415	0.3997190	GATGCCAAAAGTGAGCCATTGCATCTCACA	GATGCCGAAAGTGAGTGCCCGAGTGAGGCG	GATGCCAAAAGTAAGTCTGTGCCTTTCAAC
18553	5	1	10258647	0.4713830	GATTCAACAAGTAAGTCTTACCAGAGTCCT	GATTAAGCAGGTGAGACCTGGACTGCTTCC	GATTCAACAAGTAAGTCTTACTGTAGCTCT
18555	5	1	10261023	2.4984231	TGAAATTGAGGTAGGATGTTCCACGTGAAG	TGAGATTGAGGTAGGAGGCCAGCACTTTCG	TGAAATAGAGGTAGGAAGCTCCGTGTGAAG
18557	5	1	10261857	2.4984231	AAATAAGATGGTGAGAATTCAACTATTTGT	AAACAAGATGGTAAGAATTCTGTCCTTGGG	AAATAAGATGGTGAGAATCTGCTTCTTTGT
18559	5	1	10262730	2.4984231	GGCGGATAAGGTAAGGGATCTGTGCAGACT	GGCAGACAAGGTAACAGAGTGGCAGTGAGA	GGCAGACAAGGTAAGGCCTGTGGGGGCTCA
18561	5	1	10263426	2.4984231	GGGACAAATGGTGAGGAGCTGTCACGCCTC	GGCAGTAACGGTGAGTTGCTTGTTGGGGCT	GGTACAAATGGTGAGGCGCTGTCACAACTT
18595	5	-1	39393353	2.4984231	GAAACTAAAGGTAAAAGGGAAATGAATGCT	GAAACTCAAGGTAAGAGGAAGAAATCATTG	GAAGCTAAAGGTAAGAAGGGAAAGCATGCT
18603	5	-1	31406957	2.3657150	AAGGACCAAGGTATGAGAAGAGAATACCTG	AAGGACCAAGGTATGAGAAGAAAACACTGA	AAGGACCAAGGTATGAGAGAAGATCCTTTT
18605	5	-1	31405781	2.3657150	CTTGAAAAATGTAAGCCTGTTTTTTTTTCT	CTGGAGAAATGTAAGCCTGTCTCCTTTTCT	CTTGAAAAATGTAAGCCTCTCCCTTTTTCT
18609	5	1	71411626	2.4984231	GAAGTCCCAGGTGAGGCTTCCGCTCAGTGT	GAAGTTCCAGGTGAGGTTTCTACTCAGTGT	GAAGTCCCAGGTGAGGCCTTGCTCTCCGTG
18615	5	1	54718810	0.3681940	TTTGCAGAAGGTCAGTATCAAATGGATAAG	TTTGCTGAAGGTCAGTAACTAGTTTATAAG	TTTGCAGAAGGTCAGTATCCTGTATGTAAG
18617	5	-1	71609905	0.3841830	TACTGTCTTGGTAGGTACCTATTGGACTAT	TACCATCTGGGTAGGTCCTGCCATACACCG	TGTCACCTGGGTACGTACCTATTGGGCTGT
18619	5	-1	71593456	0.4149390	AATATCACGGGTAAGAAAATTTTAACATAT	AATATCACGGGTAAGAACATTTCCAACCTA	AATATCACGGGTAAGAAATCTTAAACATGT
18621	5	-1	71591355	1.5476660	ACCTTTACAAGTAAGTTTTCCATTTGATTT	ATCTTTACAAGTAAGCTTTTCCGTCACTCT	ACCTTTACAAGTAAGTTTTCCATTTTATTT
18623	5	-1	71533838	2.4984231	TGTAAATAAGGTGAGTTGTTCCGTGGATCT	TGTTAATAAGGTGAGGGGTACCTGGCCATC	TGTAAACAAGGTAACTGGTTTCCTGGAATT
18635	5	-1	89701499	2.4984231	AATGAAGTTGGTGTGTATTTTAATAGTCTT	AATGAAGTTGGTATGTACTTAGTCGCCTTT	AATGAAGTTGGTGTGTATTTTAATAGTCTT
18639	5	1	68548278	2.4984231	GCTAAAGATGGTAAGTATTTCATGTAATCT	GCTAAGGATGGTAAGTATTACATGTAATTT	GCTAAAGATGGTGAGTATTTAATATAATCT
18641	5	1	68550496	2.4984231	TATAATTGGTGTGAGTATGATCAAAACTGT	TATAATTGGTGTGAGTATGATCTAAGCTGT	TATAATTGGTGTGAGTATGATATGAGTTGT
18643	5	1	68551355	0.3681940	TGATCTAGAGGTAAGATTAAGATTCCTGGA	TGACCTCGAGGTAAGATAGGATTCCTGGAG	TGATCTAGAGGTAAGATTAAGATTCCTAAG
18661	5	-1	52402904	0.4149390	AGCCATCTAGGTATGTGAGATTTGTTTTTC	AGCCATCTGGGTATGTGGTGAAGGACCAGC	AGCCATTTAGGTGTGTGAGGTATATTTTTC
18669	5	1	52942235	0.3841830	GGGCATCAACGTGAGTACTTTATTTTAATG	GGGCATCAACGTGAGTACTTTGCATATTGT	GGGCATCAACGTGAGTACTTTGGTTTAATT
18671	5	1	52954454	0.3784570	GAAAAAAATGGTATGTTTGGTCTGTTTTTG	GAAAAAAACGGTATGACTCAGCCACCTGCC	GAAAAAAATGGTATGTTTGGTCTGTTTTTG
18673	5	1	56557109	0.3681940	TAGTGAACAGGTAAGAAAACCTGAATCATA	TAGTGAACAGGTAAGAACATCTGAGCCTAA	TAGTGAACAGGTGAGAAGACCTGGATCATA
18703	5	-1	80946083	0.3681940	TTTATCAGAGGTATGTTTTATATATTTTCT	TTTATCAGAGGTATGTCTTATGCATTTTTT	TTTATCAGAGGTATGTTTTATATATTTTCC
18705	5	-1	80932373	1.9777150	CTTGGTGGTGGTAAGTATCCTTTATTCCAT	CTTGGTGGTGGTAAGTATCCTTTATTTCAT	CTTGGTGGTGGTAAGTATCTTTTATTCCAT
18707	5	-1	80785066	1.4249420	ACCTAATCAGGTAAGATTTATGTGCTATGT	ACCTAACCAGGTAAGGTTTGTGTGCTGCTT	ACCTAACCAGGTAAGATTCATGTGCTACTT
18713	5	-1	86707038	0.3681940	ATCTGTTGTGGTAAGTTACAGTGGTGATGA	GTCTGTTGTGGTAAGTGATGGGAGAGAAGA	GTCTGTTGTGGTAAGTTACAATAGTGATAA
18715	5	-1	86705104	0.3841830	GGATAATAATGTGAGTATGTCTGTCTAATA	GGATAATAATGTGAGTATGAATTTGGTTTG	GGATAATAATGTGAGTATAATTCTAATTTA
18753	5	-1	133541610	2.4984231	AGCTCTTAAGGTAATTTCAATTTTATGTTG	AGCTCTTAAGGTAATTTTACTTTTTTTTGT	AGCTCTTAAGGTAATTTCACTGTTACCTTT
18755	5	-1	133537536	0.3013340	GGATGGGCAGGTATGTGGATCTAAAACTCA	GGATGGGCAGGTGTGTGTACCATAAAACTC	TGATGGGCAGGTATGTAGGTCTTCCTAAAA
18757	5	-1	133536673	0.5126560	TCCCCATGAGGTATGACTTTTATTTGATAA	TCCTCATGAGGTATGGCTGACAAATTCTCA	TCCTCATGAGGTATTGCCTTTTTTTTTTTT
18759	5	-1	133536023	0.4772920	AGTGATGGAGGTATGCTGTGTTCTCTGAAA	GGTGATGGAGGTATGTTCTTTTCTTGAAAC	GGTGATGGAGGTATGTTCTCTGAAACCTGA
18761	5	-1	133534774	0.5510340	AATACTCTTTGTAAGTAATTCTACCTGAAC	AGTATTCTTTGTAAGTATCTACTCTGAGCT	AATACTCTTTGTAAGTATTTACACCTTAGT
18765	5	-1	133502858	2.4984231	ATTAAAAAAGGTAAGGTCTTTAAAGAGTTT	TCTAAAGAAGGTAAGCGATGATTTTGTTTT	ATTAAAAAAGGTAAGGTAACAAACTGTGTG
18767	5	-1	133496675	0.0370150	ACTCATTCTGGTAAGTTTTTAATGTGTAAG	ACTTATTCTGGTATGTTAATGTATAAAGTA	ACTTATTCTGGTATGTTTTTAATGCATACT
18769	5	-1	133494143	1.4249420	GGAAGCCCAGGTAGGTAGCACACAGTTTTG	AGAGGCCCAGGTAGGTAGCACACAACCCAT	GGAAGCCCAGGTAGGTTGCTCACAGCTTGT
18771	5	1	122131078	2.4984231	CTTTTTGCAGGTAATTGTCATGTATTTATT	CTTTTCGCAGGTAATTGTCATATCTTGATT	CTTTTTGCAGGTATATATAAATATCTTTAT
18773	5	1	122135550	1.9777150	CAGGGAAGAGGTACAGGAAAATGTATTCTA	CAGGGACGAGGTGTGGTCAACATTTACATT	CAGGGAGGAGGTATGGGAAAATGTTTGTAC
18775	5	1	122137630	2.4984231	GAAAAAGTTGGTGAGTCAATACTTATTATA	GAAAAAGTTGGTGAGTCATTATTGTATTTT	GAGAAAGTTGGTGAGTCAGTATTTACAATA
18777	5	1	122137819	0.5629000	AACAACAAAGGTGAGCTTTTTGTGCTTTTA	AACAACAAAGGTAAGCTTTTTCTTCTTCTT	AACAACAAAGGTGAGCCTTTGCTCCTTTAA
18785	5	1	122163341	0.3841830	ACAACAACAGGTAAGCCATTTTTGTTTATA	ACAGCAACAGGTAGGCTCATTTTCCTTATA	ACAACAACAGGTAAGCTAACTGTTTTATGA
18787	5	1	118809710	2.4984231	GCCAACTATGGTATGGTATTTGAGAGAACT	GCCAATTACGGTATTTGACAAACGTAGATT	GCCAACTATGGTATGATATTTGAAAGAGCT
18789	5	1	118810155	2.4984231	GGAAGAATAGGTGATGTTTCTTTGTGTTAT	GGCAGAATAGGTGATGTTTTCTTTCACTTA	GGAAGAATAGGTGATGTTTCTTTGTGTTTA
18791	5	1	118811422	2.4984231	ACAATGCTGGGTGAGTATTTCTTTTTCATT	ACAATGCTGGGTGAGTCTTTTTGTGTTCTC	ACAATGCTGGGTGAGTATCTCTTTTTTTCA
18793	5	1	118811565	2.4984231	GAAGACTGGGGTAAGTTGTTTTTAGTATTT	GAAGACTGGGGTAAGATGTTTTTCTTGCTT	GAAGATTGGGGTAAGTTGTTTGTAACATAT
18795	5	1	118813196	2.4984231	AGTATGGAAGGTAGAGTTGCATGTGGTTGT	ATTATGGAAGGTAGAGTTGCCTGCAGTCAG	AGTTTGGAAGGTAGAGTTGTGTGTGGCTGT
18799	5	1	118865675	0.5149640	ACCCTCTGAGGTAGGTTATAAAAATTAGTA	ACCTTCAGAGGTAGGCTGCTTACCCTGGCA	ACCCTCTGAGGTGGGTTATAGAAACTGATG
18801	5	-1	134705723	2.3657150	GCTGAATCAGGTATGGGCCTCTCCCATCTC	GCTAAACCAGGTATGCAGGGGTGTGTGTCC	GCTCAATCAGGTATGGGGCTCTCCTTTGCC
18803	5	-1	134705093	2.3451359	GAAATCCAAGGTATGTGATTTGGCCAGAAT	GAAGTCTAAGGTACGGGATCTGGCAGGGAT	GAAATCCAAGGTATGTGATTTGGTAGGGGT
18805	5	-1	134678947	1.9777150	GCAGCGGCAGGTAGGGGCACATGCTTGTTA	GCAGCGGCAGGTATGGGCACAGGGGTGCAG	GCAGTGGAAGGTAAGTGCACACGGCCTGTG
18807	5	-1	125929040	1.9777150	AGTCCGACAGGTAAGAGTGTGTGTGTGTGT	AGTCCGACAGGTAAGTTGTTGAAATTCAAG	AGTCCGACAGGTAAGTTTTTTTGTTTTGTT
18809	5	-1	125928353	1.9777150	CTGGGCAGATGTAAGTATGGCCTTTGTTTC	CTGGGCAGATGTAAGTATGGCGTTTGTGGT	CTGGGCAGAGGTGAGTGCGAAGGTCACGGC
18833	5	-1	115148875	0.4713830	GACATGGCAGGTAAAATAACTATTCATTCA	GGCACGGCAGGTAATGTAAGAACTAGTCAC	GACATGGCAGGTAATACAGTTATTCATTTG
18841	5	1	133710154	0.5581560	TTATATTTGGGTGAGTTGAAAGGTTTAACA	TTATATTTGGGTGAGTTGAGCTAGGGATTG	TTATATTTGGGTGAGTGGAAAGATATAAAA
18843	5	1	133716499	0.3841830	CATCCAAATGGTAAGTAGCATTTTATAGAT	CATCCAAATGGTAAGTAGCAGCCTCCTAGA	CATCCAAATGGTAAGTAACATTTTATTAAA
18845	5	1	133724104	0.4149390	ATCAATTCAGGTAAGTGTGTGTTAGGATGT	TTCCATTCAGGTAAGATTAAATGCATCACA	ATCAATTCAGGTAAGTGTATGTTAGGTTGC
18865	5	-1	133956620	0.3013340	TTACATCCCAGTAAGTATATTCCTACATAC	CTACATCCCAGTAAGTGTTTCTTCCCTGTG	TTACATCCCAGTAAGTATATTCCCACATAC
18867	5	-1	133948378	0.3681940	CATGTTCAAGGTAAGATTCTTTTTTTTTTT	CACGTGCAAGGTAAGAGTCTACTTCTCTTC	CATGTTCAAGGTAAGATACTATTACTCTTA
18869	5	-1	133945258	2.4984231	AGAACTTGATGTAAGTTAAATAACTGAAAC	AGAACTTGATGTAAGTTGAATAATTAAACT	AGAACTCGATGTAAGTTAACTAAAACTAAA
18871	5	-1	133944059	0.3946480	AACAGGAAAGGTAAAAAAAAAAAAAAAATT	AACAGGAAAGGTAAAACCTTTTGTTTTTAT	GACAGGAAAGGTAAATAAATTTTTTTTTTT
18873	5	-1	137513257	2.4984231	ATCAAAATTGGTAAGGTATCTAGGATGTCA	ATCAGAACTGGTAAGGAATCGAAGATACCT	ATCAAAATTGGTAAAGTATCTAAGATAGCT
18875	5	-1	137507751	2.4984231	CTCTCAAAAAGTAAGTTCCCAAGCAAGGGC	CTCTCAAAAAGTAAGTTATCAATCAGATTT	CTCTCAAAAAGTAAGTTCACAAGCAACTCT
18877	5	-1	137507047	0.7920950	AGACACCAAAGTGAGTACAAAGCCAGGTAC	AGACTCCAAAGTGAGTATAAACCCAGGTAC	AGACCCCAAAGTGAGTACAAAGACAGGTAT
18879	5	-1	137506724	2.4984231	AGAGATATAGGTACTTATCAGAGAGAATGC	AGAGATACAGGTAGTTATCAGGTGATTTGG	AAAAATATAGGTACTTGTCAGAGAGAATAC
18881	5	-1	137506518	0.0133410	ACATTGCAACGTGGGTTATATTATATTGTT	ACATTGCAATGTAGGTTCCATTTGTGCTCT	ACATTGTGATGTGGGTTATATTGTTCTTCC
18891	5	1	138652794	0.5126560	AGGCAGAGTGGTCAGTAATGAAGCTTTTGG	AGGCAGAGTGGTTCGTGATACAGCTATTGC	AGGCAGAGTGGTCAGTAATACAGCTCTTTC
18893	5	1	138653410	0.5126560	AATTAATGAGGTATGAATTGAAATATTGGT	AATTAATGAGGTATGAGTTAGATATTAGTT	AATTAATGAGGTATGAATAGAAATACCTGT
18897	5	1	138657718	0.4112070	GGTTCTGAGGGTATGTAGTATTTGATTTGT	GGTGCTGCGGGTATGTATTGCTTAGGTGAC	GGTACTGAGGGTATGTAGTAGTGGATTTAT
18899	5	1	138658195	1.4249420	ATAAATCCCGGTAATTTCATTTTGTTTTTC	ATAAATCCCGGTAATTTGATTTTGCTTGTG	ATAAATCTCGGTAATTTCATTTTGTGTGTG
18901	5	1	138661973	2.3630810	GAAATTAAAGGTAAGGTTGAATGTAAAACA	GAAATTAAAGGTAAGGCTGAATATAAGAGG	GAAATTAAAGGTAAGGCTGAATATACAAGA
18903	5	1	134162710	0.3841830	GATCCGGCTGGTGAGTGAAAACCTTAAAGT	GATCCGACTGGTGAGTGGAACCTGAAGGCC	GATTCGGCTGGTGAGTGAAAACCTCAAGGA
18905	5	1	115423284	0.3681940	TCACCTGAAGGTTTGTATTTGTGTGTTTCC	CCACCTGAAGGTTTGCATTTCTGTGTTCCT	TCACCTGAAGGTTTGTATTTTTCATTTCTG
18909	5	1	115428397	0.4772920	TCCCTGTAAGGTATAGAACATACTGTCTTA	CCCTCACAAGGTACAGGTCATGCTGTCCCA	TCCCCACAAGGTAGAGGATTCTATTAACCG
18915	5	-1	131823615	0.3841830	ATTCACACAGGTGTGTGCCTGGGACTCAGG	ATTCACACAGGTGGGCAGGGTGGGGGAGGG	ATTCACACAGGTGTGTGCCCTGGTCTCCAG
18917	5	-1	131822643	1.9777150	CAGAGAAAAGGTATCCAAGGACTCTGGGTC	CAGAGGAAAGGTAGCCAAGGGCACTGGGTC	CAGAGAAAAGGTATCCAAGGGCTCTGGATC
18919	5	-1	131822484	1.3020110	CAAGAGGAAGGTGAGTGTGGTCCTAAGCAG	CAAGAGGAAGGTGAGTGGCTCTAGGCAGCC	CAAGAGGAAGGTGAGTGTGGCCCTGAGCTA
18921	5	-1	131822246	0.4772920	CTGACTCCAGGTGAGCTGGTCCAGGTCTGG	ATAACTCCAGGTGAGGTGGCCACTTTGGCA	CTTACTCCAGGTGAGGTAGGCCAGGTCTGG
18965	5	-1	140026838	0.3784570	GCCCGCTACGGTGAGTGCGGGACGCCAGGG	GCCCGCTATGGTGAGTACTGGTCGCCGGAG	GCCCGCTACGGTGAGCAAGAGAAGCGGGCC
18969	5	-1	151052687	2.4984231	GTGGCGGAAAGTATGTCCCTTCCCTGTAAC	GTGGCTGACAGTAAGTCTCTTCCATGTCAC	GTGGCTGAAAGTAGGTCCCTTTCTTGTGTC
18971	5	-1	151051131	2.4984231	GTTTGAGAAGGTGAGGGCTGAGAGACAGGG	GTTTGAGAAGGTAAGAGCTGGGGCCTGGGC	CTTTGAGAAGGTAAGGGTAGGGGGTTGGGG
18973	5	-1	151049222	0.5581560	CCTTGCAAATGTGAGTGTCCTTGGGCCCTT	CCATGCAAATGTGAGTGTCCTCATGCCTTC	CCTTGCAAATGTGAGTCTGTCCTGGTGGCT
18975	5	-1	151047025	2.4984231	GAAGCTGCGGGTAAGTGGTCTCTCTGGCCT	GAAGCTGCGTGTAAGTGACCTCCTCCCAGC	GAAGCTGCGAGTAAGTGCCCCCTTTCTGGC
18977	5	-1	151045919	0.3028150	CCATTGACGGGTAAGACCCCAGACCCTAGA	CTATTGATGGGTAAGAGTCAGGGTCCTCAG	CCATTGACGGGTAAGGCCTCCGGCCCTTGG
18979	5	-1	151043645	0.4112070	ATCAAGCAGAGTGAGTGTCTGAACAAAGAA	ATCAAGGAGCGTGAGTGTTTGGGCTTAAGA	ATCAAGGAGCGTGAGTGTCTGAGCAAAGGG
18985	5	-1	150519711	0.3028150	AAGGGCTTTGGTGGGTGCCAGGCTTCATGG	AAGGGCTTCGGTGGGTGCTGGTTACCCAAG	AAGGGCTTTGGTGGGTGCTCAGCCACCAGC
18987	5	-1	150518911	2.4984231	CTACGGCAAGGTAACCACAGCAACCGGAGG	GTATGGCAAGGTAAGCCACCTGGGGGAGGG	CTACGGCAAGGTAACCATGGCAACTGCTAG
18989	5	-1	150518236	2.4984231	TGCCATCTCGGTAAGAAGTGGGGGTGTATG	CGCCATCTCGGTAAGAAGCATGGGTCTAAG	CGCCATCTCGGTAAGAAGCGTGGGTCAGTA
18993	5	-1	150515814	0.5581560	CCTGCTCCAGGTTGGTTCACAGCCTATTTT	ACTGCTCCAGGTAGGTCTGTGTGCAGTCCG	CCTGCTCCAGGTTGGTCCACTATGGGGTCC
19001	5	-1	150498858	2.4984231	TATAAGGAGGGTGAGTTTGGGAGGCCTGGG	TACAAGGAGGGTGAGTGTGGGAGAGTGGCC	TACAAGGAAGGTAAGGGTGGGAAGCCTCAG
19003	5	-1	150497316	2.4984231	TCTGGCCACGGTGAGTGAATTCATGGGCCC	TCTGGCCACAGTGAGTGGATTCATGGTGCT	TCTGGCCACGGTGAGTGAGTTCATGGCCCC
19005	5	-1	150489311	0.3997190	CTCCGGAGAGGTGAGGCCTGACCTCCTCCC	CTGCGCAGAGGTGAGTCTGTTGAACCCTCT	CTCCGGAGAGGTGAGGTCTCAGTCCCTCCC
19007	5	-1	150488013	2.4984231	GTGGCCATTGGTAACTGGCAGGGACTAAGG	GTGGCCATCGGTAATTACCGGGCACCCGGG	GTGGCCATCGGTAACTTATGGGGACTGAGG
19009	5	-1	150483128	2.4984231	AGCCATTGAGGTAAGGGGAGGGGCTAGAGG	AGCCATTGAGGTAGGAAAGGGGCTGCTCAG	AGCCATTGAAGTAAGGGGGAAGGGCTAGGG
19011	5	-1	150443171	2.3630810	GAGCTCACAGGTATAAGAGGAGTCTGGGTA	GAGCTCACAGGTACCAGAAGAGTCCAGAAG	GAGCTCACAGGTATGAGGGGGGCCCGGGTG
19013	5	-1	149826362	2.4984231	GAGGAAATAGGTACGAGTCGCAGAGGGGAT	GAGGAAACAGGTACAGAAGATGGGGGGTGG	GAGGAAATAGGTACATAAGGCAGGGGCTGG
19015	5	-1	149825169	2.4984231	GGGCGGATTGGTAAGTGCCCCCCTCTAGCT	GGGCGGATTGGTAAGTGTCCCCTCTGGTTA	GGGCGGATTGGTAAGTACCCCCCTCTAGCT
19017	5	1	141305092	1.3020110	CATATCTTGGGTAAGGCTTCCCCAGCCTGG	CATCTCATGGGTAAGGCTTCCCCAGGCCTG	CCTATCATGGGTAAGCCTTCCCTGGCTCTG
19023	5	1	154244945	0.3841830	TTAACCTTACGTAAGTGATTTCTAAATAAA	TCAACCTGACGTGAGTGTCTTGGGAGACCC	TTAACCTTACGTAAGTATCTGAGACATTTC
19025	5	-1	143544993	0.3028150	TTATTAGAAGGTAAGATTTGTTGCAACACT	CTGTTAGAAGGTAGGATGGGGTGGTATAGG	TTATTAGAAGGTAGGATTGGTTGCAGTAGT
19033	5	-1	148904605	0.0133410	AGCTGACCAGGTATGTGAAATTTTGATTAG	AGCTGACCAGGTATGCGAACTTTTGACAAA	AGCTGACCAGGTATGTGAAATTTTGATGAA
19035	5	-1	148899850	0.5149640	CTGTAATAAGGTTAGTCAAATGCTCTTTGC	CTGTAATAAGGTTAGTTAAATGCTCTTTGC	CTGTAATAAGGTTAGTCAAATGTTCTTTGC
19037	5	-1	148892630	0.4803600	TTGAGCAGAGGTAAGTTCGAAAATGGAATG	TTGAGCAGAGGTGAGTCTTATCAAATCCAA	TTGAACAGAGGTAAGTTTGAAAAATGAATG
19039	5	-1	148891354	0.3681940	AGGGCTAAAGGTAAACCAGACTCACATTAT	AGGACTGAAGGTATAGTAGCCTCTAATTAC	AGGACTAAAGGTAAATGAGACTTCTGTTAA
19041	5	-1	148889439	2.4984231	TTTATGTAAGGTAAGTATGCATGATGAATA	GTTGTGTAAGGTGAGTGTGCATGATGAATG	TTTATGTAAGGTAAGTAAGTGTGCATGATG
19043	5	-1	148886587	0.4112070	TTCTTTTCAGGTCAGTTTTTAAGGTATTTT	TCCTTTTCAGGTCAGTTGTTAAGATATAAG	TTCTTTTCAGGTTAGTTTTTAAGGTGTTTT
19045	5	1	141511460	2.4984231	GAGAGCGCAGGTAGGTAACAGGGCAAGGTG	GAGAGTGCAGGTAAGTGCTGGGGCCAGGGC	GAAAGTGCAGGTATGTAACTGTGCAAGATG
19047	5	1	141511907	2.4984231	TCCTGGGAGAGTGAGTATAATTTGCCATGT	TCCTGGAAGAGTAAGCACTGGCTTTATCTG	TCCTGGAAGAGTAAGTCCAATTTACCATGT
19049	5	1	141515382	0.5581560	ACTTTTTTCAGTAAGTATGTATGCATATCA	ACTTTTTTCAGTAAGTATGTACACACCAGT	ACTTTTTTCAGTAAGTAAATACACATAGCA
19051	5	1	141517423	2.4984231	GATTGTCAGGGTAAGTTGTATAACAGAAAA	TATTGTCAGGGTAAGTTGCATAGCAGAGAA	GATTGTCAGGGTAAGTTTATACCAGAAAAT
19053	5	1	141520194	0.1729000	CTTGTTTTAGGTAAGTGTTTTTAATGTAAG	TTGGTTTTAGGTAAGTGCTTTTAACATAAG	CTGGTTTTAGGTAAGTGCTTTTTAACATAG
19055	5	-1	145557107	2.3630810	AACAGACCAGGTGAGTAATAGTTTGTGAAG	AGCAGAGCAGGTGAGTCCCAGCAGCCGCGG	ACCAGACTGGGTAAGTAATACTTTGTGAAG
19057	5	-1	145552247	0.1729000	CAAATGTGAGGTAATGTTTCCCTATGTTTG	CAAGTGTGAGGTAAAACTAAGTTTACTAAG	CAAATGTGAGGTAAAGTTTCCTGTGCTTAA
19059	5	-1	145551470	2.4984231	GCCTATTAAGGTAAGATCGCTAATAGGATT	GCCTATTAAGGTAAGATTGCATAGAGGGTT	GCCTATCAAGGTAGGATTGCTTTTGGGATT
19069	5	-1	145499931	0.3013340	GGAATTAAAGGTAAGTTGTTCCCCAAAACT	GGGATCAAAGGTAAAAGGCTTTCTGGAAAC	GGCATCAAAGGTAAATGGTTTCCCAGAAAT
19085	5	-1	175775250	1.9777150	AGAGGCCCAGGTGAGCCCTTCCTGTGACCC	AGAAGTCCAGGTCAGTCTCCCTGGAGCCTG	AGAAGTCCAGGTAAGCCCTTCCTGTGAGCC
19097	5	-1	159841323	0.3681940	TGTAAAAGAGGTATGTAGGCAACCTGTATA	CGTAAAGGAGGTATGTGGGTGGCAGCCTGT	TGTAAAAGAGGTATTTGGGCAACTTTTATA
19099	5	1	176731851	0.7920950	CCGGCTGATGGTGAGACACCTCCTGTTGTG	CCGGCTGATGGTGAGACTTCCTTTGCTCCC	CCGGCTGATGGTGAGAGTGCCCTCCCCTTG
19101	5	1	176732985	2.4984231	AGCTGTCCAGGTGAGCAGTGTTGTTGGGGC	AGCTGTCCAGGTAAGAGGCTGCAGGGCGGG	AGCTGTCCAGGTGAGCAGCATTGTGAGGGT
19103	5	1	176733177	0.5126560	AAGCTGCAAGGTGAGTTTCTGGGTATGTGG	AAGCTACAAGGTGAGGGCCCTGGACACTGT	AAGCTGCAAGGTGAGGGGCTCTGGGCACAA
19111	5	-1	177580489	2.4984231	GAGAAAAAGGGTAAGAACCTTCCTTCCTCT	GCGAGAAAGGGTAAGAACCCGGCTTCCTCT	GCGAGAAAGGGTAAGGCCCCCCTCCTGCCG
19113	5	-1	177577886	0.3946480	CTCTAAGACGGTAAGGAGCACGTGGCCCCC	CTCTAAGACGGTGAGAAGCGCATGCCCACC	CTCTAAGACGGTAAGAACATATGAGCCCCC
19123	5	-1	176895842	2.3451359	GCATCAGGAGGTAGGAATTCCAGCCATTCC	GCGTCAGGAGGTAAGAATTCCAGCCGTTCC	GCATCAGGAGGTAAGAATTCCAGCCATTCC
19125	\N	\N	\N	\N	CATCAACTGGGTATGCGGCCGGGGCTGGGG	CATCAACTGGGTATGTGGCTGTGGGATGGG	CATCAACTGGGTATGCAGCTATGGGATGGG
19127	5	-1	176894741	0.5581560	GTTCTTCCAGGTGCGTGTCAGGGGCCAGCG	ATTCTTCCAGGTATGTTGGGACCAGGTCTG	GTTCTTCCAGGTAGGAGTGGGGCCAGACCT
19129	5	-1	176894479	0.1729000	AGAGCCCGTGGTTAGTGTGTGTTTGGCACC	TGAACCGGTGGTCAGTGTATTCCCGGGACA	CGAGCCGGTGGTCAGTGTGCCTGGGACAGG
19145	5	-1	180666484	2.4984231	GCTGGTCAAGGTGAGCGTCAAGCCAAGGCA	GCTGGTCAAGGTAAGCTTCAAGCAAGGGCA	GTTGGTCAAGGTGAGCTTGGAGCCAGGGTA
19147	5	-1	180666064	0.1729000	TGGAGGCAAGGTATTTGGGGACAAGGCGTC	TGGAGGCAAGGTATTTGGGTTTTGTCATCT	TGGAGGGAAGGTATTCAGAAACTGGGAGTT
19149	5	-1	180665096	0.1729000	CAAGATCTGGGTGAGTGTGGGTTACAATTG	CAAGATCTGGGTAAGTGTGATCTGTTCCAT	CAAGATCTGGGTGAGTGTGGGCTACAGTTA
19151	5	-1	180664606	0.1729000	TGATGGCCAGGTAAGTGGGTCTGTCCTCTC	TGATGGCCAGGTAAGTATATTTGACAATTC	TGATGGCCAGGTAAGTGAGTCTCTGAAGTG
19153	5	-1	176943723	0.1729000	GCAGCTACTGGTGAGGGGCACGCGTCCGGG	GCAGCTACTGGTGAGGGGCCGCATCCCTGG	GCAGCTACTGGTGAGGGCCCGGTTTGGAAG
19155	5	-1	176943286	0.3841830	AAGGCTGAAGGTGGGCTGGGCAGCACTGCC	AAGGCTGAAGGTGGGCCTAGCAGGAAGGAG	AAGGCTGAAGGTGAGCTGGAAAGCAGCGGG
19157	5	-1	176943117	0.3841830	GAGGGCCGAGGTATGGTTGTAGCCAGGATA	GAAGGCCGAGGTACCATTATAGTTGGTTCA	GAGGGCCGAGGTATGTTTATAGCCAGGGCA
19159	5	-1	176942927	0.4713830	TCAAAACCAGGTATGTCTGTACAGTCTGCA	TCAAAACTAGGTATGCCTTTCCAGTAAGTA	TCAAAACCAGGTATGTTATTCAGTCTGTAG
19161	5	-1	176942683	0.3028150	TTTCCTGCAGGTAGTCAGGGGCTGGAGAGA	TTTCCTGCAGGTACCCGAGGAGAAGGGAGA	TTTCCTGCAGGTACCTGGGAACTTTGGTAG
19163	5	-1	176942184	0.3841830	TCCCCACCATGTGAGTGTGGACTGTGGACC	TCCCTACCATGTAAGTGTGGGCTGTGAGCA	TCCCCACCATGTGAGTATGGACCTGGGGGC
19165	5	-1	176941914	0.3784570	CTGCCCCTCGGTAAGATAGGCTGGCCTGGA	CTGCCCCTCGGTAAGATAGGCTAATCCTGG	CTGCCCCTCGGTAAGATAGATCAGGCTAGA
19181	5	1	173491318	1.9777150	TGAATTTACGGTCAGTTTCTTGATGGTGTA	TGAATTTACGGTCAGTTCCTCAGTGGGATG	CGAATTTACGGTCAGTGTCTTTATGCAAAT
19183	5	1	173531341	2.4984231	CGTCTATAAGGTAAGAGGTGGTTGAGTAGT	TGTCTACAAGGTAAGGGGCTTGGGGCAAGC	TGTCTATAAGGTAAGGGGCTTCTGGCAGGT
19205	5	1	167915741	2.4984231	TCTTCGAAAGGTGAGTACTTTGGGTTCCAG	TCTTCGAAGGGTAAGTGCTCCGGATGTTTT	CCTTCGAAAGGTAAGTACTGTGGCTTGTTT
19207	5	1	167921007	2.4984231	GCTGGTCCTGGTATGACATAATGTTATCCT	GCGGGTCCTGGTATGATATGTTATCTTTCT	GCCGGCCCTGGTATGACAGTGTTATCCTTC
19209	5	1	167921655	0.3013340	GAATAAAAAGGTATATGTACACTCTTCTAT	CAAGGAGAAGGTAAGTGTGTGTCCTGCACT	GAATAAAAAGGTATGTACACAGTTTGCAAT
19211	5	1	167922441	2.4984231	ACGTGCTCAGGTATGTGCTCTTGCCTTGCG	ATGTGCTAAGGTGAGTTCTCACATTTGTTT	ATGTGCTAAGGTATGTGCTCTTGCCTCTAG
19215	5	1	167933836	2.4984231	GGGAAGACAAGTAAGTCTGGAAAATCTGAA	GAGAAGACAAGTGAGTGGCCGTGCTTCAGC	GAGAAGACAAGTAAGTCTGGAGTCTGAGTG
19217	5	1	167937691	2.4984231	AAGAGACAAGGTAATTCAAAGCCTTATAGG	GAGAGACAAGGTAGGACAAGATAGTATCGG	AAGAGACAAGGTAATCCAAAGCCTTATTTG
19221	5	1	167945067	2.4984231	AGACAGACTGGTGAGTGTCTTTTTTTTTTT	CGACAGACTGGTGAGTGCCTCACTCACTGT	CGACAAACTGGTGAGTGTCTCACTCAGTGG
19223	5	-1	175813838	0.4041040	GTGCTGAATGGTGGGTGTGGTCCATATATT	GTGGTAAATGGTGAGTGTGGGCTGTGTTCT	GTGCTCAATGGTGGGTGCTGGCCACATTCC
19225	5	-1	175812219	0.3946480	GGACTATAAGGTGAGCGGCTCAGGCCCCGT	GGACTACAAGGTGAGTTCTGCCCACAGGAA	GGACTACAAGGTGAGTGGTTTGGGCCAGAT
19253	6	-1	7303780	0.3841830	AAAGGAGAAGGTAATACAGAAGTATTAGTT	AAAGGAGAAGGTAATGCAAAATTGTCCGTT	AAAGGAGAAGGTAATAGAGAAATGTTTTAA
19255	6	-1	7301540	0.3784570	AGATTTGAACGTAAGATCCTCTAAACCTTC	AGATTTGAACGTAAGACCTTTTGAGTTGTA	AGATCTGAATGTAAGGCCCTCTAAATTTTT
19257	6	-1	7298977	0.3784570	ATGGAGAAACGTAAGTGAAAGTTGTAGTAT	ATGGAGAAACGTGAGTAAAACTGCACCTGT	ATGGAGAGACGTAAGTGAAATTTGCAATAT
19259	6	-1	7298153	0.3013340	ATCTAGAAAGGTAATTATGGATGAACACCT	ATCTAGAAAGGTAATTATGAGTGAGCAACC	ATCGAGAAAGGTAATTCTAGATGAATGACT
19263	6	-1	4130603	0.5581560	AAACACTGAGGTAATGTTACCTGCCCACGG	ATCCTTCCAGGTGATGCTCCTGCCCAGGGA	GACCATTCAGGTAACGTGACCTGCCCTGGG
19281	6	-1	30708453	0.5629000	CGATGACCAGGTAAAACTAGGCAATTGATC	TGATGACCAGGTAAAAATAGTCGGTCGAGG	TGATGATCAGGTAAACTTAGGTGGGGCTGA
19283	6	-1	30708270	0.5581560	TGGGATCCGGGTGAGAGAGATGGGGGTTGC	CGGGATACGGGTGAGGGAGATGGGGCTGCT	TGGGATCCGGGTGAGCTGGATCCCATTTGA
19289	6	-1	30697796	2.4984231	CATCTCCCAGGTGAGGTCTCAGGTTGGAGC	CATCTCCCAGGTGAGGGGGCAATGCAGAGT	CATCTCCCAGGTGAGGGTCTCTAGGGTGGG
19309	6	-1	31669848	1.3020110	CCTGGCACTGGTATGTCTACCCTGGCATCT	CCTGGCACTGGTAAGTCAGTCCCAGCATCT	CCTGGCACTGGTATGTCTGCCCTCGCATCT
19311	6	-1	31668716	2.4984231	TGCCTCCGAGGTAGGTGGAGAGGAAACCTG	TGCCTCCGAGGTAGGTAGAGAGGAGCCTGG	TGTCTCCGAGGTAGGTCCAGAGGGAGCCTG
19313	6	-1	31664722	2.4984231	AGAAAACAAGGTGAGAGGCCCTAGGAAAAG	AGAAAACAAGGTGAGAGGTTCTAGAGAGGG	AGAAAACAAGGTGAGCGTTTCCAGGAAAGG
19315	6	-1	31661133	2.4984231	CCAGCAGCCGGTGAGGCCCCAGTTCTTTTG	CCAGCAGCCGGTGAGGCCCCAGCTGCTTAG	CCAGCAGCCGGTGAGGTCCCAGTTCTCTCA
19317	6	-1	31660801	2.4984231	AGATCACCAGGTGGGAAACAGCAGCGAGGA	AGATCACCAGGTAGGAAACGGGGGGTGTGG	AGATCACCAGGTGGGAAGCAACAGGGAAGA
19319	6	-1	31659578	0.3841830	GGTGGAAGAGGTGAGGCTTCCCTGCCCGCA	GGTGGAAGAGGTGAGGCCCCCTACCTGCTG	GGTGGAAGAGGTGAGGCGCCCCTGCCCTTG
19325	6	-1	31655272	2.4984231	TTTGTTTCTGGTGAGCTAAGGAGTGGGAAG	GCTGTTCCTGGTGAGCTCAGGAGCTGGGTG	CTTGTTTCTGGTGAGCAGGAAGGGGGTGCT
19327	6	1	10725270	0.1729000	GTAAAAGCAGGTAGGGTTTTGTTGTTACTT	GCCAAAGCAGGTGAGCCTTTCTTGTTACTC	GCGAAAGCAGGTACGGTGTGTAGCTATTTA
19331	\N	\N	\N	\N	CAGGTGCCAGGTACTTTCATTCTATTACTC	CAGGAGCCAGGTACTCTCCGAGCCCTCTTT	CAGGTGCCAGGTATTTTCTGTTTTCTTGCT
19337	6	1	30036475	2.4984231	TCATCCAAATGTGAGTAATTGTTGGCCCGC	TCGTCGAAATGTGAGTGTGGGTGGCCCAGT	TCATCCAAATGTGAGTGCTCACTGCCCTGC
19341	6	-1	13306627	2.3657150	TCTGGAAAATGTAAGTGTGCTTTGATTTGA	CCTGGAAAATGTGAGTGCTTTGTCTCCTCG	TCTGGAAAATGTAAGTGTGCTTTTTTAAAA
19349	6	1	44197208	2.3657150	GGCCACTCAGGTGAGGCTGGAGGGACTGGG	CGCAACCAAGGTGAGGTTGGAGTGGGGGTC	AGCCACCCAGGTGAGACTTAGGGGGGACTG
19351	6	1	44197528	2.4984231	TGCATCAGAGGTGAGTGCCCACCCCCTCCC	TGCATCAGCGGTGAGCCTCCCCGTCCATGA	TGCATCAGAGGTGAGCGCCCAGGCCCCTGG
19357	6	1	44198402	0.3013340	GCCCCGCCTGGTGAGTAAATGGAGGGAGCT	GCCTCGGACGGTGAGCAAATGGGGGGATTT	GCCCCGACTGGTAAGCAAATGGAGAAAGCC
19365	6	-1	22292764	0.4290930	ACAGATGAATGTGAGTCCTTCATCCAGGCT	GAAAGTCCCTGTGAGTCCTCAGCCCATGTT	ACAGATCCACGTAAGTCTTCTATCCAGCTT
19367	6	-1	22290400	0.3784570	AGTCAGCCAGGTGAGCAGCCTCCTGGTGCT	AATTAGCCAGGTGAGCAGTTCCTTGAAAGT	AGTTGGCCAGGTGAGCAGCCTCCTGATGCT
19369	6	1	31625075	1.9777150	AGAACTGAAGGTTGGTTCTTCCCAGCCCTC	AGAACTGAAGGTTGGTTCCCACCAGCCCTC	AGAACTGAAGGTTGGTGTACTCCGGCCTTC
19371	6	1	31625255	1.3020110	CTCCTCTACAGTGAGTAGGGATACAAGGCA	CTCCTCTACAGTGAGTGGGGATACAAGGCA	CTCCTTTATAGTGAGTGGGGATGCCAGACA
19373	6	1	31625500	0.7920950	AGGAATCAAGGTAAGGGGTTAAAATCTCAT	AGGAATCAAGGTGAGGGGTTGAAGTCACCA	AGGAATCAAGGTAAGGGGGTAAAGTCCCAC
19375	6	-1	33237973	2.4984231	GAAGTGGATGGTAAGCGATGGCATGGGGTG	GAAGTGGATGGTAAGTGCTGACATGGGGTG	GAAGTGGATGGTAAGTGATGGCATGAGGTG
19377	6	-1	33237773	2.4984231	TCTTAAAACGGTGAGGCTTTCCCCTGTACT	TCTCAAAACGGTGAGGCTCTCCACTGGGTT	TCTTAAAACGGTGAGGCTTTCTGCTGTACT
19379	6	-1	33237518	2.4984231	ATTCGGGATTGTATCCTCCAGCAGAGGGAA	ATCCGGGACTGTATCCTCCAGCCTCACAGG	ATTCGAGATTGTATCCTCCAGTAGAGAAAA
19381	6	-1	33237264	2.4984231	TGTCCTGGAGGTTAGTAATCATGACCTGTG	CGTCCTGGAGGTGGGTGGCCCTCACCTGTT	TGTTCTTGAGGTTAGTAACCATGACCTGTG
19395	6	-1	31617284	0.5149640	CAGGAATACAGTAAGGGGGCTGGGGAGGCA	CAGGAGTACAGTAAGGGGCTGGGGCTGCTG	CAGGAATACAGTAAGAGTTTGGGGGAGGCA
19423	\N	\N	\N	\N	CAGGTGCCAGGTACTTTCATTCTATTACTC	CAGGAGCCAGGTACTCTCCGAGCCCTCTTT	CAGGTGCCAGGTATTTTCTGTTTTCTTGCT
19435	6	-1	53140974	1.9777150	AGATATGAAGGTACTGTCTCTTTTTCAGAA	CGATATGAAGGTATTGTTTGAGGGTTGTGT	AGATATGAAGGTACAGTCTCTCTCTTTTTC
19455	6	-1	32095216	0.7920950	ATCTTCCCAGGTAAGGTAGTCTTTGTCGTT	ATCTTCCCAGGTAAGGCGCCCTTAGGATTC	ATCTTCCCAGGTAAGATATCCTCTGTGACT
19457	6	-1	32094877	0.7920950	ATCCAGCGAGGTGAGAGAGCCATATCCCTC	CCCCAGCCAGGTGAGAGCCATCTCCCCTCT	CTCCAGCCAGGTGAGAGCCATCTGACACCT
19467	6	-1	33384871	0.3784570	GGTGCTGATGGTGAGAAACATTTCCCCCAC	GGTGCTGATGGTGAGAAAATTCCCCCCCTG	GGTGCTGATGGTGAGAAACATTTTCCCATC
19473	6	1	31634680	0.1729000	CTTCTGTGAAGTGAGTTCTCTTCAACCTCC	CTTCTGTGAGGTGAGTTTAGGTCGGCCAAC	CTTTTGTGAAGTGAGTTCTCAATCTCCCAG
19475	6	1	31635747	0.1729000	CTGGAGCCTGGTGAGGCACCCTCAGGGTTG	CTGGAACCTGGTAATGTGCCCTTAGGGTTG	CTGGAGCCTGGTGAGGCATCCTCGGGGTTA
19477	6	-1	32810716	0.3784570	TCCTACATTAGTGAGTGTATACGCTCCAGC	AGTTACATTAGTGAGTATGTGTGCTCCATG	AATTATATTAGTGAGTGTGTGTGTTCCCCC
19479	6	-1	32810446	0.5126560	AGGAATGCAGGTAAGCGAGGCCTCTCATCT	AGGAGTGCAGGTAGGCCGGTTTTATCATCT	AAGAGTGCAGGTAGGCCAGGCCTCTTATTG
19481	6	-1	32809908	0.7920950	GGATAAGAAGGTGGGTGCTCTCCATTCTTC	GGACAAGAAGGTGGGTGGCCTATGTCTGTG	GGATAAGAAGGTACGTGCTCTCCATTCTTC
19487	6	1	44358108	0.5629000	AAGCCAGATGGTATGTATCAGTTTAATAAG	AAGCCAGATGGTATGTACCTGTCAGTAAGT	AAGCCAGATGGTATGTACCACTTAATGAGT
19489	6	1	44360565	0.5629000	AATTTCTTCTGTAAGTGAGTCTTCAGAAAG	AGTTCCTCCTGTGAGTGAAAACTGTGCATT	AGTTTCTTTTGTAAGTCAGTTTCCAAAAGT
19501	6	1	30029794	0.3681940	GGGACCTGTGGTAAGCTAATGAGATCAAGA	GGGACCAGTGGTAAGTTAATAGGGGCCAGC	GGGACCCGTGGTGAGTGAGTGACCCCAGCA
19503	6	1	24780968	0.5581560	AGAAAATGAGGTATGCACTATATGGCTAAA	AGAAAATGAGGTATGTGTACAGGGCTAGGA	AGAAAATGAGGTATGTGTAATTGGGCTAGA
19505	6	1	24781849	1.4331070	ATGATTAAAGGTATGAAAAAATAGATAACT	ATAAGTAAAGGTATGCAAAAAAAAAAAAAA	ATGGTTGCAGGTATGAAAAAATATATAACT
19507	6	1	24784397	0.3784570	AAATGAGAAAGTATGTATTGAGTATAATTT	GAATGAGAAAGTAAGCGTTGCTTCGTTCCA	AAATGAGAAAGTATGTACTAAATATAATTT
19515	6	-1	41884520	0.1729000	GGCAGCCAAGGTCAGTGAGATGGGTCTGTA	GGCAGCCAAGGTCAGTAGATGGCTGAGAGC	GGCAGCCAAGGTCTGTGAGATGGGTCTGCA
19519	6	-1	42179516	0.3784570	CTATTAAAGTGTGAGTATGGCCTTTCCTGA	CTATTAAAGTGTGAGTATGACCTTTCCCGA	CTATTAAAGTGTAAGTATGATCTTTCCTAA
19529	6	-1	170855188	2.4984231	AAGACTAAAGGTAGATGCTTTTGTACATTT	AAGATTAAAGGTAGGTGCTTTTGAACATGT	AAGACTAAAGGTAGACACTTTTGTGTAAAG
19531	6	-1	170852686	0.3762760	GATGAAGAAGGTAGAATTCCTTCTTTCTGG	GATGAAGAAGGTAACAGCTTGCTTTCTGGC	GATGAAGAAGGTAGAATTCTTTTTTCTGGA
19533	6	-1	170846319	0.5126560	TGACAACCAGGTAATGATACTGTGTCCAGG	CGACAACCAGGTAATGTGCTTGAGCAGAGC	TGACAACCAGGTAATGACACCGCATCCAGG
19535	6	1	32823982	0.5629000	TGTCTGCAGGGTGAGTAAAAGTGAAGATGT	TGTCAGCGGGGTGAGTAGTGTCAAAGGCCC	TGTCTGCAGGGTAAGTACCAGTCAAGGTGA
19537	6	1	32825171	2.4984231	AGCTCCATGGGTATGAAGCTCTGGAGTTCT	AGCTACACGGGTACAAAGCCCTGGGGTCCT	AGCTCCATGGGTATGAAGCTTTGGGGATCT
19539	6	1	32825911	0.3841830	AGGAGGTCAGGTGAGTTTCTCCCAAAGCAC	GGGGGGACAGGTGAGTGTGTCCATTCCAGG	CGGGGGCCAGGTGAGGGTCTTCCCACGTAC
19541	6	1	32826282	0.7920950	ACCACAGACGGTAACCAGCCAAGTGGAAGG	ACCACAGATGGTAACTAGCCAACTGAGAGG	ACCACAAATGGTAACTCACCAAGGGGAAGG
19543	6	1	42851352	2.3657150	GCATCGAAAGGTAAGGAACTGGTGTCTTTC	GCATGGAAAGGTACAGTACCAGTGTGTTTT	GCATCCAAAGGTGGGGAACTTGCCACATTC
19545	6	1	42852488	0.3013340	TGACCTGGGGGTAAGTAAGGTTTTCCATGT	TGACCTGGGGGTGAGTGCCATTTTCCATGT	TGACCTGGGGGTGAGAAGATTTTTTGGGTG
19591	6	1	43485115	0.0370150	CTTCGAGAAGGTAAGTGGGGCCGGAGTTGT	CTTCGAGAAGGTGGGTAGAGCTGAAGGTGC	CTTCGAGAAGGTAGGTGGGGCTGGAGAGGG
19593	6	1	43487178	0.7723170	GCTAGCTGAGGTATTGGCAGGCATGGTGAC	GTTAGCTGAGGTATTAGAGGACGTGGGCTG	ATTAGCTGAGGTATTTATTGGTGGGCATGG
19595	6	1	13616004	0.5149640	CGAACAGAAGGTTAGAGGCTAGGGAGGAGG	CGAACAGAAGGTTGGACGCGGGACTTGTCG	CGAACAGAAGGTGGGTGGAGGGCGGGGGCG
19597	6	1	13616753	0.5149640	CACAGACTAAGTAAGTAATGGATCTTTTTA	CAGAGGCCGAGTAAGTATTGCAGTTTCTAC	GACAGACTGAGTGAGTAGCGGATCTTGCCC
19599	6	1	13618371	0.5581560	AGTCTGTCAGGTAATGAGTCTTTTGTTTCA	AGTCTGTCGGGTAATGAGTTTTGTTCCGTT	AGTCTGTTGGGTAAGGAGAGTCTTTTCACA
19603	6	1	13620717	0.4803600	AATGCTTGGGGTAAGATCCAGCTTTATTCT	AGCACCTGGGGTAAGATAGCGCGTTCATCT	AATGCTTGGGGTAAGATCCCACATTATTCT
19607	6	1	24698295	2.4984231	TGAACATAACGTATGTATCCAAACTGTATT	TGAACATAACGTATGTATCCAGAGGCCATC	TGAACATAACGTATGTACCCAAACTGTACT
19621	6	-1	43648823	2.3310280	GACAACTATAGTAAGTATCGTTGAGTTGGC	GACGACTGTAGTAAGTATCGCTGCATTGGC	GACGACTATAGTAAGTATCATCGAATTGGC
19623	6	-1	43646252	2.4984231	TAACTATGACGTGAGTCTGGGTACAGAGAC	TACCTATGAGGTAAGTGTGGCTGTAAAGAC	TAGCTATGAGGTGAGCTGTGCACAGGCATT
19625	6	-1	43643228	0.5126560	CACCGAGCAGGTAGAAGGCCCTGGGGACCA	CATCGAGCAGGTCACAGTACCCAAGACTCA	CACCGAGCAGGTAGCGGGTCCTCTCAGGGC
19627	6	-1	43483330	0.0133410	TGCGAAGCAGGTGAGGAGCCTTCTCTTGAA	TCCGAAGCAGGTGAGGCGCCTTCTCTGAGA	TGCGAAGCAGGTGAGGATCCTTCTCATATC
19629	6	-1	43481323	0.3681940	CTTCCCCCAGGTGAATAGAGGGTGGCATGT	CTTCCCCCAGGTAAGGAGGGAAAGGCCACC	CTTCCCCCAGGTGAATACCCAAGGTAGCAT
19631	6	-1	43481094	2.4984231	CACTATTATCGTAAGCAGGACAGACAACTT	CACCATTATCGTAAGCAGGACACCGGCCTT	CACCATTATCGTAAGCAGGACAAAGGACTT
19633	6	-1	43480804	0.7920950	GGCACTGCTGGTAAGGAGCCAGGTGTGGTG	GGCACTGCTGGTAAGGAGCCGAGCCTGGGG	GGCACTGCTGGTAAGGAGTCCAGCATGGTG
19639	6	-1	90052040	0.0133410	TCTCCTAACGGTAAGAATTTTGGATTTTTA	CCTGCTAACAGTAAGAGCTCTTGGCTTTTT	TCTTTTAACGGTAAGGATTCTTGGCAATTT
19643	6	1	76423297	0.5149640	TTTTAAGAGAGTAAGTTCACACTTTATTTC	TTCTAAGAGAGTAAGTTCAAAATTATACCC	TTCTAAGAGAGTAAGTTCAAAACCATAATT
19645	6	1	76423541	0.4713830	CTTTTTTGAGGTGGGTTTCAATTTGTTGGA	CTTTTTTGAGGTGAGTTTCATTTCATCATA	CTTTTTTGAGGTGGGTTTCAGTATGTTGGA
19649	6	1	88304125	1.9777150	CTGCCAATAGGTAAGGTGTCTGAATATTAA	GTGCCAATAGGTAAAGTATCCTAACATCCA	GTACCAGTAGGTAAGAGATACCAAATTGGT
19651	6	1	88311599	1.9777150	TGAAAATGAGGTGAATACTTTTTTTAATAA	TGAAACAGAGGTGAATAATTTCCTTTTTAC	TGAAACTGAGGTGAATACTTTTTTTAATAA
19653	6	1	88313246	0.3013340	CTTGTTCTTGGTATATATGCGTATGTTTGT	CTTATTCTTGGTATGTATGCATATCTGTGC	CTTATTCTAGGTATGTATGGGTGTATGTTT
19667	6	-1	86328983	2.4984231	TGCTGTCAAGGTAAATATGGTGGAATTACA	TGCTGTCAAGGTAAATAAGTTGTAGACATT	TGCTGTCAAGGTAAATAAATGGAATTATTA
19671	6	-1	86216948	2.4984231	GCTCAATAAGGTAACTGAAAAGCAGTAATT	GCTAAATAAGGTAACTGGGAAGCAGGAATT	GCTCAATAAGGTAACTGAAAAGCAGCAGTT
19679	6	-1	88279232	1.3020110	CCCAAAAAGAGTTAAGTATAATACACTTGT	CAAAAAAAGAGTTAAGTATGCTTGTAGTGA	CCAGAAAAGAGTTAAGTATTTGAAACAACT
19687	6	-1	88224672	0.4112070	AGTGGCTGGGGTACGTTATGTTGAATGTTT	TGTGGCTGGGGTATGTGAAATTGAATGTCC	AGTGGCTGGGGTATGTTAAGTGGTTTCTAT
19693	6	1	142487459	2.3630810	GTTAGAAGCTGTAAGTTAACCACTGATCAT	GTTAGAAGCTGTAAGTTACACACTACTAAC	GTTAGAAGCTGTAAGTTAAACACTGATCAT
19695	6	1	142490814	2.3657150	GATTTCACAAGTAAGTAAAGAGAAAAATAA	GATTTCACAAGTAAGTAAGCCCAGGAAAAT	GATTTCACAAGTAAGTAAAGTAAAAGAAAA
19697	6	1	142491558	0.1729000	CACTGATGAAGTGAGTGTACATTCTTTATT	CACAGATGAAGTGAGTATATGCTTTTACCT	CACTGATGAAGTAAGTATACAGTTTTTATT
19699	6	1	142510671	1.9777150	GAAGATAATGGTATGTATTTATTTATTCTG	GAAGAGAATGGTATGTATTTATTAATCCAA	GAAGATAATGGTATGTATTTATTTAAGTAA
19711	6	-1	100010715	0.3681940	TTTACAAATGGTAAACTTTTTTAAAAATTG	TTTACAAATGGTAAACTTTTATATTGGTTG	TTTACAAATGGTAAAAAAAATAAATAACTG
19713	6	-1	100009470	0.3013340	TCTATGCCAGGTAGGATTGTTTTTATTTTA	TCTATGCTAGGTATGGTTGTTTTATTCATT	TCTATGCCAGGTAGGACTTTTATTTTGAGA
19715	6	-1	100009240	0.3013340	CAAAGTAGAGGTATAAAACAATTTTCTGTT	CAAAGTAGAGGTATAAAACAATTTTCTGTT	CAAAGTAGAGGTATGAAATAGTTTTCTGTT
19717	6	-1	99999713	0.3681940	GATGAATCATGTAAGTATATGATATAAAAT	GATGAATCATGTAAGTATGTTGTATAAAAC	GATGAACCATGTAAGTATGTGTTATAAAAA
19727	6	-1	127651951	1.9777150	GCCTTTTCAGGTATTAGGGATCTTTTTATT	GCCTTCTCAGGTAGGAGAGGTCTGCCTTCT	GCTTTCTCAGGTATAGAGGTCTTTCTTTTG
19729	6	-1	127635958	1.5476660	GTGATTTCAGGTAGGATGAAAATTTCATTA	GTGATTTCAGGTAAGATAAAAATTACATTG	GTGATTTCAGGTAAGATGAAAATTGCTTTA
19749	6	-1	125613984	2.4984231	ACTTTGGGAAGTAAGTATATATGGTACGTT	ACTCTGGGAAGTGAGTATACATTCTGGGCT	ACTTTGGGAAGTAAGTATGTGGGACGCGTG
19753	6	-1	131184775	2.4984231	TCATGACCAGGTAAATAAGTTAAGTTCTAG	TCATGATCAGGTAAGCACCTTTCCTGTCAC	TCATGACCAGGTAAAGACCCGCGGCTCTGG
19763	6	1	111280455	0.5126560	CAAGGTTTTGGTGAGTTTTCTAGACTTGGG	CAAGATTTTGGTGAGTCTTAGAATTCGGGG	CAAGATTTTGGTGAGTCTTCTAGAATTGCG
19765	6	1	111281680	0.5126560	GAGTATGAAGGTAGGAGGATGTCAGATAGA	GAGTATGAAGGTATGGCGGTACCCGACACA	GAGTATGAAGGTAGGAGGATGTCAGATAGA
19767	6	1	111281819	0.5126560	GTTGAACATGGTAAGTGATTGCTAGCCCAG	GTTGAACGAGGTAAGACGACCTTTTTCTTT	GTTGAACATGGTAAGTGCTTAGACTGCTGA
19769	6	1	111283708	1.5476660	GAAAACATAGGTTAGTTCCATTATTCTCTG	GAAAACATAGGTTCGTTCACTTCCTTCTCT	GAAAGTGTAGGTTAGTTCACTTAGTTCTCT
19771	6	1	111312989	0.3681940	GACATCACTGGTAAGTATAATAATCTTTAT	GACGTCACTGGTAAGTACAAGACTCTTTTT	GACATCATTGGTGAGTACAACAATCTTTTT
19777	6	1	111329340	0.3013340	CTTCTTATTGGTAAGTATTTTAGTATTTAT	CTTCTTATTGGTAAGTGCTAGTAGAACTCA	CTTCTTATTGGTAAGCATTTTAGTACTTCT
19785	6	-1	143828371	0.5629000	CATCATGAAGGTAAGTCAATCCAGCCTATG	CATCACGAAGGTAAGTAGGGCACATAGGAT	CATCATGAAGGTAAATAAGTGCAACATTTA
19793	6	1	150092402	0.4112070	CAATCAATAGGTAAGCTTTAGATTTCTGAA	CAATCAATAGGTAAGCTTTATATTTCTAAA	CAATCAATAGGTAAGCTCTGGATTTCTGAA
19795	6	1	150094305	2.4984231	TCCACACATGGTAAGTTAAGTTTGTTCACT	CCCTCATATGGTGAGTTAACTTTGTTCATT	TCCACACATGGTAAGTTAACTTTGGTCCTT
19801	6	1	150117636	0.5629000	ACCCCAGGCGGTGAGTCGGGATTTTTTCTG	GCCCCAGGCAGTGAGTTGGGATTTATTTTT	ACCCCAGGCGGTGAGTTGAGTTTTCTCCTG
19805	6	-1	166780280	2.4984231	ATGACATTTGGTAAGAATGCAGATTTGGAT	ATGACTTTCGGTAAGAACACGTTAAGGAAG	ATGACATTTGGTAAGGACACACATTTGAAT
19807	6	-1	166779459	0.4713830	TCAAACACGAGTAAGCAGATTTCAATTTAG	TCAACTACGAGTAAGCACATTTTAATGTAT	TCAAACATGAGTAAGCAGATCCCGATTTAA
19809	6	1	163983101	2.4984231	ATTAAATCACGTAAGAATGAGCTCTGAGGC	ATTAAATCACGTAAGAATGAGCCTAGGGCA	ATTAAATCACGTAAGAATGAGACTGAGGTC
19811	6	-1	159210317	0.1729000	TTTTGATCAGGTTGGTCTCTGAACTTGAGA	CTTTGATCAGGTCAGTCTGACTCTGGGAAG	TTTTGATCAGGTTGGTCTCTATGAGCTTAG
19813	6	-1	159208137	0.0179180	GGATAAGAAGGCAAGTCAGGATTAACTATT	TGATAAAAAGGTAAGTAGGGTTAACTATTT	TGATAAAAAGGTAAGTCAGAGTTAACTATT
19815	6	-1	159206338	2.4984231	TCCCTCAAAGGTGAGCACAGGATGACCCGG	TCCCCCAGAGGTGAGCCGAGGCTGGCCTGG	TCCCACAAAGGTGAGCAAGGGGTGGCCGGC
19817	6	-1	159205673	0.4373540	GGATGCTCAAGTGAGTGCTGTGCCCTGCTG	GGATGCTCAAGTGAGTGCCTGCCTTTTCAG	GGATGCTCAAGTGAGTGCTGGGCAGCTCCT
19823	6	-1	159192273	0.1729000	AGCTGGAGCGGTGAGCGCGTGAGGCCAGAG	AGCTAGAGCGGTGAGTGGCCAGGACACAGT	AGCTGGAGCGGTAAGCAGGGTGGAGGCCAG
19833	7	-1	5568789	0.3028150	GATGACCCAGGTGAGTGGCCCGCTACCTCT	GATGACCCAGGTCAGTATCCCGGGTAACCC	GATGACCCAGGTCAGTGGCCCGCTGGCCTT
19835	7	-1	5567632	2.4984231	GAAGATCAAGGTGGGTGTCTTTCCTGCCTG	GAAGATCAAGGTAAGCTAAGCATCCTTAGC	GAAGATCAAGGTTGGGGACTTAGCTGGCCT
19839	7	-1	33066426	0.3784570	CAAACTTCAGGTGAATAATTATCAAGAAGC	CAAACTTCAGGTGACTTTAAGCTTTGTTAA	CAAACTTCAGGTGAATAATTATCAAGAAGT
19841	7	-1	33063648	0.5126560	ACATGTCATAGTAAGTGTGATATTTGTAAA	ACGTGTCATAGTAAGTGAGATACTACTCAA	ACATGTCATTGTAAGTGTGCATTCATAAGC
19843	7	-1	33061662	2.4984231	TAGAAAAAAGGTAAACACTAACAACAATCT	TCGAAGAAAGGTAAATATCAAATCATTACA	TCGAAAAAAGGTAAATACTAACAGTAATGC
19845	7	-1	33060881	2.4984231	TGGTGGAATGGTAAGTGTATATTAGGCAGT	TGGTAGAGTGGTGAGTACCTCTGGGCAGTG	TGGTAGAATGGTAAGTGTGTATCAGGCAAT
19847	7	-1	33059244	0.5126560	TTATGCTCAAGTAAGTTTCTTGGATGTTTT	TTATGCTCAAGTAAGTCTCCTGTGTTTTGT	TTATGCTCAAGTAAGTTTCTTGGCTGTTAA
19851	7	1	2402762	0.3946480	CAAAGACCTGGTGAGTGGCCTGAAACCTAC	CAAAGACCTGGTATGTTTTACCAAACATCT	CAAAGACTTGGTACGTTAATGGAGTCTATA
19853	7	1	2403395	2.3657150	AGAAAGAGCGGTGTGTATTTGCTGCTGCTG	AGAAAGAGCGGTGTGTACCAGCAGCTGGCC	AGAGAGGGCGGTGGGTACTTGCTGCCATGT
19855	7	1	2406680	0.3681940	CTGGGATAAAGTGAGTATTCTTATCAGTTT	CTGGAATTAAGTAAGTGAATGTTTTTATGA	CTGGCATAAAGTAAGTGAATGTTCTTATAG
19891	7	1	6054983	0.5414310	GCTTGGGAAGGTAGGTTCGTTTTGAAAGCT	GCTTGGAAAGGTGAGAAACCAGATGTCTAT	GCTCGGAAAGGTGAGTTCATCTGGAGAGCT
19893	7	1	6057676	0.3784570	TGGAAGAATGGTAAGTAGACGGGACTGAGT	TGGAAGAATGGTAAATGTGGGACTGGGTTG	TGGAAGAATGGTAAGCAGAGGGCACTGGGC
19895	7	1	27797752	0.4112070	GCATTCCAAGGTAAGGACTGAAAACTGCAG	GCATTTCAAGGTGAGAATTAGAAACTGAAG	GCTTTTCAAGGTGAGAGAACTGAAAACAAC
19897	7	1	27805640	0.4041040	CCTTCTTGAGGTTGGTGTTCACAGTGAGAT	CCTTCTTGAGGTGAGCACCTACAGTGAGGT	CCTTCTTGAGGTTGGTACCAATAGTGAGCT
19901	7	1	27856657	0.3959030	GGATAGCAAAGTAAATTGAATTTTCATTGT	AGACAGCAGAGTAAATTGAGTTTTAATTAT	AGATAGCAAAGTAAATTGCATTTCTATTTT
19905	7	1	6431672	0.3028150	TCCGCAAACAGTAAGGATTGCAGCTGACTT	CCCGCAGACAGTAAGACTCACACTTATTTT	TCCGCAAACAGTAAGGATCATGACTGCTTT
19907	7	1	6439819	0.3841830	CCGTGCAAAGGTAGGTGGGGATTTAAAATG	CCGTGCAAAGGTAAGTGGGACTTATGGGAA	TCGAGCAAAGGTAAGTGGGGAATGTTTTAG
19909	7	1	6441658	0.4112070	AAGGAGATTGGTATGGAATCCTGTGTTTTT	AAAGAGATCGGTATGAAACCCTCATTTCTT	AAGGAGATCGGTAGGAAATCTGCATTTTCA
19911	7	-1	44157539	0.3784570	CAGCGAGGAGGTGAGGCAGGGTGCTACACA	CAGCGAGGAGGTGAGCCCTACCACCCCTGA	CAGCGAAGAGGTGAGGCTGGCCAGCTCCTG
19913	7	-1	44157215	0.3784570	CTGGTTACGGGTAGGGAGCCCAATGAGAGG	CTGGTCACAGGTAGGAGCCCCAGGGATGCA	CTGGTCACAGGTGGGGCAGTGGGCTGTGCC
19923	7	-1	44154891	0.3028150	ATCATCCGAGGTAATTTTTGTCTTCTGGGG	ATCATCCGAGGTAAGTTTTATCTTTTGGGG	ATTTTCCGAGGTGAGTCTTCTGGGGACCCC
19927	7	1	16714213	0.3841830	AGTATGCTTGGTAAACCATGCATTATCGCT	AGTATGCTTGGTAAGCCATATGGTTTGGCA	AGTATGCTTGGTAAGCCGGGCGTTATAGAT
19929	7	1	16721029	0.3784570	CTATGCTCAGGTAGAGCCTGTTTGAGAGAC	CTATGCTCAGGTAGCATCCGGCCTGGAAAG	TTATGCTCAGGTAGAGTCCATCATTGAGAG
19931	7	1	16722470	1.4331070	AATGAAAAAGGTAAAAATTCAAATATAATG	AATGAAAAAGGTAAATTCAAGGATCTAAGG	AATGAAAAAGGTAAAATTCAAATGTAATGC
19933	7	1	16729531	2.4984231	GAGGCTGCTTGTAAGTGTTTTCTGGTTAAA	GAGGCTGCTTGTAAGTGTTTTTTGCATCAA	GAGGCTGCTTGTAAGTGTTGTCTAGACAAG
19935	7	1	16734629	0.3841830	GATCAAGGAGGTGGGAGACCACGGGCAGAC	CATCAAGGAGGTAGGAGGCCGTAGTGAACT	AATCAAGGAGGTAGGAAACCATCGGCTTGT
19937	7	1	16736686	0.4112070	GCACCTGAAGGTAACAGCCCTTAGCAAGGA	GCACCTAAAGGTAATGGGCCTTTGAAGGGA	GCACCTGAAGGTACAGACTCAAGAGGGCAC
19939	7	1	16737811	2.4984231	TTTTATAAAGGTATCCATCCACGTGCCACT	TTTTATAAAGGTATCGTCCCTGCTCCCCCA	TTTTATAAAGGTATCTGTCCATGTTACTCT
19941	7	1	16744294	0.3013340	GCAGAAGAAGGTATGATTCTGTTTACAAAC	GCAGAAGAAGGTAACTTCATGTAACAGCCC	GCAGAAGAAGGTATGATGCCATTTAACAAC
19943	7	1	30638513	2.4984231	GGAAGCAAAGGTGAGTCCTGGGATGCTAAA	GGAAGCAAAGGTAAGTCTTAGGATGCTAAG	GGAAGCAAAGGTGAGTCTTGGGATCCTAAA
19945	7	1	30639665	0.0179180	ATTTATGGAGGTAAGGGATTAATGACAAAA	ATTTATGGAGGTAGGGGGTGAATGAAGCCA	ATTTATGGAGGTAGGGGATTAATGATAGAG
19975	7	-1	44606044	0.7920950	GAAGGCCAAGGTACGGCTCCTGGGGACTGC	GAAGGCTAAGGTACGTCTCCCACGATGCCT	GAAGGTCAAGGTATGTCCCCTGCAGCCTCG
19977	7	-1	42966979	2.4984231	GGAATTAAAGGTAATGAAATGCTTCATTCA	GGGATTAAAGGTAACTCAGTGTTTCCTTCT	GGAATTAAAGGTAATTAAATGCTTCATTTA
19979	7	-1	42966132	2.4984231	CCGATTACAGGTACTTTATACTTTTTATAG	CCGATTACAGGTATGTGTACTGTTTGTGAT	CAGATTACAGGTACTTTTATACTATTTTTT
19981	7	-1	42964271	2.4984231	CTCAGTCAGGGTAAGTTGCTTTTTTTACTT	CGCAGTCAGGGTGAGTCACTGTTAGTACTT	CTCAGTCAGGGTAAGTTGATTTTATTTGAA
19983	7	-1	42962921	0.3013340	AGATCCATCTGTAAGTATCATTTAATGTAT	AGATCCATCTGTAAGTATCATTACATATAT	AGATCCATCTGTAAGTATCATCAGACATAT
19985	7	-1	42961454	0.4772920	TTGAGAAAAGGTAGGCCTACTCATTGTAAC	TTGAGAAAAGGTAGGCTTCCCAGGGTCAGA	TTGAGAAAAGGTAGGCTTACGGTAACTAGA
19987	7	-1	42957374	2.4984231	AACCCTAAAGGTTAGCTCAGTATTCAACAA	AACCCTAAAGGTAGCTCAATATCCACCAAC	AACCCTAAAGGTTAGCACAGTTTCTAACAA
19989	7	-1	7677492	0.4041040	CATCCTTTTGGTAAATAAAGCATTCTAGTA	AATCGCTTTGGTGAGTAAAGCACCGTACTG	CATCCTTTCGGTAAATAAAGCATTCTAGTA
19991	7	-1	16840941	2.4984231	CCAAGACAAGGTAAAGATCAGGATTACTCA	CCAAGACAAGGTAAAGCCTTGGGATGTGTG	CCAAGACAAGGTAAAGACAAGGGCTACAGA
19993	7	-1	16840772	0.4149390	CACAGTCAAGGTAATTTATTCTTCTAAGTA	CACAGTCAAGGTAATTTGTCCTTCCACATT	CACAGTCAAGGTAATCTATTTTTTTAACTA
19995	7	-1	16839365	1.9777150	CAATCTGGTTGTAAGTTTCCTTTTCATCAT	CAACCTGGTCGTAAGTCCCCCTCCCTCCTC	CAATCTAGTCGTAAGTTCACTTTTCATCAT
19999	7	-1	16834557	0.3013340	ACAGCTCTGTGTAAGTGTGACCTTCAATTC	ACAGCTCTGTGTAAGTGTTGCCTCCAGCTT	ATAGCTCTACGTAAGTGTCCTCTCCTTGAC
20001	7	-1	10978432	0.7920950	CAGATGTTTGGTAAGTACTTAAAAATGTTT	CAGATGTCAGGTGAGTGTAAATGCTTTAAT	CAGATGTTAGGTAAGTACTTAAAAATATTT
20003	7	-1	10977714	0.7920950	TCAATACAAGGTAAACTACAAAATTGTTTT	ACAATATAAGGTAAGGTACAAAGTGGTTAA	TCAATACAAGGTAAGCTACAAAATTATTTC
20027	7	1	5239289	0.3841830	TATGAATGCAGTAAGTGTTTGCTTTATTTT	TATGAATGCAGTAAGTGCTTGCTTTATTTC	TATGAATGCAGTAAGTGTTTGCTTTATTTT
20029	7	1	5254335	0.3028150	CAACAGGCAGGTGAGCGCTGCCCCAGCTGG	GAACAGGCAGGTGAGTGGCACCAAGCCGCT	GAACCGACAGGTAAGTGACACTTACTTGAC
20031	7	1	5256290	0.3028150	AACCCTGCAGGTGAGCTAACTTGTGAGGAG	AACCCTGCAGGTAAGCCATCGATAAGAAGA	AACCCTGCAGGTAAACTGATTGTGGGAAGA
20033	7	1	5256818	0.3028150	CATTAATTTGGTGAGATGCCTTTCCTGCTC	CATTAACTTGGTGAGGTCCTTGAGTGGCTC	CATGAATTTGGTGAGTCTCCTTTTGTACTG
20057	7	1	23293078	0.3013340	TCCTGGAAGGGTAAGTCAAAAGATTCAAAC	TCCTGGGAAGGTAAGTGGGAAGCTCCTCCC	TCTTGGAAAGGTAAATCAATTATTCGAGCC
20059	7	-1	26236932	0.1729000	AGCAAGAGAGGTAAGCAAACAATGACTGTC	AGCAAGAGAGGTAAGGAAAACCCAAACACA	TGCAAGAGAGGTGAGAAAGAACGTTTTGAA
20061	7	-1	26232868	0.3013340	TATGGTGGAGGTAATTTATAAAAATTGAGG	TATGGTGGAGGTAATTATTAAACACAGTTC	TATGGTGGAGGTAATTTATTCTACAATTTT
20067	7	1	38256906	0.3762760	GAAGAAAACAGTAAGTTCCTCTCAAAGTCA	GAAGAAAACAGTAAGTTGTTTTTTGGCACA	GAGGAAAACAGTGAGTGTCTCCCCAGATTA
20071	7	1	44089879	2.3657150	GGCACAGGGGGTGAGTATGACTCCAAATGG	GGCACAGGAGGTGAGTATGAACCCAAACAA	GGCACAGGGGGTGAGTATGTCCCAGTGAAG
20073	7	1	44091541	0.3841830	CATCAACTGGGTATGTGGAGCCTGTTTCAT	CATCAACTGGGTATGTGAAGTCAGCCCCTC	CATCAACTGGGTATGTGGAACCCGGGGGCC
20075	7	1	44092540	2.4984231	CTTCCTGAAGGTAAGGCCAGGTGAGGCCCG	CTTCCTGAAGGTAGGTGCTGAACCAAGCCC	CTTTCTGAAGGTGAGGGCTGCACCCTGAAG
20077	7	1	44096502	2.4984231	GGCCCCAGTGGTGAGTGCTGCTTGCCCATC	GGCCCCAGTGGTGAGTCCCGCCCACCATTA	GGCCCCAGTGGTGAGTGCTGCCCAGGGCCA
20079	7	1	44097458	2.3451359	CAAAGCAGAGGTGAGTGCTGCCCCGGGGCA	CAAAGCTGAGGTGAGTGCTGCAGTCGTGAA	CAAAGCAGAGGTGAGTGCTGTGCGGGTGCG
20081	7	1	44097879	1.3020110	GCCCCCAGAGGTGAGCCAGAGGTGGAGGCT	GAGCCCCGAGGTTAGCCTCCCTTCACTGGG	GACCCCAGAGGTGAGGCCCCAGAGGGAGGG
20083	7	1	44099752	0.7920950	TACCAGGCAGGTAAGGTGCCCTGGCCTGGC	TACCAGGCAGGTAAGATCCCCCACCTGGCC	TACCAGGCAGGTAACGTGCTGCGGTCAAGG
20089	7	1	43827624	0.5414310	TCGTGTCGAGGTGGCTCACAATGTCTTTGT	ATGTGTCCAGGTAAGGTCCACTTGGTTTGT	TCGTGTCCAGGTGGCTGGCATTTGCCTTGT
20097	7	1	56046088	2.4984231	ACAAAATTTGGTGTGTATACCAAACTATCC	ACAAAATTTGGTGTGTATCTCAAACTATCA	ACAAAATTTGGTGTGTATACCAGACTATAC
20099	7	1	56049260	0.3013340	GACCAAGCTGGTAGGAAGCGAAGTCTTTGG	GATCAAGCAGGTAGGAAGCAGACGCCTTTG	GATCAAGCTGGTAGGAAGCAGAAGTCTTTG
20115	7	-1	72722425	1.9777150	CCTGGCCAAGGTGAGGGGAGGGGAGGGACG	CCTTGCCAAGGTGAGCGGCGGCCAGAGGCT	CCTGGCCAAGGTAGCGGGGCTGGGCAGGGG
20125	7	1	74105443	1.9777150	GTAAAATATTGTAAGCATTGTATTTTTATC	GTGAAGTATTGTAAGTGCAGTGTTTTTATT	GTAAAATACTGTAAGTATTATATTTTTATC
20127	7	1	74113425	0.4112070	TTTTGCTATGGTAAAAACAATAGATTTAAT	TTTTGCTATGGTAAAAACACAGCACTTTAA	TTTTGCTATGGTAAGGTTATACACCTGAAT
20129	\N	\N	\N	\N	CGGTCATTAGGTAAGTGAGAGTTTCCTGCT	CTGTCATTAGGTGAGACGCTATCGCTTAGT	CAGTCATTAGGTAAGTGAGGCTTCCCTGCT
20131	\N	\N	\N	\N	ATTAATAACCGTGAGTATTTTGTGAAGTGT	ATTAATAACCGTGAGTACAGCTTTCTTTTG	ATTAATAACCGTGAGTAGATTTCATGGAGT
20133	\N	\N	\N	\N	GTGATACAAGGTGAGCGAGGCAGGGGAGGG	GTGATACAAGGTGAGAGGAGAGCGTGGGGT	GTGATACAAGGTAAATTAAGTGAGGTCAAA
20135	\N	\N	\N	\N	GCCACAGAAGGTAAAAGGGTGGGGTGGTCC	GTAACAGAAGGTAAGAGCTGCGCTGTTGCC	GCGACAGAAGGTAAAAAGGGTTAGTCCAGC
20169	7	1	115889326	2.4984231	TCAAGCATTGGTAAATGATATGGAACAGAG	CCAGGCTCTGGTAAGTAATGGGAGGGTTGA	TCAGGCATTGGTAAATAATAAGGGGGAAGG
20171	7	1	99047994	2.4984231	TGCAAGCACGGTAGGTGCCAGGGTGGGCTG	TGTAAGCATGGTAGGTGACAGCAGGCCTCC	TGCAAGCATGGTAGGTGTCAGAGTGACTGG
20173	7	1	99688110	0.0676470	CCATAAGCAGGTATGCATGCTCACACCTGT	CCATAAGCAGGTATAGAAGCTCAAATATGT	CCACAAGCAGGTACACATGCATGCTGGTGC
20175	7	1	99688277	1.9777150	GCACACAGATGTGAGTAATACTCCATGCCT	GCACACAGATGTGAGTGTTGTTGACCCAAT	GCACACAGATGTGAGTAATACTGACCCCAT
20177	7	1	99688572	2.4984231	CAATGGAGAGGTAATACCCTACCCTTCAAC	CAATGGAGAGGTAATATATAACCTGCAACC	CAATGGAGAGGTAATGCCCTGCCTTTCAAC
20179	7	1	99688775	2.4984231	AACTCCACTGGTAATGGAGGGGATTCCTTG	AACTCCACTGGTAAGGGAGGGGAATTCAGT	AACTCCACAGGTAAGGAAGACTGGAGGTGT
20181	7	1	99688953	0.1729000	TCTGAAGCGGGTAGGACAGGGGCTTCCCTG	TCTGAAGCAGGTAGGAGAGGTGCCTGTCAC	TCTGAAGCGGGTAGGACAGGCGTCTCCCTG
20183	7	1	99689143	0.1729000	TTTTTATGATGTGAGTGTAAAACCCGGATG	CTTTTATGATGTGAGTGTTGACACCTTTGA	CTTTTACGATGTGAGTCTAAAACCCAGGCT
20185	7	1	107224427	2.4984231	CTATTTCTAGGTAAGTACTAGATCCCTTCT	CTGTTTCTAGGTAAGTACTAACTACATTCC	CTATTTCTAGGTAAGTACTGGATTTCCCTT
20195	7	1	120591289	0.3841830	CAGGTGCAGAGTAAGTCGGCGCGTCTACTA	CAGGTGCAGAGTAAGTGGCGCGTCTCCACG	CAGGTGCAGAGTAAGTCGGCGGTTCGCCCG
20199	7	-1	97493568	2.4984231	GAAGCTAAAGGTAATAATAAATTTTTCTAT	GAAGCTAAAGGTAATAATGGAGTTTAACTA	GAAGCTAAAGGTAATGATAGAATTTTTCTG
20211	7	-1	97483889	0.1729000	CTGCCCATGGGTAATATTTTTAGAGGCTAT	CTGCACACGGGTAACTTTAAAATCAGTTGT	CTGCCCACGGGTGACTCAGTAGTCTGAGAA
20213	7	-1	97482614	0.3959030	AATTCCAAAGGTAGGTAAATCAACTCAAGG	AATTCCAAAAGTAGGTATATCAACCCTGGA	AATTCCCAAGGTAGGTGAATCAATTCAAGA
20215	7	-1	97482369	0.4803600	TGAACATCAGGTATAATGTCTTTAAAAACA	TGAACATCAGGTCTGTCTTTAAAGATATAT	TGAACATCAGGTATAATGTCTTTAGAAATA
20229	7	-1	132754899	0.3013340	GGTGCCTCAGGTATTGCTGAATTTTAATTT	GGTGCTTCAGGTATGGTGGCATTCTTATTT	GGTGCCTCAGGTATTTTGAAGTTTTAATTT
20231	7	-1	132709303	0.7920950	ATCAGAAACGGTGAGTTTTGTGGTATCAGA	ACCAGAGACGGTGAGCCCCATGGGACCTGA	ACCAGAAACGGTGAGTTTTGTGGTATCGGA
20233	7	-1	132659926	1.5476660	AAAGCACCTGGTGAGTATTAAAAATGTAGG	GAAGCATCTGGTGAGGCTGGTTCTGGTTAC	AAAGCACCTGGTGAGTATTAAAGATTTAAT
20235	7	1	75686811	0.1729000	AGAAAGCCAGGTTTGTGTTTGAAAGCCTTG	AGGAAACCAGGTGTGTGGGTGGGTGTGGGG	AGAAAACCAGGTGTGTGTGTAGAAGCCTTT
20237	7	1	75687396	0.3841830	TGCCAATCCGGTGAGTGTGGCAGCACCCGG	TGCCAACCCAGTGAGTACCAGGGGCAGGGC	TTCAAATCCGGTGAGTGCCACTGGCAGGCC
20239	7	1	75689816	0.3028150	AGAGCTGAAGGTAAGGGCGGCGTGGGTGTT	AGAGCTAAAGGTGAGGGAGGACCCTGTGGG	AGAACTAAAGGTAAGAGCTGCAGGGGTTCT
20241	7	1	75692910	0.5126560	GATCTCTCAGGTACACGCATATGACCCTGT	GATCTCTCAGGTGCGTGACTGCAAGAGCTC	GATCTCTCAGGTAAGTATGTCACCTTGCCA
20243	7	1	75693756	0.3841830	GCCGGAGCAGGTAGAGTCTCAGGCAGCCCC	GCTGGAGCAGGTAGAGTCCCAGGCATCCCT	GCTGGAGCAGGTACATTCTCGGAGGCAGCC
20245	7	1	75694271	0.3841830	GCTGCTTGGGGTACGTATCCAGGCGTGGGT	GCTCTTGGGGGTGCGTATCCAGGGCGAGCC	ACTGCTGGGGGTATGTATCCTGAAGGTTGG
20247	7	1	100201161	2.3657150	GACCATAACGGTGAGAAACCCCTCTGGGCA	GACAATTACGGTGAGAAGGCCCCTCTGGTC	GACAATAACGGTGAGAAGTTCCTTCCTATC
20249	7	1	100201840	1.9777150	TCGGGCACTGGTGAGAACTCCCTCACCTCC	TCGGGCACTGGTGAGTATCTTCGCCTCCTC	TCAGGCACTGGTGAGACCTCACTCGCCTCC
20253	7	1	100205430	2.4984231	ATGAAGAAAGGTAACAGAGATGTGGGGAAA	ATGAAGAAAGGTAAGGCACACGGGAAATGG	ATGAAGAAAGGTAACAGATGTGGGAAAATG
20263	7	-1	105739601	2.3630810	ATCCATTCAGGTGAGTTATATTTATTTTAA	ATCCATTCAGGTGAGTAATTTTTTACTTGC	ATCCATTCAGGTAAGAGATTTATTTGTTTG
20265	7	-1	105738133	2.3630810	TCCTATGATAGTAAGTAATCACTTTATTTT	GCCCATGATCGTAAGTAACCGTTTTATGTC	TCCCATGATTGTAAGTAAACTATTTTTATA
20267	7	-1	105733392	2.3630810	TGTATCTGTGGTATGTATGCATTATTTATA	TGTATCCGTGGTAAGTGGCTGATACTTGCA	TGTATCTGTGGTATGTATGCAGTATTTATA
20269	7	-1	100859973	0.7920950	CACTGTGCGGGTGAGGAGAGGGAAAGGCCC	CACTGTACGGGTGAGTGGGGGGACCCATGG	CACTGTGCGGGTGAGAGGAATGCCCTCCTT
20295	7	1	157155964	0.3028150	CTGTCGGATGGTGAGTGACAGCGAGCTGCT	TTATCGGATGGTAAGTAAACCTGAGCTCGT	TTATCAGATGGTGAGTTAACCTACCCAGAG
20297	7	1	157159255	0.0133410	GGAGGAGGAGGTAAGTACGTGAGTTTTTTC	GGAGGAGGAGGTATGTCAATTTTCTTTTTG	GGAGGTGGAGGTACGTAAAAGTTGACTTTT
20299	7	1	157160177	0.3028150	GACTTCTTTGGTAAGTTAATCACGTGGGTT	GACTTCTTTGGTAAGTACCTGCCTGGTCCG	GACTTCTTTGGTAAGTTCATTGTTCCTTTG
20301	7	1	102940754	2.4984231	TTGCCAAGAGGTACTGTTATTATTTATACA	TTGCCCAGAGGTACTATCTGTGCTGCCGGA	TTGCCAAGAGGTATTGTCACTATGTATACT
20311	7	1	102952175	0.4772920	CAGCTTGATGGTAAAAATAAAGATATAGGT	CAGCTTGATGGTGAGAGTTAAGGAAGGGCT	CAGCTTGACGGTAAGAATAAAGACCTAATT
20313	7	1	102952343	2.4984231	AAGAATTGATGTAAGTAGTCCTGAGTTACT	AAGAATTGATGTAAGTAATAAATGTGGGGC	AAGAATTGATGTGAGTAGTCTCTAGATACT
20319	7	-1	107564672	2.4984231	CTGCTCAAAGGTGGGTCTTTTCACACAGGC	CTGTTGGAAGGTAGGTCTTTTCTTCCCACT	CTCCTGAAAGGTAGGTCTTAGGCTCGTGCT
20321	7	1	98935908	2.4984231	CACATCACAGGTAAAGGAAGATAGCCGTGA	CATATCACAGGTAAGGCTCTGCAGGCTCGC	CACATCACAGGTAAAGAAAGACAACCGTGA
20323	7	1	98942138	2.4984231	AAAATGACTGGTGAGTGACATCTGAATTTT	AGAATGACTGGTGAGCCAAGTTGCATGTGT	AAAATGACTGGTGAGCAATATCTGAGTATT
20327	7	1	98961256	2.4984231	GGATTTCAAGGTATTTTCTACCTAACAGAA	GGATTTCAAGGTAAATCTTCTTGGTGGTTT	GGATTTCAAGGTATTTCCCACTTTTCATAA
20329	7	-1	96324107	2.4984231	ATCAGTTACGGTAAGTTTTAAGCCAGATTT	ACCAGTTACGGTAGGTTCTCAGCCACATTT	ATCAGTTACGGTAAGCTTTACGTCAGATTT
20335	7	-1	99697209	0.3681940	GGAGAGGGAAGTGAGTGGTTAGAGAACAAT	GGAGAAGGAGGTAGGTGGCTGGTTTGTTTC	GGAGAGGGAGGTGAGTGGTTGCAGGACAAC
20367	7	1	116528244	0.3681940	GTTTTCAATGGTGAGTGTTTGATTTATAAC	GTTTTTAATGGTAAGTTTTTAAACTACCTT	GTGTTTAATGGTGAGTGTTTAATTCATAGC
20369	7	1	116533099	1.5476660	GAGCAGCCCAGTAAGTATTATTTATCATAC	GAGCCGCACAGTAAGTATTGTATATCTCCA	GAGCAGCTCAGTAAGTATTACATATTATAT
20371	7	1	116538889	0.5629000	TGAAGATCAGGTATGTTTCATATAAACACT	TGAAGATCAGGTATGTTTCATAAAACACCA	TGAAGATCAGGTATGTTTCATATAAACACG
20373	7	1	116544437	2.4984231	AGTCTGCACTGTAAGTCATCAGTAGCAGCT	GGTCTGCACTGTGAGTCGTCAGTGGGCAGT	GGTCTGCACTGTAAGTCATCAATATGCATA
20375	7	1	116546396	0.3841830	AAAATTTTTGGTAAGTTAAAATTTTGGATA	AAAACTTTTGGTAAGTTAAAGTTTTATGCA	AAAACTTTTGGTAAGTTAAAATTTTGTGCT
20377	7	1	116550365	0.4112070	GAAAATTCAGGTATGAAAAATAATTTGTTT	GAAAATTCAGGTATGAAAAAGAGATTATTT	GAAAATTCAGGTATGAAATAAAGGAAATTT
20379	7	1	116552194	0.4112070	AACAGTGTCTGTAAGTAATTAATTCCACAA	CACAGTATCTGTAAGTAATTAGTTCCTCAG	AACGGTGTCTGTAAGTAATTAATTTCAAAA
20381	7	1	116556176	0.0133410	TGAATACCAGGTATGATTTTTTAAATATTA	TGAATACCAGGTATGATTTTCTAAAGTATC	TGAATACCAGGTATGTTTTTCAAAAGTACA
20385	7	1	75601779	0.4149390	GAAGAAAACGGTGAGTTTCCTGCATGTCTT	GAAGAAAACGGTGAGACTCCTATTTCTGCT	GAAGAAGACGGTGAGTTTTCGCTGTGTCTG
20387	7	1	75608897	0.5126560	GTATGACCTGGTAAGCTGCCACCGCGTGCT	GTATGACTTGGTGAGTGTGCCCCACCCTGC	ATATGACTTGGTGAGCACTCCCCACACCCC
20389	7	1	75610490	2.3451359	ACGATGGGAAGTGAGTGCCCACCCTGCCAC	ACGACGGGAAGTAAGTGCCACACCCCAGTT	ACGATGGAAAGTGAGTGCCTGCCCCCTGCC
20409	7	-1	100065172	0.1729000	GCAAGCCATGGTAAGAGAAGCCATCTTGGT	ACAAGCCATGGTAAGAAAAAGATGTTTTGG	ACAAGCCATGGTAAGAGAAGCCATCTTGGT
20411	7	-1	100884108	0.3681940	CCGGCTCAAGGTGAGGTGGGGACCCCGTTC	CCGGCTCAAGGTAAGGCTGCGGAGCCCTTT	CCGGCTCAAGGTAAGGCAGATTGCCCCTTT
20433	7	1	149572734	2.3657150	GTTACCTCTTGTAAGTACTACTCTCCCCAG	GTTACCTCTTGTGAGTATTGCCTTCCCCAG	GTTACCTCTTGTAAGTACTGCTCCCCAACT
20437	7	-1	148716081	0.3841830	ACCCAGGAAGGTGAGCTGGTACCTGAGCTC	ACCCAGGAAGGTGAGCTCCAGGATGTGAGC	ACTCAGGAAGGTGAGTGGAGCCTGCACTCA
20439	7	-1	148711993	2.4984231	ATGCCCCATGGTAAGGTGGTGTCAGGCCCT	ATGCCCCGTGGTATGTTAACAGTCAGATTC	ATGCCCCGTGGTAAGATGGTGTCTATCCCC
20457	7	-1	148506399	0.0179180	TATGCAAAAGGTAGGTACCTTTGACGTGAG	TATGCAAAAGGTAAGCTTTTAAGTTGGAAT	TATGCAAAAGGTAGGTGCCGATGAAGTCCG
20459	7	-1	148506160	1.9777150	TTGATTACAGGTTGGTAAAGTACATTTCTA	TTGATTACAGGTTGGTAAAATACACAAAGG	TTGATTACAGGTTGGTAACAGCATATTTCT
20461	7	1	142961260	0.7723170	AAAGACAGTGGTAGGAAGGGAGGGTCGGGG	AAAGACAGCGGTAAGCATGAAGAAGCTCCA	AAAGACAGCGGTGTGAAGGCAGCGGCAGTT
20463	7	1	142961769	1.9777150	CTTGAAAAAGGTGAAGAGAGTGGGATGTAG	GTGAAGAAAGGTGAGGAGGAGGATGAAGAG	CTTGAAAAAGGTAAAGAGTGAGATACAGAT
20471	7	-1	44621319	0.3784570	CGACGGCAAGGTAAGGCTGGCGTTGGCCCA	GGACGGCAAGGTAAACCCCCACCACCTCGC	CGAGGGCAAGGTAGGGCAGCGGTCCGCGCA
20473	7	-1	44621045	2.4984231	TGGCAAACTGGTAAGAGGATTTTCTCTTTG	AGGCAAACTGGTAAGAGGCTCATCAGCCTT	CGGCAGACTGGTAAGAGAAGGGCCTCTCCG
20477	\N	\N	\N	\N	GACTGTACAGGTATGGATATTAGTATTGTT	GACTGTACAGGTATATATGTTATTGTTGTT	GACTGTACAGGTATGTACGTTAGTATTGTT
20479	7	1	35912376	2.4984231	ATAGTAATTGGTAAGAAGGGTTTGTCCTCA	ATAGTAATTGGTAAGATTACTCTTTTGTCC	ATAGTAATTGGTAAGAAGGGTTGTCATCAC
20481	\N	\N	\N	\N	CAGGACATGGGTCAGTACCTTGATACTTCT	CAGGACATGGGTCAGTACCTTGATTATTTG	CAGGACATGGGTCAGTACCTTGATACTTCT
20483	7	1	35919550	0.3841830	TAAAAAACAGGTGAGCAGGATGTGTTAACC	TAAAAAGCAGGTAAGTAAGAATTAATTAAC	TAAAAAACAGGTGAGCAAAAGGAGCTTGAA
20485	7	1	35922186	0.3841830	AAAGATAAAGGTAGGTTCATCCCTGTACAC	GAAGATAAAGGTAGGTTCATTTCTCTGCAC	AAAGATAAAGGTAAATTTATTCCCATACAT
20499	7	-1	66458201	0.3681940	AAAACAGCAGGTGAGTGGTTTCTCATGTCA	AAAGCAACAGGTAAGGGTTCCTTGTTGTCC	AAAACAGCAGGTGAGTGGCTTTTAATGTCA
20533	7	1	151049968	1.9777150	CTACAACTAGGTATGTATGGCAAAGTATGC	CTTCAACTAGGTATGTTGTAGCAAAGTATG	CTTCAACTAGGTATGTCATACCGAAGTGCA
20537	7	-1	150753820	2.4984231	CTGTGACCAGGTGAAAGGCGGGGTTTGGAG	CTGTGATCAGGTGAAAGAGGGGCTTGGGGG	CTGTGACCAGGTGAAAGGGGGACTTGGGAG
20545	7	-1	150751296	2.4984231	TCTGCTGCAGGTAGGTGACCAGGGGTAGAG	CCTGTTGCAGGTAGGTGCCCGGCGGGTAAA	CCTGCTGCAGGTAATCAAGGGCAGGGGTAG
20547	8	1	11667359	0.5126560	CTTCCCAACGGTGAGTGGGGTTACGCATCT	CTTCCCCACGGTACTGGGCTCTCTGGGCAT	CTTCCCAACGGTAGTGGAATTACAAATCTC
20549	8	1	11679387	0.3028150	GTGGGACAAGGTTAGTCTCATAAAACAGTG	CTGGGACAAGGTTAGTATCTGAGTCCACAT	GTGGGACAAGGTTAGTGCCTACAAAGCAGT
20553	8	1	15480758	0.4112070	CTGTGTGCAGGTAATTTATGTAATTAAAAA	CTGTGTGCAGGTAAGCTGTAGACAGGAAAC	CTGTGTGCAGGTAAGTTATGTATTCTAAAA
20555	8	1	15508323	0.4149390	TTTTCAGCAGGTAAAGAGTTATATCGTATT	TTTTCAACAGGTAAAAACTCTGTATGTTAT	TTTTCAACAGGTAAAAGAGTTACATCCTAT
20557	8	1	15517156	0.3784570	GGATGTTCATGTATGTTTTTATTCCTCACA	GGATGTTCATGTATGCTCATGTTCACTACA	GGATGTTCATGTATGTTTTTATTCCCTACA
20559	8	1	15519805	2.4984231	GGTGTCTCTGGTATGTTAATACATTGTGCT	GGTATCTCTGGTATGTTATCAAGTATCCTG	GGTATCTCTGGTATGTTATTATACTATACT
20561	8	1	15531345	0.4112070	TGGACAAGTGGTAAGTGTAATTTATAAGCA	TGGACAAGTGGTAAGTTCATTTTCTATCCA	TGGACAAGTGGTAAGTGCATGTTCTAAGCA
20567	8	-1	17100498	0.3681940	TTAATTTGACGTAAGTGGGAAATAACTGTA	TTAATTTGACGTAAGTGGGAAGTAAATATA	TTAATTTGACGTAAGTGGGAAATAAATATA
20575	8	-1	17928806	2.3657150	GGCACCAGTGGTATGCTATGATGCTTAAAT	GGCACCAGCGGTATGTTATAAATGTTAACT	GGCACCAGCGGTATGTGGATTGTTAAATAT
20577	8	-1	17927298	2.4984231	TGAAAAATTGGTAAGAGATATTATTTCTCA	TCAAAAGCTGGTAAGAAATAATTTATTCAA	TCAAAAGTTGGTAAGAAATATTATTTCCCA
20579	8	-1	17921963	2.4984231	GACAAAAAAGGTAATTGTGCGCTGAGGGAG	GATGAGAAAGGTAATCTGCAGAGAACATCA	GACAAAGAAGGTAAATGTGTGCCTGGGGGA
20581	8	-1	17920691	0.3028150	TATTTCTTGGGTAAGTAAAGAACAAAGGGT	TATTTCTTGGGTAAGTAAGCAACTTGACCT	TATTTCTTGGGTAAGTAAAGATCGTGGTGA
20583	8	-1	17919785	2.4984231	ATTCAAACCAGTAAGGAGTCTGTTGTTACA	ATTCAAACCAGTAAGAAATATGTAACTTTA	ATTCAAACCGGTAAGGAATCCGCTGTTACG
20585	8	-1	17919192	2.4984231	GGTTATCTGGGTAAGTAGAGCATTCTCAAG	GGTTATCTGGGTGAGTGGAATGCATGGAAA	GGTTACCTGGGTGAGTAGAGAGTTCTTAGC
20587	8	-1	17918883	1.5476660	ATAGCACAAGGTAAAGTGTTTCGTTGCTTT	ACACCACAAGGTGAAGTGATTTGTTGCCTT	ATGGCACAAGGTAATCTGTTTGATTCCTTT
20593	8	-1	17916341	2.3657150	CCTCAACAAGGTATTTTAAATGTTATATGT	CCTCAACAAGGTATGTCCTCAACACACAAA	CCTCAACAAGGTATTTAAAAAAAATATGTA
20595	8	1	20062050	2.4984231	TCATGTTAAGGTAATACCACTATCTGTTTT	TCATGTGAAGGTAACGGCACATCCATTATG	TCATGTTAAGGTAATACCACGATGATTATC
20597	8	1	20067042	0.3997190	AGTAGTTCAGGTAAGTTTCAGCTGGCCAGC	AGTGGTTCAGGTGAGTGCCACTCAGAACCA	AGTGGTTCAGGTAAGTATCACTTTCAAAAC
20599	8	1	20067950	2.4984231	GATATGCTTGGTAAATGGATATTATTCATT	GATATGCTTGGTAAGTGACTATCACTCTTC	GATATGCTTGGTAAATGGATGTTATTATGC
20601	8	1	20068157	2.4984231	GATATCATGGGTAGGTACAGTAGATGGATT	GACATCATGGGTAGGGGCAGTAGATGGGTG	GACATCATGGGTAGGATGATAAATGGGTTT
20603	8	1	20074006	0.7920950	CAACAGACAGGTACTGGACGGGAGCAGTGC	CAACAGACAGGTATTGACTCTTGGACAGTG	CAACAGACAGGTGTGTGACATTTCAGCAGT
20605	8	1	20074835	2.4984231	TAACCAGCTAGTATGTACATTCTTCTAAGA	TAACCAGTTGGTACGTGTGCTTTTCTAAGG	TAACCAGCTGGTAGGTATATCCTTTTAAGG
20607	8	1	20075793	2.4984231	ATTGCTCAGGGTAAGATGACTGTTGGCTTA	ATTACTCAGGGTAAAATGAGCCCCTTCAAA	ATTGCTCAGGGTAAGATGACTATTTTCTTA
20611	8	1	22020245	1.3020110	CACGGAGATGGTGAGAGGTGTGGGATGCAC	TACTGAGATGGTGAGTGGGCCTGGGTTGGG	CACTGAGATGGTGAGCAGGCCTAGAATGGA
20613	8	1	22020715	0.7920950	CTACCAGCAGGTGGGTATGCCCAGACCTCC	CTACCAGCGGGTGAGGATGCCGGAGGGACC	CTACCAGCGGGTGGGTACACCTGGACCTCT
20615	8	1	22021059	1.3020110	CAACTTCCAGGTGTGTGTGTGTGGGTGAAA	GAACTTCCAGGTGGGTATGTTAGGGAGGGA	GGACTTCCAGGTAGGTGTGTGAGTGAGAAG
20617	8	-1	27685619	0.3784570	TAATGAAAAGGTAAGTATAAGATTTCAGAT	TAATGAAAAGGTGAGGACAAGATTCCTTGC	TTATGAAAAGGTGAGTATAACATTCCAGAT
20619	8	-1	27680577	0.3681940	AACATTGTTGGTACGTTTAAATTTGGTAGC	AACATTATAGGTAAGTCTGCATATACTTTG	AACATTGTAGGTAAGTTTAAATTTATCTTA
20629	8	-1	27455974	0.4290930	AAAAGCACCGGTAAGCAGGCGGGCCTTTCC	GGAAAAGCCGGTAAGCGGGCAGCCTTTCTG	AAAAGCACCGGTGAGTATGCAGGCCTTACC
20631	8	-1	27466452	2.3657150	GAAGAAAGAGGTCAGGAGGAGCCGCTACCG	GAAGAAAGAGGTAGGGCCAAGCCTTGGCTG	GAAGAAAGAGGTAAGGAAGAGCCAGCTGAC
20635	8	-1	27457294	2.3310280	GGTCACCACGGTGAGCTGTGTCCCGGCCAC	GGTCTCCACCGTGAGTTGTATCCCAGTCAT	GGTCACGACGGTGAGTCACATGCTGACCAC
20637	8	-1	28716950	0.5581560	TTGTTCAAAGGTATGTGCTGGTGCAGCCAA	TTGTTCAAAGGTATGTGCTGATGCATTCTG	TTGTTCAAAGGTATGTGCTGCTGCATCTGA
20639	8	-1	28707727	0.4149390	CTTGGACAAGGTAATATCTAAGACTACAAA	TTTGGACAAGGTAATGTCTAAAACAAAAAC	TTTGGACAAGGTAATGATAACCGAGGCATA
20641	8	-1	28695151	0.4149390	AGATCGGCAGGTGAGAGGGTTGATTCTGAC	AGATCGGCAGGTGAGAGGTGTGGCTGCCAA	AGATTGGCAGGTGAGAGTGTATATCCGTAT
20653	8	-1	30651705	0.3784570	TCCACATGAGGTAAACTTAATTTAAAAAAG	TCCACATGAGGTGATTTTCGAAGTTACTTC	TCCACATGAGGTAAACTTAGTTTTAATTTT
20655	8	-1	30648710	0.3784570	AATATTCCTTGTGAGTAACTGTAAATTTTA	AATATTCATTGTAAGTAACTTTACATTTTA	AATATTCCTTGTAAGTAACAGAAAAAAATG
20661	8	-1	38285436	2.4984231	AGGCTACAAGGTACGTGTGTGTGCATGCGA	AGGCTACAAGGTACGCGTGTGTACATACCA	AGGCTATAAGGTATGTGTGTGTGTATGTAT
20663	8	-1	38283637	1.4249420	GATGTCGTGGGTAAGAGGGCAGAGGCAGCA	GACGTCGTGGGTAAGAAGGCTAAGTGGGCA	GATGTCGTGGGTGAGAAGGCAGTGCAACAG
20669	8	-1	38275743	0.3841830	CTCGGGACAGGTAATAATACTTTGACTCCC	CACGAGACAGGTAATATTGCTGTAGTTTTC	CTCGAGACAGGTGATACTTTGTCAGCCTCT
20671	8	-1	38275385	2.4984231	ATGTTGAAGTGTAAGTGATGCTTCTGTCCT	ATGTTGAAGTGTGAGTGGAACTCCTGTGTC	ATGTTGAAGTGTAAGTGATGTTTCTCCCTT
20673	8	-1	38274821	2.4984231	ACGCAGGATGGTGGGTGCCGGCCAGACTGG	ACACAGGATGGTAGGCGGCTCCTGGGGCAG	ACGCAGGACGGTAGGCACCAAGCAAGGCCT
20675	8	-1	38272074	2.4984231	AGAGTGATGTGTGAGTTTGTAATAGCAATT	AGAGCGATGTGTGAGTTTGAAATACACAGT	AGAGTGACGTGTGAGTTTGAAAGAAGCAAT
20679	8	-1	38271433	2.4984231	CTCCAACCAGGTAAGGCTGCCCGTGCCAGA	CTCCAACCAGGTAGGGCTGTCCCCCGGGGT	CTCCAACCAGGTGAGGCTGTCCTATCCTAG
20681	8	-1	30510947	0.3762760	CAAAATTCTGGTTAGTAAAATTGTTTAGGA	CAAAATTCAGGTGAGGAGAACTGTTTTGGG	CAGAATTCTGGTTAGTAAAATTGACTTTAG
20683	8	-1	30492546	0.3013340	TTACATGAAGGTAAGTACTTTTCTCAGATA	TTATATGAAAGTAAGTACTTACATAACAAA	TTACATGAAGGTAAGTATTTTTCTTAAATA
20685	8	-1	30472122	0.4112070	AATGACTGAGGTAAGAATTTAGTTGATTAT	GATGACGGAGGTAAGAGCAGTCTTTTTTTT	AATGACTGAGGTAAGAATAGGCTTAAAATG
20687	8	-1	30464571	0.3013340	GTGGATGAAGGTGAGCTTTTCTGTATTATA	GTGGATGAAGGTGAGCCATTTTGTGCAGAT	GTGGATGAAGGTGAGCCTTTCTGTTATTTT
20697	8	-1	42045421	0.1729000	TGTGAAATAGGTGAGTAGGTGAGAGCACGT	TGTGACATAGGTGAGTGCTTAGGTGGGTGG	TGTGAAATAGGTGAGTCGGGGGCGGGGGCG
20699	8	-1	42044913	2.3657150	ACTACTGCAGGTGAGGGCACATCCCCAAGG	ATTACTGCAGGTAAAAAGTGCTTTCCACAG	ATTACTGCAGGTGCGCCCCTGCCTTCTCGC
20707	8	-1	38851061	0.0133410	CTTGTATAAAGTAAGTGTTACTTTGATTGG	CTTGTATAAAGTAAGCGTTCCTTTGTTCTT	CTTGTATAAAGTAAGTGTTACTTTGAATGG
20711	8	-1	37706111	0.3997190	CAGCAACGAGGTGAGAATTGACCTTTTACA	CAGCAACGAGGTGAGAATCAAACTTTTTTC	CAGCAACGAGGTGAGAATCAACCTTTTATG
20713	8	1	30032706	2.3451359	TCATAAATGCGTAAGACTCTTATACATACT	TCATAAATGCGTGAGTAAGACTGTGCTCCA	TCATAAATGCGTGAGTAAGACCCTTACAGA
20715	8	1	30034730	0.4803600	GTTGGCTGTTGTATCCTTTACAATAATCTA	GTGGGCTGTCGTATCCTTTGCCTCAGATCA	GTTGGCTGTTGTATCCTTTACAATAACTTA
20717	8	1	30036971	0.4112070	GAATCAAAAGGTAAGCTACATTCAGAGTTT	GAGTCAAAAGGTAAGCTGTGTCCAGGCAGC	GAATCAAAAGGTAAGCTATAGTTGGAATTG
20719	8	1	30038146	0.5581560	GCGACCGCAGGTACTAGAACCTCTCTTTAA	GCGGCCACAGGTACTAAAACCTCTCTAACA	GCGACCACAGGTATTAGAACGTGTCTTTTT
20725	8	-1	71512251	1.5476660	CCAGCAACAGGTAGGTAATTTACGCTAAGA	CCTGCAACAGGTAGGTGTTAGTTAGATGTG	CCTGCAACAGGTAGGTAGTTTTCTTTCAGA
20727	8	-1	71510366	0.5581560	TATGTTGGATGTAAGTATGCAGTCTTAGAA	TGTGTTGGATGTAAGTATACAATCTCAGAA	TGTGTTGGATGTAAGTATACAATCTTAGAA
20729	8	-1	71510127	0.3841830	TCTCATCTCTGTAAGTATGTCCTCTTAGGT	TCTCATCTCCGTAAGTGTGGCCTTGGCCGT	TCTAATATCTGTAAGTATACACTATGCTTA
20731	8	-1	71508495	2.4984231	ACCTGATGACGTAAGTCATTTTTAGCAGCC	ACCTGATGACGTAAGTTATGTCCCCCCACA	ACCTGATGACGTAAGTCATTTTAGCAGGCT
20733	8	-1	71506738	0.3028150	AACCAAAAAAGTAAGCTGGGATTTTGTAGT	AACCAAAAAAGTAAGCCGGATTTCTATTAT	AACCAAAAAAGTAAGCTGGGATTTGTCATT
20735	8	-1	71499338	2.4984231	ACCTTTTGAAGTGAGTTGGGATATTTCATG	ATCTTCTGAAGTGAGTTGATACCTGGCTCG	ATCTTTTAAAGTGAGTTGGGCTTTTGCTTA
20737	8	-1	71499127	1.9777150	ATCAGAAAGGGTAAGTTGTTTAGCCATTCT	ATCAGAAAGGGTAAGTGCTGTCCTCTCCTG	ATCAGAAAGGGTAAGTTGTTTAGCCATTCT
20739	8	-1	71495882	2.3451359	TAGCTGTTAGGTACGATCAATTTAACATTT	TGGCCGTTAGGTACGCTTTCTTTACCGTTC	TAGCTGTAAGGTACAGTCAATTTAACATTT
20757	8	1	56859052	1.5476660	CAAACTAAAGGTATGTTTTCATAGCAACAT	CAAACAAAAGGTATGTTTCCTAACCAACAT	CAAACTAAAGGTATGTTTACATGGCAACAC
20765	8	-1	71573966	0.4112070	ATCAATAATGGTAAACAGAAAACATTCATT	ATCAATAATGGTAAGCAGGAAACCATTTAG	ATCAATAATGGTAAACAGAAAACATTAAGC
20769	8	1	80549132	0.1729000	ACTTACGATGGTGAGTAACCTAGGATAGAC	ACCTACGACGGTGAGTCCCCTGCAGCACCG	ACTTATGATGGTGAGTTGCCTACAACAGAA
20771	8	1	80553785	0.3681940	AAGAAGAAAGGTAACTTTTTCCATAGGTTT	GCGAAGAAAGGTAACTTTCTCCAGGGGGGT	AAGAAGAAAGGTAACTTTTCCCATAGGTTT
20773	8	1	80567297	0.3028150	GCAGGAAAAGGTAATCTCAGCAGAGTCCTG	GCAGGAAAAGGTAAGAGCAGCAGAGGGCGA	GCAGGAAAAGGTAATCCCGACAAAGTGGGC
20775	8	1	48874240	0.3762760	CATTCTTCAGGTGCGTGTCTGAAGATCTTG	CATTCTTTAGGTGGGTCAGCCGTCGGTTTT	CAGCCCTCAAGTGTGTGTTGGGCAATCTAG
20777	8	1	48874776	0.3762760	GTCTGACGGGGTGAGTATGCAGTCTCCTGA	GTCTGATGGCGTGAGTACAAAGCAGATCTC	GACCGAAGTGGTGAGTACACAATACAATCT
20787	8	1	48884028	0.3013340	TATTATCAAGGTATTAAAACAGATTTTTAT	TGTTGTCAAGGTACTAAAACATTTTTATAT	TATTATCAAGGTATGAGAACATAAAACTTC
20791	8	1	48888408	0.3946480	ATCTGACATAGTAAGTGTTTATATGTATTT	GTCTGACACAGTAAGTGTTTATATGTGTGT	ATCTGACATAGTAAGTGTTTTAAGTATTTT
20793	8	1	61471482	0.3784570	CTTACTATTGGTAAGTTTTATAAAAGGGAT	CTCACAATTGGTAAGTTTTCCGAAAGAGAG	CTGACTATCGGTAAGTTTTATGCAAGAGAT
20795	8	1	61484672	0.1729000	ATGGGATACGGTAAGTATAGGAAAAGTGCA	CTGGGATACAGTAAGTGCAGCGTTTATAAG	ATGGGATACGGTGAGTATAATGAATACACT
20797	8	1	61496849	2.4984231	ATATTACACGGTGAGAACTTGAAAACTTTG	ATATTACAAGGTGAGTACATGTGAGCTTTT	ATATTACAAGGTGAGAACTTGGAAATGTAT
20799	8	1	61497374	0.5510340	GAAATAAAAGGTAAAAAGGCTAATTTAGAG	GAAATAAAAGGTAAAAGAAGTTAACTTAGA	GAAATAAAAGGTAAAAAGACTAATTTAAAG
20801	8	1	61531207	0.3997190	TAATAATGAGGTATATACATATAAATATTG	TAATAATGAGGTATGTATATGCAAATATTG	TAATAATGAGGTATATATATATATATATAT
20803	8	-1	80965514	0.3013340	CAACATCTGCGTATGTTTCCTTGATCATAC	CAACCAATGCGTATGTTCCCCCGATTGTCA	CAACATCTGCGTACGTTCCCTTGATCATAC
20805	8	-1	80963759	2.4984231	AAGATGTAAAGTATGTCCTCATTTTTCCTT	AAGACGTGAAGTATGTGTGCCTTTCCCTTC	AAGACGTAAAGTATGTCCTCATTTCTCCTT
20813	8	-1	54965212	0.5581560	CTTTCCACAGGTAACTTGGTTGATGCACTC	GTTTTCACAGGTAGCCTGCATGGTGTGAAT	ATTTCCACAGGTAGCCAGACTGGTACTTGC
20815	8	-1	67971443	0.3681940	TGCAAAACAGGTAAAAATGTTGTTTCTTAT	TGCCAAACAGGTAAAAATATTGTTTCTTAA	CGCCAAACAGGTAAAAATGTTGCTTAAAGT
20817	8	-1	67970315	2.4984231	AGCAGTGGTGGTAAGAATTTTAAAACCAGT	AGCAGTGGTGGTAAGTACTAACTGGAGGTT	AGCAGTAGTAGTAAGTATTTTTGCAACCAG
20819	8	-1	67969612	0.3394270	ATACCCAAAGGTAACTTTTTTTTTTTTTAA	ATATCCAAAGGTAATTTGGATGGAGGGAGG	ATACCCAAAGGTAATTTTTAAAATTCGAAG
20821	8	-1	67968751	2.4984231	ACTGCAAACAGTAAGTAATTTAAAAACATA	ACTGCAAACAGTGAGTAGTTGAACAGTCGT	ATTGCAAACAGTAAGTCATTTTTAAATGTA
20823	8	-1	67963462	2.4984231	CTTGCTTACTGTAAGTACTATACTTGTAAA	CTTGCTTACTGTAAGTACTGGACTTGTTTC	TTTGCTTACTGTAAGTACTCTATTTCCAAG
20825	8	-1	67958044	0.4803600	CAAGAGACAGGTAAGAGTAAATCTATAAGA	CTAGAGACAGGTAAGGACGTGTGCAGGGCT	CAAGAGACAGGTAAGAGCAAATCTATTCCT
20829	8	1	59483524	0.0133410	CACGATGGAAGTAGGTTTATACTTTGAGTT	CCAGATGGAAGTAGGTTTATACTTTGCTCT	CAAGATGGAAGTAGGTTTATACTTTGGGTG
20831	8	1	59484873	2.3451359	ACTTCAGGGGGTATGTATAGTGTAATTAAT	AGCACAAGGGGTATGTACAGTCTGATCTTA	AGTTCAGGGGGTATGTATACTGTACTTAAT
20833	8	1	59492353	0.0133410	TGGATTGAAGGTAAGGAACAGACTTTGTGC	TGGCTTGAAGGTAAGGGACTCACATGACCC	TGGGCTGAAGGTAAGGAACAGAATTTTTGT
20835	8	1	59493167	0.4149390	TTATTAAGCGGTAAGTAAACAATTCCTCAA	TTATTAAACGGTAAGTGAATAGCTCTTCAA	TTATTAAACGGTAAGTAGACGGTACTTCAA
20837	8	-1	54745541	2.4984231	AGGCAGCCAGGTGATGAATAAACATTATAT	AGGCAGCCAGGTAATCCTTACTTTTATTTT	AGGCAGTCAGGTGATGGATATAAACATTAT
20839	8	-1	54742001	0.5629000	TATGCTGCAGGTAGGTATATTCTTTACTTA	TATGCTGCAGGTGAGTGTGATATACTAACC	TATGCTGCAGGTACGTATATTCTTTAGTTA
20849	8	-1	54656134	2.4984231	TGCACAACTGGTATGCCACGGCTTTTTGCT	TGCACAACTGGTATGTCTTGGTGTCTATCT	TGCACAACTGGTATGTGTTGACTTTTCCTT
20851	8	1	110348433	2.4984231	AAAGAGAACGGTAAGTAATAGATTGTGTTA	AAAGAGAACGGTGAGTAATAAATTGTATCA	AAAGAGAACGGTAAGCAAGAGATTGTGTTA
20853	8	1	110351619	2.4984231	CACTGTAAAGGTAATCAGTTTCATTTGGAA	CACTGTAAAGGTAATGACTTTCACTTCGAT	CACTGTAAAGGTAATCCGTTTCATTTACAA
20857	8	-1	117738252	2.4984231	TTTGATGAAGGTAAGGGTGTTCATCACAAG	TTTGATGAGGGTAAGGCTATGGGCTGCTGT	TTTGATGAAGGTAAGGGTACTTATTTCACA
20859	8	-1	117671049	0.5581560	CTCATTTATGGTTAGTAGGAGGTTTATTAT	CTCATTTATGGTTAGTAGGAGGCTCCTTTA	CTCATTTACGGTTAGTAGGAGTTTCCTTTA
20865	8	-1	117661042	2.4984231	GAAACATCAGGTTGGTATTGTGGAAAAATT	GAAACATCAGGTTGGTATGGGGAACTCGGC	GAAACATCAGGTTAGTGTTATGGGAAAATT
20867	8	-1	117658707	0.3013340	CTCATTGCAGGTATTGTTGCCCAGTGCAAA	CTCATTGCAGGTATGACTGGCCATGGACAC	CTCATTGCAGGTATTGTTAGCCAGTGCAAA
20871	8	1	91031194	0.4713830	TGGAAATAAGGTACATTAAAAATCAGTTAT	TGGAAACAAGGTATATTTAGCAGCAGCCCT	TGGAAATAAGGTAAAATAGTTATTTAATTC
20873	8	1	91031400	0.3784570	ACATCCTAATGTAAGTGTAGCAATGATGAA	GCATCCGGATGTAAGTGTAACGAGGCTGAG	ACATCCTGCTGTAAGTGTAATGGTGTTGAG
20883	8	1	91063967	0.4803600	CCTGAGAAAGGTAATGCTTTTGTGTGTATA	TCTAAAGAAGGTAATGCCATTTGGTTCATA	TCTGAGGAAGGTAATGCCATTTTGTGACTC
20891	8	1	98735263	1.5476660	CCTTCACAGAGTAAGTAATCCTCATTTTTT	CCCTCACAGAGTAAGTGCTTTGTTTGTCTT	CCTTCACAGAGTAAGTAATCCTCATTTTTT
20893	8	-1	120650662	0.3013340	CCTCCTACAGGTAAGTGTCAAAACTATTTG	CCTCCCACAGGTAAGAGTATCCGTTATTAG	CCTCCTACAGGTAAGTGTAGAGACTATTGG
20901	8	-1	121444267	0.3681940	CGCATACTGGGTAAGATAATGCTGTTGTCA	CACATACTGGGTAAGAGAACACCATGGCTA	CACATACTGGGTAAGATAAAGCCATTGCCC
20903	8	-1	121437543	0.3784570	TCCAGTGGCAGTAAGTTTCTTGTATTTTTT	CCCCGTGGCGGTAAGCATCTTGTGTGTCTC	TCCAGTAGCAGTAAGTTTATTGTATTTTTT
20905	8	-1	121432089	2.3657150	TCCAGATGAGGTAAGTCAGTGGTCATTGGT	CCCAGACGAGGTAAGTCGGCAGCTGAGGGC	CCCAGATGAGGTAAGTCAGTGGTCATTGGT
20907	8	-1	124037223	2.4984231	TTGCATCGTGGTATCCTTCAGTCTGTGATT	CTGCATCGTTGTATCCTTCAGGGCTGCTCA	TTGCATCGTGGTATCCTTTAGTCTGTTATT
20909	8	-1	124035950	2.4984231	GGATATGCAGGTAAGTGTCCATTTAAACTA	GGATATGCAGGTAAGACTTTCAACTATTTG	GGATATGCAGGTAAGTGTCCCTTGAAACTG
20911	8	-1	124034921	0.3681940	ACGATTTAAGGTACTTTGCCTTGGTTGGAA	GCGATTTAAGGTAGTTTACCTCTGAGGAAT	GCGGTTTAAGGTACTTTCATGTAGTTGGAA
20913	8	-1	124033684	0.3959030	TCGGAGGCTCGTAAGTGATATTAGATTTAT	TTGGAGGCTCGTAAGTAATGTTAGATTTAT	TCGGAGGCTCGTAAGTGATACTAGATTTAC
20939	8	-1	145618664	2.4984231	ACCAGACATAGTGAGTGCGCGCCCCGCCCC	GCCTGACATTGTGAGTAACGCCCTCGCCCT	CCCAGACATTGTGAGCCCCTGGCCTGCCCC
20943	8	-1	109254025	0.5414310	ATTCCTCATGGTAAGTTTTGTCATTAGAAC	ATCCCTCATGGTAAGTTTGTTTTTCATTTT	ATTCCACATGGTAAGTTTTGTCATTTGGAA
20945	8	-1	109252184	0.3946480	AGTCAACCAGGTAAACTCGTCTTAATTTTG	AGTCAACCAGGTAACCTGCTAATTTGAAGT	AGTCAACCAGGTATCTTCCCTTAATTTGTA
20947	8	-1	109248387	2.4984231	CAAGCATGGTGTAAGTGTTTTAAAAATATT	CAAACATGGGGTAAGTTGTTTTTGTTGTTG	CAAGCATGGTGTAAGTGATATTTAAAAAAT
20949	8	-1	109247224	1.5476660	TAGAGTGCTGGTAAGTATAAGTACATGTTT	TAGAGTTTTGGTAAGTACCTGTTTGTTGTT	TAGAGTGTTGGTAAGTAAATTTTTTTTCTT
20951	8	-1	109241296	0.3681940	AGATAATAATGTGAGTTCGACTTTTTCACA	AGACAATAATGTAAGTTACATGTTTAGATT	AGATAATAATGTGAGTTACATTTTTCCAGG
20953	8	-1	109240493	2.4984231	ATCAGCCACAGTAAGTTATTTCACTGTGTA	ACCAACCACAGTAAGTTACATCATTGTTTA	ACCAGCCGCAGTAAGTTATTTCACAGTATG
20955	8	-1	109229560	0.3784570	TATTCAACAGGTAAAACTAAAATATATATT	GATTCAACAGGTAAAAATAAACTTAAAGCA	TATTCAACAGGTAAAAACTAAAATCTTTAT
20957	8	-1	109228638	0.4772920	ATGTGAATCAGTAAGTGTGAATTTTTATTT	ATGTGAATCAGTAAGTATGAATTTTTACTA	ATGCGAATCAGTAAGTATGAATTTTTACTT
20959	8	-1	109226833	0.3784570	TCAGCATTAAGTAAGAACACCGTGATTTGA	TCAGCATTAAGTAAGAGCACACAGATTGCA	TCAGCATTAAGTAAGAACACCCTGATTTGA
20961	8	-1	109215627	0.3841830	TTCTAAATTAGTGAGTATTATGTTAGCTAT	TTCTAAACTAGTAAGTACTATATTGGTATG	TTCTAAATTAGTGAGTATTAAATTAGTTAT
20963	8	-1	109215209	1.9777150	CAGGTCAGAGGTAAGAACCACACATCTTCT	TAGATCAGAGGTAAGAATCAAACAGTTTCT	TAGGTCAGAGGTAAGAACCACAGATTTTCT
20969	8	-1	101725312	1.3020110	TGCACAGAAAGTAAGTGGTCTGTATTCAGC	TGCGCAGAAAGTAAGAGACTTAAATCATTT	TGCACAGAAAGTAAGACTCAAATATACTAA
20971	8	-1	101724877	0.4041040	CAGATACCAGGTTCATTTTTAATTGAACAA	CAGATATCAGGTTCATATTTACTCGAACAA	CAGATACCAGGTTCATTTTTAATTGACAAG
20973	8	-1	101724587	2.4984231	TAGTGCAAAGGTAAGAAAACATATGGTTCA	CAGTGCAAAAGTAAGTGTGCACTATACTTT	TAGTGCAAAGGTAACGTGATATTTTAAGAT
20975	8	-1	101721684	0.5581560	TATCCCACAGGTAGGTTTTAGAAGGCAACC	TATCCCACAGGTGAGTGTGAAGAAGAAACT	TATCCCACAGGTATGTTTCAGAAGAGAAAT
20977	8	-1	101721358	0.4112070	AGACCTCATCGTAAGTCTTTTTTCTTTTAA	AGACCTCATCGTAAGCCTCATTTAGTTGTG	AGACCTCATCGTAAGCCTTTTGTTTTTAAT
20979	8	-1	101719112	2.4984231	CAGCGTGTTGGTGAGTCTTAATCCTTCCTT	CAGCGTGTTGGTGAGTCTTAAACCTCTCTG	CAGCGTGTTGGTAGGTCTTCATGCTTTCTG
20981	8	-1	101718876	0.4112070	AATGCAACAGGTATGGATTTAATGATTTCT	CATGCAACAGGTACAGTTTAATCATTTATT	CATGCAGCAGGTAGGACTTTGATTCCTTTA
20983	8	-1	101717814	2.4984231	CAAATGTTGGGTGAGTACTTCTGTCCCACC	CAAATGTTGGGTAAGTAACTTTGTTGTCTT	CAAATGTTGGGTAAGTACCTTTATTCCACC
20985	8	-1	101717151	2.3657150	CCGTTCTAAGGTGATTTAAATTTATTTACC	CCGCTCAAAGGTATTTTGTGCTTTCAGCCT	CCGTTCTAAAGTAATTTAAATTTGTCATTT
20987	8	1	125555520	2.4984231	TTGCTACAAGGTAGGTGAGAATTATGATGA	GTGCTACAAGGTAGGTGAAGGGTACCTGGC	GTGTTACAAGGTAGGTAAGCACTGCACTGG
20989	8	1	125559354	2.4984231	GGAACGAGAGGTGCGTTCTACTTGTACTTC	GGATCGGGAGGTGCGTCTTTCGACAGTGCA	GGAGCGGGAGGTGAGTCTTCACTGCCTTTC
20991	8	1	98817692	2.3657150	GATGATGCCAGTAAGTAGTAGATATTTGGG	GATGATGCCAGTAAGTACGTACATCAGATA	GATGATGCCAGTAAGTACATCAGATAGCAG
20993	8	1	98827629	2.4984231	AGCGTACAAGGTAAGCCGCTTGCAGTAAGA	TGCATACAAGGTAAGCCACTGTTGGGAGGT	AGCATACAAGGTAAGTGGCTTTGAAAGAAG
20995	8	1	98828408	2.4984231	ACGGCAACTGGTACGTGGACCTCTTACTGC	ACGACAGCTGGTAGGTGACCCTCCTACTCA	TCGGCAGCTGGTATGTGGCCATTCTGATTA
21001	8	1	145065972	0.5149640	CATCCGCAAGGTGGGTAGGGGCATCTCCAA	TATCAGAAAGGTTGGGCCTGGCATATGTGT	CATCCGGAAGGTGGGCACCGGCAGCTGGGG
21005	8	1	145066776	0.1729000	CTTCACCTGCGTGAGTGAGGGGTGACCTTG	CTTCACCTGCGTGAGTGAGGGTGTTGGGAA	CTTCACCTGCGTGAGTAAGGCGGCGGGCGG
21013	8	1	145138764	2.4984231	CACTTCCGGGGTGAGTCTCAGGGCTGCTGG	CATTTCCGAGGTGAGGCTCTGGGGCTCTGG	CACTTTCGGGGTGAGCCTCGGGGGCTGCGC
21019	8	1	145150932	0.3028150	ACCACACCAGGTGTGCAGCTGGCTGGCTGG	ACCACACCAGGTGGGTGTGTTGCGGCGGGG	ACCACACCAGGTGCGCTGCTGGCTGGCTGG
21021	8	1	145151153	0.3028150	GGCTGCGGAGGTGTGGGGTCTGGGGATGCC	GGCTGAGGAGGTTCGGAGGGTGGGGGGGTG	GGCTGAGGAGGTGAGGGGCCTGGGGGGAGG
21025	8	1	145152037	0.4803600	GGGGCTCAAGGTAAAAGGGTTGGGAGGCCA	GGGTCTCAAGGTAAACGGTTGGGCAAGGGT	GGGGCTCAAGGTGAAAGGGTTGGGCGTGAG
21029	8	-1	144696954	2.3451359	TGAGACCATGGTGAGGGGCAGGGCCTGGCT	CGAGACAATGGTGAGGCGTGGGGCCTCCTG	CGAGACTATGGTGAGGGGTGGGGCTGGGCG
21033	8	-1	144695363	2.4984231	TTCAAGCAGGGTGAGCCCTGACCCCACAGC	TTCAAGCAGGGTAAGTTCCTGTCCCTTCCA	TTCAAGCAGGGTGAGCCCCCTGTCCTCCCA
21037	8	-1	11710116	2.4984231	CACCCCAGAGGTGAGTGCCTGCTCCTCTGC	TGCCAGGAAGGTGAGTGACACAGCCTGGAG	TGCCACAGAGGTGAGTGCCTGCTGCCTGGG
21039	8	-1	11708372	2.4984231	CTCCTGCTGGGTAAGGCCCTGCTGGCTGGC	CTCTTGTTGGGTAAGACCCTGCTGGTGGGG	TTCCTGCTGGGTGAGGCCCTGCTGGCGGGG
21041	8	-1	11706552	2.4984231	GTGGGGACGGGTGAGTCAGGCTGTGCTTCC	GTGGGGACGGGTGAGTGTTGGGCACCTATT	GTGGGGACGGGTGAGTCAGAAGCGGCACCT
21047	8	-1	11704558	2.3657150	TACAAGTCAGGTGCGTGCTGATGGCTGATG	TACAAATCAGGTACCAGTCAGCTCCAACAG	TACAAGTCCGGTGTGTGTGGGCTCCCAAGG
21049	8	-1	11703167	2.4984231	GGTGACAATGGTGAGTGGCTGCCCCCTTCC	GGTGATAATGGTGAGTGGCAGTCCCCCTCC	GGCGACAATGGTGAGCGGAACTCTCTCTTC
21065	8	1	66594686	0.5629000	TCAGTTTCAGGTATTATATTTTATATATTT	TCAATTTCAGGTATTGGGTTTGTGTTTTTC	TCAGTTTCAGGTACTGCATTTTGTATATTT
21067	8	1	66605994	0.3681940	CAAGACTAAGGTTAGTTTGGAAGGCTATCA	TAAGACTCAGGTGAGTCTGGAAGGCTCTGG	CGAGACGAAGGTTAGTCTGGAAGGCTATCA
21103	8	1	134024280	1.3020110	TGTTTGTCGGGTAAGGGGAGTTTCCAACCC	TGCTTACAGCGTAAGGGAATCCCTCAGAGA	TGTCTGCTGGGTAAGGGAAGTTTCCCACCG
21109	8	1	134031940	0.7920950	TCAGAATGTGGTGAGTTCAAAAGCACTTGC	TGAGAACCTGGTAAGTTAAGAATCAGGATG	TCAGAACGTGGTAAGTTCTGAAGCCCTTGA
21111	8	1	134128960	0.3762760	GCCATGGCAGGTAAGACGCTGCAGGGAAGC	GCCATGGCAGGTAAGGGGATCATGTAGCTA	ACCACCGCAGGTAAGGTGGCTGTGTGGCCA
21115	8	-1	144903985	0.4112070	CCTTCAGAAGGTGAGCATGGACCTCCCAGG	CCTCCAGAAGGTGAGAGTGCATCTCCTGGG	CCTCCAGAAGGTGAGAGTGTACCTCCCGGG
21117	8	-1	144903764	2.4984231	CAACCTGCAGGTGAGCCCCGGCCGGAGCCT	CAACCTGCAGGTGAGCCCTACCACCCTCCT	CAACCTGCAGGTGAGCCGCCGGGCCCTACC
21119	8	-1	144900540	0.4112070	GAAGCACAAGGTCAGCAGGCTTGGTCCGCC	GAAGCATAAGGTAAGCAGATGAGAGCTACC	GAAGCACAAGGTGGGCTTTAGTCTGCCCCT
21129	8	-1	144899077	0.3028150	CAAGCAGGAGGTAGGCAGAGGGGCAGGGTG	AAAACAGGAGGTAAGTAGGTGGGCTCGTGC	CAAGCAGGAGGTGGGCAGCGGGGGCTGGTG
21133	8	-1	144663221	0.3841830	ACAGACCCAGGTGAATGCTCTCCCCACGCC	ACAGACCCAAGTGAGTCTTCCCGCTTGGGA	TCAGACCCAGGTGAGTACCCTCGCAGGCCA
21135	8	-1	144662179	0.3841830	TGAGGAGCACGTGAGTGAGCCGGCCGGGGA	TGAGGAGCATGTAAGTGGGCATGGGCACAG	CGAGGAGCACGTAAGTGTCTCAAGGAAACC
21159	9	1	37424972	0.1729000	GATGCTGCAGGTGCACACTGGGTGGGCAGG	GATGCCGCAGGTATGTCCTGAGTCAGCCTG	GACGCCGCAGGTGTGTGCCCTGGGCAGGTC
21161	9	1	37425991	0.3784570	TCAAGAAGCGGTAACTGCAGCTTGGGATCT	TCAAGAAGCGGTGAGTACAACTGGGACTCC	TCAAGAAGCGGTAAAAGCAGCTAGCGCTCT
21163	9	1	37426651	0.0700470	AAGTGAAGAAGTAAGTGAACGCAGACCAGG	AAGTGAAGAAGTAAGTGGATGCCTGGCCAA	AAGTGAGGAAGTGAGTGAACCCCTGACGGG
21165	9	1	37428569	0.3946480	GGGCGCATAGGTGAGGCTCCCACCGGCCCG	GGGCGCATAGGTAAGGCTTCCACTGCCCGC	GGGCGCATAGGTGAGCCTCCCACCTTCCCA
21167	9	1	36197585	1.3020110	ATACTACCAGGTACAGAGTACTCTGATTCT	ATACTACCAGGTACAGAGTGCTCTTAACTA	GTACTACCAGGTACAGAGTACTCTGATTAC
21169	9	1	36199093	2.4984231	GAAGCCCTTGGTAAGGAATCCCTTCTGTGT	GAAGCCCTCGGTAAGGAAGCCCTTTTTGCC	GAAGCCCTTGGTAAGGAATCCTTTTCTGTC
21171	9	1	36204176	0.4772920	CAAACAACAGGTCAGTCCGTGGTGGTTGTA	CAAACAACAGGTTGGTCCTTTCTCTGAGAC	CAAACAACAGGTTAGTCTGTGGTGCTGCTA
21185	9	1	33886965	0.4803600	CATTTATGAGGTAAGGAGACATCCATCATA	CATTTATGAGGTAAGAGATATTTGTCATAA	CATTTATGAGGTAAGAGACATGTATTGTGA
21187	9	1	33900269	0.3681940	AGAATGTGAGGTAAGGAGGAATCTGGTTTT	AGAACGTTAGGTAAGGTGTGCAATATGAAG	AGAATGTCAGGTAAGGGGTTACATAAGGAA
21189	9	1	33912096	0.1729000	AAATTATTAGGTAAGGTTTTTTTTTTTATT	AGATCATTAGGTAAGGCAGACCATGTACAC	AAATCATTAGGTAAGGTGCTTTGTCTTACC
21191	9	-1	19123560	1.4249420	ATCAACTCAGGTGAGCTTGGGACAAAAGTG	AACGTCCGAGGTGAGCTTGGGACAGTGTTG	AACAAACCAGGTGAGCTCGGGCAGGAGTGC
21193	9	-1	19120875	2.4984231	GAAGAACTAGGTAACTGGAATTTTATCTTG	GAGGAGCTGGGTAATGGTGCCTTTGTGTTT	AAAGAACTAGGTAATTGGAGTTTTGTCTTG
21195	9	-1	19119645	2.4984231	TGTTCACCTGGTGAGTAAAACTTTATTTTA	TGTCCACCTGGTGAGCACCCGTTCATTTTA	TGTTAATCTGGTGAGTAAAACTTCATTTAA
21197	9	-1	19118316	1.9777150	CTGTGCTGAGGTAAGATGACTGGGACGGTC	CTGTGTTGAGGTAAGATGACAGGCAGAGCC	CTGTGCTGAGGTAAGACACTAGGGACAGAG
21207	9	-1	35102680	2.4984231	CCTGGAGCCTGTGAGAAACCTCTTCTGCCC	CCTGGAACCGGTGAGAACCTCTCTTGCCCG	CCTGGAGCCTGTGAGAATCTCTTCTGCCCA
21209	9	-1	35102089	0.3013340	GTGACTCTCGGTGAGGGGTTCAGGGTGACA	GTAACTCTTGGTGAGAGCGATGGGGTGACA	GTGACTCTCGGTGAGGGATGCAGGGTGACA
21211	9	-1	35101898	2.4984231	CCCTTACAAGGTACCTGTCCCCTACTTTAT	TCCTTACAAGGTATCTGCCCTGGGTTTATC	CCCTTACAAGGTATCTGCTACTTGTTTTAT
21213	9	-1	35101704	0.4149390	AGTCTTCCGGGTAAGCAGATCTGAGCCAGA	AGTTTTTCGGGTAAGCGGATCTGGGCTGGA	AGTCTTCCGGGTAAGGGCATCTGAGCCAGA
21215	9	-1	35101420	2.4984231	GCAGATGCAGGTGGGGGCCAAGGAGGGGTG	GCAGATGCAGGTAGGGAAACAGATTGGGTT	GCAGATGCAGGTGGGGGCCAGGGAAGGATG
21221	9	-1	35100592	0.4149390	GGTGGCTCAGGTTAGAGCTCTCTGAGGACC	GGTGGCTCAGGTTAGAGCTCTTTGAAGATA	GGTAGCTCAGGTTAGAGTGCCCTGAGGATC
21223	9	-1	33073591	2.4984231	CTATGAACAGGTAAGAGTGGTGGTGATGCT	CTATGAACAGGTAAGAGTGAGGTGATGTTG	CTATGAACAGGTAAGAGAGGAGGTGATGCT
21225	9	-1	33071735	0.4373540	TCCTCGTGAGGTATGACTGTGGTAATGAAA	TCCTCGTGAGGTATGTCTGTGGTAGTTAGA	TCCTCGTGAGGTATGACAAGAAACTTGTTA
21227	9	-1	33068819	2.4984231	GCTGGGACAGGTAATTCAATTCCTGTAGAG	GCTGGGACAGGTAACTAAATGCCTGGAGAG	GCTGGGGCAGGTAATTAAAGTCTGTGGAAC
21229	9	-1	33471999	1.3020110	TGAGACAGAGGTAAGCAAGTGGCCTGGGGA	TGAGGCTGAGGTAAGGCAGATGGCCTTGGG	TAAGAGAGAGGTAAAGCAGGCAGTGAGAAG
21253	9	-1	74975023	2.3451359	AAAAATCAAGGTAAGATTGAACGTTTCAGA	AAAAATCAAGGTAAGAGTGAACGTTTCTGA	AAAAGTCAAGGTAAGATTGATCATTTCAGG
21255	9	-1	74974331	2.3310280	TCAGAGCCAGGTATGTTTTTCATTTAATAC	TCAGAGCCAGGTATGCTTTTTAAGTTTAAT	TCAGAGCCAGGTATGCTTTTTGTTTAATAC
21267	9	1	77746739	2.4984231	GCAAAAAGAGGTAGGTGTGATTCTTTTTGA	GCAAAAAGAGGTAGGTCTGATTTTCCTTTT	GCAAAAAGAGGTAGGTGTGGTTGTGTTTCA
21269	9	1	77748317	1.5476660	GGCCACAAAGGTATTACATTTTGTTTGTTA	GGCCATAAAGGTACTGAACTCGCTGGTTAT	GGGCATAAAGGTACTGCCTTCTGTTTGCTA
21271	9	1	77749311	2.4984231	GAACCAGCAGGTAAGACTGCTTATTTGAAA	GAACCAGCAGGTGAGGCCGCATGGTGGGCG	GAACCAACAGGTAAGATCAGTTAGGCAGAA
21273	9	1	80915578	0.0700470	AGTGTTCTTGGTAAGATTTACTTTTGAATT	AGTGTGCTCGGTGAGGCTCACTCCTGGATT	AGTGTTCTTGGTAAGATTTATTTTTTGATT
21275	9	1	80916939	2.4984231	GGGAATTGCTGTAAGTTTTAAAAAGACCAA	GGGAATTGCTGTAAGTTTTAACAAGTATTT	GGGAATTGTTGTAAGTTTAAAATTTTAAAG
21277	9	1	80921402	0.5581560	TGTTTCCAAGGTAGAGTATAAAAGGCAGGG	TGTTTCCAAGGTAAAGAATGAAAGGTTGGT	TGTTTCCAAGGTACAATATAAAAGGCCCTG
21279	9	1	80923499	0.4713830	CATGTTTCAGGTAACTCTGGGAGTCAGTCT	CGTGCTTCAGGTAACTGTGGGACTCTAGTC	CGTGCTTCAGGTTTGCTCTGGGGCTTGGCT
21281	9	1	80932720	2.4984231	GATTCTACGTGTAAGTCAATGGATTTTATC	GATTTTATGTGTAAGTCAATGCGTTGTATG	GATTCTACGTGTAAGTTGATTGGCTTTATC
21283	9	-1	75555061	2.4984231	AGGAGATAAGGTGAGTTTCTGAACACTAGT	AGGGGACAAGGTAAATTTTCCAACACCCAC	AGGAGATAAGGTGGGTTTCCCAGGACTTAC
21285	9	-1	75545792	0.5581560	GCTGCTGGCGGTGAGTATTATCCAAGCTGG	GCTGCTGGCTGTGAGTACTAACCAGTTCCA	TCTCCTGGCAGTGAGTATGAACCAAACTGG
21287	9	-1	75543805	0.5629000	ATACCAATTGGTAAGTATCTTTGAGAAACC	ATACCAAGTGGTAAGTATACTTGGAAAACT	ATACCCGTTGGTGAGCAGCTTTGAGAAACC
21297	9	1	75773719	0.3681940	ATGGTTAAAGGTAACGTGTTTCCTCAAAAC	ATGGTTAAAGGTGAGTGTGTTTTCATAAAC	ACAGTTAAAGGTAATGACGTGTTCCCCAAA
21299	9	1	75774339	2.4984231	AACAGGAAAGGTAAGTTAGAGTGGTAAATT	GAATGGAAAGGTAGTGAGAATGATGACCAC	AAAAGGAAAGGTAGGTCGGAGTGGTAAATT
21301	9	1	75775292	0.3959030	TGCCATGAAGGTAAATCGCCCAATTTGAGC	TGCCATGAAGGTAAATTATTCTCACTACCT	TGCCATGAAGGTAAAGAATTGATATAAGCA
21303	9	1	75775809	0.3681940	TACAGAGAGGGTAAGTTGTAATGTCCAACA	TACAGAGAAGGTCAGACCCAGTATCTGAGT	TATAGAGAAGGTATGTTTTAATGCCCAACA
21305	9	1	75777777	0.4073570	TCTTGCTAAGGTACAACTCAGATACTTTAG	TCTTGCCAAGGTATAACATAAATGCTCTGG	TCTTGCTAAGGTACCTCAGCTAGTTCAGGA
21307	9	1	75778448	0.5126560	AGATGCCAGGGTAAGGAAGTGCTTACAAAA	AGATGCCAGGGTAAGCAAGGATATTCCTAC	GGATGCCAGGGTAAGCAAGTGCTGACAAAT
21309	9	1	75780125	0.4041040	CTTCGCAGAGGTAACAATAAATTTCTTTTT	CTTCGCAGAGGTAATAAGATATTAGTTTCT	CTTCGCCAAGGTAAGAAAAAAAATTCCTGA
21313	9	1	75782471	0.3394270	AGCCATGAAAGTATGTACCATTCTACTTAT	AGCCATGAAGGTACTGTTCTACTTACAGGC	GGCCATGAAGGTAACATTCTATTTTTATGC
21315	9	1	75784070	0.5149640	AGCCATCCTGGTATGTTTTGATTCCTCTAA	AGCCATCCTGGTATGTTGTATTTTCTATCA	AGCCATCCTGGTACGTTATAATTTTCATAA
21317	9	1	115920073	2.4984231	AGTCCTGCTGGTAAGAATTGGGGACCTCAG	AGCCCTACAGGTAAGAATTGGGAAGGTCAG	AGTCCTGCAGGTAAAAATTGGAAAGCCTAA
21331	9	1	140136281	0.0700470	GAGGCCACCGGTGAGGCCCCGGCCCCTTCC	GAAGCCACCGGTAAGGCTCCTCTACCCCAT	GAGGCCACCGGTGAGACACCACGCCCCTTC
21333	9	1	140136473	0.0179180	TTCGTTTTCGGTGAGCCGTGGCTGGGGACT	TTCGTCTTTGGTGAGTGTGGTGGAGGTGTG	TTCGTTTTCGGTGAGCTGCGGGATGGGGGC
21335	9	1	100823279	0.1729000	CATGGATGAGGTGAGTCCTCTGCTGCTCTG	CATGGACGAGGTGAGCTTTGGCTGCCCAGC	CATGGATGAGGTGAGTCCTCATAGGGCTGC
21345	9	1	131150176	0.3681940	GAGACAGCGTGTGAGTCCCACTCCTCCCTT	GAGACAGTGTGTGAGTTCCCATCCCCCATC	GAGACAGCGTGTGAGTCCCTTTCTTCCCTT
21363	9	-1	94874734	0.5581560	TACAGTCAAGGTACGAAATTAAATCTCTGT	TACAGCCAAGGTAAGAAATGAAGCTTGTTT	TACAGTCAAGGTAAGAAACTAAATCTCTTT
21365	\N	\N	\N	\N	TCGTTTCAGGGTAAATTGATTTTGCTACCT	TCGTGTCCGGGTAACTATCTGCTCAAGCCC	TCGTTTCAGGGTAAGTTGGTTTGCTTCTTG
21367	9	-1	94843149	1.9777150	TAGGGTTAAGGTGAGTAGCACATATTGCTG	TCGAGTTAAGGTGAGTAACAATGAATGCCG	TCGGGTCAAGGTAAGTAGCACCTATGCTGA
21369	9	-1	94842295	0.4149390	GGCACATTTGGTAAGTTTTTGTTGTGTTCT	GGCACATTTGGTAAGTGCATTTTGTCAGAC	GGCACGTTTGGTATGTTTCTGCCATACTTT
21371	9	-1	94830245	2.4984231	TTGTTTTTGTGTAAGTAAACTTTACGTAGT	TCATCTTTGTGTAAGCGCTCTCACCTGCAC	TTGTGTTTGTGTGAGTAACTTTACCCATCT
21373	9	1	130549061	0.4803600	GAAGGAGGGGGTGAGTACGGATCGGGCGTG	GAAGGAGGGGGTGAGTATATGGACCACTGG	GAAGGAGGGGGTGAGTATGGGCCGGGTGGG
21377	9	1	130550392	0.0700470	CAGAAACAAGGTGGGGGCCAGAGCTGGGAG	CAGGAACAAGGTGGGGCAGAATGGGGCTTC	CAGAAACAAGGTGGGGGTCAGCATGGGGTA
21379	9	1	131885417	2.4984231	AGTCTCCGAGGTAGGCCCAAGGAGGAGCTG	AGTCTCTGAGGTAGGCACAGGCGGGGAGCC	AGTCTCTGAGGTAGGCACAGGCAGGGAACC
21381	9	1	131893918	0.4149390	TACGGCACAGGTATCTGCTGCTTGTGGGGC	TATGGCACAGGTATCTGCTGCTGAGGGCTC	TATGGCACAGGTACCTGCTGCTCTCTGTAT
21383	9	1	131897173	2.4984231	TGTTCAATCGGTGAGAGAAAGGACAGGAGG	TGTTTGATAGGTGAGTCACCGTGGAGTGGA	TGTTCAATCGGTGAGTGAGAAGAGCGGCAG
21391	9	-1	114356499	1.5476660	CCTACATGAGGTATTATTTATTTCGCCCCT	CTTACATGAGGTACTATCCCCTCCCCAGCT	CTTACATGAGGTATGATTTTTCCTCCTAAA
21401	9	-1	123954446	2.4984231	GAAAAAAAATGTAAGTTCAATACATGAGGT	GAAAAAAAATGTAAGTTCAATACTAAAGGT	GAAAAAAAATGTAAGTTTAATATATAGGTA
21403	9	-1	123952829	0.3784570	ATATCACTAGGTAAGAGATAATTTTTCAAC	ACATCACCAGGTAAGATGATGTCCCACTTT	ATATCACTAGGTAAGAGATTAATAGTTTTT
21405	9	-1	123949228	0.3028150	TCCAAATACTGTAAGTTAAATGGCATCTTA	TCCAAACACTGTAAGTCAACACTTAACTGT	TCCAAATACGGTAAGTTGAATAAAATCTAT
21407	9	-1	123945586	0.4112070	GAAGAAAATGGTGAGTTTCTTTAAGACTTA	GAGGAAAACGGTGGGTTTGAGACTTAACAC	GAAGAAAATGGTGGGTTTAAGACTTTTAAT
21409	9	-1	123945205	0.5126560	GTGCAAAAACGTAAGTGTGACCAAAATACA	GCGCAAAAACGTAAGTATGGCTAAAATGTA	GTGCAAAAACGTAAGTATGGCTAAAATTAA
21411	9	-1	125014123	0.3762760	AACTAAGCAGGTAATTAAGCTTTCTCCCCA	AACTAAGCAGGTAATTGAGCTCCCTCTACC	AACTAAGCAGGTAAAGAAACCTTCCTTTTC
21413	9	-1	124914521	2.4984231	ACTTCTTTAGGTAAAAATCTTTGGTATCAG	ACTTCTTCAGGTAAGAGTCAGTCGCCTGAA	ACTTCTTCAGGTAAGAATCTTTCACATCAG
21415	9	-1	124910388	0.3013340	ACTGTCAAAGGTAAAAAGGCTTCTGCTGGA	GTTGTCTAAGGTAAGGTTTCTGCTGGGCCT	GCTGTCCAAGGTAAAAAGTCTCCTGCTGGG
21417	9	-1	116172332	0.5581560	CCACATCCTGGTGAGCGGGACAGAGGCATA	CCACATCCTGGTGAGCTGAGCAGAGGCTGA	CCACTTCCTGGTGAGCCGGGCCGGGCGGAG
21419	9	-1	116171887	0.1729000	GCTCTGGAAGGTAACGAGCCTCTTGTCTTC	GCTCTAGAAGGTATCCACGTACTCTTCTGT	GCTCTGGAAGGTAACGTCCCTCTGCTCTGT
21433	9	1	100760960	2.4984231	GGAACCTTTGGTAAGTAACTGAGAATTTGG	GGAGCCGTTGGTGAGTGGTGGGGATTTAGA	GGAACCTTTGGTAAGTAAGTGATAACTTGG
21435	9	1	100767435	0.5629000	GAGGACGAAGGTGAGTAGGCTCAGCATCTG	GAGGATGAAGGTGGGTAGACTGGGCATCCT	GAGGATGAAGGTGAGGGGGTGTAACATCCA
21441	9	1	116041411	2.4984231	GAAGAGAAAGGTTGCCTTTCTAAATATTTA	GAAGAGAAAGGTGTCCTTTATAAACGTTAC	GAAGAGAAAGGTGCCCTTTCTAAATATTTT
21449	9	-1	95050405	2.4984231	CTTACCTGTGGTATGTTTGAGTATCCAGCT	CTTACCTGTGGTACGTCTGAGTCTCCAGTC	CTTACCTGTGGTATGTTTGGGTCACCAGCC
21451	9	-1	95050070	2.4984231	TGAGTGGAAGGTATGTTGGGTTTTTTTCAG	TGAGTGGAAGGTATGCTGGGTACTTTCAGA	TGAGTGGAAGGTATGTTGGGTTATTTTCAG
21457	9	-1	127623695	0.3841830	TCTCTAAGATGTAAGTGAGGCGGCCGGATC	TCTCCAAGATGTAAGTGGGCCTTGAGGTCC	TCTCTAAGATGTGAGTGTGGGGCGTCCGAA
21459	9	-1	127622459	0.4112070	ATTCTACAAGGTGAGTCTGCCTGGACATAG	ATTCTACAAGGTGAGCACTGGCCAGGAACT	ATTCTACAAGGTATGTCTGGACTGGGGGAG
21461	9	1	124074766	0.4112070	GATGCTCCAGGTGCCTGTGGGGTGCGCAAT	CATGCTGCAGGTGTCTGTGGGGTATGGGCG	GATGCTCCAGGTACCGCGTCTGGGCTGCGG
21463	9	1	124076301	0.3784570	GCTCTACAAGGTGAGCACCAGATGCACTGT	GCTCTACAAGGTGAGCCCCGGAGTACTGTC	GCTCTACAAGGTGGGTGGCGGCCGCTCCGC
21465	9	1	124079496	0.3841830	GTCTGGAAAGGTACTGGAGACAGGGAAAGG	GTTTGGAAAGGTATGGGGCGGGTCCTAGGT	GTCTGGAAAGGTAGGGGGGCAGGGGAGGGG
21467	9	1	124080772	0.3841830	GCAGACTCAGGTGAGTCTTGGAGGCCAGGT	GCAGACCCAGGTGAGGTTCTCATGTCAGGG	GCACACCCAGGTGCGTCTCGGCGGGGCTGG
21471	9	1	124089760	2.4984231	AGCGAGCCAGGTAGGAGCCGGGGTGGGGGG	AGTGAGCCAGGTGCGGGGACCCACCAATTC	AGCGAGCCAGGTGGGAGCCAGGTGCAGCGC
21473	9	1	124091293	0.4149390	ACGTTTTGTGGTGAGCCCCTGCGGAGGTCA	ACGCTTTGTGGTGAGTCTGGAGGTGCCACC	ACGCTTCGTGGTGAGCCCCCCGCCCCCTCG
21475	9	1	124091593	0.3028150	CTGGGACCAGGTGGGTGAAGGACAGGTGAA	CTGGGACCAGGTGAGTGAAGGAGAGAGGGA	CTGGGACCAGGTGGGTGAGGCCGGGGGGGC
21477	9	1	124093726	0.3841830	TTGACTTCTGGTGAGGACCCGAGTGCCTGG	TTGACTTCTGGTGAGGCTTGGGGTGGGGGT	CTGAGCTCTGGTGAGCAGCACGTGCGCCTG
21531	9	-1	136234132	2.4984231	GGACAGCTGAGTGAGTGGCTTTGCGGGTGG	GGACAATTGAGTAAGTGGCTCTCTAGCCTC	GGACAGCTGAGTGAGTGGCCTTGAAGCGCG
21533	9	-1	136233472	2.4984231	AGCTCTGCAGGTACACGGGCCGCGTGGTCG	CGCACTGCAGGTATACAGTCACTTTAGTGG	AGCACTGCAGGTACATGGGGCGTGAGGTCC
21535	9	-1	136232858	2.4984231	TTTTGATGAGGTATGTGCATTCTGGTTGGT	TTCTCATGAGGTAGGTGCATTTTGGGTGGT	TTTTGATGAGGTATGTGTGCTCCTGATGGT
21537	9	-1	136231713	2.4984231	CTTCTTTTCTGTAAGTATTCCTACTTGCCT	CTTCTTTTCTGTGAGTACCCAAACCATATG	CTTCTTCTCGGTAAGTGTTCCTGTTTGCTT
21545	9	1	133570980	0.4112070	TGAAAACCAGGTGAGAACAAAAGGTGTGTA	TGAAAACCAGGTGAGGACAGAAGGTGTGTA	TGAAAACCAGGTGAGAACAAAAGGTGTGTA
21547	9	1	133573014	0.3681940	AATCACAGAGGTAACGTCGATATCAGATTG	AATCACAGAGGTAAAGTCAGTGTTCATAAA	AATCACAGAGGTAAAGTTGGTATCAGATTG
21569	9	-1	139758269	0.1729000	TCCAAGAAATGTAGGTACTTGTGTTTCCGC	TCCAAGAAATGTAGGTACTCAAGTTTCTAC	TCCAAGAAATGTAAGTACCGGTGCTCCCTC
21571	9	-1	139757737	0.1729000	CCTGGCCACGGTGAGGCTGCGCCGGGGCTC	CCTGGCCACGGTGAGGCTCTGGCAGCTGTG	TTTGGCAACGGTGAGCGTGGTGGGCCCCAT
21573	9	-1	139757355	0.1729000	CGGGCCATTGGTGAGTGTCCCTCCACCCTT	AGAGCCATCGGTGAGTGTCTTCCCTAGCAG	AGAGCCATCGGTGAGTGTCCTCGGGTCCTT
21577	9	1	139306651	2.4984231	ACAGTAGGAAGTAAGTACTGTTGTGTTGTC	ACCGTAGGAAGTAAGTTCTATTGGCCATTG	ACGGTAGGAAGTAAGTACTGTTGGTGGTGT
21579	9	1	139307021	2.4984231	GGCATTTTCGGTCAGTACCCAGTTTTGTAA	GGCATTTTCGGTCAGTGTCTAATTTGTAAT	GGCATTTTCGGTCAGTGTCTAATTTGTAAT
21581	9	1	139307344	0.1729000	AGACATCAAGGTACACCAGCTTTTGTGTAC	AGACCTCAAGGTATTTCATGTCCATCTGTC	AGACATCAAGGTACGCCAGCTTGCTTTGCA
21583	9	1	139309099	2.3310280	CGGCTAACAGGTGTGGATCCCAGCCGCTGG	CGACTGACAGGTGTGGCTCTGAGGCTGGGT	AGGCTCACAGGTGTGCCCTGGGCTGCTGCA
21585	9	1	139310843	2.3630810	GATTCATGAAGTAAAATGTCAAACTCGAGA	GATTCATGAAGTAAAACCTCTCCCTGCTGT	GATTCATGAGGTACTGGAAAACTCTTAAGC
21601	9	-1	139935120	0.7920950	GCTGGTGCAGGTGAGCCAGTGGCCGCGGGC	GCTGGTGTAGGTGAGCTTCAGACTCCAGTT	GCTGGTGCAGGTGAGCGCGGGGGGCCGGGC
21603	9	-1	139934963	0.5581560	CCGGATCTCGGTGTGTGGCCCCCTTCAGCC	ACGAATCTCGGTGCGTAGCTCTGCCTCCAC	CGGGATCTCGGTGCGTCGCCCCGCCCCGCC
21617	9	-1	139837798	2.4984231	CACTGTGAAGGTGAGGACGGCCAGGTGTCC	CACGGTGAAGGTGAGGGTGCCTCTCCCATG	CACCATCAAGGTGGGTGAGCACAGCTGGGG
21637	9	1	127074928	2.4984231	GAAGGTGCAGGTGAGCTGACAACCCGTGGG	GAAGGTGCAGGTGAGTTCACGGCCAAGTGG	GAAGGTGCAGGTGAGCTGACTCCCCCATGA
21639	9	1	127076264	0.1729000	CCTCTTGAAGGTGAGCACCCTGGGCCGAGC	TCTCCTAAAGGTGAGTGCCCCGATCAAGCC	CCTCCTGAAGGTGAGCACCCTGGGCTGAGC
21641	9	1	127083848	2.4984231	GATGATCAAGGTGAGCGCCTGGCGGGGTGG	GATGATCAAGGTCAGGGGCCTGGAGCAGGG	GATGATCAAGGTGAGTGTGCCTGATAGGCA
21673	9	1	130914304	0.7723170	ACCCTCTACGGTGGGTCCTCTCCCATCCCC	ACCCTGTATGGTGAGTTCTTGCGTGACCCT	ACCCTCTATGGTAGGTCCCCACTATGGCCT
21675	9	1	130914563	0.7723170	GTCCCAATCGGTAATGGCCAGTCTGGATGA	GTCCCCACCGGTAATGGCCAGTTGAGGAGA	GTCCCCATTGGTAATCATTGGCTAAGTTGA
21717	10	1	5493900	1.9777150	AACAATACAGGTAAAAAGAGAGGAGGAAGA	GACCATACAGGTAAAAAAAGAGGGAGGGAA	AACAATTCAGGTAAGCAAGGGATGGGACTG
21721	10	-1	3209125	2.4984231	ATCTGTTCAGGTGTGTGGTGCATTGTAAGA	ACTTATTCAGGTGTGTGCTCCTTTTAGGAG	ACTTGTTCAGGTGTGGGGGGCGTTGTGCAC
21723	10	-1	3208418	0.3841830	GCCTTCACAGGTAAGACCAGCATCCTGAAC	GCCATGACAGGTAAGAAGACACTATTGCAT	GCCTTCACAGGTAAGCTGGCCTCCTGCGCT
21725	10	-1	3180424	0.5581560	TGAGCGATAGGTGAGTGGGGAGCGGGGGAG	TGAGCCATAAGTGAGTATGTGTGCCCTGGC	TGAGCACCAAGTATGTACCGCGTGGCCCAG
21733	10	1	17272709	0.3681940	TTTCAGACAGGTTTGTAGACTCTCTTCCCA	ATTCAGACAGGTTTGTAGACTTCTTTTTCA	TTTCCGACAGGTTTGTAGATTCCCTTCCCG
21735	10	1	17275930	0.3681940	CAAATCCAAGGTAGGAAACAAATCAGTGCG	CAAGTCCAAGGTATGAAATGAGCCAGAGTG	CAAGTCCAAGGTATGACACCAATCAGTGTA
21737	10	1	17276817	0.5629000	TAAAGGAACCGTGAGTACCAACCCTGCAGT	TAAAGGCACTGTGAGTACTACAGCAGCAAA	CAAAGGGACTGTGAGTATCAGACCCCAAGA
21739	10	1	17277388	0.3946480	AGGAGAGCAGGTAGGGAACTCAGACTTGGA	AGGAGAGCAGGTATAGAAGGCAAACGTGCA	AGGAGAGCAGGTGAGAGCAGTGACCGAAGG
21741	10	1	17277888	0.5629000	AACCTGAGGGGTAAGCATTTTATTTCCCTT	AACCTGAGAGGTAAGTACATTGTTTCATCT	AACCTGAGGGGTAAGCATTTCATCTCCCTG
21743	10	1	17278378	0.5629000	AGATGGACAGGTTGGTATCTTTTAAGGAAA	AGATGGACAGGTCAGTATTTTTTAGTTAAA	GGATGGACAGGTGGGTATCTTTCCGTCAAA
21745	10	-1	12226885	2.4984231	GTAAAACTAGGTAAACTTTTTTTTTTTCTT	GTAAAACCAGGTAAATGTTGTTCTTCCGTT	GTAAAATAAGGTAAATTGTTTTTTCCATTT
21747	10	-1	12221079	1.5476660	ACTGCGGATGGTAGGAGTGCAAACCTATTC	TCTGCTGATGGTATGACTACTATAACTCTT	TCGGCTGATGGTAGGAGTGCAAACTCATTA
21749	10	-1	12219789	2.4984231	TTCCCTGCAGGTGAGTCACTCAACATCGAA	TTTCCAGCAGGTGAGGCTTCCACTCGGTCC	TTCCCCGCAGGTGAGTTCCCGTGCCAAGAA
21751	10	-1	12215714	2.4984231	TGTTCTCCAGGTTGGTATTGCTTGAAAATT	TGCTCTCCAGGTTGGTCTTCTTTCAGGCGT	TGCTCTCCAGGTGTGTACTGCTACCCAGGT
21753	10	-1	16824030	0.3784570	AAGCTAACAAGTAAGTGATGTTTCTCATTT	AAGCTAACAAGTGAGTCAAATTTCTCTTCG	AAGCTAACAAGTGAGTTAACTTTACCGTTT
21755	10	-1	16806386	2.3657150	TGAACCTTGGGTGAGTATCAGTGGAGCGGA	TGAACCTTGGGTGAGTATTGGAGGAGCTTG	TGAACCTGGGGTGAGTATTGGCAAGGAAGG
21757	10	-1	16796867	2.3657150	TTCTACCTGAGTAAGAAACTTTCAATTCTA	TTCTACCTCAGTGAGAAACTTTTAATTCTG	TTCTACCTTAGTAAGAAACTTTTAATTCTA
21759	10	-1	16794914	2.4984231	GTTGCAGATAGTAAGTAATTTATCTAAATT	GTTGCAGATAGTAAGTAATTTATCTAAATT	GTTGCAGATAGTAAGTAATTTATCTAAATT
21763	10	1	7844817	2.3630810	CTGCAGCTCTGTGAGTAATTGTAGATTGTC	CTGCTGCTCTGTGAGTAATGTAGCTGGTGC	CAGCAGCTCTGTAAGTAGCAGCAGATTGCC
21765	10	1	7838118	2.4984231	TTGAAAGATAGTAAGTATGTTGTTTGTCTC	CTGAAAGATAGTAAGTATGTTGTCTCTATA	CTAAAAGATAGTAAGTACTTAATTTCAGTA
21767	10	1	7839141	0.3013340	GGATCTTTAGGTAAGGGAAGAGTGTAATTC	GGTTCTTTGGGTGAGTTAGGGGGCGTTCGC	GGCTCTTTGGGTAAGAGAAGGGTGTAGTAA
21769	10	1	7841157	0.3013340	TACTTTATAGGTAATTTAAATATATATTGT	TACTTTATAGGTAAATGAGACAAGTGTTCC	TACTTCATAGGTAATTTAAATAGATACTAT
21771	10	1	7842054	0.3013340	GCAAGTGCTGGTAAGTAGTTTTTCTATGAT	GCGACTGCTGGTAAGCCACTTTCACACGGC	GCAAGTGCTGGTAAGCAGTTTTTGTAGGAA
21773	10	1	7844388	0.4772920	AAGAATGCTTGTAAGTACACAGTATGGACA	AAGAACGCTTGTAAGCCCAGGAAACTAGAA	AAGAACGCTTGTAAGCACATAGTGGATCTC
21791	10	1	14881984	0.3841830	AAATGAAGAGGTACTAGTCCCCCCATTTTT	ACGTGAACAGGTACGGTCGAGTACTCTCAT	AAATGAAGAGGTACTATTCCCCTTATTTTT
21793	10	1	14882156	2.4984231	TGGGCAGAAGGTATGGAATCAAATGATACT	TTGGCAGAAGGTATGGCATAAAGTACTTTA	TTGGCAGAAGGTATGGAATAAAATAATACT
21795	10	1	14912666	2.3630810	CTATGAAAAGGTAAAAAATTAAACTTCTGT	CTATGAAAAGGTACAAAATGAAGTGTTTCC	CTATGAAAAGGTACAAAATTAAACTACTTC
21811	10	1	12240775	2.4984231	TTTCAGGAAGGTAAAGTATTTTAGAAAAAA	TCTCAGGAAGGTAAAGTATTGAGAAAACAG	TTTCAGGAAGGTAATGTATACGAGAAAAAA
21813	10	1	12252023	0.3013340	AGAAATACAGGTTGGTACCAAATAAAATAA	GGAAACACAGGTTGGTAGAGCATATTCTGC	AGAAATACAGGTTGGTTAAAAAACAAAACA
21815	10	1	12252321	0.3028150	CACGCTTACGGTAAGAGCACAGCAGACTCA	CACACTTACGGTAAGAGTGCAGCCGCACAG	TACGCTTACGGTAAGAGCAAAGCCACACAA
21817	10	1	12257834	2.3657150	TGCCCCAAGGGTAGGAACACATAAGTAATT	TGCCCCAAGGGTAGGAAGATGTAAAGAAAT	CGCCCCAAGGGTAGGAACACATCAGTAAAT
21819	10	1	12259466	2.4984231	TCACTCAGCCGTAAGTATCTCTTATTCTCT	TCACACAGCCGTAAGTGTCTTGTGAGTAGC	TCACTCAGCCGTAAGTATATGCCTCTTGAT
21821	10	1	12272995	1.9777150	AGAATATGAGGTAAGAAGCTTATTTTCTTT	AGAGTACGAGGTAAGCGGCTTGTTCGCCTT	AGAATATGAGGTAAGTATTTATTTTTTAAA
21823	10	1	12277122	2.4984231	AAGCTTATTGGTGAGTTTTTGTTTGTTTGT	AAGCTTATTGGTGAGTTCTTCTTGTCCTTG	AAGCTTATTGGTAAGTTTTTCTTACCCTTT
21825	10	1	12279265	0.3784570	GATGAAGACTGTGAGTATTTTTTTATTGAT	GATGAAGACTGTGAGTATTTGCTATTGGTG	GATGAAGACTGTGAGTATTTTTTATTGATC
21827	10	1	12280484	0.5149640	AGACAGTAGGGTAAGTAAAAACTCTTTCTG	GGACAGTAGGGTAAGTACTGTAGTTAACTT	AGACAGTAGGGTAAGTAACAATTATCTGAT
21829	10	1	12291717	2.4984231	CCTTAAGCTGGTAAAGTCTATGTGCATTTA	CCTTAAGCTGGTAGAGTACATGGAAGTGTG	TCTTAAACTGGTAAAGTATATGTGTACTTA
21837	10	-1	27437832	0.3784570	CAGCAGTGAGGTAAGTCTTTATCCTGGTTG	CAGTAGTGAGGTAATAGTTAAGCCGAATCT	TGGCAATGAGGTAATAGTTTTTACGCTAAT
21845	10	1	22606924	0.4041040	CAACTCTAAGGTACAGGATTTATTTAAATA	CTACTCTAAGGTACAGACTTTATCTAATGC	CAACTCTAAGGTACAGGATTTATTTAAATA
21847	10	1	22607097	0.4290930	GGAATATCAGGTTACTTACTTTAAAATTTT	CGAGTATCAGGTTACTTACTTTAAACTTTT	GGAATATCAGGTTACTTATTTAAAGTTTTT
21853	10	1	70892803	2.4984231	TTCAGGAAAGGTAAATCTTCTGTTTGACAA	CTCAGGAAAGGTAAGCTTTTGTTTGAGAGT	TTCAGGAAAGGTAAATCTTTTGCTTGTGAG
21855	10	1	70916919	0.3841830	TCCGCTTGAGGTATGAATGTGTATTATAAA	TCCGCCTGAGGTATGGATGTGTGTGAGAGA	TCCGCTTGAGGTATGAATGTGTATTAACAG
21857	10	1	76972056	2.4984231	AAAGGATTTGGTAAGAACCTTATTTTTAAA	AAAGGATTTGGTAAGGACTTTTTTCCCTTT	AAAGGATTTGGTAAGAACTTTTTTTTTTTT
21859	10	1	76973828	0.4112070	CAGTGGCGTGGTGAGTGTTACTGTTGAATA	CAGCGGTGTGGTAAGTTATTGATTCGTTTT	CAGTGGTGTGGTGAGTGTTAGCTATCTAAT
21861	10	1	76978973	0.3841830	TGAAGACCAGGTAACATTTTGAAAATTTTA	TGAAGACCAGGTAGCGTTTCCAGACTTGCG	TGAAGACCAGGTAACGTTTTGAACATGGGT
21863	10	1	76979114	0.3028150	CAAACACAGGGTAAGCACAGACATTTTTAT	CGAACACAGGGTAAGTGCTGGTGTTTGGTG	CAAACACGGGGTAAGCATGGACAGATGTTT
21865	10	1	76980728	2.4984231	ACACTAATGTGTAAGTATTTCTTTCATAGG	ACACAAATGTGTAAGTTCCTTACGAGCTGT	ACACTAATGTGTGAGTATTTCTTCTGTGGG
21867	10	1	76982160	0.0179180	TTCCATTTCTGTGAGTACTTTTGTGGACTT	TTCTATCTCTGTGAGTACCTCTTGGGCTTA	TTCCATTTCTGTGAGTACTACTGTGGGCTT
21869	10	1	76989459	0.3841830	CTGAGGCCTGGTAAGTATTCTTGATAAAGT	CTGAGGCCTGGTAAGTATCTTTGATAAATA	CTGAGGCCTGGTAAGTATTCTTGATAAATG
21871	10	-1	71921372	2.4984231	CTACATCCGAGTAGGTTTGAAAATATCAGG	CTCCATCCCAGTAAGTTTCAGAGGTGACCT	TTACATCCGAGTAAGTTTGAGAATACCAGG
21873	10	-1	71920757	0.3841830	CACGAGCAAGGTAAGTGATGACTCAGTGGA	CATGAGCAAGGTAAGAGACGAGTGATAGTG	CATGAGCAAGGTAAGAGGACAATTCAGTGG
21875	10	-1	71917517	0.3841830	TGAGCTTAATGTATGTTTTGTCCTTTAATG	TGAGCTTAATGTAGGTTTATATTTATATTT	TGAGCTAAATGTATGATTATATTTTTTCCT
21877	10	-1	71913591	0.3762760	CACAGGAAAGGTAAGAGAAAAATATTTGGG	CACAGGAAAGGTAAGCAGAGAGCCCTCGGG	CACAGGAAAGGTAAGAGAAAAATCTTCAGG
21893	10	-1	73594126	2.3630810	GCCAACAGTGGTGAGTGCCGCTGCCCTCCA	GCCCACAGCGGTGAGTGCCCGCTCCCAGTG	GCCGACGGTGGTAAGTGCCACTGGTGCCGT
21895	10	-1	73591600	2.3630810	TGCCACTGAGGTGAGCGGCGGTGAGTGGGG	TGCTACGCAGGTAAGGTACTGGGGAGGAGG	TGCCACTGAGGTGAGCCATCATGAGTATGT
21897	10	-1	73590880	2.3630810	AGGAGAAATGGTAAGTGATGGGGAATAGGC	GGGCGAGATGGTAGGTGACTGGGTAGGGCC	AGGACAAATGGTATGTGGTGGAGAATACTG
21899	10	-1	73588631	1.5476660	CCAGCCAAAGGTAAGACAACGGGCTGGCCA	CCAACCTAAGGTTAGCTGAGGGTGGGTGGA	CCAGCCAAAGGTAAGGCCGTAGGCCCAGCC
21901	10	-1	73587768	0.4112070	GGCCGACATAGTGAGCCTTGTGTCCTTGTG	GTCTGACATAGTAAGCCTCTATCTAGCCCC	CGCCGACATGGTGAGCCTTCTCTCTTCATG
21905	10	-1	73581630	0.5581560	GCCCATTAAGGTACCTGGTGTCACTTTGTG	CCCCTATGAGGTACCTTCTGTTGCTGTTCT	GCCCATTAAGGTACCTGGTGTCATCGTGTC
21911	10	-1	69583069	0.3784570	CCCAAAGCTGGTAAGAACTTAATAAAGGCT	TCCAAAGCTGGTAAGAATCTACCGATGACT	TCCAAAGCTGGTAAATATTTAATAATATCT
21919	10	1	70099312	2.4984231	CATTGCTAATGTGAGTAATTTTTAATAACT	TATTGCTAATGTGAGTAATTGTGCTTTTAT	CATTGCTAATGTGAGTGATTTTAGTAATTT
21921	10	-1	75157936	1.3020110	TATCCCGGAGGTGAGTTACGGGTTGCGGAA	TATCCTGGAGGTAAGTTAGGACTTGAGATT	TATCCTGGAGGTGAGTGATGTATTGTGGAA
21923	10	-1	75156274	0.3681940	CCCTAGTCAGGTATTTTGTTCCTACCTTTT	CCCTAGCCAGGTACTTTTGCTTCTGCCTCC	CCCAAGTCAGGTATTTCTGCTCCCATTTTT
21925	10	-1	75148067	0.3997190	AAGGGTTTTGGTAAGGAAAACAAATTTTTG	AAAGGGTTTGGTAAGGAAAATGGATTGTCT	AAAGGTTTTGGTAAGGAAAACAGGTTTTTA
21927	10	-1	75147444	0.3959030	CTATGGCAAGGTATGTTTTTCTTTCCTGGA	GTATGGCAAGGTATGCTTTTTCCCATTTAG	GTATGGCAAGGTATATATATTTTTTTCTTT
21939	10	1	70734499	2.4984231	ATGCCATCAGGTATGTTCCCTACCACTGCT	ACGCCATCAGGTACAGTCTCTACCACCACC	ATGCCATCAGGTATGTTTCCTGCTGCCGCT
21941	10	1	70738732	0.3028150	AGGAAAGCTGGTAAGGCTGGGGTCTCTGTT	AGGAAAACTGGTGAGTGCCAGCCCTCCGGG	AGGAAAGCAGGTAAGGAATACTGGGGCCTC
21943	10	1	70741337	0.3681940	AGAAATACAGGTATTCTTTTCCCTTAGATT	AGAAATACAGGTATTTTCTTTTTGATTTTA	AGAAATACAGGTATTCTTGTCTCTTGGATT
21949	10	-1	71990094	1.3020110	TGCAGATAAGGTAAGGCATCCTTGTTTTTG	TGCAGACAAGGTAAGAATCTCTGACATTCC	TGCAGATAAGGTAAGCTGTCCTCATCATTT
21951	10	-1	71978517	0.1729000	AAAAATGGAGGTAATATTTCACCTTACATT	CAAAATGGAGGTAAGAGAGCTCGTCAGACT	AAAAATGGAGGTATGTTTCCCCTTATATTC
21953	10	-1	71977565	0.3784570	CATCCCTCAGGTATGTCTTCATGCAACTGC	CATCCCTCAGGTACGTGTCCAAGAGCCTCC	CATCCCTCAGGTATGTCCCTGTGTGATTGC
21955	10	-1	71974253	0.3959030	TGGAAGCAAGGTAATGAAATGTGACATTTT	CGGAAGCAAGGTAATGAAGTTGAATTTTCC	TGGAAGTAAGGTAATGGAATCTGAAATATT
21959	10	-1	71969311	2.4984231	TAAAGATAAGGTAATATGTCATTCAGAACT	TAAAAACAAGGTATTGTGTCTTTTTAAACC	TAAAGATAAGGTAATGCGTCATTTTGACGT
21963	10	-1	104459127	0.0133410	CGATATTCTTGTAAGTACTCCTTCTGACGC	TGATATTCTCGTAAGTAATCGTGGTGCACT	TGATATTCTCGTAAGTACTCCTTCTAATGC
21965	10	-1	104449647	0.5629000	GACGGGTCAGGTAAATAATTCTTTTTTATA	GACGGGTCAGGTAAATGCTTTATGTGTTGA	GACGGGTCAGGTAAATAATTCTTCTGTTGA
21969	10	-1	104184403	0.3762760	ACATCCCCAGGTAGGTTCTGGCTAGGGCCA	ACATCCCCAGGTAAGGCTTGGGTAGGGCAA	ACATCCCAAGGTGGGAGCTGGCTGGGGGGC
21971	10	-1	104184253	0.3762760	AGGAACAAAGGTGAGTCTGGGGCTCTGGGC	AGGAACAAAGGTGAGTTTGGGGACCTGGTA	AGGAACAAAGGTGAGTTTGGGGACTGGGCA
21975	10	-1	104183552	1.4331070	TCCTGCAGAAGTGAGTCTGGGCTGGGCTGG	TCCTTCAGAAGTAAGTCTGGGCTGGGCAGG	TCCTGCAGAAGTGAGTCTGGGCTGGGCTGG
21991	10	1	82249070	2.4984231	CATCTTCTGGGTAAGTGGATGAGAGCTGCC	CGTCTTTTGGGTAAGTCCAGAGATGTGGCC	TGTCTTCTGGGTGAGTCACTGAGAGCGGCC
21995	10	1	82273819	0.5149640	CAGGATTCAGGTGAGAACTCCCATGTATAC	CCGGATTCAGGTAAGAATACCAACACACAC	CAGGACCCAGGTGAGTGCATACGACTTGGA
21997	10	-1	91005430	1.3020110	TCTGACAAAGGTATGGGAAGGCTCTTAAAA	TTTGGCAAAGGTATGGATGTTTTCTGGGGC	CGTTCTGAAGGTATGGGCCTTTTCTCTGGT
21999	10	-1	90987954	2.4984231	GGGCTTTCAGGTATATATGAATTGATAATG	GGGCCTTCAGGTATATCACAGTTGATTATG	GGGCTTTCAGGTGTGTGAGTTGCTCTGCTT
22001	10	-1	90986649	2.4984231	ACCACTATAGGTATGTATGTAAATAAGATC	TGCACCATAGGTATGTATCCAATAAAGAGG	ACCACGCTAGGTATGTGATAAAGACGAGAG
22003	10	1	103916831	2.4984231	TCTGGCTCAAGTAAGCCTTTCCTGTTCCAT	TCTGGCTCAAGTAAGCTTTCCTGGTGCACT	TCTGGCTCAAGTAAGTCTTTCCTGTACCAC
22005	10	1	103917312	1.3020110	GCCTGTCCAGGTTTGCAGCTTTGGGAAGAA	GCCTGTCCAGGTTTGTAGCCTCGGTTGTAA	GCCTATTCAGGTGTGCAACTTTTGGAAGAA
22009	10	1	103921682	2.3657150	TGATGCCAAGGTGAGAGAGAGATCTGTGCC	TGATGCCAAGGTGAGAACTGTTTGCCACTC	TGATGCCAAGGTGAGGAGGGGAGAGGGTGT
22015	10	-1	101180378	2.4984231	GGAGAAGCGGGTAAGTTTTGGGTAAGGATG	GGAGAATCGGGTGAGTTTGGGGGGGTGTGG	GGAGAAGCGGGTGAGTTTTGGGTAAGGATG
22017	10	-1	101166480	2.4984231	CCAACCTGGGGTGAGTCTTTCAGCTGAAGT	CCAACCTGGGGTGAGCCTGCTAGCCATAGA	CCAACCTGGGGTGAGTCATTCAGCTGTGGC
22021	10	-1	101165510	0.4112070	TGTCATGAAGGTAACTGCCCCTTCAGAGCA	TGTCATGCAGGTAACGGCTCTTGCAGAGCG	TGTCATGAAGGTAACTGACTGCCCTTTCAG
22029	10	1	111886261	2.4984231	GCCACCTTCTGTAAGTTTATGAAGTAGTAT	GCCGCCTTCGGTAAGTCTGAAGCGCTGCGT	ACCTCCTTCTGTAAGTCCGTGAAGCAGTAT
22031	10	1	111890244	0.3784570	GGCCTAGAAGGTTAGTTAATCTTTACATTC	GGCCTGGACGGTTAGTTCATGCTGAGGCTG	GGCCTGGAAGGTTAGTTCATTTTCAGATTA
22047	10	-1	135184061	0.1729000	GCCTTTGCAGGTACGCGCGGCAGCAGAGGC	GCCTTTGCAGGTGTGCAGCCATGGTTGTGG	GCGTTTGCAGGTGCGTGGGCGGCGTGGCGC
22049	10	-1	135183405	2.4984231	TGGCTATGCCGTGAGTGTTGCTGCCAAGAG	TGGTTATGCTGTAAGTGACAGCTCCCCAGG	CGGCTACGCTGTGAGTGTCAGACCAAGTCC
22057	10	-1	135178159	0.3681940	CTTTGCCACTGTGAGTAAACAGTGTTCAAC	CTTTGCCACCGTGAGTAAAACATTTTCTGC	TTTCGCTACTGTGAGTGAGCGTCGGGGTGG
22089	10	-1	97031387	2.4984231	CTGTAGCCAGGTGAAGCCTATGGAAACGTT	CAGTATCCAGGTGAGGCTGAGGAAATATTT	CAGTCACCAGGTGAGGACCATGGAAGTGCT
22091	10	-1	97028532	2.4984231	TGAACCCCAGGTAAGTTCTTGCTCATCGTT	GGAACCCCAAGTAAGTGCTTGCTTATCTTT	GGAACCCCAAGTAAGTACTCGATCGCCCGC
22093	10	-1	97023618	1.9777150	ACAGCAGACCGTAAGTAGCCCAGGAGTCCT	ACAGCAGGCCGTAAGTAGAGCCCTGAGGTC	ATGGCAGAGCGTAAGTAGGCCCCTGAAATC
22097	10	1	92634681	0.4803600	AAAGAAACAGGTAAAATAATATTTCTAAAG	AAAGAAACGGGTAAAGTAGAATTTCTCATG	AAAGAAACAGGTAAAAAAAACAATTTCTGA
22099	10	1	92635371	0.3013340	AATTGTACAGGTAGGTGTTTTGTTGTTTAC	CATCGTACAGGTAGGCATTGTGTCTTTTAA	AATGGTACAGGTATGTATCTTGTTGTTTAA
22101	10	1	92635855	0.4713830	CAATGTTTTGGTAAGTTAATTATTTTTCTT	TAATGTTTTGGTAAGTTTATTATTTTTTCT	CAATGTTTTGGTAAGTTAATTTTTCTTTTT
22103	10	1	92638891	1.9777150	GCTTTTTCATGTGAGTAACAGATAAGTAAA	GCTTTTCCATGTAAGTGACAGGTGAAACAG	ACTTTTTCATGTAAGTAACAGCAAAAGAAA
22105	10	1	92645658	0.5126560	TATTAATGTGGTAAGTGTACTTTCCATTCT	TGTTAATGTGGTAAGTATTGCTCTTTGTGT	TATTAATGTGGTAAGTGTTATACTTCCCTT
22109	10	1	106015029	0.4803600	AGGGAATCAGGTGGGCACCCAGGCGGGGGA	AGGGAATCCGGTGAGGACGAGGGCGATGGC	AGGGGATCAGGTAAGGGCTCGGGTGGGAGC
22111	10	1	106019556	2.4984231	GTTTTCTAAGGTTTGTGCATAAGAAATTTC	ATTCTCTAAGGTATGTTTGAAAAAAACCCA	ATTTTCCAAGGTGTGTATATAAGAAACTTC
22113	10	1	106022835	0.4803600	GCTAGAGGAGGTAATTATTTCTCCTAGCTA	GCTAGAGGAGGTACTTGCTTCTCTTGACTT	GCTAGAGGAGGTAATCTCTTCTCCTGGGTT
22115	10	1	106025948	2.3657150	AGTTAAATGAGTAAGATATTTGAATATTTT	AGCTCAAGGAGTAAGACATTTGAATATTTT	AGTTAAATGAGTAAGACATTTGAATATTTT
22133	10	-1	102289134	2.4984231	ATGGCATGGGGTGAGACAGAGAGGGTATGC	ATGGCATGGGGTGAGTGAGGTAGAGGACTC	ATGGCATGGGGTGAGATGCAGAGTCTGCTC
22135	10	-1	102286729	2.4984231	GGGTGAACCGGTAAGAGAACCATATCTCAT	GGGTGAACCGGTGAGAAAAGGATTACCCTT	GGGTGAACCGGTGAGAGATCCATATCCCAT
22137	10	-1	102286153	2.4984231	CCAGCCTGTGGTGAGTATCCGAGAAGTGCT	CCAGCCTGTGGTGAGTATCTCATGTGCTCT	CCAGCCTGTGGTGAGTATCTGAGAAATGCT
22139	10	-1	104250303	2.4984231	TTCCAAACTAGTAAGTCATTCTGTAGCTTA	TTCCAAACTAGTAAGTAATTTTGAGGCTTG	TTCCAAACTAGTAAGTAATTCTGTAGCTTA
22141	10	-1	104248817	2.4984231	CAAAGCTGAGGTAATTCCCAGGCCTACAGA	CAAAGCGGAGGTAATTCCCCGTCCAACAGG	CAAAGCTGAGGTGATTCCCAGTCCTACTGA
22143	10	-1	104247904	2.4984231	CTCAGAGGAGGTGAGGATCCTGTGTGTAGG	CTCAGAGGAGGTGAGGGCCTGTGTGTAGGA	CTCAGAGGAGGTGAGGGTCCCATGAACAGG
22145	10	-1	104245363	2.4984231	TACTCAGCCTGTGAGTAGCAGCTGGCTAGC	TGCTGAGCCTGTGAGTAGCAGCCGGGCTAG	TGCTCAGCCTGTGAGTAGCTGCCAGGTTGG
22147	10	-1	104243914	2.3657150	CATAAAAGAAGTAAGTGCTGCCCCCTGGGC	CATAAAGGAAGTGAGTGGTGACCTGGGGGG	TATAAAAGAAGTGAGTGCTGCCCCGTGCGC
22151	10	-1	104241591	0.1729000	GAAGATCAGGGTAGGAGCATGGTGGGGCCT	GAAGATCAGGGTAGGGTGGACCGGAGGTTG	GAAGATCAGGGTAGGAGCATGGTAGGGGCT
22153	10	-1	104240886	2.4984231	CGTGGATTGGGTGAGTAGCTCTTCCAGGAG	CATGGATTGGGTGAGTAGCCCATGTAATAA	CATGGATTGGGTGAGTAGTTCTCCTGGGAA
22157	10	-1	111667446	0.3841830	TGCTCATCAGGTACTGCATGGCAATGGGCC	TGCCCACCAGGTACCACGTGGGGATGGCTG	TGCCCACCAGGTACTGAGTGGAGATGGGCC
22159	10	-1	111648258	2.4984231	ATTCCTACAGGTAAGTGAGCTTGGTCCCTT	ATTCCCACAGGTGAGTGACTTGGTCCTTCC	ATTCCTACAGGTGAGTGAGCTGGGGTCCTT
22161	10	-1	111647804	2.4984231	GATTACACAGGTCAGAATCAATGGTTCTGC	GATTATACAGGTCAGAGCCATAGCTGTGAC	GATTACACAGGTCAGAACCCTGCTGCGCCC
22165	10	-1	111637755	1.4249420	AGTTTCGCAGGTAAGGATCCATTTGGGGGG	AATTTCGAAGGTAAGTGTCTGATGAGGAGG	AATTTCGCAGGTAAGGAACCATGTCTGGGG
22171	10	1	85902510	1.9777150	ATATTTAAAAGTAGGTGGCTATCTTTAGTT	ATCTTTAAAAGTAGGTGGAAGTTAAGTATT	ATATTTAAAAGTAGGCATCAGTCTTTAGTT
22173	10	1	85904772	0.3841830	CTCTTGGGTGGTAAGTCAGCTGTTTTTGTT	CTCTTGGGTGGTAAGTTAGCTACTTGCTGT	CTCTTGGGTGGTAAGTCAGCTTGTCTTTGT
22175	10	1	85908594	2.4984231	CTACATTCTGGTATGTTCTGTTTTAAATTG	CTGCATTCTGGTATGTTCTGTTAAATTCTT	CTACATTCTGGTATGTTCTCATTCTAAATT
22177	10	1	85909999	0.3028150	TCCTCATTGGGTAAGCTGCTGTGTTTTAAC	TCTTCTCTGGGTAAGCTGCTATGCCTTAAA	TCCTCACTAGGTAAGCCGCTGTGCTCGGAT
22179	10	1	85910636	0.0133410	CCATTAACTCGTAAGTAATGCTTTTTATTT	CCATCAATTCGTAAGTAATCCTTATTGTTA	CCATCAATTCGTAAGTAGTCTTTAATGTCT
22181	10	1	127515234	0.3681940	ACTGCAGCAGGTATTGTCTTTTATTTATTA	ACTGCAACAGGTACAGTCTTTCCAGAACTT	ATTGCAACAGGTATGGTCATTTACCCTCTA
22183	10	1	127516207	0.3681940	TGTGATTAAGGTAAGTAGGATAATTGTGTT	TGTGATTAAGGTCGGTGGGGAGAGGGACAC	TGTGATAAAGGTAAGCGGGAGTTATGTTTG
22193	10	-1	5842558	2.4984231	ATTGGAAGATGTAAGTGTTAGTCAAATTTC	GCTGGAAGATGTAAGTCTCTGACGCACACG	TCTGGAAGATGTAAGTATTAGAATGAATTA
22195	10	-1	5838723	2.4984231	ATGGCTAATGGTAAAGAATTTCTAACTTAA	ATGGCCAATGGTAAAGATACTAATGTAATT	ATGGCCAATGGTAAAGCATTCTGGCATTTA
22197	10	-1	5836845	1.5476660	CTGGCATCTAGTAAGTAGTTTTATTTTCTC	CTGGCATCTAGTAAGTAATTCTCATTTTAT	CTGGCATCTAGTAAGTGATTTTATTTTATT
22199	10	-1	5827812	0.3784570	GAACTGATGAGTAAGTATTTTGGTTTTTAG	GAACAGATGAGTAAGTAGGCTAATGGCTCT	GGACCGATGAGTAAGTGTTTTGGCTTTTAG
22201	10	-1	5827102	0.4112070	GATTTGCAAGGTAAGAGCCTGTGTTTAAAA	GATTTGCAAGGTGAGTACCTATTTTACCCA	GATTTGCAAGGTCAGTGCCAGTCGCTAACC
22203	10	-1	5815802	2.4984231	TGAAGGAGAAGTAAGTAGCTTTTAAAATGA	CGAAGGAGAGGTAAGTAACTATTGTGAAAA	TGAAGGAGAGGTAAGTAGCTTTCACAATGT
22205	10	-1	5810173	0.4803600	CGAAAGTCAGGTGAGGTTTGAAGACCAGCA	CGCAAGTCAGGTGAGTTTTGAAGGACAGAT	CGGAAGTCAGGTGAGGTGTGAAGACCAGCA
22207	10	-1	5808454	2.4984231	TTGAACAGAAGTGAGTTGTGTTCTTTTATA	TTGAACAGAAGTGAGTATTGTGCTTATTCA	TTGAACAGAAGTGAGTGATGGGTCCCTTTC
22209	10	-1	5808201	0.3028150	AGAAAGCCAGGTGAGTATGGAAGTGTGAAA	AGATAGTCAGGTGAGTGTGATGATCTAAAA	GGAAAGCCAGGTGAGTGGCGGTCTGAGAAG
22213	10	-1	33221440	0.5629000	CACAAATTCAGTAAGTAAGGTTGCTCAAGT	TACAAATACGGTAAGATTTCTGATACTGTT	TACTAATTCAGTAAGTAAAATTGCTCAAGG
22217	10	-1	33217019	2.4984231	TTCAGAATTGGTAGGAATGTTGGGAACATT	TTCCGCATTGGTAGGAATGTTGGGAACATT	TTCCGAATTGGTAGGAATATTGAGAAAATT
22219	10	-1	33211182	2.4984231	TGCATACAATGTGAGTACATCTTAAATAAG	TGCCTACAACGTGAGTGCTTTAAATGCTGT	TGCCTACAACGTAAGTATATTCTAAATAAG
22221	10	-1	33208810	0.0133410	GCGCGTGCAGGTAAGCTGGGTGTTGTCAGA	GAGCCTGCAGGTAAGTGCAGCCTTGCTGCA	GAGCTTGCAGGTGAGCAGAGGTTGTTGGAG
22223	10	-1	33200811	2.4984231	ATTTGTGGAGGTAAGTAAAGGGCCTGAAGT	ATTTGTGGAGGTGGGTAAGCACCAGCAGTA	ATTTGTGGAGGTGAGAAAGGGGTCTTAAAA
22225	10	-1	33200373	0.3784570	CTGAGCATAAGTAAGTATTTCCTAATTGCT	CAGAGCATAAGTAAGTACTGCCAAAGTGTT	CTGAACACAAGTAAGTATTACCTAGTTGCT
22227	10	-1	33197293	2.4984231	ATGGGACACGGTAAGTTACAAAACATCCAA	GTGGGACACGGTAAGTTATGAAACATTACT	ATGGGACACGGTAAGTTGCAGAACATCTAA
22231	10	-1	75620585	2.4984231	CCAAACATCGGTGAGTGCCTGGGCATGGAG	CCAAACATTGGTGAGTGTCCGGTGGAGTCT	CCAAACATTGGTAAGCACCTTCCCTCAGGG
22233	10	-1	75612947	2.4984231	TGTTTGACCTGTAAGTGCCACTTTCTGAGG	TGTTTGACCTGTAAGTGCCACTTTCTGAGG	TGTTTGACCTGTAAGTGCCACTTTCTGAGG
22235	10	-1	75612009	2.4984231	CAGATGCCAGGTAGGATGAGGGCCCGAGAG	CTGATGCCAGGTAAGAGGAATCTTGGTTGT	CTGATGCCAGGTAAGGCAAGGGCCCTGGAG
22237	10	-1	75609016	2.4984231	GGACCTGAAGGTACTACCCAGGCTCCCCTC	GGATCTGAAGGTACTCAACCGGGCTGACTA	GGACCTGAAGGTACTACCCAGGCTCCCCCT
22241	10	1	62544619	0.3681940	ATATAGTCAGGTATGTTGTAATATCTGAAT	ATATAGTCAGGTGTGCTGTGTTAGAACTGA	ATATAGTCAGGTATGGTATATCTGAATTTA
22243	10	1	75960596	2.4984231	TCCTTGATAAGTAAGTATTAAACTCTTCAT	TCCTTGATAAGTAAGTATTAAACGCTTCAT	TCCTTGATAAGTAAGTATTAAATTCTTCAC
22245	10	1	75984349	0.3681940	ACAAGGAACTGTAAGTGCATTAAACCATTG	ACAAGGAACTGTAAGTTAATTAGCCTTTTC	ACAAGGAATTGTAAGTACATTAAACCCTAG
22247	10	1	76074503	0.3681940	AGTGGCTCAGGTTGGTTAATTATTTTAAAA	AGTGGCTCAGGTTAGTTAATTATTTTAAAT	AGTGGCACAGGTTGGTTAATTATTTTAAAA
22249	10	1	76154071	0.3841830	GTGACAACAGGTCAGTGTAATTCCAAGGGA	GTGGCAACAGGTAAGTCACTACCAACCTGG	GTAGCAACAGGTCAGTTTAATTCCAGGGGA
22251	10	1	76349075	2.4984231	AGGCTTTGAGGTGAGTTAACCCACAATTGC	AGGCTTTGAGGTGAGTTAACCCACAATTGC	AGGCTTTGAGGTGAGTTAACCCACAATTGC
22285	10	1	90436037	0.5581560	CTATGATCAGGTAAGCTTCTTAAAGATGGA	CTACAATCAGGTATGTTTCTTGAGATTAAA	CTATCATCAGGTAAGCTTCTTCACGTTGAC
22287	10	-1	121285541	2.3630810	TAAGACGCAGGTATTTCCTCCACTCTGATA	CAGGAAGCAGGTACCTCTCTGCCTTCTGTT	TAAGAAGCAGGTATGTCTTCCAGTCTGTAA
22303	11	-1	902959	0.4713830	TGTCACTCCAGTAAGTTGGGGCCCTCACAG	CGTCACTCCAGTAAGTCAAGAGTTTTGTGG	TGTCACTCCAGTAAGTAAGTCCCTGGGGAG
22305	11	-1	902195	2.3657150	GTGGACCAAGGTTCTCATCCTTCCTGCTTG	GTGGACCAAGGTTTTTCCACTTCCTTTTTA	GTGGACCAAGGTTCTCATGTTGCTGCTCAT
22307	11	-1	900933	0.5629000	CTGCACATAGGTAAGTGCGGCAGGCCAGGA	GTGCGCATAGGTGAGTTCAGCGGGCCTGGG	TTACGTATAGGTAAGTCCAGTGGGCCTGGG
22319	11	1	836843	0.4112070	CTACCAGCAGGTGAGGGGCCTGGGCAGGCC	TTATCAGCAGGTAAGGGCCTGGACAGGCCA	CTACCAGCAGGTGAGGAGCCTGGACAGACA
22323	11	1	239076	0.5581560	TCTCATTAAGGTAAATAATTTGCTATACCA	TCTCATTAAGGTAATGACTTACCAGACAGC	CCTCATTAAGGTAAATGATTTGCCATGCCA
22325	11	1	244075	2.4984231	TTGAACACAGGTAAAAGCCTCTCATCCGTT	TTGAGCACAGGTAATCCCTTTTTGTCAGTT	TTGAACACAGGTAAAACACCTTTGTCAGTT
22327	11	1	244469	0.7723170	TCGTGAGAAGGTAAATGTGGCATGTGGGCA	TCGTGAGAAGGTGAGTATGGAGTTTGAAAA	TCGCGAAAAGGTAAATGTGAAGTCTGAGTC
22329	11	1	247448	0.5629000	GATCTACCAGGTAACCTAGGCCATTAAATC	GACCTGCCAGGTAACCCAGGGCCCTCACAG	GATCTGCCAGGTAACATGGAGCCGTTAAAG
22331	11	1	248855	0.3681940	TGGAGAACTCGTAAGTTGACCCTGAGCTCA	TGGAGAACTTGTAAGTTGGCCTGGCACTTA	TGGAGAACTCGTAAGTGGACCCTGGGCACA
22333	11	1	249057	0.3681940	GGGCCAGCAGGTAGGACTCCCACGATGCCC	GGGCCAGCAGGTGGGTTTCATGTCTGTACC	GGGCCAGCAGGTCAGTCAGGAAGGACAACT
22335	11	1	250865	0.5581560	CCTCATGGAGGTAAGCGAACACCCAGGAGC	CCTTATGGAGGTAAAAGCACTCGGGAATCC	CCTCATGGAGGTAAGCAAGCTGCAGGAACT
22343	11	1	759057	0.3784570	TAGACGCAAGGTAAGGATGCTTGCTCCTGC	TTGATGCAAGGTGTGTGGGGTCAGTAGGGA	TGGACGCCAGGTAAGCACGTGGGGGCGGAA
22345	11	1	760253	0.3784570	AGGCTGGAAAGTAAGTGGTCCCCCACAAGG	AGGCTGGAAAGTAAGTGTCCCCTGCAGGCA	AGGCTGGGAAGTAAGTACCCCTGTGGGGAC
22347	11	1	763519	0.3841830	GAAGACCCTGGTGAGGGTCCCTCTGTGGTA	GAGGACCCTGGTGAGCTACCCTTTCAGGTC	GAGGACCCCGGTGAGTACCCCGGCACAGCA
22351	11	1	764433	0.3841830	GATGCTGACAGTGAGTGTTGTGTGTGGGTA	GATGCTCACGGTGAGTTCCTGAGTGGGTGG	CATGCTGATGGTGAGCGCCCAGGCTGCAGG
22363	11	-1	8977734	0.3681940	CACAATCAAGGTAAAATATATATCCCTCTA	CACAATCAAGGTGAAACATGAGTTTGTACA	TACAATCAAGGTAAGAAAAAAAAAGAACTT
22365	11	-1	8974747	2.4984231	TGATATTGGGGTAAGTTCCCAGCCTGCCCT	TGACGTTGGGGTAAGTTCTGGTGCTGCGGT	TGATGTTGGGGTAAGTACTTGGCATTCCCT
22367	11	-1	1311454	0.3841830	CTTCGATGAGGTGAGAGGGACGTGCCAGCT	CTTCGATGAGGTGAGAGATGCCCCAGTGTT	CTTTGATGAGGTGAGAGGGCCGCCCACCCG
22385	11	-1	36298636	2.4984231	GCAAATCAGAGTGAGTACCAATAAATCTGC	GCAAACCAGAGTGAGTACTGAGGCACCTCC	GCAAATCAGAGTGAGTACCAAGAAACCCGC
22391	11	-1	2999511	0.4772920	AGTAACACAGGTCAGTCCACTGCACATGGA	AGTAATACAGGTCAGTGCAGTGGATGAAGC	AGTAACACAGGTCAGTTCACTGCCCGTGGG
22393	11	-1	2992675	2.3657150	GAAATTGGCTGTAAGTCTTTAGAAACATGT	CAAGTTGGCTGTAAGTTTCTGCTGTACACT	TAAATTGGCTGTGAGTATTTTTTTTTTTTT
22397	11	-1	2973007	2.3310280	AGAAGAGGAGGTAAGAGACAGGTTTATGCA	TGAAGAGGAGGTAAGGAAGGGAGTCATGCA	AGAAGAGGAGGTAAGACATGGTGAACGTGG
22405	11	-1	47198064	0.0370150	GCTTCATCAGGTAGGCTCTCCGCGCGGTTG	GCTTTATCAGGTAGGTTCTGTGTGAGGGTG	GCTTCATCAGGTGGGGTCCGCGGCTGCTGT
22417	11	1	34093335	0.4149390	AGATCAGCTGGTAAAGATGTTATATTTTTT	AGACCAGCTGGTAATGATGTTACATTTAAT	AGATCAGCTGGTAAAGATGCTATATTTTAT
22419	11	1	34093534	0.3681940	AAGTCAAGATGTAAGTAAAAGAAAGTATAC	AAGTCAAGATGTAAGTAAAAAATACTGTGT	AAGTCAAGATGTAAGTAAAAGACCATAAAT
22421	11	1	34113603	0.1729000	CTTCAAACAGGTACGAAATCCAGTGTCACC	CTGCAAACGGGTAAGAAGGCCAGGGTAACT	CTTCAAACAGGTAGGAAAACGGGTGTCACT
22423	11	1	34118220	0.3013340	GGATTCAGAGGTAAAAAAATAAAAAAGGAG	GGATTTAGAGGTAAGCAAATAATAAGGCAA	GGATTCAGAGGTACAAAAAAAAAAAAAAAG
22425	11	1	34118843	0.3013340	CTATCAACGGGTAGGTAAAGTAGTTCTAAA	TTACCAGCGGGTACGTAAATAGAGGTTAAC	CTATCAGCGGGTAGGTAGAAGTTGCTTTAA
22427	11	-1	19206496	1.4249420	TATTGCAAAGGTGAGTGATTCTGGAGACTT	TACTGCAAAGGTAAGGGGTTGGACAGACAT	TACTGCAAAGGTGAGTGGTTCTGGGGACCC
22437	11	1	85366752	2.3630810	TAGCAGCCAGGTAGGAAATAAAAAACTTTT	TTGCTGCCAGGTAGGACTGTTTTCTTATTT	TAGCAGCCAGGTGAGATTCTTTTTTTACTT
22439	11	1	44621780	2.4984231	TCTGTCCTGCGTAAGGACCCCTCAGCTTCC	TCCGTCCTACGTAAGGCACCCCCTACCCCA	TCTGTGCTACGTAAGGGTCCCTCTGTTCCC
22441	11	1	44626979	2.4984231	CATGGGCAAGGTAAGCCCCTCTCTCCCTCC	CGCTGACAAGGTAAGCACCCTTTCTCCTGC	CACAGGCAAGGTAAGCATCCTTCTGGCTGG
22443	11	1	44636923	1.3020110	GCAGGCTCAGGTGAGGTGGGGCGGGGCTGC	GCAGGCGCAGGTGAGGATGAGTCTGAGTGA	GCAGGCTCAGGTACGTAGGTGGCGGGGGTG
22445	11	1	44640273	2.3451359	CATCATCGAGGTCTGAGCCCCCTCCCCCAT	TGTCATTGAGGTCTGTCCCTCTCTCCCATG	TGTCATCGAGGTCTGAGTCCCTCCCCCCTC
22457	11	1	32611187	0.4803600	GTAAGAAGAGGTATTCAAAAGTAATGAACT	GTAAGAAAAGGTATTCCGAAGCGCTGCGCT	GTAAGAAAAGGTATTCAGAATTAATATACT
22463	11	1	32617593	0.4149390	GATTCACTTGGTAAGTTTTGGGGTTTATTC	GATTCACTTGGTAAGTGTTGGGTATTGATT	GATTCACTTGGTAAGTTTTGGGAGTTTATT
22465	11	1	32622378	0.5149640	GTTATTGACGGTAAGGCAGACAGAACATTT	GTTATTGATGGTAAGGCAGTAGAAAGAACA	GTTATTGATGGTAAGGCAATTAGAACATTT
22467	11	1	32623368	2.3451359	TAGTTGTCAGGTAAGATATTTAATGCTTTG	TAGTTGTCAGGTAAGGCCTATAATATTTTG	TAGTTGTCAGGTAAGACACTTAAGACTTTG
22471	11	-1	47269586	0.5629000	GTTAACCAAGGTGGGTCAGAAGCCAGCCTT	GCTAACCAAGGTGGGTCAAAAGCCAACCTG	GCTAACCAAGGTGGGTCAGAAGCCAGACAC
22473	11	-1	47269189	2.4984231	CCGGCAAGAGGTAAGGTTGGGAGCTCCAGA	CAGGCAAGAGGTAAGGTTGGGAGTTTGATT	CCGGCAAGAGGTAAGGCTGGGAGCTCGAGA
22479	11	-1	47660516	2.3657150	TTTAGTTATGGTAAGTGCCTTTGATTTATT	TTTTGCTATGGTAGGTGCCTTTGATTTATC	TTTTGTTATGGTAAGTGTTTTTGATTTATT
22481	11	-1	47660248	2.3657150	AGTTTTACAGGTAAGAGGAAAATTAAATCA	AGTCTTACAGGTAAGAGGAAAGCGGTGAAT	AGTTTTACAGGTAAGAAAATCAATTAATCT
22483	11	-1	47653203	0.3784570	CCCTTCCATGGTATGTTTGCAGTTGACAAC	CCCTTCCACGGTATGTTTGTAGTTGATAGT	CCCTTCCACGGTAGGTTTGCAGTTGGTAAC
22485	11	-1	47652585	0.4803600	CCAAGTACTGGTAAGTATTTTTGTTTTCAC	CTAAGTACTGGTAAGTGTTTGGGGTTTGTT	CCAAGTACTGGTAAGCATTTTTGTTTTCAA
22487	11	-1	47652104	0.3762760	GATTTTTCGCGTGAGTAAATGTTGATTAGT	GATTTTTTGCGTGAGTAAATGTTGGGTTTG	GATTTTTTGCGTAAGTAAATTGTTGATTTA
22489	11	-1	47648629	1.5476660	TGTCACAGGAGTGAGTTTTTTAAAATCCTT	TGTCACAGGAGTGAGTTTCTAACTTTCTTG	TGTCACAGGAGTGAGTTTTTCTTTAAATCC
22491	11	-1	47647223	1.5476660	ACAACTGTGGGTAAGCACTTTGTATTTCTT	ACAACTGTGGGTAAGTACTTTGTTTTGGGG	ACAACTGTGGGTAAGTGCCTTGTATTTCCT
22493	11	-1	47644250	2.3657150	ACAAAAAGAGGTATTTCTTTTTCTCTGTCT	ACAAAAAGCGGTATTTTTATCTCTTGTTTT	ACAAAAAGAGGTACTTCTGTCTCAGTCTCT
22495	11	-1	18541063	0.3784570	GATTCATATGGTGAGTTTATGCAGTAAAAA	GATTCATATGGTAAGTTTATATGACAAAAA	GATTCATATGGTGAGTTTATATAATAAAAA
22497	11	-1	18537643	2.4984231	CCTTATAGAGGTAAATGTCTTATTAGGTTT	CGTTATCGAGGTAAATAATATATTTGTGTG	CCTTATAAAGGTAAAGATTTTATGTAATTT
22499	11	-1	18531086	0.3784570	CCACCAAATAGTAAGTAGAATTGAGATTTT	CCACCAAATAGTAAGTACACTGAAATCTGA	CCACCAAATAGTAAGTATAATTAAGTTTTG
22503	11	-1	18524030	0.3784570	ACCACTGTTGGTAAGTACCCTTGAAAACTT	ACCACTGTTGGTAAGTATAAGCATTTGTAT	GCCACTGTTGGTAAGTACTCTTCAAAACTG
22511	11	-1	14540540	2.4984231	GAGCCCCCAGGTAAAATAATGTTTTTAAAC	GAGCCCTCAGGTAAAAAATGTTTTATGCCA	GAGCCCTCAGGTAAGAATATTTTATACTTT
22513	11	-1	14539185	0.3013340	GACTGTTATGGTAAGTATAATCATGAAAAA	GACTGTTATGGTATGTATGATGATGAAAAA	GACTGTTATGGTGAGTATGATCGTGAAAAA
22517	11	-1	14529199	0.7920950	AAAGGCACAGGTATATAATCATAACACAAG	AAAAGCACAGGTATGTTCCATGTTACGCAT	AAAGGCACAGGTATATAACTATAATAGTAA
22519	11	-1	46772075	2.4984231	CACTAAAGAGGTGAGAGTGAAAGGGTTAAG	CACTAAGGAGGTGAGAATGAAAGCCCAAGG	CACTAAAGAGGTGAGAGGGGAAGGGGCGAG
22541	11	-1	34912048	0.0133410	ACGAATTCAGGTATGGTAATGGGATTCTTT	ACGCATTCAGGTATGCTAAAGGGTCTCTCG	ACGGATTCAGGTATGTTAAAGGGATGCTTC
22543	11	-1	34910296	0.0133410	ACAATGAGAGGTATGCAGAAAATATATTCA	ACCATGAGAGGTATGCAGAAAGGAGTTGGT	ACAATGAGAGGTAGGCAGAAAATGGATTCA
22547	11	-1	10552187	0.3013340	CTGTACCAAGGTGAGACTGATGGAGACTTC	CTGTACCAAGGTAAGGTTGGGAGAGTCTTC	CTGTACGAAGGTGAGAATGATAGGGACTTC
22559	11	1	20398263	0.3762760	ACAAGTTAAGGTTTGTGCAAGTTTCTGTTT	ACAAGTAAAGGTTTGTGAGTGTTCTGTTTT	GCAGGTTAAGGTTGGTGCACATTTCTATCT
22565	11	-1	63782721	1.3020110	GGCGGTGGCGGTGAGTGGACCTTCTGTCTT	GGCGGAGGGGGTGAGTACTAGACCTTCCTG	GGTGGCGGTGGTAAGTGGACCCTGTCCGTG
22567	11	1	67375949	2.4984231	ATGACTGGAGGTGAGACAGTGCCCTTAGTG	ATGACTGGAGGTGAGACAGTGCCCATGGCC	ATGACTGGAGGTGAGATGATGAGATGGTGC
22569	11	1	67376193	2.4984231	CAGATGGCAGGTGTGTGTGTGGGGGCGGGG	CAGATGGCAGGTTTGTTGGGGAAATATCCT	CAGATGGCAGGTGTGTGTAGGGAGGCAGAG
22571	11	1	67377106	0.7723170	CAATCTGCAGGTGGGTAGGGAGAGATGTAG	CAATTTGCAGGTGAGAACATGAGCGCTGGC	CAATCTGCAGGTGGGAAAGGGGAGTGGCAT
22573	11	1	67378041	2.4984231	GCAGACGTGGGTAAGGCCTGGCGTAACCCT	GCAGATGTGGGTAAGACTCTGCCCAGCCCT	GCCGACGTGGGTAAGACTCGGCCTGAACCT
22575	11	1	67379449	0.4041040	TGCCGTGAGGGTGAGCATCGGGCAGGTTGG	TGCCGTGAGGGTGAGCTTCCTGGGAAGATT	TGCCGTGAGGGTAAGCTCCCTGGGCAGGGT
22577	11	1	67379736	0.5581560	GCCTGTGCAGGTATTCACCACCCTTCTGCG	GCCAGTACAGGTACACACTGCCCTGCTGTG	GCCTGTGCAGGTACTCATTGCCCTGCTTGT
22587	11	1	63978316	2.3630810	CGCCTCCTCAGTAAGTTGCCCGGCTGATTC	CGCCTCCTCAGTGAGTAGCTAGGGCCCCTT	CGCCTCCTCAGTGAGTCCCCTGCTCTCCCT
22599	11	-1	68660868	1.9777150	CACTCCTCGGGTAATGGCTGTGAAGTGCTG	CACTCCTCCGGTAATAAGCTTCAAACCCTG	CACTCCTTGGGTAATGCGCTCACTAATGCT
22601	11	-1	68660355	0.3997190	AAGAAAAGAAGTAAGTTAGAGAAAGTACCG	AAGAAAAAAAGTAAGTATGAGACAGTGTAT	AAGACGAAAGGTGAGTTAGACAAAGTGTGG
22609	11	-1	62445964	0.3946480	GGCCTTGAAGGTCCTGACTGAGGGTCCACG	GGCCCTGAAGGTCCTGACTGGGAGACATCT	GGCCCTGAAGGTCCTGACTGAGGGACACGG
22659	11	-1	60670928	2.4984231	GGATGAGTGGGTGAGTTCCTGCAAGAGAAT	GGATGAGTGGGTGAGTTCTGTGAAAAGAAT	GGATGAGTGGGTGAGTCCCTGGAACAGAAC
22663	11	-1	60670052	2.4984231	AAGTGTTGTGGTAAGTGTCCCCCTTCCCTT	CAGTGTTGTGGTAAGTGTTCCCTTCCGGGC	AAGTGTTGCAGTGAGTGCACCTCCCCCTTC
22665	11	-1	60669872	2.3451359	TATTCAGAAGGTAAGTCCTGCTCTCACCTG	TATCCAGAAGGTGAGTCATGTGCACCTCTG	TATCCAGAAGGTAAGTTGTGGGAAGTCACT
22683	11	-1	61121253	2.4984231	CGCCTGCCAGGTGGGTTCTCTCTGTTCTCC	CGCCTGCCAGGTAGGTGTCCTCTGTCTCTT	TGCCTGCCAGGTGCGTTCTCCCCTTTGGGT
22695	11	-1	66205632	0.4772920	TTTAGTGAAGGTGGAGTCTGGACTCTGATC	TTTTATAAAGGTAGAGAGACCCATTCTCCC	TTTTGTGAAGGTGCACAGTCGGGACTTTGA
22697	11	-1	66204818	0.4772920	CGGCAAACAGGTGAGGGCCAGGGTAAGCAT	CGGCATACAGGTAAGGACTAGAGTGGGCAC	CGGCAAACAGGTAAGGGTCAGGGTGGGTAC
22701	11	1	62533748	2.4984231	GATTACTTGGGTGAGTGCCTGATCATAGGT	GACTACTTGGGTGAGTGCCTGACATGGCTG	GATTACTTGGGTGAGTGCCTGATCGTGTGT
22703	11	1	62532704	2.4984231	CTCTCGACATGTAAGTCTGGGCACACTGGG	CTCTCGACATGTAAGTCTGGGCATCCTGGG	TTCTCGACATGTAAGTCTGGGCGTGCTGGG
22705	11	1	62532877	2.4984231	AATGGATGAGGTGAGTGGACAGAAAGAAGT	CATGGACGAGGTGAGCGAGTGTGGAGGAGT	AATGGATGAGGTGAGTGGGGAAGAAGTCCA
22707	11	1	62533196	0.3841830	GAATGACATTGTGAGTCTTTTCCCCACCTC	GAATGACATTGTGAGTCTCTTGCTTGACTT	GAATGACATTGTGAGTCTCTTGCCTACCTT
22723	11	-1	57101934	2.4984231	CCGAGAATCGGTGAGATGTCCCATGGCTAT	CCGCGAATCGGTGAGCGATCTTGTTCTGTG	CCGAGAATCGGTGAGGTGTCCTGTGGCCAT
22725	11	-1	57100906	0.5149640	AAATTTGGTGGTGAGTCCTGGGGAAGACTG	AAGTTTGGAGGTGAGTGGGCAAGCTTGAGG	AAGTTTGGTGGTGAGTCCTGGGTAGACTGA
22727	11	-1	57100430	0.4112070	CCCTGTTGAGGTGAGGCTTCCCCTGGTTGC	CCCTGTGGAGGTGAGGTTTCTTCACGTTGG	CCCAGTTGAGGTGAGGCCTCCCCTGCTCGC
22729	11	-1	57099854	0.5149640	ACATGAACGAGTGAGTGTCTCCCTGGACTC	ACATGAATGAGTGAGTGTCTCACTGGACTT	ACATGAACGAGTGAGTGTATCCCTGAACTC
22731	11	-1	57099623	0.3784570	ACTTCCAAGGGTGAGAGTGTGGGCCTGGGA	ACTTCCAAGGGTAAGAATATGGGCCGAGGA	ACTTCCAAGGGTGAGAGTGTCGGCCTGGGG
22733	11	-1	57098326	0.3946480	ATTGAAAGAGGTACTTCTGTGTGGGGAGGA	ACTGAAAGAGGTATCTGTGGGAAGGATGCG	ATTAAAAGAGGTACCCGTGCGAGTGGGAAG
22739	11	-1	57095183	0.3681940	GAAGAAAGAGGTGAGTAGCAGCAGAGGAGG	GAAGAAGGAGGTGAGTAGCGGTGGGAAGGA	GAAGAAGGAGGTGAATGGCTGCAGAGATGA
22741	11	-1	57094897	0.3946480	CTTCTAAGAGGTGAGTGTCGAGAACATGGC	CATCTAAAAGGTGAGTGTTGGGAACAAAAC	CTTCCAAGAGGTAAGTGTTGGGAACAAAAT
22745	11	-1	57321907	2.4984231	ACTTGCCAAGGTGGGGTTGGGCTTTGCTTG	CCTTATCAAGGTAGGGCGGGCCTTGCCCTC	GCCTGCCAAGGTGGGACTGGGTCTCCCCTA
22747	11	1	63517670	2.4984231	ATCCATTCAAGTGAGTTGAAGTCTTAAAAG	ATCCATTCAAGTAAGTTTGCTGAGATAGCA	ATCCATTCAAGTGAGTGAAAGTATCATTAG
22749	11	1	63520117	2.4984231	CTCCTTGAAGGTTAGTTGTTTCTGCAGCTC	CTCCTTGAAGGTTAGTTGCTGGGCTTTAAT	CTCCTTGAAGGTTAGTTGCTTCTACAGCTT
22751	11	1	63520610	2.4984231	CTAATTCTTGGTAAGGTGGCAAGGAGAATG	CTGATTCTCGGTAAGGTGACAAGGAAAGTG	CTGATTCTTGGTAAGGTAACAAGGAAAATG
22753	11	1	63521180	2.4984231	GAAGTACAAGGTAAGCATTTATCTGTTCCA	GAAGTATAAGGTAGGCATTTATCTGTGGTA	GAAGTACAAGGTAAGCACTTGTCTGTTTCC
22755	11	1	63523642	2.4984231	TTGTTGAAAAGTAAGTACATTTAGAGACCA	TTGTTGAAAAGTAAGTGTACTTAGGGACCA	TTGTTGAAAAGTAAGTGTACTTAAGTTCCA
22767	11	-1	61099012	2.4984231	CAGGCCCAAGGTAAGTGTTGCAGTTGGGAC	CAGGCCCAAGGTAAGGGACGGGCCCTGAAG	CAGGCCCAAGGTAAGTGCTCTGGGTTGGGC
22769	11	-1	61097427	0.3784570	CAATGTCCAGGTGAGGTGGCTGCTTTAGGC	CAATGTCCAGGTGAGGTGGCTGCTTCAGGC	CAATGTCCAGGTGAGGTGGCTGCTTCAAAC
22771	11	-1	61096832	1.5476660	TGTCTACCAGGTACTGGATCAGGAAGAGAG	TGTCTACCAGGTACATGAGCTGAGAAGAGA	TGTCTACCAGGTACAGAGCCGGAGGAGAGA
22775	11	-1	61093080	2.3451359	TATCATCAAGGTGAGCGCAGTCCTACCTTT	TATCATTAAGGTGAGCAAGTGTTTTACTTT	TATCATCAAGGTGAGCAGTGGTCTTTTACT
22777	11	-1	61090480	2.4984231	GCTTGTGAAGGTGAGAAGACACTTGTTTCT	GCTCGTAAAGGTGAGAAAACATCATCTTCC	GCTTGTGAAGGTGAGAAGACACTTTCTTTT
22787	11	1	66361185	2.4984231	GGGGTGGCAGGTAAGAACAGGGTAAACTTT	GGGGTGGCAGGTAAGAGTAGACAATCTTTC	GGGGTGGCAGGTAAGAGCCAAAAACTTGTG
22789	11	1	64892124	0.4713830	CCTCCCAGAGGTGAGCTGGGTGGTTAGGGA	CCTCCCAGAGGTGAGTTGAACAATAGAGGC	CCACCCAGAGGTGAGCTGGGCAATGGTGAT
22791	11	1	64893084	0.3946480	GGACATCTGGGTAAGTGGGTGGGTGGGTCT	TGACATCTGGGTAAGTGGCTTGGGTGTGTA	AGACATCTGGGTAAGTGAGGGCATGGGTCA
22793	11	-1	62570888	2.3630810	CAAGATTACAGTGAGTACTTTGAGAAAGTA	CAAGATTACAGTGAGTACTTGGAAGAATAG	TAAGATTACAGTGAGTGTCTGGGGTGCCTG
22795	11	-1	62569646	2.4984231	CCCTATTGAGGTAAGACAAGGCCTGAGTGG	TCCCATCGAGGTAAGACAGAGTTAGACCTG	CCCCATTGAGGTGAGATAAGGCCCAGGTGG
22797	11	-1	62569411	2.4984231	GAACCGAAGGGTGTGTTTAAAGGGCCTGGC	AAACAGAAGGGTATGTGGACAAGGGCCTGG	AAACCGAAGGGTGTGTGTAAAGGGCCTGGC
22803	11	-1	62563370	0.3028150	TTCAAGGAAGGTAAGAATCTTTAGAGTCCC	TTCAAGGAAGGTAAGAATTTTTAGTTCTGA	TTCAAAGAAGGTGAGAATCTTTGGAGTTTG
22805	11	-1	62562404	0.5581560	GCAATTCAGGGTAAGTATTCTGCTTTTCGC	GCAATTCAGGGTACGTACTCAACTTATCAG	GCAATTCAGGGTAAGTGTTTGGCTTTCCAC
22807	11	-1	62560110	2.4984231	TCATCTCAAGGTAAGGTCTGGAAATACAGT	TCTTCTCAAGGTAAAGTATGGGAATTTTTT	TCATCTCAAGGTAAGTTTGGGGACTTCAGT
22811	11	1	67254656	0.3681940	TGACATCAAGGTGTCTGTCCTGTACCTGTC	TGACATCAAGGTAACAGTTCTGGGACATGC	CGACGTCAAGGTACCTGACATCCTGCACCT
22817	11	-1	65655402	0.4112070	TCATCGAGAGGTGCTCACCCTCTGGGATGG	TCATCGAGAGGTGCTCACCAGGGGTGGGGG	TCATTGAGAGGTGGGGATGCCAACCGAACT
22819	11	-1	65655068	0.4112070	CCGGAGACAGGTATGCACTGCATCCACACG	CCGGAGGCAGGTGGGTTCTACACATAACAC	CCGGAGACAAGTGGGCACTGCACCCCTGCT
22837	11	1	62655690	2.3310280	GACTGTGAAGGTAAGAGTTCTAGATGGGTA	GACAGTGAAGGTAAGCAGTTGAGGCCTGCC	GAGTGTGAAGGTAAGGGTTTTGAGTGGGCT
22839	11	1	64010783	0.4112070	GGCTGCTGGGGTGAGTCATGGGGGAATGGG	GGCTGCTGGGGTAAGTCTGGTCTGGGGTAC	GGCTGCTGGGGTGAGTCAAGGGGGCCACGG
22841	11	1	64010969	0.4803600	TCCGAGCTAGGTAAGAGGCCCCTCCTGAGG	TCCGAGCTGGGTAAGAGGCCCTTGGGGTTG	TCAGAGTTGGGTAAGAGGCCCTTCCTGAGC
22843	11	1	64011348	0.4112070	AAGATTCCAGGTAGTAAACCTTTTGATACC	AAGATCCCAGGTAATACCCTTACCACCCTC	AAGATTCCAGGTAATATACCTTCCTGCCCC
22845	11	-1	67209434	0.3784570	CACGGTCATGGTGAGGCACAGGACTGGCTG	CACTGTCATGGTGAGCAAAGGACCGTTCAA	TACAGTCATGGTGAGGCACGGCGCTGTGGT
22847	11	-1	67209201	0.1729000	CTCAGTGCAGGTCTGCACCGCCCCCCGTTT	CTCAGTGCAGGTTTGCACCATCCCATACCT	CTCAGTGCAGGTCTGCTCTGCCCACCCCCC
22849	11	-1	67208801	0.1729000	CCTGGTGGCAGTACGTGGCTCTGGAGGGCA	CCTGGTGGCAGTAGGTATCCCCAAAGGGCA	CCTGGTGGCGGTACGTGGCCCCAGAGGGCT
22851	11	-1	67208593	0.1729000	CTGGGACCCAGTGAGTGGCCAGCCTGAGGG	CTGGGACCCAGTGAGTGATGTAGCAAGCCT	GTGGGACCCGGTGAGTAGCCATGGCCAGCC
22853	11	-1	67207803	0.1729000	CTGCGGCAAGGTGGGGCTGGGCAGGGCTGG	CTGTGGCAAGGTGAGGCTGGGTGGGCAGCA	CTGCGGCAAGGTGGGGCCTGGCCAGGGCTG
22855	11	-1	67207254	0.3841830	GCCAAGAAAGGTGAGGCCGCCCGTCCCTCG	GCCAAGAAAGGTGAGGCTGCTGGTAACCCT	GCCAAGAAAGGTGAGGTCGCCTGGTCCCCT
22873	11	1	73361750	2.4984231	GAGTGCCATGGTGAGCAGAAGCCCCTTCCT	GAGTGTCAGGGTGAGTAGAAGTGTTTCTTT	GAGTGCCGTGGTGAGAAGCCCTTTTACCTC
22875	11	1	73362935	2.4984231	ATGATGCCCTGTGAGTCACTCCCAGGAGAG	ATGATGCCATGTAAGCAGATTCAGGGGGTG	ATGATGCCATGTGAGTTCTCCAGAAGAGGA
22877	11	1	73371897	0.3946480	CCCTACGCAGGTAAGTCTCCAGCGTGCCCC	CCTTATGCAGGTAAGTGCCCCTAGCATGCC	CCCTACGCAGGTAAGTCTCCCACCTGGTCC
22881	11	-1	77340805	2.4984231	AAATTTGAAGGTATGTATGGTGTAATTTAA	AAGCTTGGAGGTATGTATGGACAACTTACT	AAATTTGGAGGTATGTATGGTGTAATTTAA
22883	11	-1	77336759	0.7920950	AAATCAGCGTGTGAGTGTTCTACAGTATTG	AAGTCAGCATGTGAGTGTTGGTGACACTGA	AAATCAGCATGTGAGTATTCTGTAGAATTG
22885	11	-1	77336005	0.4713830	GAAGCACATGGTTAGTGAAATGGATTTTAA	GAGGCACATGGTCAGTGACTCGGGCCTTGC	GAAGCACATGGTTAGTGAAACAGATTTTTT
22887	11	-1	77333542	2.4984231	GATTATGAAGGTGAGTGTCCTTTTGCAGTG	AATTATGAAGGTGAGTGTTTTTTCTCTTCA	GATTATGAAGGTGAGTATCCTTTCTTTCAG
22889	11	-1	71810154	0.0700470	AGACAGCCAGGTAAGTGTCAGAGGACCAGG	AGACAGCTAGGTGAGTGTCACAGGACCAGG	AAACAGCCAGGTGAGCACCACAGGACCAAG
22891	11	-1	71809824	0.0700470	GGCAGTACAGGTGAGCACCTGGCCAGCGTG	GGCAGTACAGGTAAGCATGGGCCAGCTGCC	GGCAGTACAGGTGAGACCTGGCCAGCTTGG
22893	11	-1	71809332	2.4984231	TTTGCAGCAGGTGAGACACCCCTCACCTGC	CTTGCAGCAGGTGAGCACTCCTGGCTGGTC	TTTGCAGCAGGTGAGCCACCCCTGAGCCCA
22907	11	1	71202949	2.4984231	GACCGACGAGGTAATGGCGGTGGCTTTGCC	GATGGATGAGGTAATGATGGTGGATGTGTC	GACTGACGAGGTAGTGGTGGTGGCTTCGTC
22921	11	1	86048572	0.4713830	ATTCACTCAGGTAATGCAACATACATTTCA	CTTTACGCAGGTGATGCACACAGATTCCAT	ATTCACTCAGGTAATGCGGTACACATTTTC
22935	11	1	70256066	0.3784570	AATGGATAAGGTAAGTGGCCCGCGGCTGCC	GATGGACAGAGTAAGTGGCTGACCGGGCTG	GATGGACAAGGTGAGTGGGCGGCAGCGCCA
22943	11	1	862741	0.7723170	CCTGCTCACTGTGAGTGCCGGGGCCCAAGC	ACTGCTCACTGTGAGTTTGTCGGGCCCCTC	CTTGCTCACTGTGAGTGCCCCCCGCTGGGT
22945	11	1	864511	0.3784570	CACGGACAAGGTACGGCTGCCTTGGCCGCA	CAGTGACAAGGTATGTTGCTGCAAATGGAA	CACTGACAAGGTTTGGCCACCCTGCCCTCC
22947	11	1	865614	0.5629000	CCAGACCGACGTGAGGCGTGGGCAGGTGGG	CCAGACTGATGTGAGGCTTGGGCAGCCTTC	CCAGACCGACGTGAGCCTGGGTGTGGGTAT
22961	11	1	35198287	1.9777150	AGACCTGCAGGTAAGAGACCAGCACCCGAC	AAACATGCAGGTAAGAGAGCAGCACCTTCA	AGACCTGCAGGTGGGAGGAAAGCCGGGGGC
22963	11	1	35201954	1.3020110	AATGCTTCAGGTTGGTTCTCAGGGGGGTGT	AATGCCTCAGGTTGGTTCCAAGTGCATGGT	AATGCTTCAGGTTGGTTCCAAGTGAATTGT
22965	11	1	35208447	0.7723170	ATTACCATAAGTATGTCTCTCTTCTAATCT	GTTACCATAAGTATGTACCTCCTCTTGTTT	ATTACCATAAGTATGTATGTCTTCTGACCT
22967	11	1	35236461	0.5629000	GAATCAGATGGTGAGTTCAAAACTGCTTTA	GAATTAGCTGGTGAGTTTAAAATGTTTAGT	GAATCAGCTGGTAAGTTTGAGCTACTGTAG
22969	11	1	35240934	1.3020110	CAAATTCCAGGTGAGTTTCAAACTTTGAGG	CAGATTCCAGGTGAGTTTTCCATCATGAAG	CAAATCCCAGGTAAGTTTCAAACTGTGCAG
22971	11	1	35243279	1.5476660	GTCGAAGAAGGTAAGGGGCTGTCCTGGGGG	GTAGGAGAAGGTAAGAGAGAGTGCCCCTGG	GTCGAAGAAGGTAAGGGGGTGCGCTCGGGG
22973	11	-1	10827451	2.4984231	AAGTAAGAGGGTAAGTTTCAAGGTCTGTTT	AAGTAAGAGGGTAAGTGCCAAAGTCTGTTC	AAGTAAGAGGGTAAGTTTATAGACAGGTTT
22975	11	-1	10826457	2.4984231	CATACTGCTGGTAAGTTTTAAATATTGGCT	CATACTGCTGGTAAGTTTAAGATGTTAGCT	CATACTGCTGGTAAGTTAAATAGTTACTTG
22977	11	-1	10825831	2.4984231	GCAAAGCACCGTAAGTGGTAGTTTTTGTTT	GCAAAGCACAGTGAGTGACAGTTTTTTTTC	GCAAAGCACAGTAAGTGGTGGTGTTTGCTT
22979	11	-1	10825681	0.3013340	AATGTTGATGGTAAGACTTATAGCTGATAA	AATGTTGATGGTAAGAATTTAAATTTGCTC	AATGTTGACGGTGAGAGTTTGTTTGATACT
22981	11	-1	10825443	0.3013340	CATCAAAACAGTAAGTGTGACAGGGAAGTT	CATCAAAACAGTAAGTATGACTCGAGGTGT	CATCAAAACAGTAAGTATGGCAATTTAGGC
22983	11	-1	10825024	0.3028150	ACGAGCCAAGGTACGTGTGTAGCTGATGAA	ACGAGCCAAGGTATGTTTTTGTTAAGAACA	ACGAGCCAAGGTATGTGTTAACTCATAAAT
22985	11	-1	10824755	0.3028150	CCTGCTGCAGGTAATACTGGTTTCTTTAAA	CCTACTGCAGGTAAGATGGTTTTTACAGTG	CCTGCTGCAGGTAAAACTGGTTTAAATATG
22987	11	-1	10824574	0.1729000	TGCAGTAAAAGTAAGATTGGGTTTTGTTTT	TGCAGTAAAAGTAAGGGATTTTTGATTTCC	TGCAGTAAAAGTAAGATGTTGAATTTTTTT
22989	11	-1	10823838	2.4984231	CAAATGCCAGGTAATTTTGAAAAAACAATG	CAAATGCCAGGTAATTTTAAAAGCAGCAGT	CAAATGCCAGGTGATTTTGAACAAAACTGT
22991	11	-1	10823593	1.9777150	GAAAAGCCAGGTAAGTAATATTTGAGTGTG	GAAAAGCCAGGTAAGATATTGATAGTGTTA	GAAAAGCCAGGTATGGAAACATTGAGAATG
22993	11	-1	10822506	2.4984231	TCTGGGACAGGTACAGACCATAGTAGGACA	TCTGGGACAGGTATGGGCCCCCAAAGTGTA	TCTGGGACAGGTATGACTGGTATAACCATT
22995	11	-1	10822275	2.4984231	TAAACTAACTGTAAGTTTCAAATATCCCAT	TAAACTGACCGTAAGTTTCAGAAAGCCTCA	TAAACTAACCGTAAGTTTCAGATAATTAGA
22997	11	-1	10821976	2.4984231	CTTCATGCAGGTAGGACACTTTACTGATTG	CTTCATGCAGGTAGAACATTCTACCAATAG	CTTCATGCAGGTACAACACTTGACTGATTC
23001	11	-1	10820757	0.3946480	TTCCCAAAAGGTGAGAGGACTTGTATCAGA	TTCCCAAAAGGTGAGGTGACTGTTCAGGTG	TTCCCCAAAGGTGAGTGACAGAGGACGGGG
23003	11	-1	10820536	0.3028150	TTTGTTCCAGGTAAGTCTTTTGTTAAAAAT	TTTGTTCCAGGTAAGTGCTTTGTTGAGATT	TTTGTTCCAGGTAAATCTTCATTAGAGGCA
23005	11	-1	3063392	0.5149640	CAGGAACAAGGTAAGGAGAACACAGATGCC	CCGGAACAAGGTAAGAAAGTTTGCACATGA	CCGGAACAAGGTAAGGAGGGCTCAGGTGGG
23007	11	-1	3061062	2.4984231	TGATGACAAGGTAAAGGGAATTTGTAAGAT	TGATGATAAGGTAAGGGGGGCGCCTGTGTT	GGACGACAAGGTAGGGCTCTAACTGGGACA
23013	11	1	6629441	2.4984231	TGTACAGAAGGTACGTACAAACTCCTTCGT	TGTACAGAAGGTACATGCAAACCCTTCACC	TGTGCAGAAGGTATGCATGAATGCTCCCTC
23015	11	1	6629719	1.4249420	AGTGGCAGAGGTGAGTACTCAGCCCTTAAT	GGTGGCAGAGGTAAGTACTCAGACCCCAAG	GGTTGCAGAGGTGAGTGCTCAGGCCCTGAG
23025	11	1	63960759	0.3028150	CTGGGGCAAGGTCAGCTGTGGGCAGTGGAG	CTGGGGCAAGGTAAGCTGAAGAGTTCTGCT	CTGGGGCAAGGTAAGCTGTGGATGCACTGG
23027	11	1	63961802	2.4984231	AGGTTGGCAGGTAGGTACCACGCACAGTTT	AGGTTGGCAGGTGGGTATTCATTCAGCATT	CGGTTGGCAGGTAGGCGCCAATACACTGTT
23029	11	1	63962092	2.4984231	ACCTGGGCACGTAAGTGGACGCCGCTCACT	ACCTGGGCACGTGAGTACAGGCCGCAGGAC	ACTTGGGCACGTAAGTCAAGGCAGCATGGT
23053	11	-1	64537725	2.4984231	CAGATTACAAGTAAGCGGAGGGGCTCGGTC	CAGATTACAAGTAAGCAGAGAACACATTAA	CAGATTACAAGTAAGCAGAGGGACTGGGTT
23055	11	-1	64537433	2.4984231	TCGGGCCCAGGTGAGTAACTGCTGGTCTAT	TTGGACCCAGGTGAGTAATTACTAGTCTAT	TTGGGCCCAGGTGAGTAACTGCTCCCCACT
23057	11	-1	64536895	2.4984231	AGTGGAACAGGTGAGCGGTGAGCCCAGAAA	AGTAGAACAGGTGTGTGCTGAGCCCAGGAG	TGTGGAACAGGTAAGGCAGCCAGAAAGGCA
23059	11	-1	64536692	0.5149640	ACGATAACAGGTATGTGATCAGTTTAAAGG	ATGATAATAGGTTAGTGATAATGTTGAGAA	ATGATAACAGGTGTGTGATCAGTTTAGAGG
23061	11	-1	64536491	2.4984231	AATTCCAAAGGTGAGGGGCTGGCTCTTGCG	AATTTCAGAGGTGAGGCCTGGCTGTTGAAG	AATTCCAAAGGTGAGGGGCTGGGGTTGTGT
23063	11	-1	64535575	0.3784570	ACCTCCACCGGTGAGCCTGGGGGCTGGCTC	ACCACCACCGGTGAGCCCTGGGACAGTTTT	ACCTCCACCGGTGAGTTTCAGTTGCTTATT
23065	11	-1	65429647	0.7920950	TTCCCGGCAGGTAAGTGGCCCCCGCGGCGG	TTTCCCTCAGGTAAGTTGGACCATCCATCC	TTCCCAGCTGGTAAGTGGACCGCCTTCCCT
[truncated: 1,597 more rows]
