# Supplementary material for: Correlated Evolution of Nucleotide Positions within Splice Sites in Mammals
Source: PLoS One. 2015 Dec 7;10(12):e0144388. doi: 10.1371/journal.pone.0144388 (PMC4671708; doi:10.1371/journal.pone.0144388)
Supplement: S1 Table — Number of sites and % of total cassette-exon sites are shown for each bin. (XLSX) [file pone.0144388.s004.xlsx]

## Sheet: Лист1
Site type	Exon inclusion frequency	Number of sites		%
		Before filtering	After filtering	Before filtering	After filtering
DSSs	5-10%	115	36	2.92695	4.5512
	10-30%	318	125	8.09366	15.8028
	30-70%	825	215	20.9977	27.1808
	70-95%	2671	415	67.9817	52.4652
	95-100%, >50 EST	8016	3597
ASSs	5-10%	115	35	2.71932	4.32099
	10-30%	318	129	7.51951	15.9259
	30-70%	825	223	19.5082	27.5309
	70-95%	2971	423	70.253	52.2222
	95-100%, >50 EST	8016	3601
