# Supplementary material for: Correlated Evolution of Nucleotide Positions within Splice Sites in Mammals
Source: PLoS One. 2015 Dec 7;10(12):e0144388. doi: 10.1371/journal.pone.0144388 (PMC4671708; doi:10.1371/journal.pone.0144388)
Supplement: S2 Table — Position strengths were calculated based on the descendant sites as well as the ancestral sites. Negative values of ΔŴ E are shown in red, with the color depth depending on the value. The corresponding p-values for the differences of the values from zero are also shown. (XLSX) [file pone.0144388.s005.xlsx]

## Sheet: new_data(log2)
Expected weight changes
Splicing type	Branch	-3	-2	-1	+1	+2	+3	+4	+5	+6
Constitutive exons	dog	-0.0123288	-0.040202	-0.0615555	-7.9381	-4.62922	-0.480443	-0.464883	-0.629477	-0.10644
	human	-0.0118107	-0.0232396	-0.0899161	-5.88671	-2.96957	-0.317481	-0.29413	-0.469412	-0.0634283
	mouse	-0.0243131	-0.0819535	-0.103458	-13.0261	-8.41687	-0.863825	-0.824696	-1.03948	-0.215209
Cassette exons	dog	-0.00529125	-0.0467136	-0.0391548	-5.02136	-2.30775	-0.287159	-0.168054	-0.277181	-0.0526159
	human	0.000634401	-0.0136302	-0.060069	-3.83848	-1.82353	-0.168011	-0.0913994	-0.216723	-0.0401347
	mouse	-0.0158703	-0.0615893	-0.125038	-7.18933	-4.23683	-0.468961	-0.292934	-0.394824	-0.136356
p-values
Splicing type	Branch	-3	-2	-1	+1	+2	+3	+4	+5	+6
Constitutive exons	dog	0.000666223	0.00133245	0.0113258	0.0007	0.0007	0.0007	0.0007	0.0007	0.0007
	human	0.000666223	0.00133245	0.0007	0.0007	0.0007	0.0007	0.0007	0.0007	0.0007
	mouse	0.000666223	0.000666223	0.0007	0.0007	0.0007	0.0007	0.0007	0.0007	0.0007
Cassette exons	dog	0.171219	0.0139907	0.115256	0.0007	0.0007	0.0007	0.00333111	0.0007	0.00199867
	human	0.360426	0.116589	0.0326449	0.0007	0.0007	0.0106596	0.0126582	0.000666223	0.00199867
	mouse	0.0439707	0.00266489	0.000666223	0.0007	0.0007	0.0007	0.00133245	0.0007	0.00133245

## Sheet: old_data(log10)
DSSs
Splicing type	PWM based on	Lineage	-3	-2	-1	+1	+2	+3	+4	+5	+6
Constitutive exons	descendant sites	dog	-0.00371132	-0.012102	-0.0185301	-2.38961	-1.39353	-0.144628	-0.139944	-0.189491	-0.0320417
		human	-0.00355537	-0.00699583	-0.0270675	-1.77208	-0.89393	-0.0955714	-0.0885421	-0.141307	-0.0190938
		mouse	-0.00731897	-0.0246705	-0.0311439	-3.92125	-2.53373	-0.260037	-0.248258	-0.312915	-0.0647844
	ancestoral sites	dog	-0.00370584	-0.012314	-0.0186277	-2.64586	-4.74532	-0.145052	-0.139351	-0.188259	-0.0321737
		human	-0.00353999	-0.00710421	-0.0270988	-1.95554	-3.2357	-0.0959551	-0.08817	-0.140167	-0.0192971
		mouse	-0.00730916	-0.0251383	-0.0313377	-4.4194	-9.05017	-0.260614	-0.247208	-0.31185	-0.0651502
Cassette exons	descendant sites	dog	-0.00159283	-0.0140622	-0.0117868	-1.51158	-0.694702	-0.0864436	-0.0505892	-0.0834399	-0.015839
		human	0.000190974	-0.0041031	-0.0180826	-1.1555	-0.548938	-0.0505764	-0.027514	-0.0652402	-0.0120817
		mouse	-0.00477743	-0.0185402	-0.0376403	-2.1642	-1.27541	-0.141171	-0.0881818	-0.118854	-0.0410473
	ancestoral sites	dog	-0.00173196	-0.0140347	-0.0115625	-1.70207	-1.30919	-0.087282	-0.0511655	-0.0825699	-0.0167169
		human	0.000200179	-0.00407559	-0.017799	-1.36461	-0.980391	-0.0509385	-0.0276601	-0.0643723	-0.0125313
		mouse	-0.00478529	-0.0185151	-0.0369553	-2.52164	-2.8375	-0.142631	-0.0889653	-0.116909	-0.0434983
p-values
Splicing type	PWM based on	Lineage	-3	-2	-1	+1	+2	+3	+4	+5	+6
Constitutive exons	descendant sites	dog	0.000666223	0.00133245	0.0113258	< 0,0007	< 0,0007	< 0,0007	< 0,0007	< 0,0007	< 0,0007
		human	0.000666223	0.00133245	< 0,0007	< 0,0007	< 0,0007	< 0,0007	< 0,0007	< 0,0007	< 0,0007
		mouse	0.000666223	0.000666223	< 0,0007	< 0,0007	< 0,0007	< 0,0007	< 0,0007	< 0,0007	< 0,0007
	ancestoral sites	dog	0.00199867	0.00133245	0.0199867	0.0133245	< 0,0007	< 0,0007	0.00266489	0.00466356	< 0,0007
		human	0.00199867	0.00199867	0.0106596	0.0153231	< 0,0007	< 0,0007	0.00266489	0.00466356	< 0,0007
		mouse	0.00199867	0.00133245	0.0106596	0.0126582	< 0,0007	< 0,0007	0.00266489	0.00466356	< 0,0007
Cassette exons	descendant sites	dog	0.171219	0.0139907	0.115256	< 0,0007	< 0,0007	< 0,0007	0.00333111	< 0,0007	0.00199867
		human	0.360426	0.116589	0.0326449	< 0,0007	< 0,0007	0.0106596	0.0126582	0.000666223	0.00199867
		mouse	0.0439707	0.00266489	0.000666223	< 0,0007	< 0,0007	< 0,0007	0.00133245	< 0,0007	0.00133245
	ancestoral sites	dog	0.159227	0.0193205	0.131912	0.0193205	0.00866089	< 0,0007	0.00399734	0.0146569	0.00333111
		human	0.353098	0.118588	0.0466356	0.0199867	0.00799467	0.00932712	0.0139907	0.0146569	0.00266489
		mouse	0.0466356	0.00932712	0.0139907	0.0146569	0.00399734	< 0,0007	0.00399734	0.0146569	0.00199867
