# Supplementary material for: Correlated Evolution of Nucleotide Positions within Splice Sites in Mammals
Source: PLoS One. 2015 Dec 7;10(12):e0144388. doi: 10.1371/journal.pone.0144388 (PMC4671708; doi:10.1371/journal.pone.0144388)
Supplement: S3 Table — The notation is as in S2 Table. (XLSX) [file pone.0144388.s006.xlsx]

## Sheet: new_data(log2)
ASSs
Splicing type	Lineage	-13	-12	-11	-10	-9	-8	-7	-6	-5	-4	-3	-2	-1	+1	+2
Constitutive exons	dog	-0.112908	-0.15213	-0.176265	-0.168673	-0.125471	-0.127435	-0.128511	-0.215336	-0.227581	-0.00716445	-0.704234	-7.69319	-7.93858	-0.113115	-0.023785
	human	-0.0703798	-0.0946847	-0.11033	-0.106332	-0.0793294	-0.0813709	-0.0844115	-0.138673	-0.1435	-0.00338971	-0.526661	-5.03386	-5.88706	-0.0849542	-0.00846342
	mouse	-0.213685	-0.28608	-0.331086	-0.315593	-0.234379	-0.235468	-0.233568	-0.393463	-0.422053	-0.0143173	-1.17347	-13.4602	-13.0269	-0.188876	-0.0560624
Cassette exons	dog	-0.0545808	-0.0540067	-0.0729937	-0.0533754	-0.0457316	-0.0369805	-0.0445904	-0.0665244	-0.0833795	0.00111587	-0.312763	-4.38768	-5.02688	-0.0631769	-0.00632839
	human	-0.0446411	-0.0451824	-0.0575286	-0.0441851	-0.0398991	-0.0306476	-0.0362329	-0.0530869	-0.0628357	0.00125571	-0.236731	-2.70779	-3.8427	-0.0469606	-0.00162285
	mouse	-0.11827	-0.112882	-0.154439	-0.114097	-0.0954947	-0.0750414	-0.0922005	-0.125051	-0.161745	-0.00525316	-0.499529	-7.50446	-7.19724	-0.0802037	-0.0302431
p-values
Splicing type	Lineage	-13	-12	-11	-10	-9	-8	-7	-6	-5	-4	-3	-2	-1	+1	+2
Constitutive exons	dog	< 0,0007	< 0,0007	< 0,0007	< 0,0007	< 0,0007	< 0,0007	< 0,0007	< 0,0007	< 0,0007	0.00532978	< 0,0007	< 0,0007	< 0,0007	< 0,0007	< 0,0007
	human	< 0,0007	< 0,0007	< 0,0007	< 0,0007	< 0,0007	< 0,0007	< 0,0007	< 0,0007	< 0,0007	0.0512991	< 0,0007	< 0,0007	< 0,0007	< 0,0007	0.0379747
	mouse	< 0,0007	< 0,0007	< 0,0007	< 0,0007	< 0,0007	< 0,0007	< 0,0007	< 0,0007	< 0,0007	0.00133245	< 0,0007	< 0,0007	< 0,0007	< 0,0007	< 0,0007
Cassette exons	dog	< 0,0007	< 0,0007	< 0,0007	< 0,0007	0.00133245	0.000666223	< 0,0007	< 0,0007	< 0,0007	0.24517	0.00932712	< 0,0007	< 0,0007	< 0,0007	0.145237
	human	0.000666223	0.00133245	< 0,0007	0.00133245	0.00266489	0.00199867	0.000666223	0.000666223	< 0,0007	0.433711	0.00932712	< 0,0007	< 0,0007	0.00532978	0.290473
	mouse	< 0,0007	< 0,0007	< 0,0007	< 0,0007	< 0,0007	< 0,0007	< 0,0007	< 0,0007	< 0,0007	0.195203	0.00932712	< 0,0007	< 0,0007	< 0,0007	0.00333111

## Sheet: old_data(log10)
ASSs
Splicing type	PWM based on	Lineage	-13	-12	-11	-10	-9	-8	-7	-6	-5	-4	-3	-2	-1	+1	+2
Constitutive exons	descendant sites	dog	-0.0339888	-0.0457958	-0.0530611	-0.0507757	-0.0377705	-0.0383618	-0.0386857	-0.0648226	-0.0685086	-0.00215671	-0.211995	-2.31588	-2.38975	-0.0340511	-0.00716
		human	-0.0211864	-0.0285029	-0.0332127	-0.0320093	-0.0238805	-0.0244951	-0.0254104	-0.0417449	-0.0431977	-0.0010204	-0.158541	-1.51534	-1.77218	-0.0255738	-0.00254774
		mouse	-0.0643256	-0.0861186	-0.0996667	-0.095003	-0.0705551	-0.0708829	-0.0703111	-0.118444	-0.127051	-0.00430993	-0.353249	-4.05193	-3.92148	-0.0568573	-0.0168765
	ancestoral sites	dog	-0.0370791	-0.0491604	-0.0552801	-0.0522957	-0.0377974	-0.0398337	-0.0412807	-0.0643362	-0.0687126	-0.00321916	-0.20577	-2.58188	-4.03769	-0.0340574	-0.00725077
		human	-0.0243887	-0.0308211	-0.0349307	-0.0333837	-0.0237175	-0.0258718	-0.027956	-0.0417806	-0.0435716	-0.00130152	-0.155074	-1.67173	-3.05667	-0.025581	-0.00259158
		mouse	-0.0679218	-0.0917976	-0.103092	-0.0968501	-0.070829	-0.0726605	-0.073439	-0.117113	-0.126617	-0.00662259	-0.342083	-4.5055	-6.56466	-0.0568691	-0.017065
Cassette exons	descendant sites	dog	-0.0164305	-0.0162576	-0.0219733	-0.0160676	-0.0137666	-0.0111322	-0.0134231	-0.0200259	-0.0250997	0.00033591	-0.094151	-1.32082	-1.51324	-0.0190181	-0.00190503
		human	-0.0134383	-0.0136012	-0.0173178	-0.013301	-0.0120108	-0.00922584	-0.0109072	-0.0159808	-0.0189154	0.000378005	-0.0712632	-0.815127	-1.15677	-0.0141365	-0.000488525
		mouse	-0.0356029	-0.0339808	-0.0464908	-0.0343465	-0.0287468	-0.0225897	-0.0277551	-0.037644	-0.0486901	-0.00158136	-0.150373	-2.25907	-2.16658	-0.0241437	-0.00910408
	ancestoral sites	dog	-0.0170915	-0.0173658	-0.0220679	-0.0165708	-0.0132239	-0.0113519	-0.0139899	-0.0208998	-0.025402	0.000304851	-0.0934202	-1.61034	-2.63978	-0.019253	-0.00199039
		human	-0.0139852	-0.0137969	-0.0173163	-0.0133119	-0.0110517	-0.0096267	-0.0112829	-0.0163089	-0.0191846	0.000649397	-0.0705485	-0.923135	-2.09742	-0.0143295	-0.00059261
		mouse	-0.0370505	-0.0366544	-0.0467633	-0.0346179	-0.0292372	-0.0226349	-0.0286255	-0.0386587	-0.0498502	-0.00220753	-0.149748	-2.65004	-3.94969	-0.024573	-0.00968772
p-values
Splicing type	PWM based on	Lineage	-13	-12	-11	-10	-9	-8	-7	-6	-5	-4	-3	-2	-1	+1	+2
Constitutive exons	descendant sites	dog	< 0,0007	< 0,0007	< 0,0007	< 0,0007	< 0,0007	< 0,0007	< 0,0007	< 0,0007	< 0,0007	0.00532978	< 0,0007	< 0,0007	< 0,0007	< 0,0007	< 0,0007
		human	< 0,0007	< 0,0007	< 0,0007	< 0,0007	< 0,0007	< 0,0007	< 0,0007	< 0,0007	< 0,0007	0.0512991	< 0,0007	< 0,0007	< 0,0007	< 0,0007	0.0379747
		mouse	< 0,0007	< 0,0007	< 0,0007	< 0,0007	< 0,0007	< 0,0007	< 0,0007	< 0,0007	< 0,0007	0.00133245	< 0,0007	< 0,0007	< 0,0007	< 0,0007	< 0,0007
	ancestoral sites	dog	< 0,0007	< 0,0007	< 0,0007	< 0,0007	< 0,0007	< 0,0007	< 0,0007	< 0,0007	< 0,0007	0.0133245	0.0906063	0.00932712	0.000666223	< 0,0007	< 0,0007
		human	< 0,0007	< 0,0007	< 0,0007	< 0,0007	< 0,0007	< 0,0007	< 0,0007	< 0,0007	< 0,0007	0.0979347	0.0906063	0.00932712	0.000666223	< 0,0007	0.041972
		mouse	< 0,0007	< 0,0007	< 0,0007	< 0,0007	< 0,0007	< 0,0007	< 0,0007	< 0,0007	< 0,0007	0.00399734	0.0906063	0.0106596	0.000666223	< 0,0007	< 0,0007
Cassette exons	descendant sites	dog	< 0,0007	< 0,0007	< 0,0007	< 0,0007	0.00133245	0.000666223	< 0,0007	< 0,0007	< 0,0007	0.24517	0.00932712	< 0,0007	< 0,0007	< 0,0007	0.145237
		human	0.000666223	0.00133245	< 0,0007	0.00133245	0.00266489	0.00199867	0.000666223	0.000666223	< 0,0007	0.433711	0.00932712	< 0,0007	< 0,0007	0.00532978	0.290473
		mouse	< 0,0007	< 0,0007	< 0,0007	< 0,0007	< 0,0007	< 0,0007	< 0,0007	< 0,0007	< 0,0007	0.195203	0.00932712	< 0,0007	< 0,0007	< 0,0007	0.00333111
	ancestoral sites	dog	< 0,0007	< 0,0007	< 0,0007	< 0,0007	0.00399734	0.00199867	< 0,0007	< 0,0007	< 0,0007	0.273817	0.0319787	0.0106596	0.000666223	0.00199867	0.143238
		human	0.00133245	0.00199867	< 0,0007	0.00133245	0.00466356	0.00266489	0.000666223	0.000666223	< 0,0007	0.26449	0.0319787	0.0559627	0.000666223	0.00666223	0.266489
		mouse	< 0,0007	< 0,0007	< 0,0007	< 0,0007	< 0,0007	< 0,0007	< 0,0007	< 0,0007	< 0,0007	0.171885	0.0319787	0.0106596	0.000666223	0.00199867	0.00266489
