# Supplementary material for: Correlated Evolution of Nucleotide Positions within Splice Sites in Mammals
Source: PLoS One. 2015 Dec 7;10(12):e0144388. doi: 10.1371/journal.pone.0144388 (PMC4671708; doi:10.1371/journal.pone.0144388)
Supplement: S4 Table — For each SS position, phylogenetic branch and splicing type, the nucleotides that significantly (p < 0.05) change their frequencies between the ancestor and the descendant are shown. “+” means increased frequency from the ancestor to the descendant, and “–” means decreased frequency. Cells with significant strength change, compared to the expected, are colored according to the direction of the change and the corresponding p-value: red, strength decrease (ω<1), p ≤ 0.05; orange, strength decrease (ω<1), 0.05 < p ≤ 0.1; green, strength increase (ω>1), p ≤ 0.05; chlorine, strength increase (ω>1), 0.05 < p ≤ 0.1. (XLSX) [file pone.0144388.s007.xlsx]

## Sheet: Лист1
DSSs
Spicing type	Lineage	-6	-5	-4	-3	-2	-1	+1	+2	+3	+4	+5	+6	+7	+8	+9	+10	+11	+12	+13	+14	+15	+16	+17	+18	+19	+20
Constitutive exons	dog			A-	T+							C+	G-											A+ G-	A+ G-	A+ G-	T-
	human	T+ G-		G-		G+ T+ A- C-				A+ G-			G-			T+ C-		A+				A+ C-		A+ G-	A+ G-	A+ G-	A+
	mouse			C+ G+ A- T-		C+ G+ A- T-				A+ C+ G-		C+ G+ A- T-			A-		A-					C-			A+ G-	A+ C+ G-	C+ T-
Cassette exons	dog													T+ C-						G+				G+
	human	T-									A-			T+ G-	A-T-							C-	G+	G+ A-		G-	T+ C-
	mouse		A+ T-		A- C+		A-					G+	C+		T-	C+ G+ A-							G+	G+ A-	G+	C+
ASSs
Splicing type	Lineage	-13	-12	-11	-10	-9	-8	-7	-6	-5	-4	-3	-2	-1	+1	+2	+3	+4	+5	+6	+7	+8	+9	+10
Constitutive exons	dog	A+ C-	G+					T+ C-	A+ C-	G+	G+ T-	T+ C-					T-					C+ T-	T-
	human	A+ C-	A+	A+	C-		C-	T+ C-	T+ C-						A+ G-	T+ G-	G+	T+ G-	T+ C-			C+ G+		T+
	mouse	A+ C-	G+				T+ C-	G+ T+ C-		T+ A-	G+ T-	T+ C-				G+ T-	A+ G-			C+ T-		C+ T-
Cassette exons	dog		G+ T-												G-	C+ T-	T-	T+ C- G-					T-
	human	C+	G+				A+ C-		G+ C-								T+ C-	A+	C-				C+
	mouse	G+			G+	C+			A-		G+ A- T-	C+			C+ T-		T-	G-			A+			T+
