# Supplementary material for: Correlated Evolution of Nucleotide Positions within Splice Sites in Mammals
Source: PLoS One. 2015 Dec 7;10(12):e0144388. doi: 10.1371/journal.pone.0144388 (PMC4671708; doi:10.1371/journal.pone.0144388)
Supplement: S5 Table — Columns, ancestor nucleotides; rows, descendant nucleotides. Observed (P O) and expected (P E) matrices, as well as the difference between them P O—P E, are shown. Positive values of P O—P E are shown in green, while negative ones are shown in red (color depth depends on the absolute value). The significance of the difference between P O(i)—P E (i) and zero are shown; (p-values < 0.05 are marked as pink). Cases of positive selection are in boldface and underlined. (XLSX) [file pone.0144388.s008.xlsx]

## Sheet: DSSs
Constitutive DSSs
organism	positions		-3				-2				-1				+1				+2				+3				+4				+5				+6
			A	C	G	T	A	C	G	T	A	C	G	T	A	C	G	T	A	C	G	T	A	C	G	T	A	C	G	T	A	C	G	T	A	C	G	T
human	observed	A	0.985916	0.00273251	0.0174792	0.0125959	0.986156	0.00691866	0.0229098	0.00248418	0.963155	0.0153522	0.00422939	0.0041377	0	0	0	0	0	0	0	0	0.973627	0.0201891	0.0994638	0.0297833	0.983626	0.0416482	0.122492	0.0235685	0.842636	0.0312103	0.0129104	0.0024465	0.889168	0.0186649	0.108371	0.00923371
		C	0.00480759	0.975771	0	0.0266014	0.00219002	0.935314	0.0365666	0.0278357	0.00626163	0.898533	0.000341879	0.051063	0	0	0	0	0	0	0	0.000556791	0.00258351	0.841931	0.00130496	0.0434655	0.00401006	0.752308	0.0181177	0.0598823	0.0323219	0.803294	0.00148233	0.075065	0.0322974	0.87932	0.0287791	0.0217473
		G	0.00927656	0.0065064	0.980908	0.00515573	0.00810204	0.0072315	0.931746	0.00264085	0.0184679	0.0114217	0.995429	0.0153328	0	0	1	0	0	0	0	0	0.023789	0.041437	0.897071	0.0136438	0.0102433	0.0495791	0.814763	0.0305521	0.100865	0.0238149	0.983824	0.0533459	0.0548605	0.0128584	0.82853	0.00687336
		T	0	0.0149901	0.0016132	0.955647	0.0035516	0.0505358	0.0087772	0.967039	0.0121151	0.0746931	0	0.929466	0	0	0	0	0	0	0	0.999443	0	0.0964428	0.00216025	0.913107	0.00212027	0.156465	0.0446272	0.885997	0.024177	0.141681	0.00178277	0.869143	0.0236745	0.0891572	0.0343201	0.962146
	expected	A	0.979563	0.007109	0.0236134	0.00382409	0.978369	0.0044757	0.0215827	0.00348432	0.966214	0.00714017	0.0338917	0.00751582	0.848972	0.0355114	0.0989632	0.0342532	0.848972	0.0355114	0.0989632	0.0342532	0.848972	0.0355114	0.0989632	0.0342532	0.848972	0.0355114	0.0989632	0.0342532	0.848972	0.0355114	0.0989632	0.0342532	0.848972	0.0355114	0.0989632	0.0342532
		C	0.00427757	0.958531	0.00329489	0.0229446	0.00630915	0.957801	0.00503597	0.0204082	0.00828089	0.940624	0.00662252	0.0352057	0.0362544	0.789367	0.0399623	0.061039	0.0362544	0.789367	0.0399623	0.061039	0.0362544	0.789367	0.0399623	0.061039	0.0362544	0.789367	0.0399623	0.061039	0.0362544	0.789367	0.0399623	0.061039	0.0362544	0.789367	0.0399623	0.061039
		G	0.013308	0.0035545	0.962658	0.0012747	0.0135196	0.00703325	0.969065	0.00348432	0.0198741	0.00751597	0.954811	0.00712025	0.0730903	0.0511364	0.823374	0.0321429	0.0730903	0.0511364	0.823374	0.0321429	0.0730903	0.0511364	0.823374	0.0321429	0.0730903	0.0511364	0.823374	0.0321429	0.0730903	0.0511364	0.823374	0.0321429	0.0730903	0.0511364	0.823374	0.0321429
		T	0.00285171	0.0308057	0.0104338	0.971957	0.00180261	0.0306905	0.00431655	0.972623	0.005631	0.04472	0.00467472	0.950158	0.0416828	0.123985	0.0377003	0.872565	0.0416828	0.123985	0.0377003	0.872565	0.0416828	0.123985	0.0377003	0.872565	0.0416828	0.123985	0.0377003	0.872565	0.0416828	0.123985	0.0377003	0.872565	0.0416828	0.123985	0.0377003	0.872565
	observed - expected	A	0.00635311	-0.00437649	-0.00613421	0.00877185	0.00778771	0.00244296	0.00132709	-0.00100014	-0.00305865	0.00821205	-0.0296623	-0.00337812	-0.848972	-0.0355114	-0.0989632	-0.0342532	-0.848972	-0.0355114	-0.0989632	-0.0342532	0.124655	-0.0153222	0.000500548	-0.00446992	0.134654	0.00613685	0.0235288	-0.0106848	-0.00633681	-0.00430103	-0.0860528	-0.0318067	0.0401951	-0.0168465	0.00940795	-0.0250195
		C	0.000530025	0.0172402	-0.00329489	0.00365685	-0.00411913	-0.0224865	0.0315306	0.00742751	-0.00201926	-0.0420909	-0.00628064	0.0158574	-0.0362544	-0.789367	-0.0399623	-0.061039	-0.0362544	-0.789367	-0.0399623	-0.0604822	-0.0336709	0.0525642	-0.0386573	-0.0175734	-0.0322443	-0.0370592	-0.0218446	-0.00115671	-0.00393244	0.0139272	-0.03848	0.014026	-0.00395698	0.0899526	-0.0111832	-0.0392916
		G	-0.00403142	0.00295189	0.0182497	0.00388103	-0.00541757	0.000198252	-0.0373184	-0.000843474	-0.00140621	0.00390575	0.0406177	0.00821253	-0.0730903	-0.0511364	0.176626	-0.0321429	-0.0730903	-0.0511364	-0.823374	-0.0321429	-0.0493014	-0.00969939	0.0736968	-0.018499	-0.0628471	-0.00155731	-0.00861111	-0.00159072	0.0277751	-0.0273214	0.16045	0.021203	-0.0182298	-0.0382779	0.00515543	-0.0252695
		T	-0.00285171	-0.0158156	-0.00882063	-0.0163097	0.00174899	0.0198452	0.00446065	-0.0055839	0.00648411	0.0299731	-0.00467472	-0.0206918	-0.0416828	-0.123985	-0.0377003	-0.872565	-0.0416828	-0.123985	-0.0377003	0.126878	-0.0416828	-0.0275426	-0.03554	0.0405424	-0.0395626	0.0324796	0.0069269	0.0134322	-0.0175058	0.0176953	-0.0359175	-0.00342233	-0.0180083	-0.0348282	-0.00338016	0.0895807
	p-values	A	0.117255	0.128581	0.177215	0.185876	0.105929	0.233844	0.465023	0.215856	0.171219	0.485676	0	0.117921	0	0	0	0	0	0	0	0	0	0.265823	0.471019	0.434377	0	0.398401	0.15523	0.162558	0.367089	0.465023	0	0	0.0433045	0.0413058	0.322452	0
		C	0.394404	0.02998	0.0572951	0.327781	0.0173218	0.133245	0.00133245	0.173218	0.433711	0.333777	0.0679547	0.147235	0	0	0	0	0	0	0	0	0	0.180546	0	0.307795	0	0.271153	0.00932712	0.486342	0.491006	0.35976	0	0.236509	0.364424	0	0.131912	0
		G	0.159893	0.167222	0.000666223	0.146569	0.0386409	0.493005	0.000666223	0.195203	0.458361	0.273151	0	0.0886076	0	0	0	0	0	0	0	0	0	0.431712	0	0.0346436	0	0.438374	0.382412	0.441706	0.136576	0.00799467	0	0.112592	0.17988	0	0.417055	0
		T	0.0393071	0.00466356	0.00133245	0.129247	0.13058	0.0932712	0.193205	0.383744	0.103931	0.141239	0.316456	0.177881	0	0	0	0	0	0	0	0	0	0.321119	0	0.136576	0	0.227182	0.313125	0.308461	0.0859427	0.292472	0	0.498334	0.0206529	0.0592938	0.375083	0
mouse	observed	A	0.969977	0.0119013	0.0342731	0.0170041	0.973108	0.0326771	0.029585	0.0209928	0.909516	0.0216722	0.0120731	0.00362545	0	0	0	0	0	0	0	0	0.903834	0.098741	0.203639	0.0639978	0.954514	0.10556	0.200576	0.0643536	0.620176	0.0591994	0.018652	0.0446833	0.701735	0.0368338	0.178701	0.0192097
		C	0.00958009	0.951831	0.0188727	0.0621663	0.0112315	0.914071	0.0121673	0.0942513	0.00310485	0.842593	0.00106174	0.0556308	0	0	0	0	0	0	0	0	0.00633457	0.791968	0.00603855	0.057999	0.011401	0.6115	0.0207693	0.114893	0.0560287	0.740724	0.00598925	0.109495	0.0802602	0.661792	0.071875	0.0561987
		G	0.0173161	0.00639837	0.943735	0.0144479	0.0125048	0.00663093	0.95193	0.00773812	0.066169	0.0108533	0.98583	0.02286	0	0	1	0	0	0	0	0	0.0879724	0.0768212	0.781144	0.140273	0.0250253	0.0710788	0.750058	0.0636022	0.249513	0.0948863	0.968479	0.176469	0.150572	0.0633642	0.659734	0.0392545
		T	0.00312687	0.0298691	0.00311943	0.906382	0.00315531	0.0466214	0.00631799	0.877018	0.0212103	0.124882	0.00103554	0.917884	0	0	0	0	0	0	0	1	0.00185879	0.0324702	0.00917873	0.73773	0.00905949	0.211861	0.0285967	0.757151	0.0742825	0.10519	0.00688013	0.669354	0.0674329	0.23801	0.0896894	0.885337
	expected	A	0.939163	0.0153846	0.0340659	0.0133758	0.941389	0.011509	0.0503597	0.0104478	0.888742	0.0165165	0.0670827	0.0150435	0.596161	0.0868506	0.185143	0.0865822	0.596161	0.0868506	0.185143	0.0865822	0.596161	0.0868506	0.185143	0.0865822	0.596161	0.0868506	0.185143	0.0865822	0.596161	0.0868506	0.185143	0.0865822	0.596161	0.0868506	0.185143	0.0865822
		C	0.0128327	0.921893	0.00604396	0.056051	0.0130748	0.918798	0.00863309	0.0472637	0.0274834	0.895646	0.0117005	0.0882819	0.102559	0.590097	0.102187	0.165367	0.102559	0.590097	0.102187	0.165367	0.102559	0.590097	0.102187	0.165367	0.102559	0.590097	0.102187	0.165367	0.102559	0.590097	0.102187	0.165367	0.102559	0.590097	0.102187	0.165367
		G	0.036597	0.012426	0.954945	0.0089172	0.0369702	0.0108696	0.934532	0.0104478	0.0701987	0.015015	0.913807	0.0158353	0.200853	0.101461	0.609163	0.104451	0.200853	0.101461	0.609163	0.104451	0.200853	0.101461	0.609163	0.104451	0.200853	0.101461	0.609163	0.104451	0.200853	0.101461	0.609163	0.104451	0.200853	0.101461	0.609163	0.104451
		T	0.0114068	0.0502959	0.00494505	0.921656	0.00856628	0.0588235	0.00647482	0.931841	0.0135762	0.0728228	0.0074103	0.880839	0.100427	0.221591	0.103507	0.6436	0.100427	0.221591	0.103507	0.6436	0.100427	0.221591	0.103507	0.6436	0.100427	0.221591	0.103507	0.6436	0.100427	0.221591	0.103507	0.6436	0.100427	0.221591	0.103507	0.6436
	observed - expected	A	0.0308135	-0.00348327	0.00020718	0.00362832	0.0317198	0.0211682	-0.0207747	0.010545	0.0207742	0.00515565	-0.0550096	-0.0114181	-0.596161	-0.0868506	-0.185143	-0.0865822	-0.596161	-0.0868506	-0.185143	-0.0865822	0.307673	0.0118904	0.0184955	-0.0225844	0.358353	0.0187092	0.0154328	-0.0222286	0.0240148	-0.0276513	-0.166491	-0.0418989	0.105573	-0.0500168	-0.00644212	-0.0673725
		C	-0.00325261	0.0299377	0.0128288	0.00611538	-0.00184333	-0.0047274	0.00353419	0.0469876	-0.0243786	-0.053053	-0.0106387	-0.0326511	-0.102559	-0.590097	-0.102187	-0.165367	-0.102559	-0.590097	-0.102187	-0.165367	-0.0962246	0.20187	-0.0961485	-0.107368	-0.0911581	0.0214027	-0.0814178	-0.0504737	-0.0465304	0.150627	-0.0961978	-0.0558726	-0.022299	0.0716945	-0.030312	-0.109168
		G	-0.0192809	-0.00602767	-0.0112103	0.00553075	-0.0244655	-0.00423864	0.0173974	-0.00270964	-0.00402971	-0.00416168	0.072023	0.00702468	-0.200853	-0.101461	0.390837	-0.104451	-0.200853	-0.101461	-0.609163	-0.104451	-0.112881	-0.0246398	0.171981	0.0358225	-0.175828	-0.0303822	0.140895	-0.0408487	0.0486595	-0.0065747	0.359316	0.0720178	-0.0502807	-0.0380969	0.0505715	-0.0651964
		T	-0.00827997	-0.0204268	-0.00182563	-0.0152745	-0.00541097	-0.0122021	-0.000156832	-0.054823	0.0076341	0.052059	-0.00637475	0.0370445	-0.100427	-0.221591	-0.103507	-0.6436	-0.100427	-0.221591	-0.103507	0.3564	-0.0985677	-0.189121	-0.0943281	0.09413	-0.091367	-0.00972978	-0.0749101	0.113551	-0.026144	-0.116401	-0.0966267	0.0257538	-0.0329937	0.0164193	-0.0138174	0.241737
	p-values	A	0.000666223	0.222518	0.453031	0.314457	0	0.0393071	0.0273151	0.0692871	0.0979347	0.355097	0	0	0	0	0	0	0	0	0	0	0	0.35443	0.113258	0.243171	0	0.226516	0.270486	0.0699534	0.251832	0.131246	0	0.00399734	0	0	0.378414	0
		C	0.221186	0.00333111	0.0106596	0.319787	0.270486	0.431712	0.312458	0	0	0.129913	0.000666223	0.023984	0	0	0	0	0	0	0	0	0	0	0	0	0	0.349101	0	0.0126582	0.005996	0.000666223	0	0.00999334	0.0459694	0.00732845	0.011992	0
		G	0.00133245	0.0353098	0.122585	0.169887	0	0.157895	0.0972685	0.265823	0.403731	0.351099	0	0.225849	0	0	0	0	0	0	0	0	0	0.287808	0	0.17988	0	0.107928	0	0.00799467	0.0632911	0.437708	0	0.00666223	0.00466356	0.00333111	0.0279813	0
		T	0.00466356	0.00399734	0.291139	0.15523	0.0106596	0.200533	0.476349	0.00133245	0.15523	0.0592938	0.00399734	0.0159893	0	0	0	0	0	0	0	0	0	0	0	0.0399734	0	0.429047	0	0	0.0819454	0	0	0.249833	0.00399734	0.246502	0.176549	0
dog	observed	A	0.971676	0.00461354	0.0235897	0.0103089	0.986454	0.0162709	0.0237871	0.016122	0.935252	0	0.00670458	0.00187002	0	0	0	0	0	0	0	0	0.939798	0.0200412	0.114147	0.0142401	0.971797	0.0796073	0.125182	0.0208634	0.817508	0.0109817	0.0180483	0.0248602	0.840062	0.020835	0.089248	0.0138297
		C	0.00714142	0.970769	0.00627838	0.0391267	0.00270718	0.922587	0.0031643	0.0551052	0	0.937241	0.000340664	0.0316575	0	0	0	0	0	0	0	0	0.000965505	0.856645	0.00107175	0.0690737	0.00813537	0.66071	0.0526644	0.0968377	0.02558	0.885448	0.00270924	0.0559605	0.0327886	0.780046	0.0622871	0.0348036
		G	0.0156753	0.00749806	0.95782	0.00273315	0.00855865	0.00620871	0.966637	0.00413167	0.0554027	0	0.992644	0.0195424	0	0	1	0	0	0	0	0	0.0574587	0.0439032	0.875969	0.0990512	0.0130775	0.0574258	0.787921	0.0522551	0.119257	0.0485947	0.976834	0.0707837	0.0672475	0.0313378	0.799934	0.0153557
		T	0.00550696	0.0171192	0.0123118	0.947831	0.00227979	0.0549335	0.00641192	0.924641	0.00934506	0.062759	0.000310417	0.94693	0	0	0	0	0	0	0	1	0.00177763	0.0794103	0.00881171	0.817635	0.0069906	0.202257	0.0342326	0.830044	0.0376544	0.0549753	0.00240857	0.848396	0.059902	0.167781	0.0485313	0.936011
	expected	A	0.970057	0.00591716	0.021966	0.00446429	0.970257	0.00447284	0.0323741	0.00348259	0.937128	0.00976709	0.0327358	0.00870942	0.769186	0.0419963	0.12361	0.0531017	0.769186	0.0419963	0.12361	0.0531017	0.769186	0.0419963	0.12361	0.0531017	0.769186	0.0419963	0.12361	0.0531017	0.769186	0.0419963	0.12361	0.0531017	0.769186	0.0419963	0.12361	0.0531017
		C	0.00570342	0.961538	0.00329489	0.0255102	0.00585849	0.948882	0.0057554	0.0248756	0.0115817	0.924869	0.0124708	0.0490895	0.0596899	0.747616	0.0552101	0.0826567	0.0596899	0.747616	0.0552101	0.0826567	0.0596899	0.747616	0.0552101	0.0826567	0.0596899	0.747616	0.0552101	0.0826567	0.0596899	0.747616	0.0552101	0.0826567	0.0596899	0.747616	0.0552101	0.0826567
		G	0.019962	0.00710059	0.973092	0.00255102	0.0198288	0.00702875	0.958273	0.0139303	0.0413633	0.00864012	0.947389	0.00633413	0.116473	0.0663421	0.761824	0.0550503	0.116473	0.0663421	0.761824	0.0550503	0.116473	0.0663421	0.761824	0.0550503	0.116473	0.0663421	0.761824	0.0550503	0.116473	0.0663421	0.761824	0.0550503	0.116473	0.0663421	0.761824	0.0550503
		T	0.00427757	0.0254438	0.00164745	0.967474	0.00405588	0.0396166	0.00359712	0.957711	0.0099272	0.0567243	0.00740452	0.935867	0.0546512	0.144045	0.0593556	0.809191	0.0546512	0.144045	0.0593556	0.809191	0.0546512	0.144045	0.0593556	0.809191	0.0546512	0.144045	0.0593556	0.809191	0.0546512	0.144045	0.0593556	0.809191	0.0546512	0.144045	0.0593556	0.809191
	observed - expected	A	0.00161933	-0.00130363	0.00162379	0.00584463	0.0161975	0.011798	-0.00858702	0.0126394	-0.00187547	-0.00976709	-0.0260312	-0.00683941	-0.769186	-0.0419963	-0.12361	-0.0531017	-0.769186	-0.0419963	-0.12361	-0.0531017	0.170612	-0.0219552	-0.00946301	-0.0388615	0.202611	0.0376109	0.00157201	-0.0322382	0.0483223	-0.0310146	-0.105562	-0.0282415	0.0708759	-0.0211613	-0.0343623	-0.039272
		C	0.001438	0.00923075	0.00298348	0.0136165	-0.00315132	-0.0262948	-0.00259109	0.0302296	-0.0115817	0.0123724	-0.0121301	-0.017432	-0.0596899	-0.747616	-0.0552101	-0.0826567	-0.0596899	-0.747616	-0.0552101	-0.0826567	-0.0587244	0.109029	-0.0541383	-0.013583	-0.0515546	-0.0869062	-0.00254568	0.014181	-0.0341099	0.137832	-0.0525009	-0.0266962	-0.0269014	0.0324297	0.00707703	-0.0478532
		G	-0.00428672	0.000397467	-0.0152716	0.000182132	-0.0112701	-0.000820049	0.00836332	-0.00979868	0.0140393	-0.00864012	0.0452554	0.0132083	-0.116473	-0.0663421	0.238176	-0.0550503	-0.116473	-0.0663421	-0.761824	-0.0550503	-0.0590141	-0.0224389	0.114145	0.0440009	-0.103395	-0.0089163	0.0260967	-0.00279524	0.00278433	-0.0177473	0.21501	0.0157333	-0.0492254	-0.0350043	0.0381096	-0.0396946
		T	0.0012294	-0.00832459	0.0106643	-0.0196432	-0.00177609	0.0153169	0.0028148	-0.0330703	-0.000582142	0.00603478	-0.0070941	0.0110631	-0.0546512	-0.144045	-0.0593556	-0.809191	-0.0546512	-0.144045	-0.0593556	0.190809	-0.0528735	-0.0646352	-0.0505439	0.00844362	-0.0476606	0.0582115	-0.025123	0.0208525	-0.0169968	-0.0890701	-0.056947	0.0392043	0.00525085	0.0237359	-0.0108243	0.12682
	p-values	A	0.394404	0.267155	0.446369	0.137908	0.00266489	0.0679547	0.183211	0.0186542	0.483011	0.000666223	0	0.00732845	0	0	0	0	0	0	0	0	0	0.0812791	0.237841	0	0	0.0559627	0.453698	0	0.077948	0	0	0.00799467	0.000666223	0.00799467	0.0346436	0
		C	0.316456	0.0872751	0.142572	0.0999334	0.0532978	0.0872751	0.175217	0.00799467	0.00133245	0.328448	0	0.0986009	0	0	0	0	0	0	0	0	0	0.0146569	0	0.353098	0	0.0426382	0.473018	0.255829	0.000666223	0	0	0.110593	0.000666223	0.135909	0.298468	0
		G	0.180546	0.475017	0.0466356	0.459027	0.00133245	0.394404	0.271819	0.00532978	0.156562	0.000666223	0	0.0652898	0	0	0	0	0	0	0	0	0	0.269154	0	0.115923	0	0.371086	0.208528	0.475683	0.44437	0.24517	0	0.20453	0.00399734	0.00133245	0.0592938	0
		T	0.289141	0.065956	0.0639574	0.18521	0.131246	0.161226	0.241173	0.0306462	0.493671	0.388408	0.0106596	0.27515	0	0	0	0	0	0	0	0	0	0.0546302	0	0.443704	0	0.0926049	0.0246502	0.258494	0.162558	0	0	0.101932	0.35443	0.16056	0.186542	0
Cassette-exon DSSs
orgnism	positions		-3				-2				-1				+1				+2				+3				+4				+5				+6
			A	C	G	T	A	C	G	T	A	C	G	T	A	C	G	T	A	C	G	T	A	C	G	T	A	C	G	T	A	C	G	T	A	C	G	T
human	observed	A	0.971259	0.00336543	0.0073361	0	0.998072	0	0.0119795	0	0.989684	0	0.00279186	0	0	0	0	0	0	0	0	0	0.989483	0	0.0425988	0	0.988495	0	0	0	0.960332	0.0969265	0.00503004	0	0.957822	0.00939865	0.0297854	0.0075704
		C	0.0123172	0.985943	0	0.0102792	0	0.989242	0.0119796	0	0	0.937076	0	0.0413665	0	0	0	0	0	0	0	0.00127216	0	1	0	0	0.00192064	0.940113	0	0.0447788	0	0.786254	0	0.0961226	0.0219104	0.930864	0.00848054	0.0183231
		G	0.0164241	0	0.992664	0.0105611	0.00192767	0.0107575	0.976041	0	0.010316	0	0.997208	0	0	0	1	0	0	0	0	0	0.00909178	0	0.951664	0.05208	0.00768052	0.0163528	0.96131	0	0.0255698	0	0.99497	0	0.020268	0.0240845	0.953008	0
		T	0	0.010692	0	0.97916	0	0	0	1	0	0.0629245	0	0.958634	0	0	0	0	0	0	0	0.998728	0.00142503	0	0.0057371	0.94792	0.00190353	0.0435347	0.0386899	0.955221	0.0140978	0.116819	0	0.903877	0	0.0356533	0.00872622	0.974107
	expected	A	0.986079	0.00255754	0.0176322	0.0113314	0.977169	0.0071599	0.0191693	0.00248756	0.972583	0.0017331	0.0243902	0.00180832	0.913151	0.0267528	0.0588235	0.0258493	0.913151	0.0267528	0.0588235	0.0258493	0.913151	0.0267528	0.0588235	0.0258493	0.913151	0.0267528	0.0588235	0.0258493	0.913151	0.0267528	0.0588235	0.0258493	0.913151	0.0267528	0.0588235	0.0258493
		C	0.00464037	0.98977	0.00251889	0.0113314	0.00913242	0.980907	0.00319489	0.00746269	0.011544	0.974003	0.00375235	0.0198915	0.0215054	0.870849	0.0364146	0.0354505	0.0215054	0.870849	0.0364146	0.0354505	0.0215054	0.870849	0.0364146	0.0354505	0.0215054	0.870849	0.0364146	0.0354505	0.0215054	0.870849	0.0364146	0.0354505	0.0215054	0.870849	0.0364146	0.0354505
		G	0.00696056	0.00255754	0.974811	0.00566572	0.0136986	0.00477327	0.974441	0	0.011544	0.0017331	0.971857	0.0144665	0.0421836	0.0239852	0.876751	0.0199409	0.0421836	0.0239852	0.876751	0.0199409	0.0421836	0.0239852	0.876751	0.0199409	0.0421836	0.0239852	0.876751	0.0199409	0.0421836	0.0239852	0.876751	0.0199409	0.0421836	0.0239852	0.876751	0.0199409
		T	0.00232019	0.00511509	0.00503778	0.971671	0	0.0071599	0.00319489	0.99005	0.004329	0.0225303	0	0.963834	0.0231596	0.0784133	0.0280112	0.918759	0.0231596	0.0784133	0.0280112	0.918759	0.0231596	0.0784133	0.0280112	0.918759	0.0231596	0.0784133	0.0280112	0.918759	0.0231596	0.0784133	0.0280112	0.918759	0.0231596	0.0784133	0.0280112	0.918759
	observed - expected	A	-0.0148202	0.000807888	-0.0102961	-0.0113314	0.0209034	-0.0071599	-0.00718986	-0.00248756	0.0171011	-0.0017331	-0.0215984	-0.00180832	-0.913151	-0.0267528	-0.0588235	-0.0258493	-0.913151	-0.0267528	-0.0588235	-0.0258493	0.0763318	-0.0267528	-0.0162248	-0.0258493	0.0753439	-0.0267528	-0.0588235	-0.0258493	0.047181	0.0701737	-0.0537935	-0.0258493	0.0446702	-0.0173541	-0.0290381	-0.0182789
		C	0.00767683	-0.00382728	-0.00251889	-0.00105229	-0.00913242	0.00833556	0.00878468	-0.00746269	-0.011544	-0.0369279	-0.00375235	0.021475	-0.0215054	-0.870849	-0.0364146	-0.0354505	-0.0215054	-0.870849	-0.0364146	-0.0341784	-0.0215054	0.129151	-0.0364146	-0.0354505	-0.0195847	0.0692638	-0.0364146	0.00932825	-0.0215054	-0.0845943	-0.0364146	0.0606721	0.000405024	0.0600148	-0.027934	-0.0171274
		G	0.00946359	-0.00255754	0.0178528	0.00489538	-0.011771	0.00598425	0.00160008	0	-0.00122805	-0.0017331	0.0253507	-0.0144665	-0.0421836	-0.0239852	0.123249	-0.0199409	-0.0421836	-0.0239852	-0.876751	-0.0199409	-0.0330918	-0.0239852	0.0749134	0.0321391	-0.0345031	-0.00763248	0.0845594	-0.0199409	-0.0166138	-0.0239852	0.118219	-0.0199409	-0.0219156	9.92913e-05	0.0762571	-0.0199409
		T	-0.00232019	0.00557694	-0.00503778	0.00748835	0	-0.0071599	-0.00319489	0.00995025	-0.004329	0.0403941	0	-0.00520013	-0.0231596	-0.0784133	-0.0280112	-0.918759	-0.0231596	-0.0784133	-0.0280112	0.0799686	-0.0217346	-0.0784133	-0.0222741	0.0291607	-0.0212561	-0.0348786	0.0106787	0.036462	-0.00906181	0.0384058	-0.0280112	-0.0148818	-0.0231596	-0.04276	-0.019285	0.0553473
	p-values	A	0.121252	0.355763	0.147235	0.0632911	0.0319787	0.0586276	0.355097	0.183211	0.0592938	0.171219	0.00399734	0.20453	0	0.0173218	0	0	0	0.0173218	0	0	0	0.0173218	0.170553	0	0	0.0173218	0	0	0.147235	0.0612925	0	0	0.0859427	0.0639574	0.0626249	0.00732845
		C	0.167888	0.341772	0.173884	0.448368	0.041972	0.263158	0.23451	0.0606262	0.0213191	0.325117	0.349101	0.22052	0.18521	0	0.00532978	0.000666223	0.18521	0	0.00532978	0.000666223	0.18521	0	0.00532978	0.000666223	0.211859	0.0186542	0.00532978	0.334444	0.177215	0.0766156	0.00532978	0.0526316	0.326449	0.00866089	0.0259827	0.0393071
		G	0.164557	0.147235	0.102598	0.285809	0.0493005	0.240506	0.413724	0.998001	0.434377	0.267821	0.0379747	0.0453031	0	0.0126582	0	0.00199867	0	0.0126582	0	0.00199867	0	0.0126582	0	0.175217	0	0.431712	0.00466356	0.00199867	0.245836	0.0126582	0	0.00199867	0.108594	0.421719	0.00266489	0.00199867
		T	0.17988	0.227182	0.242505	0.275816	0.794137	0.0619587	0.386409	0.0439707	0.0766156	0.304464	0.997335	0.440373	0.0166556	0	0.0486342	0	0.0166556	0	0.0486342	0	0.0226516	0	0.0746169	0.177215	0.0253165	0.148568	0.21519	0.0306462	0.333111	0.251166	0.0486342	0.420386	0.0166556	0.00866089	0.135909	0
mouse	observed	A	0.967354	0.00338667	0.00729719	0	0.996152	0	0	0.0197148	0.904347	0	0.00296304	0	0	0	0	0	0	0	0	0	0.965254	0	0.0493693	0	0.985858	0	0.0595721	0.00842062	0.829557	0.0701833	0.00343801	0.0412856	0.771228	0.0223209	0.106504	0.00509276
		C	0.0163669	0.97893	0	0.0968604	0	0.975101	0	0.0197147	0.0318786	0.79216	0	0.0406291	0	0	0	0	0	0	0	0	0.00193842	1	0.00543084	0.0257504	0.00402423	0.851199	0.0295402	0.0916537	0.056757	0.753749	0.00169048	0.049401	0.0682878	0.884175	0.016039	0.0433599
		G	0.0122099	0.00352029	0.992703	0.00964408	0.00192407	0.014291	0.98788	0.00970234	0.0430799	0.17106	0.997037	0	0	0	1	0	0	0	0	0	0.0308647	0	0.9452	0.02575	0.00820105	0.0337803	0.901798	0.00795907	0.0799753	0.0450804	0.991346	0.0549234	0.134616	0.0237291	0.836503	0.0177882
		T	0.00406938	0.0141626	0	0.893496	0.00192405	0.0106084	0.0121202	0.950868	0.0206942	0.0367804	0	0.959371	0	0	0	0	0	0	0	1	0.00194329	0	0	0.9485	0.00191718	0.115021	0.00909006	0.891967	0.0337103	0.130987	0.00352576	0.85439	0.0258678	0.0697752	0.040954	0.933759
	expected	A	0.951163	0.0154242	0.0327456	0.0141243	0.958998	0.00954654	0.0447284	0.00992556	0.923631	0.0138889	0.0393996	0.0181159	0.759305	0.0507849	0.116822	0.0443131	0.759305	0.0507849	0.116822	0.0443131	0.759305	0.0507849	0.116822	0.0443131	0.759305	0.0507849	0.116822	0.0443131	0.759305	0.0507849	0.116822	0.0443131	0.759305	0.0507849	0.116822	0.0443131
		C	0.0116279	0.935733	0.0100756	0.0621469	0.00911162	0.961814	0.00319489	0.0545906	0.0115274	0.956597	0.00187617	0.0543478	0.0727874	0.754386	0.0635514	0.125554	0.0727874	0.754386	0.0635514	0.125554	0.0727874	0.754386	0.0635514	0.125554	0.0727874	0.754386	0.0635514	0.125554	0.0727874	0.754386	0.0635514	0.125554	0.0727874	0.754386	0.0635514	0.125554
		G	0.027907	0.0102828	0.949622	0.00564972	0.0318907	0	0.948882	0.00744417	0.0576369	0.00520833	0.943715	0.00905797	0.108354	0.0609418	0.769159	0.0465288	0.108354	0.0609418	0.769159	0.0465288	0.108354	0.0609418	0.769159	0.0465288	0.108354	0.0609418	0.769159	0.0465288	0.108354	0.0609418	0.769159	0.0465288	0.108354	0.0609418	0.769159	0.0465288
		T	0.00930233	0.0385604	0.00755668	0.918079	0	0.0286396	0.00319489	0.92804	0.00720461	0.0243056	0.0150094	0.918478	0.0595533	0.133887	0.0504673	0.783604	0.0595533	0.133887	0.0504673	0.783604	0.0595533	0.133887	0.0504673	0.783604	0.0595533	0.133887	0.0504673	0.783604	0.0595533	0.133887	0.0504673	0.783604	0.0595533	0.133887	0.0504673	0.783604
	observed - expected	A	0.016191	-0.0120375	-0.0254484	-0.0141243	0.0371542	-0.00954654	-0.0447284	0.00978927	-0.0192838	-0.0138889	-0.0364366	-0.0181159	-0.759305	-0.0507849	-0.116822	-0.0443131	-0.759305	-0.0507849	-0.116822	-0.0443131	0.205948	-0.0507849	-0.0674531	-0.0443131	0.226552	-0.0507849	-0.0572503	-0.0358925	0.0702522	0.0193984	-0.113384	-0.00302759	0.0119231	-0.0284639	-0.0103181	-0.0392204
		C	0.00473903	0.0431978	-0.0100756	0.0347135	-0.00911162	0.0132868	-0.00319489	-0.0348758	0.0203513	-0.164438	-0.00187617	-0.0137187	-0.0727874	-0.754386	-0.0635514	-0.125554	-0.0727874	-0.754386	-0.0635514	-0.125554	-0.070849	0.245614	-0.0581206	-0.0998035	-0.0687632	0.0968131	-0.0340112	-0.0339002	-0.0160304	-0.000636861	-0.0618609	-0.076153	-0.00449958	0.129789	-0.0475125	-0.082194
		G	-0.0156971	-0.00676249	0.0430806	0.00399436	-0.0299666	0.014291	0.038998	0.00225817	-0.014557	0.165852	0.0533221	-0.00905797	-0.108354	-0.0609418	0.230841	-0.0465288	-0.108354	-0.0609418	-0.769159	-0.0465288	-0.0774893	-0.0609418	0.176041	-0.0207788	-0.100153	-0.0271615	0.132639	-0.0385697	-0.0283787	-0.0158614	0.222187	0.0083946	0.026262	-0.0372127	0.0673439	-0.0287406
		T	-0.00523294	-0.0243978	-0.00755668	-0.0245835	0.00192405	-0.0180312	0.0089253	0.0228284	0.0134896	0.0124748	-0.0150094	0.0408927	-0.0595533	-0.133887	-0.0504673	-0.783604	-0.0595533	-0.133887	-0.0504673	0.216396	-0.0576101	-0.133887	-0.0504673	0.164895	-0.0576362	-0.0188667	-0.0413772	0.108362	-0.0258431	-0.00290014	-0.0469415	0.0707859	-0.0336856	-0.0641122	-0.00951332	0.150155
	p-values	A	0.1499	0.0499667	0.0166556	0.0326449	0.000666223	0.0453031	0	0.221186	0.259827	0.017988	0.000666223	0.00399734	0	0	0	0	0	0	0	0	0	0	0	0	0	0	0.00666223	0	0.0499667	0.314457	0	0.479014	0.399067	0.035976	0.376416	0
		C	0.303131	0.00532978	0.0279813	0.139907	0.047968	0.365756	0.161892	0.0113258	0.132578	0.0619587	0.167222	0.411726	0	0	0	0	0	0	0	0	0	0	0	0	0	0.0153231	0.0266489	0.141239	0.30513	0.470353	0	0.000666223	0.433711	0	0	0
		G	0.0679547	0.135243	0.000666223	0.299134	0.000666223	0.118588	0.00932712	0.367755	0.300466	0.0446369	0.00532978	0.0632911	0	0	0	0	0	0	0	0	0	0	0	0.241173	0	0.126582	0	0	0.195869	0.32978	0	0.35443	0.218521	0.00732845	0.0219853	0
		T	0.205197	0.0273151	0.0579614	0.231179	0.189207	0.103264	0.214524	0.165223	0.172552	0.356429	0.023984	0.0746169	0	0	0	0	0	0	0	0	0	0	0	0	0	0.359094	0	0	0.113258	0.484344	0	0.0466356	0.0126582	0.00999334	0.315123	0
dog	observed	A	0.97527	0	0.0145605	0	0.998073	0.0104229	0	0	0.96603	0	0.00294601	0	0	0	0	0	0	0	0	0	0.97672	0	0.0547024	0	0.991928	0	0.0401497	0.00886213	0.967147	0	0.00136853	0	0.877776	0.0221028	0.0754461	0
		C	0.0124213	0.993205	0.00364882	0	0.00192741	0.957479	0	0.00999025	0	0.94937	0	0.0402263	0	0	0	0	0	0	0	0	0	0.957353	0	0.0520803	0	0.93398	0.0142593	0.0645755	0.0073735	0.895718	0	0.0336507	0.0387668	0.923999	0.00787351	0.00753311
		G	0.00820629	0	0.981791	0	0	0	1	0.00998999	0.0339701	0	0.997054	0.018978	0	0	1	0	0	0	0	0	0.0232803	0	0.945298	0	0.00403774	0	0.916009	0	0.0254796	0.0320203	0.998631	0	0.0448483	0.0360761	0.882292	0.00515632
		T	0.00410253	0.00679461	0	1	0	0.0320978	0	0.98002	0	0.0506298	0	0.940796	0	0	0	0	0	0	0	1	0	0.0426472	0	0.94792	0.0040343	0.06602	0.0295818	0.926562	0	0.0722616	0	0.966349	0.0386092	0.0178219	0.0343886	0.987311
	expected	A	0.967517	0	0.0176322	0.00847458	0.972603	0	0.0159744	0.0174129	0.958213	0.00694444	0.043152	0.00543478	0.859272	0.0397412	0.0782852	0.019174	0.859272	0.0397412	0.0782852	0.019174	0.859272	0.0397412	0.0782852	0.019174	0.859272	0.0397412	0.0782852	0.019174	0.859272	0.0397412	0.0782852	0.019174	0.859272	0.0397412	0.0782852	0.019174
		C	0.00696056	0.982051	0	0.0310734	0.00456621	0.959427	0.0127796	0.0348259	0.00432277	0.956597	0.00562852	0.0307971	0.0513245	0.836414	0.0363467	0.0501475	0.0513245	0.836414	0.0363467	0.0501475	0.0513245	0.836414	0.0363467	0.0501475	0.0513245	0.836414	0.0363467	0.0501475	0.0513245	0.836414	0.0363467	0.0501475	0.0513245	0.836414	0.0363467	0.0501475
		G	0.0232019	0.00769231	0.979849	0.00564972	0.0182648	0	0.968051	0	0.037464	0.00520833	0.95122	0.00724638	0.0604305	0.0295749	0.83877	0.0368732	0.0604305	0.0295749	0.83877	0.0368732	0.0604305	0.0295749	0.83877	0.0368732	0.0604305	0.0295749	0.83877	0.0368732	0.0604305	0.0295749	0.83877	0.0368732	0.0604305	0.0295749	0.83877	0.0368732
		T	0.00232019	0.0102564	0.00251889	0.954802	0.00456621	0.0405728	0.00319489	0.947761	0	0.03125	0	0.956522	0.0289735	0.0942699	0.0465983	0.893805	0.0289735	0.0942699	0.0465983	0.893805	0.0289735	0.0942699	0.0465983	0.893805	0.0289735	0.0942699	0.0465983	0.893805	0.0289735	0.0942699	0.0465983	0.893805	0.0289735	0.0942699	0.0465983	0.893805
	observed - expected	A	0.00775252	0	-0.00307177	-0.00847458	0.0254698	0.0104229	-0.0159744	-0.0174129	0.00781668	-0.00694444	-0.040206	-0.00543478	-0.859272	-0.0397412	-0.0782852	-0.019174	-0.859272	-0.0397412	-0.0782852	-0.019174	0.117448	-0.0397412	-0.0235828	-0.019174	0.132656	-0.0397412	-0.0381354	-0.0103119	0.107875	-0.0397412	-0.0769167	-0.019174	0.0185043	-0.0176384	-0.00283904	-0.019174
		C	0.0054607	0.0111541	0.00364882	-0.0310734	-0.0026388	-0.00194796	-0.0127796	-0.0248356	-0.00432277	-0.00722703	-0.00562852	0.00942915	-0.0513245	-0.836414	-0.0363467	-0.0501475	-0.0513245	-0.836414	-0.0363467	-0.0501475	-0.0513245	0.120939	-0.0363467	0.00193283	-0.0513245	0.0975659	-0.0220874	0.014428	-0.043951	0.0593041	-0.0363467	-0.0164968	-0.0125577	0.0875851	-0.0284732	-0.0426144
		G	-0.0149956	-0.00769231	0.00194184	-0.00564972	-0.0182648	0	0.0319489	0.00998999	-0.00349392	-0.00520833	0.0458345	0.0117316	-0.0604305	-0.0295749	0.16123	-0.0368732	-0.0604305	-0.0295749	-0.83877	-0.0368732	-0.0371502	-0.0295749	0.106528	-0.0368732	-0.0563927	-0.0295749	0.0772394	-0.0368732	-0.0349509	0.00244543	0.159862	-0.0368732	-0.0155822	0.00650126	0.0435219	-0.0317168
		T	0.00178234	-0.0034618	-0.00251889	0.0451977	-0.00456621	-0.00847498	-0.00319489	0.0322586	0	0.0193798	0	-0.0157259	-0.0289735	-0.0942699	-0.0465983	-0.893805	-0.0289735	-0.0942699	-0.0465983	0.106195	-0.0289735	-0.0516227	-0.0465983	0.0541144	-0.0249392	-0.0282498	-0.0170165	0.0327571	-0.0289735	-0.0220083	-0.0465983	0.072544	0.00963565	-0.0764479	-0.0122097	0.0935053
	p-values	A	0.292472	0.992005	0.435043	0.095936	0.0453031	0.177881	0.0206529	0.0199867	0.413058	0.0353098	0.000666223	0.0872751	0	0	0	0.00732845	0	0	0	0.00732845	0	0	0.11992	0.00732845	0	0	0.0426382	0.214524	0	0	0	0.00732845	0.341772	0.127915	0.459027	0.00732845
		C	0.223185	0.0999334	0.129247	0.00333111	0.312458	0.453698	0.0333111	0.0279813	0.0706196	0.157229	0.137242	0.347768	0	0	0.000666223	0	0	0	0.000666223	0	0	0	0.000666223	0.449034	0	0.000666223	0.0792805	0.303797	0	0.083944	0.000666223	0.319787	0.275816	0.00199867	0.00666223	0
		G	0.0872751	0.0812791	0.442372	0.115256	0.00799467	0.997335	0.00732845	0.163225	0.493005	0.0612925	0.005996	0.243171	0	0.00199867	0	0	0	0.00199867	0	0	0	0.00199867	0	0	0	0.00199867	0.00532978	0	0.0213191	0.436376	0	0	0.288474	0.336442	0.0926049	0
		T	0.382412	0.32978	0.157229	0.00133245	0.203864	0.339773	0.149234	0.0226516	0.999334	0.133245	0.990673	0.339773	0.0139907	0	0	0	0.0139907	0	0	0	0.0139907	0.0859427	0	0.0506329	0.0319787	0.259827	0.157229	0.11992	0.0133245	0.369753	0	0.000666223	0.240506	0	0.254497	0

## Sheet: ASSs
Constitutive ASSs
organism	positions		-13				-12				-11				-10				-9				-8				-7				-6				-5				-4				-3				-2
			A	C	G	T	A	C	G	T	A	C	G	T	A	C	G	T	A	C	G	T	A	C	G	T	A	C	G	T	A	C	G	T	A	C	G	T	A	C	G	T	A	C	G	T	A	C	G
human	observed	A	0.851378	0.0270922	0.0813117	0.0287222	0.872746	0.0144303	0.0783053	0.0190151	0.837608	0.0426522	0.073181	0.00851601	0.756462	0.0301771	0.0906314	0.0131557	0.786298	0.0173908	0.072184	0.0181637	0.875234	0.022002	0.0568452	0.00972618	0.846667	0.0191205	0.107873	0.0140934	0.899795	0.0034446	0.123694	0.00815151	0.847596	0.0101436	0.0638622	0.00891515	0.855692	0.0101738	0.0771087	0.0277735	0.952084	0.00330154	0.0796923	0.00409038	1	0	0
		C	0.0363619	0.761123	0.105126	0.0440337	0.0313386	0.78518	0.0268848	0.0705558	0.0290077	0.767209	0.0535417	0.0587827	0.0401161	0.806447	0.0353361	0.0458619	0.0799476	0.823685	0.0175784	0.0582442	0.0353217	0.828674	0.0677209	0.0546895	0.0161341	0.843385	0.0386454	0.0379751	0.0309177	0.858158	0.0475081	0.0465401	0.0381755	0.807048	0.0035655	0.0398081	0.0320143	0.899187	0.000217813	0.0517933	0.0223074	0.930403	0.133297	0.0625725	0	0	0
		G	0.064085	0.0475951	0.724282	0.0190543	0.0312084	0.0459844	0.812744	0.0196536	0.053065	0.0393911	0.756132	0.01313	0.086317	0.0395899	0.7875	0.0163416	0.058712	0.0225083	0.866142	0.020137	0.0206051	0.0122785	0.819125	0.020077	0.0643605	0.0155689	0.806276	0.00909005	0.0232158	0.00863366	0.76918	0.00357851	0.0597092	0.0136392	0.876682	0.00746196	0.0949861	0.0296482	0.895978	0.0282137	0.00405044	0.00157531	0.523256	0	0	0	0
		T	0.0481746	0.16419	0.0892811	0.90819	0.0647066	0.154405	0.0820663	0.890776	0.0803194	0.150748	0.117145	0.919571	0.117105	0.123786	0.0865324	0.924641	0.0750427	0.136415	0.0440959	0.903455	0.0688391	0.137045	0.056309	0.915507	0.0728388	0.121926	0.047205	0.938841	0.0460718	0.129764	0.059618	0.94173	0.0545193	0.169169	0.0558903	0.943815	0.0173075	0.0609915	0.0266959	0.89222	0.0215581	0.0647199	0.263754	0.933337	0	0	0
	expected	A	0.848972	0.0355114	0.0989632	0.0342532	0.848972	0.0355114	0.0989632	0.0342532	0.848972	0.0355114	0.0989632	0.0342532	0.848972	0.0355114	0.0989632	0.0342532	0.848972	0.0355114	0.0989632	0.0342532	0.848972	0.0355114	0.0989632	0.0342532	0.848972	0.0355114	0.0989632	0.0342532	0.848972	0.0355114	0.0989632	0.0342532	0.848972	0.0355114	0.0989632	0.0342532	0.848972	0.0355114	0.0989632	0.0342532	0.848972	0.0355114	0.0989632	0.0342532	0.848972	0.0355114	0.0989632
		C	0.0362544	0.789367	0.0399623	0.061039	0.0362544	0.789367	0.0399623	0.061039	0.0362544	0.789367	0.0399623	0.061039	0.0362544	0.789367	0.0399623	0.061039	0.0362544	0.789367	0.0399623	0.061039	0.0362544	0.789367	0.0399623	0.061039	0.0362544	0.789367	0.0399623	0.061039	0.0362544	0.789367	0.0399623	0.061039	0.0362544	0.789367	0.0399623	0.061039	0.0362544	0.789367	0.0399623	0.061039	0.0362544	0.789367	0.0399623	0.061039	0.0362544	0.789367	0.0399623
		G	0.0730903	0.0511364	0.823374	0.0321429	0.0730903	0.0511364	0.823374	0.0321429	0.0730903	0.0511364	0.823374	0.0321429	0.0730903	0.0511364	0.823374	0.0321429	0.0730903	0.0511364	0.823374	0.0321429	0.0730903	0.0511364	0.823374	0.0321429	0.0730903	0.0511364	0.823374	0.0321429	0.0730903	0.0511364	0.823374	0.0321429	0.0730903	0.0511364	0.823374	0.0321429	0.0730903	0.0511364	0.823374	0.0321429	0.0730903	0.0511364	0.823374	0.0321429	0.0730903	0.0511364	0.823374
		T	0.0416828	0.123985	0.0377003	0.872565	0.0416828	0.123985	0.0377003	0.872565	0.0416828	0.123985	0.0377003	0.872565	0.0416828	0.123985	0.0377003	0.872565	0.0416828	0.123985	0.0377003	0.872565	0.0416828	0.123985	0.0377003	0.872565	0.0416828	0.123985	0.0377003	0.872565	0.0416828	0.123985	0.0377003	0.872565	0.0416828	0.123985	0.0377003	0.872565	0.0416828	0.123985	0.0377003	0.872565	0.0416828	0.123985	0.0377003	0.872565	0.0416828	0.123985	0.0377003
	observed - expected	A	0.00240602	-0.00841921	-0.0176516	-0.00553101	0.023774	-0.0210811	-0.0206579	-0.0152381	-0.0113647	0.00714083	-0.0257822	-0.0257372	-0.0925102	-0.00533424	-0.00833187	-0.0210975	-0.0626748	-0.0181206	-0.0267793	-0.0160896	0.0262616	-0.0135094	-0.042118	-0.0245271	-0.00230587	-0.0163909	0.00891013	-0.0201599	0.0508223	-0.0320668	0.0247305	-0.0261017	-0.0013765	-0.0253677	-0.0351011	-0.0253381	0.00671964	-0.0253375	-0.0218545	-0.00647973	0.103112	-0.0322098	-0.0192709	-0.0301629	0.151028	-0.0355114	-0.0989632
		C	0.000107561	-0.0282437	0.0651634	-0.0170052	-0.00491577	-0.00418688	-0.0130775	0.00951685	-0.00724662	-0.0221584	0.0135794	-0.00225631	0.00386171	0.0170799	-0.00462616	-0.015177	0.0436933	0.0343186	-0.0223838	-0.00279475	-0.000932624	0.0393072	0.0277586	-0.00634945	-0.0201203	0.054018	-0.00131694	-0.0230639	-0.0053367	0.0687913	0.00754576	-0.0144988	0.00192111	0.0176813	-0.0363968	-0.0212308	-0.00424008	0.10982	-0.0397445	-0.00924571	-0.013947	0.141036	0.0933352	0.00153358	-0.0362544	-0.789367	-0.0399623
		G	-0.00900535	-0.00354128	-0.0990926	-0.0130886	-0.0418819	-0.00515199	-0.0106306	-0.0124893	-0.0200253	-0.0117453	-0.0672421	-0.0190128	0.0132267	-0.0115465	-0.0358741	-0.0158013	-0.0143784	-0.0286281	0.0427675	-0.0120059	-0.0524853	-0.0388578	-0.00424929	-0.0120658	-0.00872985	-0.0355674	-0.0170979	-0.0230528	-0.0498745	-0.0425027	-0.054194	-0.0285643	-0.0133811	-0.0374971	0.0533078	-0.0246809	0.0218958	-0.0214882	0.0726034	-0.00392913	-0.0690399	-0.049561	-0.300118	-0.0321429	-0.0730903	-0.0511364	-0.823374
		T	0.00649177	0.0402042	0.0515808	0.0356248	0.0230237	0.0304199	0.044366	0.0182106	0.0386366	0.0267628	0.0794449	0.0470064	0.0754218	-0.000199135	0.0488322	0.0520758	0.0333599	0.01243	0.0063956	0.0308902	0.0271563	0.01306	0.0186087	0.0429424	0.031156	-0.00205971	0.00950474	0.0662766	0.00438894	0.00577821	0.0219177	0.0691649	0.0128365	0.0451836	0.01819	0.0712498	-0.0243753	-0.0629939	-0.0110044	0.0196546	-0.0201247	-0.0592655	0.226054	0.0607721	-0.0416828	-0.123985	-0.0377003
	p-values	A	0.454364	0.193871	0.287142	0.211193	0.258494	0.005996	0.199867	0.005996	0.437708	0.252498	0.191206	0	0.0346436	0.288474	0.390406	0	0.0499667	0.0259827	0.125916	0.00399734	0.183877	0.0399734	0.0453031	0	0.459027	0.0139907	0.333111	0	0.0726183	0	0.240506	0	0.457695	0	0.115923	0	0.387742	0	0.171885	0.193205	0	0	0.295137	0	0	0	0
		C	0.49567	0.158561	0.00399734	0.167222	0.407728	0.447702	0.29447	0.271819	0.345103	0.230513	0.271819	0.43571	0.461026	0.228514	0.406396	0.1006	0.047968	0.0919387	0.0253165	0.415723	0.495003	0.0459694	0.0986009	0.318454	0.00999334	0.00399734	0.478348	0.0379747	0.409727	0	0.333777	0.0699534	0.435043	0.221852	0	0.0193205	0.347768	0	0	0.221852	0.166556	0	0.0879414	0.461692	0	0	0
		G	0.348434	0.395736	0.00333111	0.053964	0.00799467	0.330446	0.415057	0.0313125	0.231845	0.146569	0.0579614	0	0.372418	0.123251	0.181213	0.00133245	0.303131	0.000666223	0.0746169	0.023984	0	0	0.445037	0.0133245	0.367089	0	0.316456	0	0	0	0.149234	0	0.288474	0	0.0572951	0	0.123917	0.00732845	0.00133245	0.291805	0	0	0.0906063	0	0	0	0
		T	0.373085	0.0766156	0.0273151	0.0406396	0.176549	0.152565	0.0592938	0.132578	0.0792805	0.163225	0.005996	0.00133245	0.0146569	0.489674	0.0346436	0	0.0672885	0.291139	0.345769	0.0233178	0.0952698	0.255829	0.178548	0.000666223	0.0406396	0.461692	0.303131	0	0.367755	0.364424	0.188541	0	0.246502	0.0226516	0.207861	0	0.00133245	0	0.175883	0.1006	0.0559627	0	0.0992672	0	0	0	0
mouse	observed	A	0.55721	0.0503269	0.128278	0.0432163	0.509106	0.0300713	0.0981242	0.0509275	0.531777	0.0534072	0.108433	0.0252731	0.515032	0.0410586	0.123999	0.0300796	0.520592	0.0390313	0.124331	0.0223654	0.613889	0.0333136	0.0729551	0.0350003	0.588351	0.0370952	0.120864	0.0380796	0.624188	0.0311742	0.180302	0.0167028	0.627419	0.0246525	0.094411	0.011669	0.708405	0.0592893	0.214557	0.0440267	0.784743	0.00694727	0.390442	0.0107349	1	0	0
		C	0.175751	0.549585	0.104508	0.149807	0.165546	0.568879	0.0983645	0.16198	0.135143	0.576252	0.138732	0.138728	0.179306	0.583494	0.101873	0.143797	0.209841	0.636067	0.102897	0.160697	0.132021	0.654255	0.100422	0.147945	0.119114	0.67406	0.0578714	0.145434	0.140163	0.756232	0.0849493	0.126068	0.151873	0.69405	0.0913807	0.103092	0.0831298	0.708885	0.0696646	0.133916	0.130799	0.84566	0.109558	0.223359	0	0	0
		G	0.122869	0.0741271	0.521483	0.0622475	0.110479	0.071853	0.574148	0.0365186	0.128095	0.0754569	0.530551	0.0421206	0.107688	0.0662634	0.503153	0.0341406	0.113976	0.0504735	0.621188	0.0448019	0.132734	0.0325533	0.657316	0.028127	0.172565	0.022706	0.696898	0.0243668	0.0715927	0.0237868	0.617834	0.0144608	0.0877229	0.0146208	0.636805	0.0109906	0.165374	0.0761238	0.661543	0.075109	0	0	0.5	0.00209624	0	0	0
		T	0.14417	0.325961	0.245731	0.744729	0.214868	0.329197	0.229363	0.750574	0.204986	0.294884	0.222285	0.793878	0.197974	0.309184	0.270975	0.791982	0.155591	0.274428	0.151583	0.772136	0.121356	0.279878	0.169307	0.788928	0.11997	0.266139	0.124367	0.792119	0.164056	0.188807	0.116914	0.842768	0.132985	0.266676	0.177404	0.874248	0.0430914	0.155702	0.0542355	0.746949	0.0844578	0.147392	0	0.76381	0	0	0
	expected	A	0.596161	0.0868506	0.185143	0.0865822	0.596161	0.0868506	0.185143	0.0865822	0.596161	0.0868506	0.185143	0.0865822	0.596161	0.0868506	0.185143	0.0865822	0.596161	0.0868506	0.185143	0.0865822	0.596161	0.0868506	0.185143	0.0865822	0.596161	0.0868506	0.185143	0.0865822	0.596161	0.0868506	0.185143	0.0865822	0.596161	0.0868506	0.185143	0.0865822	0.596161	0.0868506	0.185143	0.0865822	0.596161	0.0868506	0.185143	0.0865822	0.596161	0.0868506	0.185143
		C	0.102559	0.590097	0.102187	0.165367	0.102559	0.590097	0.102187	0.165367	0.102559	0.590097	0.102187	0.165367	0.102559	0.590097	0.102187	0.165367	0.102559	0.590097	0.102187	0.165367	0.102559	0.590097	0.102187	0.165367	0.102559	0.590097	0.102187	0.165367	0.102559	0.590097	0.102187	0.165367	0.102559	0.590097	0.102187	0.165367	0.102559	0.590097	0.102187	0.165367	0.102559	0.590097	0.102187	0.165367	0.102559	0.590097	0.102187
		G	0.200853	0.101461	0.609163	0.104451	0.200853	0.101461	0.609163	0.104451	0.200853	0.101461	0.609163	0.104451	0.200853	0.101461	0.609163	0.104451	0.200853	0.101461	0.609163	0.104451	0.200853	0.101461	0.609163	0.104451	0.200853	0.101461	0.609163	0.104451	0.200853	0.101461	0.609163	0.104451	0.200853	0.101461	0.609163	0.104451	0.200853	0.101461	0.609163	0.104451	0.200853	0.101461	0.609163	0.104451	0.200853	0.101461	0.609163
		T	0.100427	0.221591	0.103507	0.6436	0.100427	0.221591	0.103507	0.6436	0.100427	0.221591	0.103507	0.6436	0.100427	0.221591	0.103507	0.6436	0.100427	0.221591	0.103507	0.6436	0.100427	0.221591	0.103507	0.6436	0.100427	0.221591	0.103507	0.6436	0.100427	0.221591	0.103507	0.6436	0.100427	0.221591	0.103507	0.6436	0.100427	0.221591	0.103507	0.6436	0.100427	0.221591	0.103507	0.6436	0.100427	0.221591	0.103507
	observed - expected	A	-0.038951	-0.0365237	-0.0568655	-0.0433659	-0.087055	-0.0567794	-0.0870191	-0.0356547	-0.0643847	-0.0334434	-0.0767104	-0.0613091	-0.0811293	-0.0457921	-0.0611444	-0.0565026	-0.0755693	-0.0478194	-0.060812	-0.0642168	0.017728	-0.053537	-0.112188	-0.0515819	-0.0078101	-0.0497554	-0.0642795	-0.0485026	0.0280272	-0.0556765	-0.00484129	-0.0698794	0.0312575	-0.0621981	-0.0907323	-0.0749132	0.112244	-0.0275613	0.0294135	-0.0425555	0.188582	-0.0799034	0.205298	-0.0758473	0.403839	-0.0868506	-0.185143
		C	0.0731918	-0.0405124	0.00232132	-0.0155604	0.0629871	-0.0212185	-0.00382254	-0.00338727	0.0325834	-0.0138457	0.0365449	-0.0266393	0.0767466	-0.00660323	-0.000313694	-0.0215697	0.107282	0.04597	0.000710425	-0.00467019	0.0294619	0.0641577	-0.00176479	-0.017422	0.016555	0.0839624	-0.0443156	-0.0199327	0.0376034	0.166135	-0.0172377	-0.0392987	0.0493142	0.103953	-0.0108064	-0.0622747	-0.0194294	0.118788	-0.0325225	-0.0314516	0.02824	0.255563	0.00737135	0.0579914	-0.102559	-0.590097	-0.102187
		G	-0.0779841	-0.0273339	-0.0876803	-0.0422034	-0.0903738	-0.0296081	-0.035015	-0.0679324	-0.0727578	-0.0260042	-0.0786122	-0.0623304	-0.093165	-0.0351977	-0.10601	-0.0703104	-0.0868766	-0.0509876	0.0120254	-0.059649	-0.0681191	-0.0689078	0.0481531	-0.0763239	-0.0282881	-0.0787551	0.0877349	-0.0800841	-0.12926	-0.0776742	0.00867154	-0.0899902	-0.11313	-0.0868403	0.0276418	-0.0934604	-0.0354793	-0.0253372	0.0523803	-0.0293419	-0.200853	-0.101461	-0.109163	-0.102355	-0.200853	-0.101461	-0.609163
		T	0.0437433	0.10437	0.142224	0.10113	0.114442	0.107606	0.125857	0.106974	0.104559	0.0732933	0.118778	0.150279	0.0975476	0.087593	0.167468	0.148383	0.0551641	0.052837	0.0480762	0.128536	0.0209292	0.0582871	0.0657998	0.145328	0.0195432	0.044548	0.0208603	0.148519	0.0636297	-0.0327843	0.0134074	0.199168	0.0325585	0.0450855	0.0738969	0.230648	-0.0573351	-0.065889	-0.0492713	0.103349	-0.0159687	-0.0741986	-0.103507	0.120211	-0.100427	-0.221591	-0.103507
	p-values	A	0.151233	0	0.005996	0	0	0	0	0	0	0	0.00199867	0	0	0	0.00532978	0	0	0	0.000666223	0	0.295137	0	0	0	0.387742	0	0.00399734	0	0.233844	0	0.467022	0	0.17988	0	0.000666223	0	0	0.00266489	0.0726183	0	0	0	0	0	0	0	0
		C	0.00799467	0.0386409	0.409061	0.106596	0.00532978	0.188541	0.458361	0.38974	0.107262	0.299134	0.0532978	0.00999334	0.00666223	0.403065	0.381079	0.0286476	0.000666223	0.017988	0.461692	0.355763	0.0859427	0.000666223	0.486342	0.0686209	0.217189	0	0.00532978	0.053964	0.0672885	0	0.249833	0	0.035976	0	0.358428	0	0.0559627	0	0.00666223	0.0113258	0.159227	0	0.461692	0	0	0	0
		G	0.000666223	0.0133245	0	0	0	0.00799467	0.171885	0	0.00333111	0.0153231	0	0	0.000666223	0	0	0	0	0	0.367755	0	0.00133245	0	0.0826116	0	0.11459	0	0.005996	0	0	0	0.450366	0	0	0	0.257828	0	0.0266489	0.0146569	0.0186542	0.000666223	0	0	0.0906063	0	0	0	0
		T	0.053964	0	0	0	0	0	0	0	0.000666223	0.000666223	0	0	0.00133245	0	0	0	0.0106596	0.00532978	0.0226516	0	0.153231	0	0.0133245	0	0.151233	0.00532978	0.183211	0	0.0159893	0.0206529	0.309127	0	0.105929	0.0139907	0.0173218	0	0	0	0	0	0.276482	0	0	0	0	0	0
dog	observed	A	0.774336	0.029452	0.103367	0.027823	0.72078	0.0217847	0.0837903	0.0317222	0.685618	0.0232817	0.0961568	0.0255513	0.719463	0.0285535	0.0726191	0.0135462	0.739208	0.0109516	0.0893678	0.0132911	0.767626	0.0440746	0.111443	0.0126522	0.805401	0.0292171	0.107946	0.0130328	0.80065	0.0271443	0.213769	0.0116106	0.769857	0.0208681	0.0910829	0.0075606	0.794522	0.0210908	0.113302	0.0366	0.890113	0.00504422	0.245069	0.00937416	1	0	0
		C	0.0614011	0.693337	0.0714984	0.10579	0.0783925	0.718445	0.0832454	0.106365	0.0943523	0.731444	0.043907	0.102663	0.11743	0.745581	0.0691968	0.0826593	0.0905423	0.768491	0.0643237	0.109712	0.0713941	0.776594	0.095323	0.0914177	0.0905368	0.786397	0.092751	0.0860228	0.0672578	0.81536	0.0601435	0.069989	0.110801	0.785394	0.0741676	0.075742	0.0639827	0.845175	0.0306408	0.0993259	0.0792956	0.89101	0.254931	0.117183	0	0	0
		G	0.0519837	0.0291259	0.652412	0.0350773	0.0630786	0.0568775	0.710841	0.031025	0.103709	0.0526392	0.71232	0.0188852	0.0795118	0.040378	0.781826	0.0219762	0.0653483	0.0408994	0.76035	0.0237627	0.0712254	0.0361191	0.745962	0.0200195	0.043565	0.0273751	0.739263	0.0161191	0.0372377	0.0231947	0.661504	0.0104852	0.072081	0.0223475	0.798901	0.0101513	0.105826	0.067727	0.821019	0.0390135	0	0.000441104	0.5	0.00109244	0	0	0
		T	0.112279	0.248085	0.172722	0.831309	0.137749	0.202893	0.122123	0.830888	0.116321	0.192635	0.147617	0.852901	0.0835949	0.185488	0.0763586	0.881818	0.104901	0.179658	0.0859587	0.853234	0.0897548	0.143212	0.0472719	0.875911	0.0604973	0.157011	0.0600399	0.884825	0.0948549	0.134301	0.0645839	0.907915	0.0472602	0.17139	0.0358485	0.906546	0.0356695	0.0660077	0.0350385	0.825061	0.0305919	0.103505	0	0.87235	0	0	0
	expected	A	0.769186	0.0419963	0.12361	0.0531017	0.769186	0.0419963	0.12361	0.0531017	0.769186	0.0419963	0.12361	0.0531017	0.769186	0.0419963	0.12361	0.0531017	0.769186	0.0419963	0.12361	0.0531017	0.769186	0.0419963	0.12361	0.0531017	0.769186	0.0419963	0.12361	0.0531017	0.769186	0.0419963	0.12361	0.0531017	0.769186	0.0419963	0.12361	0.0531017	0.769186	0.0419963	0.12361	0.0531017	0.769186	0.0419963	0.12361	0.0531017	0.769186	0.0419963	0.12361
		C	0.0596899	0.747616	0.0552101	0.0826567	0.0596899	0.747616	0.0552101	0.0826567	0.0596899	0.747616	0.0552101	0.0826567	0.0596899	0.747616	0.0552101	0.0826567	0.0596899	0.747616	0.0552101	0.0826567	0.0596899	0.747616	0.0552101	0.0826567	0.0596899	0.747616	0.0552101	0.0826567	0.0596899	0.747616	0.0552101	0.0826567	0.0596899	0.747616	0.0552101	0.0826567	0.0596899	0.747616	0.0552101	0.0826567	0.0596899	0.747616	0.0552101	0.0826567	0.0596899	0.747616	0.0552101
		G	0.116473	0.0663421	0.761824	0.0550503	0.116473	0.0663421	0.761824	0.0550503	0.116473	0.0663421	0.761824	0.0550503	0.116473	0.0663421	0.761824	0.0550503	0.116473	0.0663421	0.761824	0.0550503	0.116473	0.0663421	0.761824	0.0550503	0.116473	0.0663421	0.761824	0.0550503	0.116473	0.0663421	0.761824	0.0550503	0.116473	0.0663421	0.761824	0.0550503	0.116473	0.0663421	0.761824	0.0550503	0.116473	0.0663421	0.761824	0.0550503	0.116473	0.0663421	0.761824
		T	0.0546512	0.144045	0.0593556	0.809191	0.0546512	0.144045	0.0593556	0.809191	0.0546512	0.144045	0.0593556	0.809191	0.0546512	0.144045	0.0593556	0.809191	0.0546512	0.144045	0.0593556	0.809191	0.0546512	0.144045	0.0593556	0.809191	0.0546512	0.144045	0.0593556	0.809191	0.0546512	0.144045	0.0593556	0.809191	0.0546512	0.144045	0.0593556	0.809191	0.0546512	0.144045	0.0593556	0.809191	0.0546512	0.144045	0.0593556	0.809191	0.0546512	0.144045	0.0593556
	observed - expected	A	0.00514976	-0.0125443	-0.0202431	-0.0252787	-0.0484063	-0.0202116	-0.03982	-0.0213794	-0.0835685	-0.0187146	-0.0274536	-0.0275504	-0.049723	-0.0134428	-0.0509912	-0.0395554	-0.0299777	-0.0310448	-0.0342425	-0.0398106	-0.00156043	0.0020783	-0.0121674	-0.0404495	0.0362149	-0.0127793	-0.0156646	-0.0400688	0.0314635	-0.014852	0.0901582	-0.0414911	0.000671343	-0.0211283	-0.0325274	-0.0455411	0.0253361	-0.0209056	-0.0103083	-0.0165017	0.120926	-0.0369521	0.121458	-0.0437275	0.230814	-0.0419963	-0.12361
		C	0.00171113	-0.0542787	0.0162883	0.0231338	0.0187026	-0.0291716	0.0280353	0.0237079	0.0346624	-0.0161725	-0.0113031	0.020006	0.0577403	-0.00203538	0.0139867	2.54971e-06	0.0308523	0.0208744	0.00911357	0.0270552	0.0117042	0.0289777	0.0401129	0.00876103	0.0308468	0.0387806	0.0375409	0.0033661	0.00756788	0.0677442	0.00493344	-0.0126677	0.0511114	0.0377783	0.0189575	-0.0069147	0.00429277	0.0975584	-0.0245693	0.0166692	0.0196057	0.143393	0.199721	0.0345268	-0.0596899	-0.747616	-0.0552101
		G	-0.0644892	-0.0372162	-0.109412	-0.0199731	-0.0533942	-0.00946454	-0.0509828	-0.0240253	-0.0127636	-0.0137029	-0.0495045	-0.0361651	-0.036961	-0.0259641	0.0200015	-0.0330741	-0.0511246	-0.0254427	-0.00147419	-0.0312876	-0.0452475	-0.030223	-0.0158619	-0.0350309	-0.0729079	-0.0389669	-0.0225607	-0.0389312	-0.0792351	-0.0431474	-0.10032	-0.0445651	-0.0443918	-0.0439945	0.037077	-0.044899	-0.0106473	0.00138491	0.0591947	-0.0160368	-0.116473	-0.065901	-0.261824	-0.0539579	-0.116473	-0.0663421	-0.761824
		T	0.0576283	0.104039	0.113366	0.022118	0.083098	0.0588478	0.0627675	0.0216969	0.0616697	0.04859	0.0882612	0.0437094	0.0289437	0.0414423	0.017003	0.072627	0.05025	0.035613	0.0266031	0.0440431	0.0351037	-0.00083301	-0.0120836	0.0667193	0.00584614	0.0129656	0.000684313	0.0756339	0.0402038	-0.00974479	0.00522835	0.0987239	-0.00739096	0.0273445	-0.0235071	0.0973548	-0.0189816	-0.0780377	-0.0243171	0.0158693	-0.0240593	-0.0405403	-0.0593556	0.0631586	-0.0546512	-0.144045	-0.0593556
	p-values	A	0.446369	0.0606262	0.21519	0	0.0852765	0.00266489	0.0393071	0	0.0379747	0.0133245	0.143904	0	0.175883	0.0526316	0.0113258	0	0.212525	0	0.0506329	0	0.468354	0.408394	0.336442	0	0.122585	0.0353098	0.311126	0	0.199201	0.0186542	0.011992	0	0.483678	0.000666223	0.146569	0	0.131246	0.00266489	0.314457	0.0186542	0	0	0.241173	0	0	0	0
		C	0.472352	0.0253165	0.229847	0.0566289	0.211193	0.141239	0.124584	0.041972	0.119254	0.287808	0.317122	0.047968	0.0453031	0.461026	0.261159	0.493671	0.122585	0.179214	0.295137	0.0199867	0.271153	0.0906063	0.041972	0.255829	0.0686209	0.0253165	0.0433045	0.419054	0.307129	0	0.402398	0.110593	0.0286476	0.0399734	0.243171	0.242505	0.343771	0	0.00799467	0.120586	0.189207	0	0.197868	0.00932712	0	0	0
		G	0	0	0	0.00266489	0.005996	0.198534	0.104597	0	0.351765	0.117921	0.101932	0	0.0906063	0.00133245	0.304464	0	0.023984	0.00333111	0.486342	0	0.00666223	0.000666223	0.297135	0	0	0	0.254497	0	0	0	0.0153231	0	0.0206529	0	0.17988	0	0.283811	0.427715	0.00932712	0.0259827	0	0	0.0906063	0	0	0	0
		T	0.023984	0	0	0.112592	0.00399734	0.00999334	0.0159893	0.0986009	0.0193205	0.0206529	0.00133245	0.00133245	0.142572	0.0286476	0.235177	0	0.017988	0.053964	0.08994	0.00133245	0.0319787	0.499667	0.259827	0	0.35443	0.224517	0.478348	0	0.0572951	0.261825	0.393071	0	0.361759	0.0799467	0.08994	0	0.017988	0	0.0126582	0.161892	0.0566289	0	0	0	0	0	0
Cassette-exon ASSs
orgnism	positions		-13				-12				-11				-10				-9				-8				-7				-6				-5				-4				-3				-2
			A	C	G	T	A	C	G	T	A	C	G	T	A	C	G	T	A	C	G	T	A	C	G	T	A	C	G	T	A	C	G	T	A	C	G	T	A	C	G	T	A	C	G	T	A	C	G
human	observed	A	0.888141	0.0159714	0.036366	0.00601236	0.897871	0.00978053	0.00765376	0.0151806	0.896484	0	0.0704699	0.0128902	0.816478	0.00577404	0.0391621	0.00882927	0.823638	0.0228084	0.0448562	0.002758	0.977694	0.0293094	0.0758399	0.0132148	0.965707	0.0202599	0.00902443	0.00898396	0.937795	0	0.04548	0.00526828	0.974066	0.0103781	0.0185764	0.00778844	0.954616	0.00553362	0.0356009	0.0102454	0.960462	0	0	0.00420393	1	0	0
		C	0.066588	0.913393	0.0636904	0.0466266	0	0.904868	0.0181819	0.0448851	0.0282696	0.938059	0.0181836	0.0242353	0.0132612	0.91364	0	0.0437972	0.0445667	0.931129	0	0.0677878	0.014506	0.924412	0.0282297	0.0079693	0	0.878693	0.0136878	0.0452199	0	0.917273	0	0.0247059	0.0259338	0.945065	0.0421413	0.0269996	0.00539267	0.934245	0.0142008	0.0374086	0.0395384	0.974995	0	0.0345848	0	0	0
		G	0.0314295	0.00845118	0.851021	0.0084956	0	0.0292869	0.946319	0.0175492	0.0604512	0.00786975	0.895016	0.0119306	0.10301	0.0192651	0.919672	0.00527219	0.0273319	0.00417173	0.932817	0.0276728	0.00779964	0.00904478	0.870204	0.0132168	0.0223228	0.0444537	0.95071	0.00272065	0.0310558	0.041366	0.938605	0.00842211	0	0.0102997	0.91877	0.00513758	0.03471	0.0049113	0.944539	0.00921804	0	0	1	0	0	0	0
		T	0.0138412	0.0621846	0.0489222	0.938865	0.102129	0.0560649	0.0278452	0.922385	0.0147953	0.0540714	0.0163308	0.950944	0.0672512	0.0613205	0.041166	0.942101	0.104463	0.0418911	0.0223267	0.901781	0	0.0372336	0.0257261	0.965599	0.0119703	0.0565938	0.0265777	0.943076	0.0311493	0.0413614	0.0159151	0.961604	0	0.0342569	0.0205119	0.960074	0.00528127	0.0553103	0.00565893	0.943128	0	0.0250054	0	0.961211	0	0	0
	expected	A	0.913151	0.0267528	0.0588235	0.0258493	0.913151	0.0267528	0.0588235	0.0258493	0.913151	0.0267528	0.0588235	0.0258493	0.913151	0.0267528	0.0588235	0.0258493	0.913151	0.0267528	0.0588235	0.0258493	0.913151	0.0267528	0.0588235	0.0258493	0.913151	0.0267528	0.0588235	0.0258493	0.913151	0.0267528	0.0588235	0.0258493	0.913151	0.0267528	0.0588235	0.0258493	0.913151	0.0267528	0.0588235	0.0258493	0.913151	0.0267528	0.0588235	0.0258493	0.913151	0.0267528	0.0588235
		C	0.0215054	0.870849	0.0364146	0.0354505	0.0215054	0.870849	0.0364146	0.0354505	0.0215054	0.870849	0.0364146	0.0354505	0.0215054	0.870849	0.0364146	0.0354505	0.0215054	0.870849	0.0364146	0.0354505	0.0215054	0.870849	0.0364146	0.0354505	0.0215054	0.870849	0.0364146	0.0354505	0.0215054	0.870849	0.0364146	0.0354505	0.0215054	0.870849	0.0364146	0.0354505	0.0215054	0.870849	0.0364146	0.0354505	0.0215054	0.870849	0.0364146	0.0354505	0.0215054	0.870849	0.0364146
		G	0.0421836	0.0239852	0.876751	0.0199409	0.0421836	0.0239852	0.876751	0.0199409	0.0421836	0.0239852	0.876751	0.0199409	0.0421836	0.0239852	0.876751	0.0199409	0.0421836	0.0239852	0.876751	0.0199409	0.0421836	0.0239852	0.876751	0.0199409	0.0421836	0.0239852	0.876751	0.0199409	0.0421836	0.0239852	0.876751	0.0199409	0.0421836	0.0239852	0.876751	0.0199409	0.0421836	0.0239852	0.876751	0.0199409	0.0421836	0.0239852	0.876751	0.0199409	0.0421836	0.0239852	0.876751
		T	0.0231596	0.0784133	0.0280112	0.918759	0.0231596	0.0784133	0.0280112	0.918759	0.0231596	0.0784133	0.0280112	0.918759	0.0231596	0.0784133	0.0280112	0.918759	0.0231596	0.0784133	0.0280112	0.918759	0.0231596	0.0784133	0.0280112	0.918759	0.0231596	0.0784133	0.0280112	0.918759	0.0231596	0.0784133	0.0280112	0.918759	0.0231596	0.0784133	0.0280112	0.918759	0.0231596	0.0784133	0.0280112	0.918759	0.0231596	0.0784133	0.0280112	0.918759	0.0231596	0.0784133	0.0280112
	observed - expected	A	-0.0250101	-0.0107814	-0.0224575	-0.019837	-0.0152802	-0.0169722	-0.0511698	-0.0106687	-0.0166675	-0.0267528	0.0116464	-0.0129591	-0.0966733	-0.0209787	-0.0196614	-0.0170201	-0.089513	-0.00394435	-0.0139673	-0.0230913	0.064543	0.0025566	0.0170164	-0.0126345	0.0525556	-0.0064929	-0.0497991	-0.0168654	0.0246436	-0.0267528	-0.0133435	-0.0205811	0.0609148	-0.0163746	-0.0402472	-0.0180609	0.0414647	-0.0212191	-0.0232226	-0.0156039	0.0473102	-0.0267528	-0.0588235	-0.0216454	0.0868486	-0.0267528	-0.0588235
		C	0.0450827	0.0425442	0.0272758	0.0111761	-0.0215054	0.034019	-0.0182326	0.00943462	0.00676422	0.0672101	-0.0182309	-0.0112152	-0.00824417	0.0427917	-0.0364146	0.00834668	0.0230614	0.06028	-0.0364146	0.0323373	-0.00699934	0.0535636	-0.00818489	-0.0274812	-0.0215054	0.00784389	-0.0227267	0.00976933	-0.0215054	0.0464239	-0.0364146	-0.0107446	0.00442846	0.0742166	0.00572669	-0.00845094	-0.0161127	0.0633961	-0.0222138	0.00195804	0.0180331	0.104146	-0.0364146	-0.000865753	-0.0215054	-0.870849	-0.0364146
		G	-0.0107541	-0.0155341	-0.0257293	-0.0114453	-0.0421836	0.00530162	0.0695684	-0.00239174	0.0182676	-0.0161155	0.018265	-0.00801028	0.060826	-0.00472016	0.0429212	-0.0146687	-0.0148517	-0.0198135	0.0560664	0.00773187	-0.034384	-0.0149405	-0.00654637	-0.00672414	-0.0198608	0.0204685	0.0739593	-0.0172203	-0.0111279	0.0173808	0.0618541	-0.0115188	-0.0421836	-0.0136856	0.0420198	-0.0148033	-0.00747363	-0.0190739	0.0677886	-0.0107229	-0.0421836	-0.0239852	0.123249	-0.0199409	-0.0421836	-0.0239852	-0.876751
		T	-0.00931845	-0.0162287	0.020911	0.0201062	0.0789692	-0.0223484	-0.000165955	0.00362583	-0.00836434	-0.0243419	-0.0116804	0.0321845	0.0440916	-0.0170928	0.0131548	0.0233421	0.0813034	-0.0365221	-0.00568447	-0.0169778	-0.0231596	-0.0411797	-0.00228514	0.0468398	-0.0111894	-0.0218195	-0.00143347	0.0243163	0.00798968	-0.0370518	-0.0120961	0.0428444	-0.0231596	-0.0441563	-0.00749929	0.0413152	-0.0178784	-0.023103	-0.0223523	0.0243687	-0.0231596	-0.0534079	-0.0280112	0.0424521	-0.0231596	-0.0784133	-0.0280112
	p-values	A	0.158561	0.225183	0.158561	0.00466356	0.213857	0.0859427	0	0.0579614	0.243837	0.0133245	0.368421	0.0339773	0.0153231	0.0379747	0.211859	0.0126582	0.0273151	0.471019	0.320453	0.000666223	0.005996	0.353098	0.295803	0.0366422	0.0399734	0.339773	0	0.0106596	0.363091	0.0173218	0.373751	0.00199867	0.0139907	0.101932	0.00466356	0.00932712	0.105929	0.0373085	0.129913	0.0126582	0.121919	0.0173218	0	0.00333111	0	0.0173218	0
		C	0.0333111	0.0699534	0.191872	0.231179	0.164557	0.13058	0.101266	0.263158	0.23451	0.00333111	0.187875	0.163225	0.454364	0.071952	0.00466356	0.307129	0.169887	0.0106596	0.00333111	0.0313125	0.498334	0.0219853	0.291805	0.00199867	0.15523	0.433045	0.0566289	0.263824	0.18521	0.153231	0.00466356	0.178548	0.265823	0.00266489	0.210526	0.223185	0.268488	0.0106596	0.0592938	0.453698	0.178548	0	0.00532978	0.468354	0.18521	0	0.00532978
		G	0.277815	0.0646236	0.307129	0.053964	0	0.308461	0.00799467	0.416389	0.263824	0.035976	0.360426	0.37575	0.0812791	0.383744	0.143238	0.0113258	0.26449	0.023984	0.0586276	0.242505	0	0.0706196	0.313791	0.233844	0.143904	0.113924	0.00466356	0.00266489	0.32978	0.172552	0.0512991	0.0512991	0	0.102598	0.387075	0.00999334	0.331113	0.035976	0.0133245	0.095936	0	0.0126582	0	0.00199867	0	0.0126582	0
		T	0.316456	0.274484	0.169887	0.0852765	0.0459694	0.153231	0.402398	0.320453	0.394404	0.1499	0.363091	0.0446369	0.0892738	0.227848	0.225183	0.0619587	0.0473018	0.0253165	0.489007	0.32445	0.0166556	0.00999334	0.427715	0	0.293804	0.128581	0.394404	0.0446369	0.301133	0.0146569	0.351099	0.00466356	0.0159893	0.005996	0.432378	0.00266489	0.0532978	0.137908	0.0892738	0.0592938	0.0166556	0	0.0473018	0.00532978	0.0166556	0	0.0486342
mouse	observed	A	0.821009	0.0296235	0.117313	0.0225755	0.809372	0.0161398	0.0403093	0.0285675	0.820482	0.0241299	0.0142325	0.002241	0.830847	0.0268272	0.0486293	0.0106157	0.754833	0.0103514	0.0434367	0.0122118	0.748214	0.0176889	0.0393678	0.0157576	0.781826	0.0150789	0.0750132	0.00583914	0.744375	0.00796384	0.0488667	0.0110798	0.872108	0.0293839	0.0618162	0.00748132	0.841046	0.0222694	0.0464408	0.0178452	0.856419	0	0	0.0124835	1	0	0
		C	0.0311334	0.783085	0.0317688	0.0941114	0.0574172	0.83838	0.0526423	0.0685273	0.0269961	0.810439	0.015807	0.0694707	0.0318882	0.760184	0.0392599	0.0889821	0.0561946	0.861528	0.0326665	0.102044	0.0421086	0.830431	0.0522121	0.0948219	0.103842	0.850012	0.0358685	0.0715069	0.0770489	0.87503	0.0122929	0.0561592	0.0464269	0.849231	0.0398129	0.0726175	0.053013	0.877375	0.0228923	0.0774983	0.0914244	0.963192	0.238434	0.109872	0	0	0
		G	0.045115	0.0551328	0.731233	0.0250155	0.0899581	0.0334183	0.800689	0.0292478	0.0691924	0.0117171	0.803776	0.0201767	0.104416	0.0331603	0.857726	0.0301744	0.107603	0.00987195	0.88074	0.017705	0.134683	0.00837432	0.829854	0.0155174	0.0570223	0.0101012	0.864444	0.0153022	0.101339	0.0124372	0.886269	0.00816598	0.0347787	0.0142338	0.879437	0.00496448	0.100946	0.0339559	0.923974	0.0275183	0.0168271	0	0.761566	0	0	0	0
		T	0.102743	0.132158	0.119685	0.858298	0.0432528	0.112061	0.10636	0.873657	0.0833291	0.153714	0.166185	0.908112	0.0328488	0.179829	0.0543845	0.870228	0.0813691	0.118248	0.0431569	0.868039	0.074994	0.143506	0.0785662	0.873903	0.0573092	0.124808	0.0246745	0.907352	0.0772375	0.104569	0.0525711	0.924595	0.0466865	0.107152	0.0189344	0.914937	0.00499506	0.0663999	0.00669317	0.877138	0.0353291	0.0368082	0	0.877645	0	0	0
	expected	A	0.759305	0.0507849	0.116822	0.0443131	0.759305	0.0507849	0.116822	0.0443131	0.759305	0.0507849	0.116822	0.0443131	0.759305	0.0507849	0.116822	0.0443131	0.759305	0.0507849	0.116822	0.0443131	0.759305	0.0507849	0.116822	0.0443131	0.759305	0.0507849	0.116822	0.0443131	0.759305	0.0507849	0.116822	0.0443131	0.759305	0.0507849	0.116822	0.0443131	0.759305	0.0507849	0.116822	0.0443131	0.759305	0.0507849	0.116822	0.0443131	0.759305	0.0507849	0.116822
		C	0.0727874	0.754386	0.0635514	0.125554	0.0727874	0.754386	0.0635514	0.125554	0.0727874	0.754386	0.0635514	0.125554	0.0727874	0.754386	0.0635514	0.125554	0.0727874	0.754386	0.0635514	0.125554	0.0727874	0.754386	0.0635514	0.125554	0.0727874	0.754386	0.0635514	0.125554	0.0727874	0.754386	0.0635514	0.125554	0.0727874	0.754386	0.0635514	0.125554	0.0727874	0.754386	0.0635514	0.125554	0.0727874	0.754386	0.0635514	0.125554	0.0727874	0.754386	0.0635514
		G	0.108354	0.0609418	0.769159	0.0465288	0.108354	0.0609418	0.769159	0.0465288	0.108354	0.0609418	0.769159	0.0465288	0.108354	0.0609418	0.769159	0.0465288	0.108354	0.0609418	0.769159	0.0465288	0.108354	0.0609418	0.769159	0.0465288	0.108354	0.0609418	0.769159	0.0465288	0.108354	0.0609418	0.769159	0.0465288	0.108354	0.0609418	0.769159	0.0465288	0.108354	0.0609418	0.769159	0.0465288	0.108354	0.0609418	0.769159	0.0465288	0.108354	0.0609418	0.769159
		T	0.0595533	0.133887	0.0504673	0.783604	0.0595533	0.133887	0.0504673	0.783604	0.0595533	0.133887	0.0504673	0.783604	0.0595533	0.133887	0.0504673	0.783604	0.0595533	0.133887	0.0504673	0.783604	0.0595533	0.133887	0.0504673	0.783604	0.0595533	0.133887	0.0504673	0.783604	0.0595533	0.133887	0.0504673	0.783604	0.0595533	0.133887	0.0504673	0.783604	0.0595533	0.133887	0.0504673	0.783604	0.0595533	0.133887	0.0504673	0.783604	0.0595533	0.133887	0.0504673
	observed - expected	A	0.0617033	-0.0211613	0.000491029	-0.0217376	0.0500667	-0.034645	-0.0765131	-0.0157456	0.0611772	-0.026655	-0.10259	-0.0420721	0.0715414	-0.0239576	-0.0681932	-0.0336974	-0.00447202	-0.0404334	-0.0733858	-0.0321014	-0.011091	-0.0330959	-0.0774546	-0.0285556	0.0225212	-0.035706	-0.0418092	-0.038474	-0.0149305	-0.042821	-0.0679557	-0.0332334	0.112803	-0.0214009	-0.0550062	-0.0368318	0.0817406	-0.0285155	-0.0703817	-0.026468	0.0971141	-0.0507849	-0.116822	-0.0318296	0.240695	-0.0507849	-0.116822
		C	-0.041654	0.0286993	-0.0317826	-0.0314425	-0.0153702	0.0839945	-0.0109091	-0.0570266	-0.0457913	0.0560529	-0.0477444	-0.0560832	-0.0408992	0.00579781	-0.0242915	-0.0365718	-0.0165928	0.107142	-0.0308849	-0.0235096	-0.0306788	0.0760447	-0.0113393	-0.030732	0.0310547	0.0956262	-0.0276829	-0.054047	0.00426143	0.120644	-0.0512585	-0.0693947	-0.0263605	0.0948446	-0.0237385	-0.0529364	-0.0197744	0.122989	-0.0406591	-0.0480556	0.018637	0.208806	0.174882	-0.0156822	-0.0727874	-0.754386	-0.0635514
		G	-0.063239	-0.00580903	-0.0379259	-0.0215133	-0.0183959	-0.0275236	0.0315298	-0.017281	-0.0391616	-0.0492247	0.0346171	-0.0263521	-0.00393757	-0.0277816	0.0885674	-0.0163544	-0.000750897	-0.0510699	0.111581	-0.0288238	0.0263291	-0.0525675	0.0606949	-0.0310114	-0.0513317	-0.0508407	0.0952849	-0.0312266	-0.0070151	-0.0485046	0.117111	-0.0383628	-0.0735753	-0.0467081	0.110278	-0.0415643	-0.00740797	-0.0269859	0.154815	-0.0190106	-0.0915269	-0.0609418	-0.0075924	-0.0465288	-0.108354	-0.0609418	-0.769159
		T	0.0431897	-0.0017289	0.0692175	0.0746935	-0.0163005	-0.0218259	0.0558924	0.0900532	0.0237758	0.0198268	0.115717	0.124507	-0.0267046	0.0459414	0.00391726	0.0866236	0.0218158	-0.0156391	-0.00731041	0.0844348	0.0154407	0.00961871	0.0280989	0.090299	-0.00224419	-0.00907959	-0.0257927	0.123748	0.0176841	-0.029318	0.00210378	0.140991	-0.0128669	-0.0267356	-0.0315329	0.131333	-0.0545583	-0.0674874	-0.0437741	0.0935341	-0.0242242	-0.0970791	-0.0504673	0.0940407	-0.0595533	-0.133887	-0.0504673
	p-values	A	0.104597	0.0626249	0.425716	0.0133245	0.176549	0.00133245	0	0.0626249	0.126582	0.0233178	0	0	0.0453031	0.0486342	0.00333111	0	0.463025	0	0	0	0.411059	0.00199867	0	0	0.327781	0.00266489	0.106596	0	0.380413	0	0.00399734	0	0	0.0612925	0.0486342	0	0.00399734	0.0159893	0.000666223	0.00333111	0.0186542	0	0	0	0	0	0
		C	0.00732845	0.216522	0.0406396	0.0466356	0.362425	0.00199867	0.381746	0.00133245	0.00199867	0.0566289	0	0.00199867	0.0113258	0.403731	0.169221	0.0319787	0.319787	0	0.0592938	0.129247	0.083944	0.00399734	0.344437	0.0632911	0.167222	0	0.103264	0.000666223	0.424384	0	0	0	0.133911	0.000666223	0.237175	0.00199867	0.131246	0	0.00133245	0.0146569	0.319121	0	0.233844	0.261159	0	0	0
		G	0.000666223	0.4004	0.257828	0.0146569	0.322452	0.0353098	0.279147	0.0486342	0.123251	0	0.262492	0.00266489	0.488341	0.0199867	0.023984	0.0559627	0.499001	0	0.00266489	0.000666223	0.259161	0	0.106596	0	0.0313125	0	0.0153231	0	0.437708	0	0.000666223	0	0	0	0.00666223	0	0.393738	0.0473018	0	0.0632911	0	0	0.473684	0	0	0	0
		T	0.121919	0.47968	0.041972	0.000666223	0.297135	0.206529	0.0699534	0	0.231179	0.276482	0.00666223	0	0.0706196	0.0806129	0.407728	0	0.246502	0.266489	0.424384	0	0.285143	0.369087	0.19054	0	0.491006	0.376416	0.0759494	0	0.275816	0.111925	0.473684	0	0.304464	0.145237	0.0186542	0	0	0.000666223	0	0	0.173884	0	0	0	0	0	0
dog	observed	A	0.90466	0.0195816	0.038721	0.024421	0.821253	0.0115294	0.0145944	0.00785391	0.924636	0.0331553	0.010666	0.00736255	0.891864	0.00709264	0.017878	0.00895007	0.955949	0.0108517	0.00719215	0.00476246	0.951926	0.00339816	0.106314	0.006408	0.896944	0	0.0530263	0.0183695	0.899553	0.00416209	0.029734	0	0.963743	0.0051808	0	0.00255677	0.895507	0.0121596	0.106352	0.00457456	0.940743	0	0	0.00856677	1	0	0
		C	0.0503696	0.849717	0.0389562	0.0410242	0.0745217	0.903627	0.0116307	0.0662753	0.0302343	0.858394	0.0383724	0.0515022	0.0478226	0.88171	0.0118794	0.0207232	0.0283143	0.912829	0.0338812	0.0492628	0	0.938109	0.0259331	0.0470744	0.025935	0.916282	0.0114729	0.0515993	0.0277962	0.910992	0.0332557	0.047438	0.0114326	0.96039	0.044168	0.0243789	0.0051536	0.932357	0.0138627	0.0503044	0.0592569	0.966142	0	0.0700029	0	0	0
		G	0.0287599	0.0543748	0.869141	0.0167293	0.0753315	0.0132795	0.945929	0.021043	0.029225	0.00706079	0.880295	0.00753007	0.0458569	0.0186614	0.942755	0.0084334	0.0157366	0.0108999	0.927084	0.00602137	0.036723	0.00924222	0.841807	0.00585549	0.0519061	0.0124559	0.935501	0.00625798	0.0606161	0.0185385	0.922501	0.00248662	0.024824	0	0.955832	0.0104373	0.0290643	0.0173138	0.851516	0.0239058	0	0	1	0	0	0	0
		T	0.0162107	0.0763265	0.0531814	0.917826	0.0288934	0.0715636	0.0278458	0.904828	0.0159052	0.10139	0.0706663	0.933605	0.0144567	0.0925359	0.0274874	0.961893	0	0.065419	0.0318423	0.939953	0.0113513	0.0492508	0.0259451	0.940662	0.0252151	0.0712626	0	0.923773	0.0120351	0.0663078	0.0145097	0.950075	0	0.0344292	0	0.962627	0.0702754	0.0381697	0.0282693	0.921215	0	0.0338584	0	0.92143	0	0	0
	expected	A	0.859272	0.0397412	0.0782852	0.019174	0.859272	0.0397412	0.0782852	0.019174	0.859272	0.0397412	0.0782852	0.019174	0.859272	0.0397412	0.0782852	0.019174	0.859272	0.0397412	0.0782852	0.019174	0.859272	0.0397412	0.0782852	0.019174	0.859272	0.0397412	0.0782852	0.019174	0.859272	0.0397412	0.0782852	0.019174	0.859272	0.0397412	0.0782852	0.019174	0.859272	0.0397412	0.0782852	0.019174	0.859272	0.0397412	0.0782852	0.019174	0.859272	0.0397412	0.0782852
		C	0.0513245	0.836414	0.0363467	0.0501475	0.0513245	0.836414	0.0363467	0.0501475	0.0513245	0.836414	0.0363467	0.0501475	0.0513245	0.836414	0.0363467	0.0501475	0.0513245	0.836414	0.0363467	0.0501475	0.0513245	0.836414	0.0363467	0.0501475	0.0513245	0.836414	0.0363467	0.0501475	0.0513245	0.836414	0.0363467	0.0501475	0.0513245	0.836414	0.0363467	0.0501475	0.0513245	0.836414	0.0363467	0.0501475	0.0513245	0.836414	0.0363467	0.0501475	0.0513245	0.836414	0.0363467
		G	0.0604305	0.0295749	0.83877	0.0368732	0.0604305	0.0295749	0.83877	0.0368732	0.0604305	0.0295749	0.83877	0.0368732	0.0604305	0.0295749	0.83877	0.0368732	0.0604305	0.0295749	0.83877	0.0368732	0.0604305	0.0295749	0.83877	0.0368732	0.0604305	0.0295749	0.83877	0.0368732	0.0604305	0.0295749	0.83877	0.0368732	0.0604305	0.0295749	0.83877	0.0368732	0.0604305	0.0295749	0.83877	0.0368732	0.0604305	0.0295749	0.83877	0.0368732	0.0604305	0.0295749	0.83877
		T	0.0289735	0.0942699	0.0465983	0.893805	0.0289735	0.0942699	0.0465983	0.893805	0.0289735	0.0942699	0.0465983	0.893805	0.0289735	0.0942699	0.0465983	0.893805	0.0289735	0.0942699	0.0465983	0.893805	0.0289735	0.0942699	0.0465983	0.893805	0.0289735	0.0942699	0.0465983	0.893805	0.0289735	0.0942699	0.0465983	0.893805	0.0289735	0.0942699	0.0465983	0.893805	0.0289735	0.0942699	0.0465983	0.893805	0.0289735	0.0942699	0.0465983	0.893805	0.0289735	0.0942699	0.0465983
	observed - expected	A	0.0453883	-0.0201596	-0.0395641	0.00524691	-0.0380181	-0.0282118	-0.0636908	-0.0113201	0.065364	-0.00658593	-0.0676192	-0.0118115	0.0325923	-0.0326486	-0.0604072	-0.010224	0.0966776	-0.0288895	-0.071093	-0.0144116	0.0926542	-0.0363431	0.0280292	-0.012766	0.0376723	-0.0397412	-0.0252589	-0.000804547	0.040281	-0.0355791	-0.0485512	-0.019174	0.104472	-0.0345604	-0.0782852	-0.0166173	0.0362351	-0.0275817	0.0280669	-0.0145995	0.0814716	-0.0397412	-0.0782852	-0.0106073	0.140728	-0.0397412	-0.0782852
		C	-0.000954927	0.0133031	0.0026095	-0.00912329	0.0231972	0.0672134	-0.024716	0.0161278	-0.0210902	0.0219803	0.00202574	0.00135467	-0.00350192	0.0452961	-0.0244673	-0.0294243	-0.0230102	0.0764154	-0.00246552	-0.000884734	-0.0513245	0.101695	-0.0104136	-0.00307312	-0.0253895	0.0798675	-0.0248738	0.00145179	-0.0235283	0.0745776	-0.00309097	-0.00270953	-0.0398919	0.123976	0.00782133	-0.0257686	-0.0461709	0.0959429	-0.022484	0.000156927	0.00793236	0.129728	-0.0363467	0.0198554	-0.0513245	-0.836414	-0.0363467
		G	-0.0316706	0.0247999	0.0303716	-0.0201439	0.014901	-0.0162954	0.107159	-0.0158302	-0.0312055	-0.0225141	0.0415254	-0.0293431	-0.0145736	-0.0109135	0.103985	-0.0284398	-0.0446939	-0.018675	0.0883146	-0.0308518	-0.0237075	-0.0203326	0.00303763	-0.0310177	-0.00852438	-0.017119	0.096731	-0.0306152	0.000185669	-0.0110364	0.0837308	-0.0343865	-0.0356064	-0.0295749	0.117062	-0.0264358	-0.0313662	-0.0122611	0.0127462	-0.0129674	-0.0604305	-0.0295749	0.16123	-0.0368732	-0.0604305	-0.0295749	-0.83877
		T	-0.0127628	-0.0179434	0.00658304	0.0240202	-8.01374e-05	-0.0227063	-0.0187525	0.0110226	-0.0130683	0.00711975	0.024068	0.0397999	-0.0145168	-0.00173401	-0.019111	0.068088	-0.0289735	-0.0288509	-0.0147561	0.0461481	-0.0176222	-0.0450191	-0.0206532	0.0468568	-0.00375843	-0.0230073	-0.0465983	0.0299679	-0.0169384	-0.0279621	-0.0320886	0.0562701	-0.0289735	-0.0598407	-0.0465983	0.0688217	0.0413019	-0.0561002	-0.018329	0.0274099	-0.0289735	-0.0604115	-0.0465983	0.0276251	-0.0289735	-0.0942699	-0.0465983
	p-values	A	0.150566	0.0333111	0.0446369	0.203198	0.208528	0.00333111	0	0.0939374	0.0346436	0.333111	0	0.0759494	0.263824	0	0	0.11992	0	0.00199867	0	0.0233178	0	0	0.223851	0.05996	0.182545	0	0.200533	0.465023	0.187209	0	0.00866089	0.00732845	0	0	0	0.0159893	0.272485	0.00266489	0.177881	0.0379747	0.0113258	0	0	0.14457	0	0	0
		C	0.463691	0.349767	0.446369	0.225183	0.244504	0.00932712	0.023984	0.185876	0.193871	0.232512	0.467022	0.499667	0.488341	0.0606262	0.0186542	0.00799467	0.49034	0.00199867	0.48501	0.450366	0	0	0.300466	0.385743	0.0619587	0	0.0186542	0.45503	0.127915	0.000666223	0.459694	0.418388	0.000666223	0	0.390406	0.0106596	0	0	0.0339773	0.494337	0.378414	0	0.000666223	0.153897	0	0	0.000666223
		G	0.0639574	0.0886076	0.242505	0.011992	0.297801	0.0726183	0	0.0446369	0.065956	0.0153231	0.152565	0	0.336442	0.249833	0	0	0	0.0493005	0.000666223	0	0.17988	0.0306462	0.443038	0	0.423718	0.0512991	0	0	0.470353	0.185876	0.00333111	0	0.0199867	0.00199867	0	0.000666223	0.0266489	0.219187	0.331779	0.126582	0	0.00199867	0	0	0	0.00199867	0
		T	0.311792	0.266489	0.357095	0.10926	0.434377	0.183211	0.199867	0.271819	0.270486	0.381079	0.241839	0.0139907	0.277149	0.489007	0.195869	0	0.0126582	0.116589	0.266489	0.00333111	0.137242	0.0113258	0.117921	0.00732845	0.467688	0.171219	0	0.0586276	0.175217	0.0826116	0.005996	0	0.011992	0.00133245	0	0	0.065956	0.00466356	0.109927	0.113924	0.0139907	0	0	0.083944	0.0139907	0	0
[truncated: 17 more columns]
