# Supplementary material for: Correlated Evolution of Nucleotide Positions within Splice Sites in Mammals
Source: PLoS One. 2015 Dec 7;10(12):e0144388. doi: 10.1371/journal.pone.0144388 (PMC4671708; doi:10.1371/journal.pone.0144388)
Supplement: S6 Table — Covariance matrices of strength vectors for real sites, artificial and the difference between these matrices (denoted as “real—artificial”) are shown. Positive elements of matrices marked as green, negative ones are shown in red (color depth depends on absolute value). Corresponding p-values that elements of covariance matrices (and of “real—artificial” matrix) differs from zero are represented (p-values < 0.05 marked as pink). (XLSX) [file pone.0144388.s009.xlsx]

## Sheet: Лист1
			pwm	Constitutive DSSs							Cassette DSSs
			pos	-3	-2	-1	+3	+4	+5	+6	-3	-2	-1	+3	+4	+5	+6
Human	artificial descendant	covariance	-3	0.0271228	0.0134606	0.00573697	-0.00256772	-0.00371252	-0.00823196	-0.0037866	0.0277134	0.0150396	0.00397744	-0.00352043	-0.00672156	-0.00930835	-0.00455978
			-2	0.0134606	0.115665	0.0302497	-0.00733291	-0.0203256	-0.0334423	-0.0185143	0.0150396	0.123486	0.0345825	-0.0132765	-0.0283798	-0.0410398	-0.017328
			-1	0.00573697	0.0302497	0.174845	-0.0119203	-0.0219052	-0.0349478	-0.0337753	0.00397744	0.0345825	0.174274	-0.0142677	-0.0322844	-0.0450299	-0.0322613
			+3	-0.00256772	-0.00733291	-0.0119203	0.0925139	-0.00309322	-0.0202258	-0.00783248	-0.00352043	-0.0132765	-0.0142677	0.11747	0.00134054	-0.0192948	-0.00896657
			+4	-0.00371252	-0.0203256	-0.0219052	-0.00309322	0.131486	0.0295378	0.00213331	-0.00672156	-0.0283798	-0.0322844	0.00134054	0.109155	0.0235199	0.00732315
			+5	-0.00823196	-0.0334423	-0.0349478	-0.0202258	0.0295378	0.180139	0.0188837	-0.00930835	-0.0410398	-0.0450299	-0.0192948	0.0235199	0.15122	0.018049
			+6	-0.0037866	-0.0185143	-0.0337753	-0.00783248	0.00213331	0.0188837	0.0647225	-0.00455978	-0.017328	-0.0322613	-0.00896657	0.00732315	0.018049	0.0541875
		p-values	-3	0	0	0	0.00133333	0.00666667	0	0	0	0	0.0886667	0.0233333	0	0	0
			-2	0	0	0	0.00466667	0	0	0	0	0	0	0	0	0	0
			-1	0	0	0	0	0	0	0	0.0886667	0	0	0.000666667	0	0	0
			+3	0.00133333	0.00466667	0	0.0113333	0.056	0.008	0.000666667	0.0233333	0	0.000666667	0.00866667	0.383333	0.00333333	0.002
			+4	0.00666667	0	0	0.056	0	0	0.153333	0	0	0	0.383333	0	0	0.0113333
			+5	0	0	0	0.008	0	0	0	0	0	0	0.00333333	0	0	0
			+6	0	0	0	0.000666667	0.153333	0	0	0	0	0	0.002	0.0113333	0	0
	real descendant	covariance	-3	0.0262618	0.0127952	0.00448806	-0.00280587	-0.00548376	-0.00863136	-0.00418788	0.0276053	0.0149996	0.00418279	-0.00372283	-0.00734218	-0.00986281	-0.00386505
			-2	0.0127952	0.117228	0.0306341	-0.00808652	-0.0269453	-0.0356404	-0.0198504	0.0149996	0.123486	0.0356918	-0.0137374	-0.0291587	-0.0418079	-0.0204488
			-1	0.00448806	0.0306341	0.174699	-0.0121539	-0.0292509	-0.0371286	-0.0330873	0.00418279	0.0356918	0.173793	-0.0150351	-0.031913	-0.0457686	-0.0347893
			+3	-0.00280587	-0.00808652	-0.0121539	0.096895	-2.55965e-05	-0.0202615	-0.00706803	-0.00372283	-0.0137374	-0.0150351	0.117465	0.00167515	-0.0197638	-0.00717841
			+4	-0.00548376	-0.0269453	-0.0292509	-2.55965e-05	0.161641	0.0266461	0.00320551	-0.00734218	-0.0291587	-0.031913	0.00167515	0.112215	0.0235136	0.00711431
			+5	-0.00863136	-0.0356404	-0.0371286	-0.0202615	0.0266461	0.187384	0.021772	-0.00986281	-0.0418079	-0.0457686	-0.0197638	0.0235136	0.152759	0.0166489
			+6	-0.00418788	-0.0198504	-0.0330873	-0.00706803	0.00320551	0.021772	0.0667687	-0.00386505	-0.0204488	-0.0347893	-0.00717841	0.00711431	0.0166489	0.0612308
		p-values	-3	0	0	0	0	0	0	0	0	0	0.0553333	0.0273333	0	0	0
			-2	0	0	0	0	0	0	0	0	0	0	0	0	0	0
			-1	0	0	0	0	0	0	0	0.0553333	0	0	0.000666667	0	0	0
			+3	0	0	0	0	0.494	0	0	0.0273333	0	0.000666667	0	0.338	0	0.008
			+4	0	0	0	0.494	0	0	0.0373333	0	0	0	0.338	0	0	0.0106667
			+5	0	0	0	0	0	0	0	0	0	0	0	0	0	0
			+6	0	0	0	0	0.0373333	0	0	0	0	0	0.008	0.0106667	0	0
	Real - artificial	covariance	-3	-0.000860958	-0.000665329	-0.00124891	-0.000238144	-0.00177124	-0.000399395	-0.000401285	-0.000108152	-3.99398e-05	0.000205354	-0.000202403	-0.00062062	-0.000554465	0.000694731
			-2	-0.000665329	0.00156325	0.000384414	-0.000753607	-0.00661969	-0.0021981	-0.0013361	-3.99398e-05	-1.38778e-17	0.00110934	-0.00046082	-0.000778871	-0.000768151	-0.00312084
			-1	-0.00124891	0.000384414	-0.000145543	-0.000233648	-0.00734573	-0.00218079	0.000688036	0.000205354	0.00110934	-0.000481344	-0.000767435	0.000371378	-0.000738608	-0.00252799
			+3	-0.000238144	-0.000753607	-0.000233648	0.00438111	0.00306763	-3.56256e-05	0.000764443	-0.000202403	-0.00046082	-0.000767435	-4.8932e-06	0.000334616	-0.000469052	0.00178816
			+4	-0.00177124	-0.00661969	-0.00734573	0.00306763	0.0301546	-0.00289173	0.00107221	-0.00062062	-0.000778871	0.000371378	0.000334616	0.00306022	-6.28862e-06	-0.000208835
			+5	-0.000399395	-0.0021981	-0.00218079	-3.56256e-05	-0.00289173	0.0072448	0.00288829	-0.000554465	-0.000768151	-0.000738608	-0.000469052	-6.28862e-06	0.00153856	-0.00140016
			+6	-0.000401285	-0.0013361	0.000688036	0.000764443	0.00107221	0.00288829	0.0020462	0.000694731	-0.00312084	-0.00252799	0.00178816	-0.000208835	-0.00140016	0.00704332
		p-values	-3	0.0253333	0.0413333	0.004	0.437333	0.05	0.471333	0.244	0.0773333	0.056	0.195333	0.422667	0.194	0.232	0.08
			-2	0.0413333	0.133333	0.489333	0.196667	0.042	0.322667	0.199333	0.056	0.445333	0.262	0.378	0.262667	0.234	0.062
			-1	0.004	0.489333	0.234	0.471333	0.0266667	0.313333	0.0773333	0.195333	0.262	0.254667	0.251333	0.453333	0.277333	0.0806667
			+3	0.437333	0.196667	0.471333	0.166667	0.046	0.326	0.0726667	0.422667	0.378	0.251333	0.386667	0.374667	0.404	0.0346667
			+4	0.05	0.042	0.0266667	0.046	0.016	0.0713333	0.254	0.194	0.262667	0.453333	0.374667	0.082	0.416667	0.488
			+5	0.471333	0.322667	0.313333	0.326	0.0713333	0.300667	0.208667	0.232	0.234	0.277333	0.404	0.416667	0.266	0.127333
			+6	0.244	0.199333	0.0773333	0.0726667	0.254	0.208667	0.104667	0.08	0.062	0.0806667	0.0346667	0.488	0.127333	0.0233333
Mouse	artificial descendant	covariance	-3	0.0261248	0.0134345	0.00446063	-0.00292276	-0.00449468	-0.00535898	-0.00262062	0.0274203	0.0138746	0.00504886	-0.00327702	-0.00634574	-0.009547	-0.00474285
			-2	0.0134345	0.116757	0.0291905	-0.00846715	-0.0248798	-0.027694	-0.0179135	0.0138746	0.123486	0.0325551	-0.0123281	-0.0279753	-0.0401672	-0.0190647
			-1	0.00446063	0.0291905	0.171968	-0.0106667	-0.0275464	-0.0276086	-0.0298387	0.00504886	0.0325551	0.171573	-0.0135071	-0.0325465	-0.0429574	-0.0333232
			+3	-0.00292276	-0.00846715	-0.0106667	0.0928168	0.00183699	-0.0173508	-0.00752353	-0.00327702	-0.0123281	-0.0135071	0.129884	-0.000429344	-0.0210286	-0.00810639
			+4	-0.00449468	-0.0248798	-0.0275464	0.00183699	0.154591	0.0229068	0.00182424	-0.00634574	-0.0279753	-0.0325465	-0.000429344	0.111587	0.023369	0.0083596
			+5	-0.00535898	-0.027694	-0.0276086	-0.0173508	0.0229068	0.157906	0.0107326	-0.009547	-0.0401672	-0.0429574	-0.0210286	0.023369	0.150342	0.0167796
			+6	-0.00262062	-0.0179135	-0.0298387	-0.00752353	0.00182424	0.0107326	0.0621431	-0.00474285	-0.0190647	-0.0333232	-0.00810639	0.0083596	0.0167796	0.0608096
		p-values	-3	0	0	0.000666667	0.000666667	0	0.00466667	0.02	0	0	0.0133333	0.044	0	0	0
			-2	0	0	0	0.000666667	0	0	0	0	0	0	0	0	0	0
			-1	0.000666667	0	0	0	0	0	0	0.0133333	0	0	0.00133333	0	0	0
			+3	0.000666667	0.000666667	0	0.024	0.212667	0.0106667	0.000666667	0.044	0	0.00133333	0.00666667	0.289333	0.00333333	0.006
			+4	0	0	0	0.212667	0	0	0.212	0	0	0	0.289333	0	0	0.002
			+5	0.00466667	0	0	0.0106667	0	0	0.0486667	0	0	0	0.00333333	0	0	0
			+6	0.02	0	0	0.000666667	0.212	0.0486667	0	0	0	0	0.006	0.002	0	0
	real descendant	covariance	-3	0.0259863	0.0123323	0.00450777	-0.002239	-0.00468358	-0.00820102	-0.00459575	0.0268747	0.0144754	0.00468843	-0.00420765	-0.00533743	-0.00779338	-0.00504288
			-2	0.0123323	0.120038	0.0316489	-0.0078335	-0.0267358	-0.0323204	-0.0206492	0.0144754	0.123723	0.0316656	-0.0130912	-0.0271858	-0.0391865	-0.0213858
			-1	0.00450777	0.0316489	0.175329	-0.0117887	-0.0314784	-0.0336117	-0.0316847	0.00468843	0.0316656	0.174015	-0.0141083	-0.0292834	-0.0421033	-0.0350102
			+3	-0.002239	-0.0078335	-0.0117887	0.0987449	-0.00189975	-0.0195549	-0.0108183	-0.00420765	-0.0130912	-0.0141083	0.121145	-0.00201951	-0.0196098	-0.012527
			+4	-0.00468358	-0.0267358	-0.0314784	-0.00189975	0.164675	0.0341753	0.00189128	-0.00533743	-0.0271858	-0.0292834	-0.00201951	0.112617	0.0261395	0.00612669
			+5	-0.00820102	-0.0323204	-0.0336117	-0.0195549	0.0341753	0.18002	0.0199267	-0.00779338	-0.0391865	-0.0421033	-0.0196098	0.0261395	0.148378	0.0189873
			+6	-0.00459575	-0.0206492	-0.0316847	-0.0108183	0.00189128	0.0199267	0.0670823	-0.00504288	-0.0213858	-0.0350102	-0.012527	0.00612669	0.0189873	0.0619043
		p-values	-3	0	0	0	0.000666667	0	0	0	0	0	0.0346667	0.0126667	0.00333333	0	0
			-2	0	0	0	0	0	0	0	0	0	0	0	0	0	0
			-1	0	0	0	0	0	0	0	0.0346667	0	0	0.000666667	0	0	0
			+3	0.000666667	0	0	0	0.214	0	0	0.0126667	0	0.000666667	0	0.316667	0	0
			+4	0	0	0	0.214	0	0	0.140667	0.00333333	0	0	0.316667	0	0	0.0226667
			+5	0	0	0	0	0	0	0	0	0	0	0	0	0	0
			+6	0	0	0	0	0.140667	0	0	0	0	0	0	0.0226667	0	0
	Real - artificial	covariance	-3	-0.000138572	-0.00110218	4.71366e-05	0.000683755	-0.000188897	-0.00284204	-0.00197513	-0.000545581	0.000600739	-0.000360435	-0.00093063	0.00100831	0.00175362	-0.000300031
			-2	-0.00110218	0.00328137	0.00245836	0.000633654	-0.00185601	-0.00462643	-0.0027357	0.000600739	0.000236943	-0.00088947	-0.000763097	0.000789514	0.000980683	-0.00232117
			-1	4.71366e-05	0.00245836	0.00336101	-0.00112201	-0.00393207	-0.00600303	-0.001846	-0.000360435	-0.00088947	0.0024425	-0.000601154	0.00326305	0.000854017	-0.00168697
			+3	0.000683755	0.000633654	-0.00112201	0.00592809	-0.00373674	-0.00220413	-0.00329474	-0.00093063	-0.000763097	-0.000601154	-0.00873821	-0.00159017	0.00141873	-0.00442063
			+4	-0.000188897	-0.00185601	-0.00393207	-0.00373674	0.0100837	0.0112685	6.70381e-05	0.00100831	0.000789514	0.00326305	-0.00159017	0.00102998	0.00277049	-0.00223291
			+5	-0.00284204	-0.00462643	-0.00600303	-0.00220413	0.0112685	0.0221134	0.00919408	0.00175362	0.000980683	0.000854017	0.00141873	0.00277049	-0.00196397	0.00220777
			+6	-0.00197513	-0.0027357	-0.001846	-0.00329474	6.70381e-05	0.00919408	0.00493924	-0.000300031	-0.00232117	-0.00168697	-0.00442063	-0.00223291	0.00220777	0.00109471
		p-values	-3	0.284667	0.052	0.480667	0.0253333	0.467333	0.0866667	0.158	0.0886667	0.402667	0.199333	0.240667	0.152	0.0113333	0.301333
			-2	0.052	0.161333	0.246	0.174	0.439333	0.209333	0.306667	0.402667	0.306	0.455333	0.145333	0.341333	0.294667	0.236
			-1	0.480667	0.246	0.286	0.409333	0.319333	0.158667	0.387333	0.199333	0.455333	0.364	0.355333	0.114667	0.373333	0.392
			+3	0.0253333	0.174	0.409333	0.492667	0.150667	0.444667	0.307333	0.240667	0.145333	0.355333	0.0206667	0.406	0.0466667	0.117333
			+4	0.467333	0.439333	0.319333	0.150667	0.344	0.149333	0.478	0.152	0.341333	0.114667	0.406	0.499333	0.360667	0.0446667
			+5	0.0866667	0.209333	0.158667	0.444667	0.149333	0.123333	0.134667	0.0113333	0.294667	0.373333	0.0466667	0.360667	0.228667	0.314
			+6	0.158	0.306667	0.387333	0.307333	0.478	0.134667	0.134667	0.301333	0.236	0.392	0.117333	0.0446667	0.314	0.263333
Dog	artificial descendant	covariance	-3	0.0136434	0.000247095	0.00227632	-0.000926573	-0.00121537	-0.00316794	-0.00149517	0.0273132	0.0138923	0.00129065	-0.0032963	-0.00682345	-0.00910105	-0.00402434
			-2	0.000247095	0.116319	0.0207998	-0.00758992	-0.0244834	-0.0319889	-0.0191942	0.0138923	0.123486	0.0251298	-0.0132765	-0.02837	-0.0414326	-0.0181114
			-1	0.00227632	0.0207998	0.132072	-0.00778853	-0.0201218	-0.0236715	-0.0209515	0.00129065	0.0251298	0.129122	-0.00976918	-0.0234588	-0.0310297	-0.0223053
			+3	-0.000926573	-0.00758992	-0.00778853	0.0913977	-0.00220825	-0.0217845	-0.00906789	-0.0032963	-0.0132765	-0.00976918	0.11747	0.00124489	-0.018963	-0.00850041
			+4	-0.00121537	-0.0244834	-0.0201218	-0.00220825	0.166206	0.026544	0.00112443	-0.00682345	-0.02837	-0.0234588	0.00124489	0.111105	0.0229758	0.00693369
			+5	-0.00316794	-0.0319889	-0.0236715	-0.0217845	0.026544	0.179486	0.0201381	-0.00910105	-0.0414326	-0.0310297	-0.018963	0.0229758	0.15198	0.0173563
			+6	-0.00149517	-0.0191942	-0.0209515	-0.00906789	0.00112443	0.0201381	0.062777	-0.00402434	-0.0181114	-0.0223053	-0.00850041	0.00693369	0.0173563	0.0548586
		p-values	-3	0.064	0.0433333	0.456	0.342	0.107333	0.268667	0.296667	0	0	0.222	0.0413333	0	0	0.004
			-2	0.0433333	0	0	0.00333333	0	0	0	0	0	0.00333333	0.000666667	0	0	0
			-1	0.456	0	0	0.022	0	0.000666667	0	0.222	0.00333333	0	0.086	0.002	0	0.00333333
			+3	0.342	0.00333333	0.022	0.00733333	0.150667	0.00533333	0	0.0413333	0.000666667	0.086	0	0.421333	0	0.000666667
			+4	0.107333	0	0	0.150667	0	0	0.448	0	0	0.002	0.421333	0	0.000666667	0.0206667
			+5	0.268667	0	0.000666667	0.00533333	0	0	0	0	0	0	0	0.000666667	0	0
			+6	0.296667	0	0	0	0.448	0	0	0.004	0	0.00333333	0.000666667	0.0206667	0	0
	real descendant	covariance	-3	0.0262736	0.0138687	0.00429075	-0.00225914	-0.00539979	-0.0085652	-0.00425965	0.0276913	0.0142648	0.00513221	-0.00315096	-0.00679616	-0.00949921	-0.00550937
			-2	0.0138687	0.117662	0.0287323	-0.00815186	-0.024952	-0.0355172	-0.0189217	0.0142648	0.123471	0.0321234	-0.0142619	-0.0281303	-0.0419472	-0.0186093
			-1	0.00429075	0.0287323	0.173569	-0.0128231	-0.0302117	-0.0365874	-0.0322313	0.00513221	0.0321234	0.173782	-0.0139241	-0.0314042	-0.0432246	-0.0346024
			+3	-0.00225914	-0.00815186	-0.0128231	0.0945213	-0.000992162	-0.0221417	-0.007043	-0.00315096	-0.0142619	-0.0139241	0.118063	0.00298211	-0.0172867	-0.00639611
			+4	-0.00539979	-0.024952	-0.0302117	-0.000992162	0.16399	0.0302612	0.00308713	-0.00679616	-0.0281303	-0.0314042	0.00298211	0.111862	0.0256575	0.00801816
			+5	-0.0085652	-0.0355172	-0.0365874	-0.0221417	0.0302612	0.187917	0.0194365	-0.00949921	-0.0419472	-0.0432246	-0.0172867	0.0256575	0.150228	0.018327
			+6	-0.00425965	-0.0189217	-0.0322313	-0.007043	0.00308713	0.0194365	0.0667543	-0.00550937	-0.0186093	-0.0346024	-0.00639611	0.00801816	0.018327	0.0612961
		p-values	-3	0	0	0	0.00133333	0	0	0	0	0	0.024	0.0506667	0	0	0
			-2	0	0	0	0	0	0	0	0	0	0	0	0	0	0
			-1	0	0	0	0	0	0	0	0.024	0	0	0.000666667	0	0	0
			+3	0.00133333	0	0	0	0.332667	0	0	0.0506667	0	0.000666667	0	0.213333	0	0.0173333
			+4	0	0	0	0.332667	0	0	0.0393333	0	0	0	0.213333	0	0	0.004
			+5	0	0	0	0	0	0	0	0	0	0	0	0	0	0
			+6	0	0	0	0	0.0393333	0	0	0	0	0	0.0173333	0.004	0	0
	Real - artificial	covariance	-3	0.0126302	0.0136216	0.00201443	-0.00133257	-0.00418442	-0.00539726	-0.00276448	0.00037809	0.000372542	0.00384157	0.000145341	2.72841e-05	-0.000398155	-0.00148503
			-2	0.0136216	0.0013427	0.00793243	-0.000561939	-0.000468583	-0.00352822	0.000272515	0.000372542	-1.54099e-05	0.00699368	-0.000985359	0.000239786	-0.000514618	-0.000497923
			-1	0.00201443	0.00793243	0.0414971	-0.00503455	-0.0100899	-0.012916	-0.0112797	0.00384157	0.00699368	0.0446591	-0.00415487	-0.00794543	-0.0121949	-0.0122971
			+3	-0.00133257	-0.000561939	-0.00503455	0.00312353	0.00121608	-0.000357278	0.0020249	0.000145341	-0.000985359	-0.00415487	0.000593489	0.00173722	0.00167625	0.0021043
			+4	-0.00418442	-0.000468583	-0.0100899	0.00121608	-0.00221631	0.00371728	0.0019627	2.72841e-05	0.000239786	-0.00794543	0.00173722	0.000756782	0.00268174	0.00108447
			+5	-0.00539726	-0.00352822	-0.012916	-0.000357278	0.00371728	0.00843067	-0.000701603	-0.000398155	-0.000514618	-0.0121949	0.00167625	0.00268174	-0.00175146	0.000970684
			+6	-0.00276448	0.000272515	-0.0112797	0.0020249	0.0019627	-0.000701603	0.00397733	-0.00148503	-0.000497923	-0.0122971	0.0021043	0.00108447	0.000970684	0.00643751
		p-values	-3	0	0	0.016	0.0233333	0.00866667	0.0126667	0.0353333	0.0466667	0.268	0.00333333	0.366667	0.346	0.273333	0.0293333
			-2	0	0.172	0.038	0.357333	0.474	0.224667	0.276667	0.268	0.474	0.0166667	0.170667	0.354667	0.488667	0.186
			-1	0.016	0.038	0.00933333	0.012	0.036	0.034	0.06	0.00333333	0.0166667	0.00133333	0.006	0.0186667	0.00533333	0.00933333
			+3	0.0233333	0.357333	0.012	0.278667	0.192	0.137333	0.004	0.366667	0.170667	0.006	0.312	0.150667	0.136	0.0146667
			+4	0.00866667	0.474	0.036	0.192	0.139333	0.326667	0.119333	0.346	0.354667	0.0186667	0.150667	0.389333	0.146	0.168667
			+5	0.0126667	0.224667	0.034	0.137333	0.326667	0.308667	0.16	0.273333	0.488667	0.00533333	0.136	0.146	0.176667	0.366667
			+6	0.0353333	0.276667	0.06	0.004	0.119333	0.16	0.0733333	0.0293333	0.186	0.00933333	0.0146667	0.168667	0.366667	0.00733333
