# Supplementary material for: Correlated Evolution of Nucleotide Positions within Splice Sites in Mammals
Source: PLoS One. 2015 Dec 7;10(12):e0144388. doi: 10.1371/journal.pone.0144388 (PMC4671708; doi:10.1371/journal.pone.0144388)
Supplement: S7 Table — Designations are the same as in S6 Table. (XLSX) [file pone.0144388.s010.xlsx]

## Sheet: Лист1
				Constitutive ASSs														Cassette ASSs
			pos	-14	-13	-12	-11	-10	-9	-8	-7	-6	-5	-4	-3	+1	+2	-14	-13	-12	-11	-10	-9	-8	-7	-6	-5	-4	-3	+1	+2
Human	artificial descendant	covariance	-14	0.0759257	0.00213864	0.00559441	-0.000499672	0.00607997	0.000816623	0.00161299	-0.000734373	-0.00114486	-0.00361856	-0.000537213	-0.00638105	-0.0029312	0.000479657	0.0843655	-0.00115135	0.00537909	0.00177843	0.00245285	-0.00365315	0.00673449	0.00322308	-0.000645289	0.00481575	0.00124199	-0.00512568	-0.00124944	0.000104551
			-13	0.00213864	0.078125	0.00380793	0.00533157	-0.000717971	0.00161461	0.00191295	0.00316394	-0.000673273	-0.00215211	0.000145348	-0.00270658	-0.00117553	-0.000845823	-0.00115135	0.0656705	-0.00223961	0.00724886	-0.00377824	0.00117553	0.00175477	0.002916	-0.00166049	-0.00199802	0.000517053	-0.00544432	-0.00123122	-5.85451e-05
			-12	0.00559441	0.00380793	0.0744656	0.00313727	0.00491931	-0.0041135	0.000305046	0.00071224	0.0010849	-0.00311001	0.000615243	-0.003129	-0.00328965	0.000420347	0.00537909	-0.00223961	0.0645711	0.000218636	0.00417692	-0.0043343	0.00151207	-0.00040644	-0.00027619	0.00120459	0.000583237	0.000235692	-0.00297718	-0.000966686
			-11	-0.000499672	0.00533157	0.00313727	0.0760988	-0.00384948	0.00452748	-0.00268603	0.00220659	0.000254334	-0.000194495	0.000521469	-0.0043583	-0.00370146	-0.00137435	0.00177843	0.00724886	0.000218636	0.0838894	-0.00128521	0.00560451	0.00182742	0.0015432	-0.0013551	0.00494326	-0.000941637	-0.00205543	-0.00342487	0.00085158
			-10	0.00607997	-0.000717971	0.00491931	-0.00384948	0.109548	-0.00689726	0.00310805	-0.00146041	0.00594215	3.45292e-05	0.00112549	-0.00478711	-0.0019307	3.83902e-05	0.00245285	-0.00377824	0.00417692	-0.00128521	0.0668451	3.62642e-05	0.00447173	-0.000414715	0.00292608	0.00448396	0.000552038	-0.00050316	-0.0011412	0.00336081
			-9	0.000816623	0.00161461	-0.0041135	0.00452748	-0.00689726	0.0856495	0.000896533	0.00200805	-0.00423318	-0.000894648	-0.00048712	-0.00203226	-7.92301e-06	-0.000342247	-0.00365315	0.00117553	-0.0043343	0.00560451	3.62642e-05	0.0627719	-0.00116956	0.00356476	0.00119171	0.00158733	0.000403453	-0.00243935	-0.000996977	-0.000387762
			-8	0.00161299	0.00191295	0.000305046	-0.00268603	0.00310805	0.000896533	0.0691755	0.00135591	0.00246612	-0.00135265	-6.20762e-05	-0.00175549	-0.0015216	0.000261599	0.00673449	0.00175477	0.00151207	0.00182742	0.00447173	-0.00116956	0.0466138	-0.000488439	0.0047289	0.00278954	-0.000330715	0.00364354	-0.000519981	0.000492504
			-7	-0.000734373	0.00316394	0.00071224	0.00220659	-0.00146041	0.00200805	0.00135591	0.0681777	0.0015381	0.000543049	-0.000448605	-7.15291e-05	-0.00281629	-0.000524735	0.00322308	0.002916	-0.00040644	0.0015432	-0.000414715	0.00356476	-0.000488439	0.0544594	-0.00391158	-0.0055724	-0.000358861	-0.00238242	-0.00260031	6.76098e-05
			-6	-0.00114486	-0.000673273	0.0010849	0.000254334	0.00594215	-0.00423318	0.00246612	0.0015381	0.0775129	0.0133723	0.00119653	-0.00119324	-0.00344152	0.00135543	-0.000645289	-0.00166049	-0.00027619	-0.0013551	0.00292608	0.00119171	0.0047289	-0.00391158	0.0687104	0.0150429	0.000349859	-0.00144902	-0.00237427	0.000686443
			-5	-0.00361856	-0.00215211	-0.00311001	-0.000194495	3.45292e-05	-0.000894648	-0.00135265	0.000543049	0.0133723	0.0847284	0.00158499	-0.000823252	-0.00316589	0.000965728	0.00481575	-0.00199802	0.00120459	0.00494326	0.00448396	0.00158733	0.00278954	-0.0055724	0.0150429	0.153832	0.00151393	-0.00380459	-0.0027025	-0.00106091
			-4	-0.000537213	0.000145348	0.000615243	0.000521469	0.00112549	-0.00048712	-6.20762e-05	-0.000448605	0.00119653	0.00158499	0.00429953	-0.000954362	8.04924e-05	0.000266792	0.00124199	0.000517053	0.000583237	-0.000941637	0.000552038	0.000403453	-0.000330715	-0.000358861	0.000349859	0.00151393	0.00559215	-0.00112378	0.000458031	0.000492869
			-3	-0.00638105	-0.00270658	-0.003129	-0.0043583	-0.00478711	-0.00203226	-0.00175549	-7.15291e-05	-0.00119324	-0.000823252	-0.000954362	0.0684012	-0.00196557	-0.00191629	-0.00512568	-0.00544432	0.000235692	-0.00205543	-0.00050316	-0.00243935	0.00364354	-0.00238242	-0.00144902	-0.00380459	-0.00112378	0.0813708	-0.00327287	-0.00318174
			+1	-0.0029312	-0.00117553	-0.00328965	-0.00370146	-0.0019307	-7.92301e-06	-0.0015216	-0.00281629	-0.00344152	-0.00316589	8.04924e-05	-0.00196557	0.0534429	-0.00175491	-0.00124944	-0.00123122	-0.00297718	-0.00342487	-0.0011412	-0.000996977	-0.000519981	-0.00260031	-0.00237427	-0.0027025	0.000458031	-0.00327287	0.0356945	0.000539153
			+2	0.000479657	-0.000845823	0.000420347	-0.00137435	3.83902e-05	-0.000342247	0.000261599	-0.000524735	0.00135543	0.000965728	0.000266792	-0.00191629	-0.00175491	0.0203577	0.000104551	-5.85451e-05	-0.000966686	0.00085158	0.00336081	-0.000387762	0.000492504	6.76098e-05	0.000686443	-0.00106091	0.000492869	-0.00318174	0.000539153	0.0125182
		p-values	-14	0	0.072	0	0.39	0	0.283333	0.03	0.168667	0.192	0.006	0.002	0	0.000666667	0.0253333	0	0.128	0.00133333	0.0633333	0.012	0.01	0.000666667	0.014	0.406667	0	0.00133333	0	0.088	0.188
			-13	0.072	0	0.000666667	0.000666667	0.232	0.0193333	0.0246667	0.00666667	0.471333	0.103333	0.392	0.052	0.219333	0.0673333	0.128	0	0.176667	0	0.032	0.376667	0.354	0.032	0.344667	0.0426667	0.0773333	0.018	0.133333	0.146667
			-12	0	0.000666667	0	0.0153333	0	0	0.496667	0.279333	0.448667	0.0106667	0.0173333	0.0466667	0.002	0.05	0.00133333	0.176667	0	0.429333	0.0166667	0	0.162	0.272	0.331333	0.293333	0.0186667	0.356667	0.0253333	0.170667
			-11	0.39	0.000666667	0.0153333	0.000666667	0.022	0.00733333	0.0413333	0.0773333	0.418667	0.49	0.034	0.016	0	0.00866667	0.0633333	0	0.429333	0	0.282	0.0146667	0.165333	0.256	0.399333	0.00666667	0.0526667	0.272	0.0546667	0.227333
			-10	0	0.232	0	0.022	0	0	0.0293333	0.282667	0.00133333	0.158667	0.000666667	0.000666667	0.0293333	0.329333	0.012	0.032	0.0166667	0.282	0	0.171333	0.0193333	0.338667	0.068	0.008	0.139333	0.494	0.387333	0
			-9	0.283333	0.0193333	0	0.00733333	0	0	0.158	0.116667	0.00333333	0.212667	0.00866667	0.0406667	0.416667	0.108	0.01	0.376667	0	0.0146667	0.171333	0	0.218667	0.0693333	0.262667	0.127333	0.194667	0.102667	0.200667	0.333333
			-8	0.03	0.0246667	0.496667	0.0413333	0.0293333	0.158	0	0.086	0.0193333	0.197333	0.421333	0.0866667	0.0833333	0.327333	0.000666667	0.354	0.162	0.165333	0.0193333	0.218667	0	0.464667	0.026	0.0253333	0.134	0.042	0.307333	0.288
			-7	0.168667	0.00666667	0.279333	0.0773333	0.282667	0.116667	0.086	0	0.088	0.0813333	0.038	0.384667	0.000666667	0.473333	0.014	0.032	0.272	0.256	0.338667	0.0693333	0.464667	0	0.0186667	0.00266667	0.130667	0.096	0.106667	0.114667
			-6	0.192	0.471333	0.448667	0.418667	0.00133333	0.00333333	0.0193333	0.088	0.0113333	0	0.004	0.054	0.000666667	0.00466667	0.406667	0.344667	0.331333	0.399333	0.068	0.262667	0.026	0.0186667	0	0	0.294	0.257333	0.04	0.374667
			-5	0.006	0.103333	0.0106667	0.49	0.158667	0.212667	0.197333	0.0813333	0	0.0113333	0.002	0.481333	0.0106667	0.002	0	0.0426667	0.293333	0.00666667	0.008	0.127333	0.0253333	0.00266667	0	0	0.00866667	0.0586667	0.0113333	0.00333333
			-4	0.002	0.392	0.0173333	0.034	0.000666667	0.00866667	0.421333	0.038	0.004	0.002	0	0.008	0.404667	0.0106667	0.00133333	0.0773333	0.0186667	0.0526667	0.139333	0.194667	0.134	0.130667	0.294	0.00866667	0	0.01	0.0693333	0.006
			-3	0	0.052	0.0466667	0.016	0.000666667	0.0406667	0.0866667	0.384667	0.054	0.481333	0.008	0.028	0.0426667	0.014	0	0.018	0.356667	0.272	0.494	0.102667	0.042	0.096	0.257333	0.0586667	0.01	0.004	0.0706667	0.00533333
			+1	0.000666667	0.219333	0.002	0	0.0293333	0.416667	0.0833333	0.000666667	0.000666667	0.0106667	0.404667	0.0426667	0	0	0.088	0.133333	0.0253333	0.0546667	0.387333	0.200667	0.307333	0.106667	0.04	0.0113333	0.0693333	0.0706667	0	0.357333
			+2	0.0253333	0.0673333	0.05	0.00866667	0.329333	0.108	0.327333	0.473333	0.00466667	0.002	0.0106667	0.014	0	0	0.188	0.146667	0.170667	0.227333	0	0.333333	0.288	0.114667	0.374667	0.00333333	0.006	0.00533333	0.357333	0
	real descendant	covariance	-14	0.0592678	-4.38533e-05	0.00387084	-0.00232223	0.000851128	0.000531704	0.00120481	-0.000240167	-0.002576	-0.0047127	-0.000104459	-0.00500356	-0.00331229	-6.14135e-06	0.0654266	-0.000191358	0.00232736	-0.00122087	-0.00293619	-0.00314145	0.00588387	0.000395002	-0.00186047	-0.00189514	0.000534642	-0.00116658	-0.000292463	-0.00108555
			-13	-4.38533e-05	0.0677208	-0.000369267	0.00512358	-0.00606815	0.000220702	0.000382847	0.00353341	-0.0021692	-0.00240471	0.000404211	-0.00422875	-0.00176183	-0.00114818	-0.000191358	0.0653707	-0.00434568	0.0029061	-0.00320099	0.00158184	0.00277555	0.00153073	-0.00210569	-0.000159183	9.0502e-05	-0.00582521	-0.000385445	0.000885733
			-12	0.00387084	-0.000369267	0.0808735	-0.00201728	0.00521616	-0.00511586	0.000233956	0.000303598	0.00287647	-0.00110692	0.000402923	-0.00502065	-0.00260321	-0.000457789	0.00232736	-0.00434568	0.0638278	0.00019525	0.00359867	-0.00353937	0.00025817	-0.00124133	0.000652573	0.000695847	0.000662715	-0.0014068	-0.00167311	-0.00142333
			-11	-0.00232223	0.00512358	-0.00201728	0.0920715	-0.00636543	0.00693775	-0.00262241	0.00280156	0.00077901	-0.001637	0.000622421	-0.00369899	-0.00303994	-0.00109069	-0.00122087	0.0029061	0.00019525	0.0840172	-0.00197282	0.00453155	0.00142758	-2.54489e-05	-0.000787643	0.000275676	-0.000438102	-0.00267267	-0.00235093	0.000692405
			-10	0.000851128	-0.00606815	0.00521616	-0.00636543	0.0897723	-0.0070135	0.00377518	-0.00249411	0.00277956	0.0038466	0.000863477	-0.0028316	-0.000419491	-0.000175832	-0.00293619	-0.00320099	0.00359867	-0.00197282	0.0662489	-0.003365	0.00254505	0.00141319	0.00234266	0.00370241	0.000114595	-0.00221343	-0.00238319	0.00215347
			-9	0.000531704	0.000220702	-0.00511586	0.00693775	-0.0070135	0.0715568	-0.00255437	0.00290696	-0.00447091	-0.00449563	-6.05022e-05	-0.00141576	-0.00119727	0.00057774	-0.00314145	0.00158184	-0.00353937	0.00453155	-0.003365	0.0564366	-0.00135673	0.00349932	0.002522	-0.00223637	0.000481272	-0.00124151	-0.00051938	-0.000987111
			-8	0.00120481	0.000382847	0.000233956	-0.00262241	0.00377518	-0.00255437	0.0659631	6.48334e-05	0.00129202	-0.00156933	-0.000415464	-0.001787	-0.0018494	-0.000280275	0.00588387	0.00277555	0.00025817	0.00142758	0.00254505	-0.00135673	0.0478737	-5.80081e-05	0.00508672	0.00204062	1.52327e-05	0.00227069	-0.00114599	0.000533497
			-7	-0.000240167	0.00353341	0.000303598	0.00280156	-0.00249411	0.00290696	6.48334e-05	0.0631335	0.000410084	-0.00327915	-0.000324936	0.000823458	-0.00227622	-0.00110138	0.000395002	0.00153073	-0.00124133	-2.54489e-05	0.00141319	0.00349932	-5.80081e-05	0.0549899	-0.00338093	-0.00409104	0.000103108	-0.00253516	-0.00273968	0.00138727
			-6	-0.002576	-0.0021692	0.00287647	0.00077901	0.00277956	-0.00447091	0.00129202	0.000410084	0.0850925	0.0141777	0.000520316	0.000589948	-0.00355128	-8.52023e-05	-0.00186047	-0.00210569	0.000652573	-0.000787643	0.00234266	0.002522	0.00508672	-0.00338093	0.0668236	0.0151315	0.00016754	-0.00224882	-0.00241787	0.000817162
			-5	-0.0047127	-0.00240471	-0.00110692	-0.001637	0.0038466	-0.00449563	-0.00156933	-0.00327915	0.0141777	0.105315	4.46297e-05	-0.000967522	-0.00399791	-0.000593023	-0.00189514	-0.000159183	0.000695847	0.000275676	0.00370241	-0.00223637	0.00204062	-0.00409104	0.0151315	0.077553	4.63257e-05	-0.00396276	-0.00201916	0.00187086
			-4	-0.000104459	0.000404211	0.000402923	0.000622421	0.000863477	-6.05022e-05	-0.000415464	-0.000324936	0.000520316	4.46297e-05	0.0038187	-0.00142094	0.00024169	0.000109153	0.000534642	9.0502e-05	0.000662715	-0.000438102	0.000114595	0.000481272	1.52327e-05	0.000103108	0.00016754	4.63257e-05	0.0042278	-0.000570964	0.000269683	0.000203813
			-3	-0.00500356	-0.00422875	-0.00502065	-0.00369899	-0.0028316	-0.00141576	-0.001787	0.000823458	0.000589948	-0.000967522	-0.00142094	0.0786351	-0.00264117	-0.00274051	-0.00116658	-0.00582521	-0.0014068	-0.00267267	-0.00221343	-0.00124151	0.00227069	-0.00253516	-0.00224882	-0.00396276	-0.000570964	0.0804031	-0.00336898	-0.00265962
			+1	-0.00331229	-0.00176183	-0.00260321	-0.00303994	-0.000419491	-0.00119727	-0.0018494	-0.00227622	-0.00355128	-0.00399791	0.00024169	-0.00264117	0.0532739	-0.00138008	-0.000292463	-0.000385445	-0.00167311	-0.00235093	-0.00238319	-0.00051938	-0.00114599	-0.00273968	-0.00241787	-0.00201916	0.000269683	-0.00336898	0.0358165	0.00143594
			+2	-6.14135e-06	-0.00114818	-0.000457789	-0.00109069	-0.000175832	0.00057774	-0.000280275	-0.00110138	-8.52023e-05	-0.000593023	0.000109153	-0.00274051	-0.00138008	0.0195863	-0.00108555	0.000885733	-0.00142333	0.000692405	0.00215347	-0.000987111	0.000533497	0.00138727	0.000817162	0.00187086	0.000203813	-0.00265962	0.00143594	0.0135446
		p-values	-14	0	0.484667	0	0.03	0.222	0.316667	0.130667	0.404	0.0193333	0	0.353333	0	0	0.491333	0	0.439333	0.165333	0.320667	0.094	0.0626667	0.00533333	0.428667	0.208	0.22	0.174667	0.332667	0.419333	0.138667
			-13	0.484667	0	0.378667	0.000666667	0	0.424	0.344	0.000666667	0.0366667	0.0353333	0.0693333	0	0.034	0.03	0.439333	0	0.0306667	0.144	0.078	0.225333	0.082	0.245333	0.194667	0.48	0.458	0.01	0.429333	0.189333
			-12	0	0.378667	0	0.0933333	0	0	0.436667	0.373333	0.0166667	0.225333	0.0813333	0	0.008	0.242667	0.165333	0.0306667	0	0.494	0.0473333	0.0433333	0.469333	0.278667	0.386	0.383333	0.112	0.278667	0.153333	0.0826667
			-11	0.03	0.000666667	0.0933333	0	0	0	0.0166667	0.014	0.312	0.158667	0.024	0.002	0.00466667	0.0613333	0.320667	0.144	0.494	0	0.218	0.03	0.272	0.474667	0.395333	0.477333	0.256	0.148667	0.114667	0.268
			-10	0.222	0	0	0	0	0	0.00133333	0.022	0.024	0.008	0.00466667	0.0226667	0.38	0.412667	0.094	0.078	0.0473333	0.218	0	0.0666667	0.0986667	0.244	0.164667	0.0753333	0.430667	0.184	0.086	0.0246667
			-9	0.316667	0.424	0	0	0	0	0.0153333	0.00733333	0	0	0.421333	0.134667	0.127333	0.190667	0.0626667	0.225333	0.0433333	0.03	0.0666667	0	0.238	0.0393333	0.113333	0.153333	0.196667	0.300667	0.387333	0.156
			-8	0.130667	0.344	0.436667	0.0166667	0.00133333	0.0153333	0	0.477333	0.148	0.130667	0.058	0.0553333	0.0246667	0.332667	0.00533333	0.082	0.469333	0.272	0.0986667	0.238	0	0.497333	0.00666667	0.173333	0.479333	0.158	0.220667	0.282667
			-7	0.404	0.000666667	0.373333	0.014	0.022	0.00733333	0.477333	0	0.380667	0.00533333	0.106667	0.238	0.00933333	0.032	0.428667	0.245333	0.278667	0.474667	0.244	0.0393333	0.497333	0	0.0573333	0.0326667	0.428	0.119333	0.0433333	0.0626667
			-6	0.0193333	0.0366667	0.0166667	0.312	0.024	0	0.148	0.380667	0	0	0.0473333	0.356667	0.000666667	0.454667	0.208	0.194667	0.386	0.395333	0.164667	0.113333	0.00666667	0.0573333	0	0	0.390667	0.194667	0.07	0.257333
			-5	0	0.0353333	0.225333	0.158667	0.008	0	0.130667	0.00533333	0	0	0.430667	0.273333	0.000666667	0.202	0.22	0.48	0.383333	0.477333	0.0753333	0.153333	0.173333	0.0326667	0	0	0.476	0.0606667	0.134	0.0413333
			-4	0.353333	0.0693333	0.0813333	0.024	0.00466667	0.421333	0.058	0.106667	0.0473333	0.430667	0	0	0.164667	0.229333	0.174667	0.458	0.112	0.256	0.430667	0.196667	0.479333	0.428	0.390667	0.476	0	0.19	0.283333	0.234667
			-3	0	0	0	0.002	0.0226667	0.134667	0.0553333	0.238	0.356667	0.273333	0	0	0.006	0	0.332667	0.01	0.278667	0.148667	0.184	0.300667	0.158	0.119333	0.194667	0.0606667	0.19	0	0.0426667	0.0113333
			+1	0	0.034	0.008	0.00466667	0.38	0.127333	0.0246667	0.00933333	0.000666667	0.000666667	0.164667	0.006	0	0.00533333	0.419333	0.429333	0.153333	0.114667	0.086	0.387333	0.220667	0.0433333	0.07	0.134	0.283333	0.0426667	0	0.0413333
			+2	0.491333	0.03	0.242667	0.0613333	0.412667	0.190667	0.332667	0.032	0.454667	0.202	0.229333	0	0.00533333	0	0.138667	0.189333	0.0826667	0.268	0.0246667	0.156	0.282667	0.0626667	0.257333	0.0413333	0.234667	0.0113333	0.0413333	0
	real - artificial	covariance	-14	-0.0166579	-0.00218249	-0.00172357	-0.00182256	-0.00522884	-0.000284919	-0.000408181	0.000494206	-0.00143114	-0.00109414	0.000432754	0.00137749	-0.000381084	-0.000485799	-0.0189389	0.000959994	-0.00305172	-0.00299929	-0.00538904	0.000511702	-0.000850623	-0.00282808	-0.00121518	-0.00671089	-0.000707353	0.00395911	0.00095698	-0.0011901
			-13	-0.00218249	-0.0104042	-0.0041772	-0.000207992	-0.00535018	-0.00139391	-0.00153011	0.000369468	-0.00149593	-0.000252597	0.000258863	-0.00152216	-0.000586301	-0.00030236	0.000959994	-0.000299812	-0.00210607	-0.00434276	0.000577252	0.000406305	0.00102078	-0.00138527	-0.000445204	0.00183884	-0.000426551	-0.000380897	0.000845775	0.000944278
			-12	-0.00172357	-0.0041772	0.0064079	-0.00515455	0.000296851	-0.00100237	-7.10893e-05	-0.000408642	0.00179157	0.00200309	-0.00021232	-0.00189166	0.000686441	-0.000878136	-0.00305172	-0.00210607	-0.000743289	-2.33861e-05	-0.000578248	0.000794931	-0.0012539	-0.000834891	0.000928763	-0.000508747	7.94784e-05	-0.0016425	0.00130407	-0.000456644
			-11	-0.00182256	-0.000207992	-0.00515455	0.0159726	-0.00251595	0.00241027	6.36173e-05	0.000594969	0.000524676	-0.0014425	0.000100952	0.000659312	0.000661527	0.000283652	-0.00299929	-0.00434276	-2.33861e-05	0.00012778	-0.00068761	-0.00107296	-0.000399847	-0.00156865	0.000567459	-0.00466758	0.000503535	-0.000617237	0.00107394	-0.000159175
			-10	-0.00522884	-0.00535018	0.000296851	-0.00251595	-0.0197761	-0.000116239	0.000667131	-0.0010337	-0.00316259	0.00381207	-0.000262017	0.00195551	0.00151121	-0.000214222	-0.00538904	0.000577252	-0.000578248	-0.00068761	-0.000596241	-0.00340126	-0.00192668	0.00182791	-0.000583425	-0.000781548	-0.000437443	-0.00171027	-0.00124199	-0.00120734
			-9	-0.000284919	-0.00139391	-0.00100237	0.00241027	-0.000116239	-0.0140927	-0.00345091	0.000898903	-0.000237723	-0.00360098	0.000426618	0.000616493	-0.00118935	0.000919987	0.000511702	0.000406305	0.000794931	-0.00107296	-0.00340126	-0.00633535	-0.000187167	-6.54332e-05	0.0013303	-0.0038237	7.78185e-05	0.00119784	0.000477597	-0.000599348
			-8	-0.000408181	-0.00153011	-7.10893e-05	6.36173e-05	0.000667131	-0.00345091	-0.00321243	-0.00129107	-0.00117411	-0.000216677	-0.000353388	-3.15182e-05	-0.000327794	-0.000541874	-0.000850623	0.00102078	-0.0012539	-0.000399847	-0.00192668	-0.000187167	0.0012599	0.000430431	0.000357815	-0.000748913	0.000345947	-0.00137286	-0.000626011	4.09929e-05
			-7	0.000494206	0.000369468	-0.000408642	0.000594969	-0.0010337	0.000898903	-0.00129107	-0.00504426	-0.00112802	-0.00382219	0.000123669	0.000894988	0.000540068	-0.000576644	-0.00282808	-0.00138527	-0.000834891	-0.00156865	0.00182791	-6.54332e-05	0.000430431	0.000530516	0.000530648	0.00148136	0.000461969	-0.000152734	-0.000139373	0.00131966
			-6	-0.00143114	-0.00149593	0.00179157	0.000524676	-0.00316259	-0.000237723	-0.00117411	-0.00112802	0.0075796	0.000805396	-0.000676216	0.00178319	-0.000109754	-0.00144063	-0.00121518	-0.000445204	0.000928763	0.000567459	-0.000583425	0.0013303	0.000357815	0.000530648	-0.00188683	8.85685e-05	-0.000182319	-0.000799802	-4.36006e-05	0.000130719
			-5	-0.00109414	-0.000252597	0.00200309	-0.0014425	0.00381207	-0.00360098	-0.000216677	-0.00382219	0.000805396	0.0205863	-0.00154036	-0.000144269	-0.000832023	-0.00155875	-0.00671089	0.00183884	-0.000508747	-0.00466758	-0.000781548	-0.0038237	-0.000748913	0.00148136	8.85685e-05	-0.0762792	-0.0014676	-0.000158168	0.000683345	0.00293177
			-4	0.000432754	0.000258863	-0.00021232	0.000100952	-0.000262017	0.000426618	-0.000353388	0.000123669	-0.000676216	-0.00154036	-0.000480835	-0.00046658	0.000161197	-0.000157638	-0.000707353	-0.000426551	7.94784e-05	0.000503535	-0.000437443	7.78185e-05	0.000345947	0.000461969	-0.000182319	-0.0014676	-0.00136434	0.000552821	-0.000188349	-0.000289055
			-3	0.00137749	-0.00152216	-0.00189166	0.000659312	0.00195551	0.000616493	-3.15182e-05	0.000894988	0.00178319	-0.000144269	-0.00046658	0.010234	-0.000675602	-0.000824226	0.00395911	-0.000380897	-0.0016425	-0.000617237	-0.00171027	0.00119784	-0.00137286	-0.000152734	-0.000799802	-0.000158168	0.000552821	-0.000967735	-9.61102e-05	0.000522115
			+1	-0.000381084	-0.000586301	0.000686441	0.000661527	0.00151121	-0.00118935	-0.000327794	0.000540068	-0.000109754	-0.000832023	0.000161197	-0.000675602	-0.000168936	0.000374839	0.00095698	0.000845775	0.00130407	0.00107394	-0.00124199	0.000477597	-0.000626011	-0.000139373	-4.36006e-05	0.000683345	-0.000188349	-9.61102e-05	0.000122005	0.000896788
			+2	-0.000485799	-0.00030236	-0.000878136	0.000283652	-0.000214222	0.000919987	-0.000541874	-0.000576644	-0.00144063	-0.00155875	-0.000157638	-0.000824226	0.000374839	-0.000771407	-0.0011901	0.000944278	-0.000456644	-0.000159175	-0.00120734	-0.000599348	4.09929e-05	0.00131966	0.000130719	0.00293177	-0.000289055	0.000522115	0.000896788	0.00102644
		p-values	-14	0	0.0733333	0.00266667	0.156	0	0.411333	0.192	0.224	0.189333	0.454	0.00533333	0.00333333	0.352	0.02	0	0.106667	0.004	0.018	0	0.141333	0.144	0.00933333	0.232667	0	0.00266667	0	0.032	0.018
			-13	0.0733333	0.0166667	0.002	0.222	0.00133333	0.03	0.0493333	0.409333	0.0966667	0.495333	0.203333	0.188667	0.286	0.432	0.106667	0.261333	0.225333	0.00133333	0.206	0.317333	0.112667	0.052	0.270667	0.016	0.0473333	0.429333	0.076	0.01
			-12	0.00266667	0.002	0.163333	0.00333333	0.161333	0.420667	0.416	0.378	0.0833333	0.0373333	0.115333	0.154	0.107333	0.0146667	0.004	0.225333	0.153333	0.388667	0.202	0.0213333	0.118	0.497333	0.164667	0.372	0.124667	0.106	0.046	0.292667
			-11	0.156	0.222	0.00333333	0.0193333	0.306	0.172667	0.317333	0.444	0.262	0.19	0.382	0.347333	0.0793333	0.0946667	0.018	0.00133333	0.388667	0.416667	0.438667	0.181333	0.237333	0.11	0.487333	0.000666667	0.0633333	0.232667	0.170667	0.382667
			-10	0	0.00133333	0.161333	0.306	0.00866667	0.148	0.472	0.149333	0.00533333	0.026	0.078	0.00866667	0.038	0.22	0	0.206	0.202	0.438667	0.186667	0.0393333	0.0526667	0.0493333	0.16	0.022	0.0893333	0.08	0.0446667	0
			-9	0.411333	0.03	0.420667	0.172667	0.148	0.01	0.0353333	0.23	0.232	0.01	0.0146667	0.177333	0.0633333	0.0206667	0.141333	0.317333	0.0213333	0.181333	0.0393333	0.026	0.419333	0.469333	0.262667	0.026	0.468	0.0926667	0.192667	0.237333
			-8	0.192	0.0493333	0.416	0.317333	0.472	0.0353333	0.125333	0.0713333	0.0693333	0.458667	0.074	0.476	0.315333	0.149333	0.144	0.112667	0.118	0.237333	0.0526667	0.419333	0.286	0.438667	0.36	0.05	0.0546667	0.0426667	0.263333	0.498667
			-7	0.224	0.409333	0.378	0.444	0.149333	0.23	0.0713333	0.092	0.103333	0.012	0.175333	0.360667	0.0953333	0.0553333	0.00933333	0.052	0.497333	0.11	0.0493333	0.469333	0.438667	0.498	0.127333	0.0233333	0.0326667	0.368	0.208667	0.004
			-6	0.189333	0.0966667	0.0833333	0.262	0.00533333	0.232	0.0693333	0.103333	0.120667	0.482	0.00866667	0.0346667	0.487333	0.00266667	0.232667	0.270667	0.164667	0.487333	0.16	0.262667	0.36	0.127333	0.132	0.438	0.292	0.375333	0.257333	0.258667
			-5	0.454	0.495333	0.0373333	0.19	0.026	0.01	0.458667	0.012	0.482	0.00866667	0.00333333	0.308	0.180667	0	0	0.016	0.372	0.000666667	0.022	0.026	0.05	0.0233333	0.438	0	0.00533333	0.428667	0.00866667	0
			-4	0.00533333	0.203333	0.115333	0.382	0.078	0.0146667	0.074	0.175333	0.00866667	0.00333333	0.0233333	0.186	0.082	0.0193333	0.00266667	0.0473333	0.124667	0.0633333	0.0893333	0.468	0.0546667	0.0326667	0.292	0.00533333	0	0.00933333	0.0426667	0.002
			-3	0.00333333	0.188667	0.154	0.347333	0.00866667	0.177333	0.476	0.360667	0.0346667	0.308	0.186	0.109333	0.226	0.0773333	0	0.429333	0.106	0.232667	0.08	0.0926667	0.0426667	0.368	0.375333	0.428667	0.00933333	0.138	0.232667	0.024
			+1	0.352	0.286	0.107333	0.0793333	0.038	0.0633333	0.315333	0.0953333	0.487333	0.180667	0.082	0.226	0.357333	0.0253333	0.032	0.076	0.046	0.170667	0.0446667	0.192667	0.263333	0.208667	0.257333	0.00866667	0.0426667	0.232667	0.139333	0.00466667
			+2	0.02	0.432	0.0146667	0.0946667	0.22	0.0206667	0.149333	0.0553333	0.00266667	0	0.0193333	0.0773333	0.0253333	0.016	0.018	0.01	0.292667	0.382667	0	0.237333	0.498667	0.004	0.258667	0	0.002	0.024	0.00466667	0.0333333
Mouse	artificial descendant	covariance	-14	0.0552577	-0.00239094	-0.000892961	-0.00142112	-0.000554734	0.000235953	-0.000410855	-0.00143844	0.000474663	-0.00185208	-3.54851e-05	-0.00124524	0.000246138	9.04708e-05	0.05406	0.00401336	0.00211784	-0.00375466	0.000432122	-0.000988945	0.00437494	0.000780536	-0.00195868	-0.00466402	4.03802e-05	0.00142251	0.000945678	-0.00114656
			-13	-0.00239094	0.0784292	-0.00253698	-0.00147792	0.000562231	0.000994612	-0.000948045	-0.000636239	-0.001859	0.000544739	0.000519858	-0.000114908	0.00335055	0.000589701	0.00401336	0.0670035	0.00488296	0.00598749	0.000762023	0.00308383	0.00313213	0.00364379	-0.0019943	-0.00174394	0.000398746	0.00107377	-0.0018365	0.000395238
			-12	-0.000892961	-0.00253698	0.0583913	-0.000158583	0.00285254	-0.000590165	-0.000261389	0.000308725	0.00145903	-0.00235834	0.000161525	-0.000836431	-0.00158996	0.000352634	0.00211784	0.00488296	0.052741	-0.00296782	-2.14559e-05	-0.000654392	-0.00164374	0.000191086	0.00201725	-0.000922423	4.42636e-05	-0.000509694	-0.00377992	-0.00059308
			-11	-0.00142112	-0.00147792	-0.000158583	0.108527	-0.00293704	0.00577293	-0.00152276	0.00177205	0.00229561	0.000813705	0.00022506	-0.000722248	-0.00230903	-0.00101297	-0.00375466	0.00598749	-0.00296782	0.0795499	0.00483953	0.00291963	0.00321194	0.000556641	-0.000754765	0.00326607	-5.61864e-05	-0.000380941	-0.00291325	0.00266115
			-10	-0.000554734	0.000562231	0.00285254	-0.00293704	0.066909	0.00210282	0.00229024	-0.00113616	-7.95593e-05	-0.000587766	0.00033544	-0.00102328	-0.000659428	-0.000367863	0.000432122	0.000762023	-2.14559e-05	0.00483953	0.0553649	0.00403758	-0.00173761	0.00170626	-0.00896717	-0.00307343	0.000404525	-0.00182039	0.000349444	0.000715548
			-9	0.000235953	0.000994612	-0.000590165	0.00577293	0.00210282	0.0678773	-0.000246243	0.00188589	-0.00397778	-0.003254	-2.20002e-05	0.000113376	-0.000276253	0.000316023	-0.000988945	0.00308383	-0.000654392	0.00291963	0.00403758	0.0415462	-0.00133837	0.00342161	0.00152793	0.00295557	-0.000199199	-0.00110173	-0.000421256	-0.000553902
			-8	-0.000410855	-0.000948045	-0.000261389	-0.00152276	0.00229024	-0.000246243	0.0572277	0.00114648	0.00128747	-0.00115533	-3.5099e-05	-7.26657e-05	-0.00189334	-0.000264428	0.00437494	0.00313213	-0.00164374	0.00321194	-0.00173761	-0.00133837	0.0462278	-0.000433161	0.0024161	0.00195729	-0.000180752	-0.000670426	-0.000982685	-0.00011345
			-7	-0.00143844	-0.000636239	0.000308725	0.00177205	-0.00113616	0.00188589	0.00114648	0.0580878	0.00205939	-0.00147891	0.000202736	0.00104747	-0.00194004	-0.000855872	0.000780536	0.00364379	0.000191086	0.000556641	0.00170626	0.00342161	-0.000433161	0.0517262	-0.00649155	-0.00353625	0.000241938	0.0018698	-0.00324684	0.00149744
			-6	0.000474663	-0.001859	0.00145903	0.00229561	-7.95593e-05	-0.00397778	0.00128747	0.00205939	0.0853296	0.00956588	0.000102017	0.00219808	-0.00364831	0.000406618	-0.00195868	-0.0019943	0.00201725	-0.000754765	-0.00896717	0.00152793	0.0024161	-0.00649155	0.0469841	0.0124304	-8.18788e-05	-0.000486362	-0.000177755	0.000513095
			-5	-0.00185208	0.000544739	-0.00235834	0.000813705	-0.000587766	-0.003254	-0.00115533	-0.00147891	0.00956588	0.0924582	0.00021487	-0.000883516	-0.00319807	-0.000118233	-0.00466402	-0.00174394	-0.000922423	0.00326607	-0.00307343	0.00295557	0.00195729	-0.00353625	0.0124304	0.0773896	-0.000647838	2.58379e-05	-0.000759434	0.00126047
			-4	-3.54851e-05	0.000519858	0.000161525	0.00022506	0.00033544	-2.20002e-05	-3.5099e-05	0.000202736	0.000102017	0.00021487	0.00343124	5.50191e-05	0.000428791	8.96104e-05	4.03802e-05	0.000398746	4.42636e-05	-5.61864e-05	0.000404525	-0.000199199	-0.000180752	0.000241938	-8.18788e-05	-0.000647838	0.00274649	9.25768e-05	0.000503696	9.8525e-05
			-3	-0.00124524	-0.000114908	-0.000836431	-0.000722248	-0.00102328	0.000113376	-7.26657e-05	0.00104747	0.00219808	-0.000883516	5.50191e-05	0.0306027	0.000755088	0.000189974	0.00142251	0.00107377	-0.000509694	-0.000380941	-0.00182039	-0.00110173	-0.000670426	0.0018698	-0.000486362	2.58379e-05	9.25768e-05	0.013957	0.000232989	0.00105898
			+1	0.000246138	0.00335055	-0.00158996	-0.00230903	-0.000659428	-0.000276253	-0.00189334	-0.00194004	-0.00364831	-0.00319807	0.000428791	0.000755088	0.0536031	-0.00159972	0.000945678	-0.0018365	-0.00377992	-0.00291325	0.000349444	-0.000421256	-0.000982685	-0.00324684	-0.000177755	-0.000759434	0.000503696	0.000232989	0.0356945	0.00148202
			+2	9.04708e-05	0.000589701	0.000352634	-0.00101297	-0.000367863	0.000316023	-0.000264428	-0.000855872	0.000406618	-0.000118233	8.96104e-05	0.000189974	-0.00159972	0.0197395	-0.00114656	0.000395238	-0.00059308	0.00266115	0.000715548	-0.000553902	-0.00011345	0.00149744	0.000513095	0.00126047	9.8525e-05	0.00105898	0.00148202	0.0136592
		p-values	-14	0	0.00933333	0.0826667	0.082	0.214667	0.5	0.210667	0.0233333	0.158667	0.116	0.47	0.342	0.144	0.302667	0	0.00866667	0.208667	0.02	0.242	0.448667	0.0546667	0.406	0.1	0.00466667	0.308667	0.154667	0.158667	0.082
			-13	0.00933333	0	0.024	0.0473333	0.107333	0.100667	0.0686667	0.058	0.0373333	0.112667	0.0113333	0.256	0	0.026	0.00866667	0	0.002	0.00666667	0.106667	0.03	0.038	0.00733333	0.185333	0.0753333	0.143333	0.0173333	0.0433333	0.456667
			-12	0.0826667	0.024	0.012	0.378	0.022	0.469333	0.319333	0.394	0.167333	0.0226667	0.380667	0.468667	0.158667	0.101333	0.208667	0.002	0	0.0406667	0.186	0.39	0.0453333	0.448667	0.09	0.148	0.392667	0.42	0.000666667	0.320667
			-11	0.082	0.0473333	0.378	0	0.0353333	0	0.199333	0.1	0.054	0.204	0.28	0.338667	0.048	0.0506667	0.02	0.00666667	0.0406667	0	0.00266667	0.278	0.0206667	0.486667	0.473333	0.0506667	0.284	0.368667	0.114	0.002
			-10	0.214667	0.107333	0.022	0.0353333	0.02	0.0513333	0.064	0.249333	0.297333	0.188	0.316667	0.241333	0.346	0.251333	0.242	0.106667	0.186	0.00266667	0	0.0106667	0.0213333	0.0793333	0	0.01	0.236	0.164667	0.108667	0.415333
			-9	0.5	0.100667	0.469333	0	0.0513333	0	0.393333	0.0633333	0.008	0.0113333	0.464	0.24	0.390667	0.262667	0.448667	0.03	0.39	0.278	0.0106667	0.00933333	0.174	0.064	0.160667	0.0213333	0.143333	0.376667	0.430667	0.194
			-8	0.210667	0.0686667	0.319333	0.199333	0.064	0.393333	0.00133333	0.197333	0.192667	0.206	0.410667	0.27	0.0146667	0.132	0.0546667	0.038	0.0453333	0.0206667	0.0213333	0.174	0	0.449333	0.294	0.078	0.320667	0.0853333	0.169333	0.254
			-7	0.0233333	0.058	0.394	0.1	0.249333	0.0633333	0.197333	0.00133333	0.0586667	0.236667	0.0793333	0.0893333	0.038	0.146	0.406	0.00733333	0.448667	0.486667	0.0793333	0.064	0.449333	0	0	0.074	0.181333	0.0133333	0.00933333	0.0353333
			-6	0.158667	0.0373333	0.167333	0.054	0.297333	0.008	0.192667	0.0586667	0.0293333	0.00466667	0.367333	0.0453333	0.002	0.284	0.1	0.185333	0.09	0.473333	0	0.160667	0.294	0	0.026	0.00266667	0.245333	0.488	0.275333	0.420667
			-5	0.116	0.112667	0.0226667	0.204	0.188	0.0113333	0.206	0.236667	0.00466667	0.006	0.451333	0.344667	0.004	0.467333	0.00466667	0.0753333	0.148	0.0506667	0.01	0.0213333	0.078	0.074	0.00266667	0.00866667	0.0466667	0.154	0.399333	0.0953333
			-4	0.47	0.0113333	0.380667	0.28	0.316667	0.464	0.410667	0.0793333	0.367333	0.451333	0	0.169333	0.026	0.37	0.308667	0.143333	0.392667	0.284	0.236	0.143333	0.320667	0.181333	0.245333	0.0466667	0.108	0.146	0.0473333	0.458
			-3	0.342	0.256	0.468667	0.338667	0.241333	0.24	0.27	0.0893333	0.0453333	0.344667	0.169333	0.486	0.01	0.0206667	0.154667	0.0173333	0.42	0.368667	0.164667	0.376667	0.0853333	0.0133333	0.488	0.154	0.146	0.0193333	0.0446667	0
			+1	0.144	0	0.158667	0.048	0.346	0.390667	0.0146667	0.038	0.002	0.004	0.026	0.01	0	0.004	0.158667	0.0433333	0.000666667	0.114	0.108667	0.430667	0.169333	0.00933333	0.275333	0.399333	0.0473333	0.0446667	0	0.0286667
			+2	0.302667	0.026	0.101333	0.0506667	0.251333	0.262667	0.132	0.146	0.284	0.467333	0.37	0.0206667	0.004	0	0.082	0.456667	0.320667	0.002	0.415333	0.194	0.254	0.0353333	0.420667	0.0953333	0.458	0	0.0286667	0
	real descendant	covariance	-14	0.0587556	-0.0005835	0.00413475	-0.00314985	0.00284912	0.000886746	0.000109461	-0.000589321	-0.00173352	-0.00476653	-0.000163945	-0.00325954	-0.0021736	0.000102176	0.0630557	-0.000810866	0.00200353	-0.00153075	0.00100903	0.000252424	0.00468593	0.0030325	-0.003416	-0.000409196	0.000823912	-0.00160843	-0.00159622	-0.00117123
			-13	-0.0005835	0.067865	0.000794268	0.0040061	-0.00288679	0.00031142	0.00153082	0.00153329	0.000160316	-0.00369513	-2.09018e-05	-0.00187435	-0.0021558	-0.00138666	-0.000810866	0.0657047	-0.00399657	0.0073706	-0.00465006	0.00197447	0.00138112	0.00186887	-0.000371028	-0.00147481	0.000225599	-0.00420915	-0.000723214	0.0015231
			-12	0.00413475	0.000794268	0.07887	-0.00509858	0.0030855	-0.00547443	0.00110313	-0.000556195	0.000810785	-0.000851658	0.000467021	-0.00358962	-0.00255705	-0.00104228	0.00200353	-0.00399657	0.0632311	-0.00168242	0.00362169	-0.00100865	7.138e-05	-0.000732956	-0.00286563	-0.00176126	-0.000240494	-0.00170719	-0.00229926	-0.00042985
			-11	-0.00314985	0.0040061	-0.00509858	0.0913059	-0.00502214	0.00721858	-0.00453778	0.000698572	-0.000133986	0.00138279	0.000164808	-0.00484547	-0.00165039	-0.000622173	-0.00153075	0.0073706	-0.00168242	0.0827101	-0.00150344	0.00433944	0.00215829	0.00166453	-0.00371026	0.00242796	-0.00123281	-0.00177298	-0.00314422	-0.000298469
			-10	0.00284912	-0.00288679	0.0030855	-0.00502214	0.0856629	-0.0092004	0.0039953	-0.00240825	0.00181595	0.00242505	0.000529581	-5.13153e-05	-0.00196967	0.000153583	0.00100903	-0.00465006	0.00362169	-0.00150344	0.0675037	-0.00716199	0.005769	-0.00223228	0.00435918	0.0023997	0.000265475	0.000101299	-0.00221648	0.00123208
			-9	0.000886746	0.00031142	-0.00547443	0.00721858	-0.0092004	0.0677076	-0.00491805	0.00314599	-0.00191847	-0.00431033	0.000160297	-0.00237064	-0.00142072	0.000400743	0.000252424	0.00197447	-0.00100865	0.00433944	-0.00716199	0.0543796	-0.00302639	0.00461186	-0.000663908	-0.0014997	0.000536126	-0.00370527	-0.000989665	0.000392057
			-8	0.000109461	0.00153082	0.00110313	-0.00453778	0.0039953	-0.00491805	0.0666758	-0.00300467	0.00246941	-0.0018144	-0.000257996	0.000100008	-0.00100176	-0.000338515	0.00468593	0.00138112	7.138e-05	0.00215829	0.005769	-0.00302639	0.0458123	-0.00223824	0.00171498	2.03467e-06	-6.00041e-05	0.00355031	-0.00243855	-3.34694e-05
			-7	-0.000589321	0.00153329	-0.000556195	0.000698572	-0.00240825	0.00314599	-0.00300467	0.0639865	-0.000739879	-0.00367307	-0.000427335	-0.00123354	-0.00200225	-0.00154945	0.0030325	0.00186887	-0.000732956	0.00166453	-0.00223228	0.00461186	-0.00223824	0.052979	-0.00320662	-0.000434399	0.000225196	-0.00166123	-0.0023602	0.000692196
			-6	-0.00173352	0.000160316	0.000810785	-0.000133986	0.00181595	-0.00191847	0.00246941	-0.000739879	0.0881119	0.0115288	0.000821991	-0.000247138	-0.00359004	0.000917202	-0.003416	-0.000371028	-0.00286563	-0.00371026	0.00435918	-0.000663908	0.00171498	-0.00320662	0.0641449	0.0132936	0.000263389	-0.000269929	-0.000418722	0.000948237
			-5	-0.00476653	-0.00369513	-0.000851658	0.00138279	0.00242505	-0.00431033	-0.0018144	-0.00367307	0.0115288	0.0950411	0.000102948	-0.00222288	-0.00274131	-3.29056e-05	-0.000409196	-0.00147481	-0.00176126	0.00242796	0.0023997	-0.0014997	2.03467e-06	-0.000434399	0.0132936	0.077553	1.96734e-05	-0.00114316	0.000174822	0.00086628
			-4	-0.000163945	-2.09018e-05	0.000467021	0.000164808	0.000529581	0.000160297	-0.000257996	-0.000427335	0.000821991	0.000102948	0.00379585	-0.000815702	0.000202235	2.42965e-06	0.000823912	0.000225599	-0.000240494	-0.00123281	0.000265475	0.000536126	-6.00041e-05	0.000225196	0.000263389	1.96734e-05	0.00439155	-0.000870067	-1.2871e-05	0.00033543
			-3	-0.00325954	-0.00187435	-0.00358962	-0.00484547	-5.13153e-05	-0.00237064	0.000100008	-0.00123354	-0.000247138	-0.00222288	-0.000815702	0.0671942	-0.00242218	-0.00216482	-0.00160843	-0.00420915	-0.00170719	-0.00177298	0.000101299	-0.00370527	0.00355031	-0.00166123	-0.000269929	-0.00114316	-0.000870067	0.0779562	-0.00283397	-0.00225443
			+1	-0.0021736	-0.0021558	-0.00255705	-0.00165039	-0.00196967	-0.00142072	-0.00100176	-0.00200225	-0.00359004	-0.00274131	0.000202235	-0.00242218	0.0534709	-0.00137055	-0.00159622	-0.000723214	-0.00229926	-0.00314422	-0.00221648	-0.000989665	-0.00243855	-0.0023602	-0.000418722	0.000174822	-1.2871e-05	-0.00283397	0.035143	0.000957568
			+2	0.000102176	-0.00138666	-0.00104228	-0.000622173	0.000153583	0.000400743	-0.000338515	-0.00154945	0.000917202	-3.29056e-05	2.42965e-06	-0.00216482	-0.00137055	0.0196312	-0.00117123	0.0015231	-0.00042985	-0.000298469	0.00123208	0.000392057	-3.34694e-05	0.000692196	0.000948237	0.00086628	0.00033543	-0.00225443	0.000957568	0.0134567
		p-values	-14	0	0.32	0.000666667	0.00533333	0.0113333	0.207333	0.468	0.284667	0.066	0	0.230667	0	0.0106667	0.403333	0	0.354667	0.2	0.271333	0.332667	0.452667	0.0113333	0.078	0.0486667	0.434667	0.0813333	0.258	0.174667	0.119333
			-13	0.32	0	0.249333	0.002	0.00866667	0.392	0.0966667	0.084	0.45	0	0.485333	0.056	0.0173333	0.0133333	0.354667	0	0.0386667	0.002	0.028	0.173333	0.236	0.173333	0.461333	0.283333	0.36	0.028	0.338667	0.0673333
			-12	0.000666667	0.249333	0	0	0.0133333	0	0.184667	0.310667	0.274667	0.274	0.0573333	0	0.008	0.056	0.2	0.0386667	0	0.26	0.0486667	0.298667	0.498667	0.376	0.0973333	0.232667	0.352	0.213333	0.088	0.308667
			-11	0.00533333	0.002	0	0	0.000666667	0	0.000666667	0.27	0.453333	0.178667	0.292	0	0.0726667	0.174	0.271333	0.002	0.26	0	0.289333	0.0366667	0.176667	0.274	0.0606667	0.188667	0.0313333	0.252	0.0486667	0.390667
			-10	0.0113333	0.00866667	0.0133333	0.000666667	0	0	0.00133333	0.0266667	0.098	0.0553333	0.0466667	0.490667	0.038	0.421333	0.332667	0.028	0.0486667	0.289333	0	0	0.000666667	0.145333	0.032	0.177333	0.336667	0.48	0.104	0.124
			-9	0.207333	0.392	0	0	0	0	0	0.002	0.0613333	0.000666667	0.27	0.0106667	0.078	0.248	0.452667	0.173333	0.298667	0.0366667	0	0	0.0453333	0.00933333	0.376	0.253333	0.162	0.0366667	0.244	0.328
			-8	0.468	0.0966667	0.184667	0.000666667	0.00133333	0	0	0.00533333	0.0333333	0.0813333	0.168	0.444667	0.156667	0.251333	0.0113333	0.236	0.498667	0.176667	0.000666667	0.0453333	0	0.114	0.184667	0.497333	0.46	0.0506667	0.0453333	0.485333
			-7	0.284667	0.084	0.310667	0.27	0.0266667	0.002	0.00533333	0	0.279333	0.00333333	0.0546667	0.108	0.024	0.00866667	0.078	0.173333	0.376	0.274	0.145333	0.00933333	0.114	0	0.0486667	0.418667	0.332	0.221333	0.054	0.196667
			-6	0.066	0.45	0.274667	0.453333	0.098	0.0613333	0.0333333	0.279333	0	0	0.00266667	0.444	0.000666667	0.0826667	0.0486667	0.461333	0.0973333	0.0606667	0.032	0.376	0.184667	0.0486667	0	0	0.332	0.48	0.398667	0.185333
			-5	0	0	0.274	0.178667	0.0553333	0.000666667	0.0813333	0.00333333	0	0	0.384	0.0533333	0.008	0.479333	0.434667	0.283333	0.232667	0.188667	0.177333	0.253333	0.497333	0.418667	0	0	0.497333	0.328	0.456667	0.206
			-4	0.230667	0.485333	0.0573333	0.292	0.0466667	0.27	0.168	0.0546667	0.00266667	0.384	0	0.00133333	0.192	0.498	0.0813333	0.36	0.352	0.0313333	0.336667	0.162	0.46	0.332	0.332	0.497333	0	0.08	0.485333	0.103333
			-3	0	0.056	0	0	0.490667	0.0106667	0.444667	0.108	0.444	0.0533333	0.00133333	0	0.00533333	0	0.258	0.028	0.213333	0.252	0.48	0.0366667	0.0506667	0.221333	0.48	0.328	0.08	0	0.0566667	0.024
			+1	0.0106667	0.0173333	0.008	0.0726667	0.038	0.078	0.156667	0.024	0.000666667	0.008	0.192	0.00533333	0	0.002	0.174667	0.338667	0.088	0.0486667	0.104	0.244	0.0453333	0.054	0.398667	0.456667	0.485333	0.0566667	0	0.120667
			+2	0.403333	0.0133333	0.056	0.174	0.421333	0.248	0.251333	0.00866667	0.0826667	0.479333	0.498	0	0.002	0	0.119333	0.0673333	0.308667	0.390667	0.124	0.328	0.485333	0.196667	0.185333	0.206	0.103333	0.024	0.120667	0
	real - artificial	covariance	-14	0.00349791	0.00180744	0.00502771	-0.00172873	0.00340386	0.000650793	0.000520316	0.000849119	-0.00220818	-0.00291445	-0.00012846	-0.0020143	-0.00241974	1.17049e-05	0.00899577	-0.00482423	-0.000114309	0.00222391	0.000576904	0.00124137	0.00031099	0.00225197	-0.00145733	0.00425482	0.000783531	-0.00303094	-0.0025419	-2.46713e-05
			-13	0.00180744	-0.0105642	0.00333124	0.00548403	-0.00344902	-0.000683192	0.00247887	0.00216953	0.00201932	-0.00423987	-0.00054076	-0.00175944	-0.00550635	-0.00197637	-0.00482423	-0.00129885	-0.00887953	0.0013831	-0.00541208	-0.00110935	-0.00175102	-0.00177492	0.00162327	0.000269131	-0.000173147	-0.00528292	0.00111328	0.00112786
			-12	0.00502771	0.00333124	0.0204786	-0.00493999	0.000232968	-0.00488427	0.00136452	-0.00086492	-0.00064825	0.00150668	0.000305496	-0.00275318	-0.000967084	-0.00139491	-0.000114309	-0.00887953	0.0104901	0.0012854	0.00364314	-0.000354255	0.00171512	-0.000924043	-0.00488287	-0.000838836	-0.000284757	-0.0011975	0.00148065	0.000163229
			-11	-0.00172873	0.00548403	-0.00493999	-0.0172212	-0.0020851	0.00144565	-0.00301502	-0.00107347	-0.0024296	0.000569084	-6.02521e-05	-0.00412322	0.000658639	0.000390795	0.00222391	0.0013831	0.0012854	0.00316017	-0.00634298	0.00141981	-0.00105365	0.00110789	-0.0029555	-0.000838111	-0.00117662	-0.00139204	-0.00023097	-0.00295962
			-10	0.00340386	-0.00344902	0.000232968	-0.0020851	0.0187538	-0.0113032	0.00170505	-0.00127209	0.00189551	0.00301281	0.000194141	0.000971969	-0.00131024	0.000521446	0.000576904	-0.00541208	0.00364314	-0.00634298	0.0121388	-0.0111996	0.0075066	-0.00393854	0.0133263	0.00547314	-0.00013905	0.00192169	-0.00256592	0.000516532
			-9	0.000650793	-0.000683192	-0.00488427	0.00144565	-0.0113032	-0.000169666	-0.00467181	0.00126009	0.0020593	-0.00105633	0.000182297	-0.00248402	-0.00114446	8.47202e-05	0.00124137	-0.00110935	-0.000354255	0.00141981	-0.0111996	0.0128335	-0.00168802	0.00119025	-0.00219184	-0.00445526	0.000735325	-0.00260354	-0.000568409	0.000945959
			-8	0.000520316	0.00247887	0.00136452	-0.00301502	0.00170505	-0.00467181	0.00944813	-0.00415115	0.00118195	-0.000659071	-0.000222897	0.000172673	0.000891577	-7.40876e-05	0.00031099	-0.00175102	0.00171512	-0.00105365	0.0075066	-0.00168802	-0.000415545	-0.00180508	-0.000701114	-0.00195525	0.000120748	0.00422074	-0.00145587	7.99801e-05
			-7	0.000849119	0.00216953	-0.00086492	-0.00107347	-0.00127209	0.00126009	-0.00415115	0.00589871	-0.00279927	-0.00219415	-0.000630071	-0.00228101	-6.22071e-05	-0.000693578	0.00225197	-0.00177492	-0.000924043	0.00110789	-0.00393854	0.00119025	-0.00180508	0.00125278	0.00328493	0.00310185	-1.67423e-05	-0.00353103	0.000886641	-0.000805243
			-6	-0.00220818	0.00201932	-0.00064825	-0.0024296	0.00189551	0.0020593	0.00118195	-0.00279927	0.0027823	0.00196291	0.000719974	-0.00244521	5.82722e-05	0.000510584	-0.00145733	0.00162327	-0.00488287	-0.0029555	0.0133263	-0.00219184	-0.000701114	0.00328493	0.0171608	0.000863166	0.000345267	0.000216433	-0.000240967	0.000435141
			-5	-0.00291445	-0.00423987	0.00150668	0.000569084	0.00301281	-0.00105633	-0.000659071	-0.00219415	0.00196291	0.00258285	-0.000111922	-0.00133936	0.000456762	8.53278e-05	0.00425482	0.000269131	-0.000838836	-0.000838111	0.00547314	-0.00445526	-0.00195525	0.00310185	0.000863166	0.000163423	0.000667511	-0.001169	0.000934256	-0.000394189
			-4	-0.00012846	-0.00054076	0.000305496	-6.02521e-05	0.000194141	0.000182297	-0.000222897	-0.000630071	0.000719974	-0.000111922	0.000364611	-0.000870722	-0.000226556	-8.71807e-05	0.000783531	-0.000173147	-0.000284757	-0.00117662	-0.00013905	0.000735325	0.000120748	-1.67423e-05	0.000345267	0.000667511	0.00164507	-0.000962644	-0.000516567	0.000236905
			-3	-0.0020143	-0.00175944	-0.00275318	-0.00412322	0.000971969	-0.00248402	0.000172673	-0.00228101	-0.00244521	-0.00133936	-0.000870722	0.0365915	-0.00317727	-0.00235479	-0.00303094	-0.00528292	-0.0011975	-0.00139204	0.00192169	-0.00260354	0.00422074	-0.00353103	0.000216433	-0.001169	-0.000962644	0.0639992	-0.00306696	-0.00331341
			+1	-0.00241974	-0.00550635	-0.000967084	0.000658639	-0.00131024	-0.00114446	0.000891577	-6.22071e-05	5.82722e-05	0.000456762	-0.000226556	-0.00317727	-0.000132234	0.000229175	-0.0025419	0.00111328	0.00148065	-0.00023097	-0.00256592	-0.000568409	-0.00145587	0.000886641	-0.000240967	0.000934256	-0.000516567	-0.00306696	-0.000551509	-0.000524453
			+2	1.17049e-05	-0.00197637	-0.00139491	0.000390795	0.000521446	8.47202e-05	-7.40876e-05	-0.000693578	0.000510584	8.53278e-05	-8.71807e-05	-0.00235479	0.000229175	-0.000108281	-2.46713e-05	0.00112786	0.000163229	-0.00295962	0.000516532	0.000945959	7.99801e-05	-0.000805243	0.000435141	-0.000394189	0.000236905	-0.00331341	-0.000524453	-0.000202445
		p-values	-14	0.372	0.0233333	0.00333333	0.375333	0.0393333	0.299333	0.236	0.0953333	0.046	0.125333	0.324	0.146667	0.0246667	0.38	0.104667	0.00533333	0.472	0.054	0.387333	0.408	0.420667	0.156667	0.44	0.00666667	0.0673333	0.068	0.0366667	0.329333
			-13	0.0233333	0.032	0.0173333	0.00533333	0.0206667	0.179333	0.0266667	0.022	0.0453333	0.0113333	0.0226667	0.0886667	0	0.00133333	0.00533333	0.238	0	0.372667	0.0153333	0.114	0.0986667	0.0326667	0.209333	0.169333	0.243333	0.00266667	0.066	0.088
			-12	0.00333333	0.0173333	0.00266667	0.0746667	0.267333	0.0206667	0.178	0.316667	0.308667	0.0886667	0.238667	0.106667	0.280667	0.0166667	0.472	0	0.0706667	0.096	0.0273333	0.415333	0.046	0.315333	0.0106667	0.334	0.258	0.297333	0.0213333	0.496667
			-11	0.375333	0.00533333	0.0746667	0.022	0.464	0.21	0.150667	0.198667	0.0673333	0.443333	0.432667	0.0413333	0.272667	0.176	0.054	0.372667	0.096	0.312	0.002	0.187333	0.09	0.262	0.0773333	0.136667	0.0206667	0.157333	0.432667	0.000666667
			-10	0.0393333	0.0206667	0.267333	0.464	0.028	0.00133333	0.388667	0.268	0.139333	0.0786667	0.318	0.282	0.188667	0.224667	0.387333	0.0153333	0.0273333	0.002	0.0753333	0	0.00133333	0.0106667	0	0.00733333	0.354	0.121333	0.00466667	0.092
			-9	0.299333	0.179333	0.0206667	0.21	0.00133333	0.320667	0.0526667	0.346667	0.032	0.453333	0.374667	0.0406667	0.186667	0.463333	0.408	0.114	0.415333	0.187333	0	0.012	0.378667	0.287333	0.068	0.008	0.0333333	0.110667	0.246	0.066
			-8	0.236	0.0266667	0.178	0.150667	0.388667	0.0526667	0.153333	0.028	0.311333	0.416	0.210667	0.331333	0.101333	0.321333	0.420667	0.0986667	0.046	0.09	0.00133333	0.378667	0.287333	0.118667	0.402	0.0586667	0.34	0.00733333	0.241333	0.231333
			-7	0.0953333	0.022	0.316667	0.198667	0.268	0.346667	0.028	0.252667	0.0373333	0.182	0.026	0.0306667	0.474667	0.206667	0.156667	0.0326667	0.315333	0.262	0.0106667	0.287333	0.118667	0.31	0.006	0.0813333	0.304667	0.00466667	0.129333	0.068
			-6	0.046	0.0453333	0.308667	0.0673333	0.139333	0.032	0.311333	0.0373333	0.328667	0.440667	0.058	0.0353333	0.252667	0.299333	0.44	0.209333	0.0106667	0.0773333	0	0.068	0.402	0.006	0.0106667	0.361333	0.134	0.471333	0.128667	0.227333
			-5	0.125333	0.0113333	0.0886667	0.443333	0.0786667	0.453333	0.416	0.182	0.440667	0.426667	0.412	0.278667	0.222	0.424667	0.00666667	0.169333	0.334	0.136667	0.00733333	0.008	0.0586667	0.0813333	0.361333	0.394	0.052	0.0573333	0.297333	0.226
			-4	0.324	0.0226667	0.238667	0.432667	0.318	0.374667	0.210667	0.026	0.058	0.412	0.202	0.0213333	0.072	0.378667	0.0673333	0.243333	0.258	0.0206667	0.354	0.0333333	0.34	0.304667	0.134	0.052	0.002	0.00866667	0.0166667	0.0833333
			-3	0.146667	0.0886667	0.106667	0.0413333	0.282	0.0406667	0.331333	0.0306667	0.0353333	0.278667	0.0213333	0	0.00133333	0.00266667	0.068	0.00266667	0.297333	0.157333	0.121333	0.110667	0.00733333	0.00466667	0.471333	0.0573333	0.00866667	0	0	0
			+1	0.0246667	0	0.280667	0.272667	0.188667	0.186667	0.101333	0.474667	0.252667	0.222	0.072	0.00133333	0.287333	0.177333	0.0366667	0.066	0.0213333	0.432667	0.00466667	0.246	0.241333	0.129333	0.128667	0.297333	0.0166667	0	0.0593333	0.042
			+2	0.38	0.00133333	0.0166667	0.176	0.224667	0.463333	0.321333	0.206667	0.299333	0.424667	0.378667	0.00266667	0.177333	0.176667	0.329333	0.088	0.496667	0.000666667	0.092	0.066	0.231333	0.068	0.227333	0.226	0.0833333	0	0.042	0.0246667
Dog	artificial descendant	covariance	-14	0.0526722	0.00104206	0.000221712	-9.08451e-05	0.00174668	0.0017191	-3.89889e-05	-0.00102937	-0.00105811	-0.00504102	-0.000512425	-0.00371826	-0.00121394	0.00037042	0.0606549	-0.000345039	0.000630084	-0.000422292	-0.00180522	-0.00297267	0.00577043	0.0011066	-0.00167398	-0.00145985	0.000323876	0.000503364	-0.000350283	-0.00130724
			-13	0.00104206	0.0484563	0.00128686	0.00234641	-0.00271774	0.00071761	-0.000846213	0.00163544	-0.00217074	-0.0024594	-0.000158859	-0.0006228	0.00010051	-0.000533701	-0.000345039	0.0377276	0.000250749	0.00367961	0.000285204	0.00180304	0.00210918	0.000899999	-0.00225172	0.000953494	0.000153438	-0.00409583	0.000182329	0.000650947
			-12	0.000221712	0.00128686	0.0532441	0.00285528	0.0014781	5.35405e-05	-0.0014243	0.000270327	-0.000376621	-0.0028059	7.70523e-06	-0.000567087	-0.000783142	-0.000234556	0.000630084	0.000250749	0.0516723	-0.00151972	0.00142334	-0.000419716	-0.00184926	-0.000404293	0.00277066	0.000348425	0.000395813	0.00204512	-0.00312665	-0.00150911
			-11	-9.08451e-05	0.00234641	0.00285528	0.0695757	-0.0034601	0.00287595	-3.27791e-05	0.00373429	-0.000901115	-0.000938496	-0.000103592	-0.00324743	-0.00280389	-0.000607148	-0.000422292	0.00367961	-0.00151972	0.0452501	5.6118e-05	0.00237996	0.00246167	0.00099407	-0.00167439	-0.00043538	-0.000413936	-0.00303952	-0.00161806	0.00112598
			-10	0.00174668	-0.00271774	0.0014781	-0.0034601	0.0776651	-0.00477021	0.00324487	-0.002772	0.00168171	0.00438839	0.000905127	-0.00182004	-0.00101822	-0.000844036	-0.00180522	0.000285204	0.00142334	5.6118e-05	0.0652611	-0.00221906	0.00427764	0.000931566	0.00143851	0.00195642	0.000357419	-3.31029e-05	-0.00231906	0.00254904
			-9	0.0017191	0.00071761	5.35405e-05	0.00287595	-0.00477021	0.0685811	0.000954582	0.00202297	-0.00625619	-0.00323234	0.000121749	-0.00111603	-0.000180041	2.24171e-05	-0.00297267	0.00180304	-0.000419716	0.00237996	-0.00221906	0.0573708	-0.000630528	0.00428459	0.000306221	-0.000348349	0.000168411	0.000173993	-0.00118991	-0.000186946
			-8	-3.89889e-05	-0.000846213	-0.0014243	-3.27791e-05	0.00324487	0.000954582	0.0541014	-0.000720816	-0.000469351	-0.000679898	-7.35176e-05	-0.00124283	-0.00121175	-3.63044e-05	0.00577043	0.00210918	-0.00184926	0.00246167	0.00427764	-0.000630528	0.0464835	-0.0017148	0.00510413	0.00156794	0.000154387	0.0022427	0.00013296	0.00055616
			-7	-0.00102937	0.00163544	0.000270327	0.00373429	-0.002772	0.00202297	-0.000720816	0.0543479	-0.00349399	-0.00467045	1.88727e-05	-0.00113809	-0.00238054	-0.00117954	0.0011066	0.000899999	-0.000404293	0.00099407	0.000931566	0.00428459	-0.0017148	0.053613	-0.00273996	-0.00476496	-2.51309e-05	-0.00172427	-0.00298913	0.0014789
			-6	-0.00105811	-0.00217074	-0.000376621	-0.000901115	0.00168171	-0.00625619	-0.000469351	-0.00349399	0.11196	0.0165339	0.000310996	0.000703967	-0.00239417	-0.000103515	-0.00167398	-0.00225172	0.00277066	-0.00167439	0.00143851	0.000306221	0.00510413	-0.00273996	0.0652659	0.0149739	0.000196663	-0.000566389	-0.0017716	0.00110358
			-5	-0.00504102	-0.0024594	-0.0028059	-0.000938496	0.00438839	-0.00323234	-0.000679898	-0.00467045	0.0165339	0.155841	-0.000341303	-0.000824401	-0.0037895	6.35398e-05	-0.00145985	0.000953494	0.000348425	-0.00043538	0.00195642	-0.000348349	0.00156794	-0.00476496	0.0149739	0.0771376	0.000473637	-0.00134253	-0.00112421	0.000955069
			-4	-0.000512425	-0.000158859	7.70523e-06	-0.000103592	0.000905127	0.000121749	-7.35176e-05	1.88727e-05	0.000310996	-0.000341303	0.00395925	-0.000336425	0.000109625	0.000178131	0.000323876	0.000153438	0.000395813	-0.000413936	0.000357419	0.000168411	0.000154387	-2.51309e-05	0.000196663	0.000473637	0.00414847	-0.0005187	0.000119558	0.000276018
			-3	-0.00371826	-0.0006228	-0.000567087	-0.00324743	-0.00182004	-0.00111603	-0.00124283	-0.00113809	0.000703967	-0.000824401	-0.000336425	0.0664481	-0.00094252	-0.00147803	0.000503364	-0.00409583	0.00204512	-0.00303952	-3.31029e-05	0.000173993	0.0022427	-0.00172427	-0.000566389	-0.00134253	-0.0005187	0.078697	-0.00206865	-0.00228719
			+1	-0.00121394	0.00010051	-0.000783142	-0.00280389	-0.00101822	-0.000180041	-0.00121175	-0.00238054	-0.00239417	-0.0037895	0.000109625	-0.00094252	0.0531716	-0.00150335	-0.000350283	0.000182329	-0.00312665	-0.00161806	-0.00231906	-0.00118991	0.00013296	-0.00298913	-0.0017716	-0.00112421	0.000119558	-0.00206865	0.0356945	0.00142874
			+2	0.00037042	-0.000533701	-0.000234556	-0.000607148	-0.000844036	2.24171e-05	-3.63044e-05	-0.00117954	-0.000103515	6.35398e-05	0.000178131	-0.00147803	-0.00150335	0.0197951	-0.00130724	0.000650947	-0.00150911	0.00112598	0.00254904	-0.000186946	0.00055616	0.0014789	0.00110358	0.000955069	0.000276018	-0.00228719	0.00142874	0.0136558
		p-values	-14	0	0.336	0.186	0.451333	0.0606667	0.0293333	0.296	0.0726667	0.207333	0	0.00533333	0.00333333	0.373333	0.056	0	0.320667	0.263333	0.46	0.172	0.0466667	0.00533333	0.358667	0.133333	0.265333	0.414667	0.351333	0.33	0.0573333
			-13	0.336	0.00466667	0.310667	0.221333	0.0406667	0.167333	0.0606667	0.211333	0.0206667	0.0373333	0.109333	0.36	0.207333	0.258667	0.320667	0.0813333	0.198	0.156667	0.119333	0.194	0.218667	0.488667	0.180667	0.342667	0.390667	0.107333	0.338667	0.424667
			-12	0.186	0.310667	0.0226667	0.0193333	0.331333	0.132667	0.0253333	0.475333	0.108667	0.0133333	0.22	0.231333	0.37	0.442667	0.263333	0.198	0	0.106667	0.478667	0.5	0.0146667	0.302667	0.0226667	0.475333	0.07	0.0466667	0.0113333	0.0293333
			-11	0.451333	0.221333	0.0193333	0.002	0.028	0.146667	0.229333	0.00733333	0.120667	0.258	0.134	0.0913333	0.016	0.244	0.46	0.156667	0.106667	0.0973333	0.368	0.49	0.0693333	0.376	0.326667	0.270667	0.395333	0.0946667	0.476667	0.124667
			-10	0.0606667	0.0406667	0.331333	0.028	0	0.00933333	0.024	0.012	0.274667	0.0113333	0.01	0.0986667	0.282	0.05	0.172	0.119333	0.478667	0.368	0	0.228667	0.024	0.219333	0.334	0.244667	0.280667	0.368667	0.0573333	0.006
			-9	0.0293333	0.167333	0.132667	0.146667	0.00933333	0	0.166	0.0633333	0	0.0313333	0.151333	0.22	0.453333	0.419333	0.0466667	0.194	0.5	0.49	0.228667	0	0.412	0.018	0.478667	0.37	0.44	0.220667	0.157333	0.491333
			-8	0.296	0.0606667	0.0253333	0.229333	0.024	0.166	0.00133333	0.245333	0.086	0.402667	0.483333	0.263333	0.182	0.346	0.00533333	0.218667	0.0146667	0.0693333	0.024	0.412	0	0.161333	0.00866667	0.162	0.239333	0.240667	0.355333	0.225333
			-7	0.0726667	0.211333	0.475333	0.00733333	0.012	0.0633333	0.245333	0	0.00533333	0.00266667	0.229333	0.138	0.0106667	0.03	0.358667	0.488667	0.302667	0.376	0.219333	0.018	0.161333	0	0.116667	0.0133333	0.499333	0.244667	0.038	0.0466667
			-6	0.207333	0.0206667	0.108667	0.120667	0.274667	0	0.086	0.00533333	0	0.000666667	0.394667	0.264	0.118667	0.256	0.133333	0.180667	0.0226667	0.326667	0.334	0.478667	0.00866667	0.116667	0	0	0.426667	0.458667	0.151333	0.135333
			-5	0	0.0373333	0.0133333	0.258	0.0113333	0.0313333	0.402667	0.00266667	0.000666667	0	0.104667	0.48	0.000666667	0.279333	0.265333	0.342667	0.475333	0.270667	0.244667	0.37	0.162	0.0133333	0	0.000666667	0.311333	0.438667	0.27	0.210667
			-4	0.00533333	0.109333	0.22	0.134	0.01	0.151333	0.483333	0.229333	0.394667	0.104667	0	0.438	0.483333	0.098	0.414667	0.390667	0.07	0.395333	0.280667	0.44	0.239333	0.499333	0.426667	0.311333	0	0.27	0.451333	0.135333
			-3	0.00333333	0.36	0.231333	0.0913333	0.0986667	0.22	0.263333	0.138	0.264	0.48	0.438	0.018	0.396	0.0913333	0.351333	0.107333	0.0466667	0.0946667	0.368667	0.220667	0.240667	0.244667	0.458667	0.438667	0.27	0.006	0.374667	0.0853333
			+1	0.373333	0.207333	0.37	0.016	0.282	0.453333	0.182	0.0106667	0.118667	0.000666667	0.483333	0.396	0	0.008	0.33	0.338667	0.0113333	0.476667	0.0573333	0.157333	0.355333	0.038	0.151333	0.27	0.451333	0.374667	0	0.0366667
			+2	0.056	0.258667	0.442667	0.244	0.05	0.419333	0.346	0.03	0.256	0.279333	0.098	0.0913333	0.008	0	0.0573333	0.424667	0.0293333	0.124667	0.006	0.491333	0.225333	0.0466667	0.135333	0.210667	0.135333	0.0853333	0.0366667	0
	real descendant	covariance	-14	0.0600533	4.73574e-05	0.00519203	-0.000245075	0.00160383	0.00115605	0.00184171	0.000353381	-0.00106929	-0.00201773	-4.33373e-05	-0.00460041	-0.00226506	-0.000911866	0.0615183	-0.000706866	0.000602251	-0.00346083	-0.000847781	-0.00402252	0.00716561	0.00181828	-0.000863313	-0.00140641	0.00132639	-0.00328155	0.00178618	-7.22374e-05
			-13	4.73574e-05	0.0668034	-0.000225654	0.00811125	-0.00382932	0.00122746	0.00178733	0.00268162	-0.00168029	-0.00451299	0.000360548	-0.00209169	-0.00278712	-0.000485401	-0.000706866	0.0679524	-0.00257119	0.00536511	-0.00309566	0.00179873	0.00343892	0.00147478	0.000477113	0.00123085	0.000132022	-0.00490031	-0.00141268	0.000780295
			-12	0.00519203	-0.000225654	0.0807204	-0.00102837	0.00580251	-0.00346403	0.0010769	-0.000246432	0.00230353	-0.00098731	0.000425574	-0.00513504	-0.00270133	-0.000763714	0.000602251	-0.00257119	0.0606107	-0.000300259	0.00409608	-0.000545649	0.000418349	0.00202725	0.002111	0.0017216	0.000277798	0.000280904	-0.00342593	-0.00171439
			-11	-0.000245075	0.00811125	-0.00102837	0.0913149	-0.00637651	0.00527793	-0.00359608	0.00257915	0.00181725	-0.00246397	0.000158858	-0.00598104	-0.00275941	-0.00129226	-0.00346083	0.00536511	-0.000300259	0.0843971	-0.00283503	0.00670144	0.000301582	0.00217681	-0.00124099	0.00268761	-0.00110637	-0.00366151	-0.00438399	0.000753572
			-10	0.00160383	-0.00382932	0.00580251	-0.00637651	0.0878033	-0.00878354	0.00494365	-0.00415445	0.0018719	0.00220145	0.00103082	-0.00253159	-0.00244728	-0.000303278	-0.000847781	-0.00309566	0.00409608	-0.00283503	0.0670905	-0.00282167	0.00466284	-0.000371021	0.000201124	0.00277216	0.000983094	-0.000460169	-0.00151087	0.00248917
			-9	0.00115605	0.00122746	-0.00346403	0.00527793	-0.00878354	0.069075	-0.0019914	0.00345335	-0.00374934	-0.00377207	0.000128244	-0.00338896	0.000364757	1.23533e-05	-0.00402252	0.00179873	-0.000545649	0.00670144	-0.00282167	0.057184	-0.00164113	0.00401331	0.000987419	0.0019075	0.000428245	-0.00140567	-0.000609559	-0.000456985
			-8	0.00184171	0.00178733	0.0010769	-0.00359608	0.00494365	-0.0019914	0.0675172	-0.00139763	0.00368635	-2.75034e-05	-6.34144e-05	-0.00380963	-0.00178454	0.000292452	0.00716561	0.00343892	0.000418349	0.000301582	0.00466284	-0.00164113	0.0457636	-0.00116453	0.00411639	0.000490916	0.00029951	0.00243844	0.000172909	0.000659515
			-7	0.000353381	0.00268162	-0.000246432	0.00257915	-0.00415445	0.00345335	-0.00139763	0.0624639	0.00058618	-0.00265126	-0.000118831	-0.000116837	-0.00312593	-0.000962223	0.00181828	0.00147478	0.00202725	0.00217681	-0.000371021	0.00401331	-0.00116453	0.0545563	-0.00225773	-0.00346953	0.000592533	-0.00206646	-0.00320478	0.00136383
			-6	-0.00106929	-0.00168029	0.00230353	0.00181725	0.0018719	-0.00374934	0.00368635	0.00058618	0.090035	0.0140966	0.000511221	-0.000471117	-0.00353806	0.000310679	-0.000863313	0.000477113	0.002111	-0.00124099	0.000201124	0.000987419	0.00411639	-0.00225773	0.0671685	0.0133711	0.000736425	-0.000895635	-0.00188943	0.00146687
			-5	-0.00201773	-0.00451299	-0.00098731	-0.00246397	0.00220145	-0.00377207	-2.75034e-05	-0.00265126	0.0140966	0.103162	0.000258036	-0.00278006	-0.0035424	-0.000110193	-0.00140641	0.00123085	0.0017216	0.00268761	0.00277216	0.0019075	0.000490916	-0.00346953	0.0133711	0.0779292	0.000676171	-0.0028872	0.000941583	0.00135246
			-4	-4.33373e-05	0.000360548	0.000425574	0.000158858	0.00103082	0.000128244	-6.34144e-05	-0.000118831	0.000511221	0.000258036	0.00379349	-0.000955395	0.000149015	0.000115584	0.00132639	0.000132022	0.000277798	-0.00110637	0.000983094	0.000428245	0.00029951	0.000592533	0.000736425	0.000676171	0.00410743	-0.00111641	0.000424676	0.000404105
			-3	-0.00460041	-0.00209169	-0.00513504	-0.00598104	-0.00253159	-0.00338896	-0.00380963	-0.000116837	-0.000471117	-0.00278006	-0.000955395	0.0715999	-0.0023676	-0.00179688	-0.00328155	-0.00490031	0.000280904	-0.00366151	-0.000460169	-0.00140567	0.00243844	-0.00206646	-0.000895635	-0.0028872	-0.00111641	0.0805491	-0.00398041	-0.00281184
			+1	-0.00226506	-0.00278712	-0.00270133	-0.00275941	-0.00244728	0.000364757	-0.00178454	-0.00312593	-0.00353806	-0.0035424	0.000149015	-0.0023676	0.0536012	-0.00120943	0.00178618	-0.00141268	-0.00342593	-0.00438399	-0.00151087	-0.000609559	0.000172909	-0.00320478	-0.00188943	0.000941583	0.000424676	-0.00398041	0.0358983	0.00127752
			+2	-0.000911866	-0.000485401	-0.000763714	-0.00129226	-0.000303278	1.23533e-05	0.000292452	-0.000962223	0.000310679	-0.000110193	0.000115584	-0.00179688	-0.00120943	0.0195531	-7.22374e-05	0.000780295	-0.00171439	0.000753572	0.00248917	-0.000456985	0.000659515	0.00136383	0.00146687	0.00135246	0.000404105	-0.00281184	0.00127752	0.0134972
		p-values	-14	0	0.494667	0	0.405333	0.106	0.149333	0.038	0.354	0.192667	0.0506667	0.434	0	0.008	0.0593333	0	0.376	0.408	0.0686667	0.353333	0.0153333	0	0.182667	0.33	0.291333	0.0106667	0.094	0.142667	0.461333
			-13	0.494667	0	0.439333	0	0.000666667	0.148667	0.048	0.00733333	0.086	0	0.0853333	0.028	0.00266667	0.21	0.376	0	0.12	0.0186667	0.0893333	0.201333	0.0353333	0.265333	0.415333	0.316	0.433333	0.022	0.208667	0.238667
			-12	0	0.439333	0	0.26	0	0.00466667	0.189333	0.42	0.0466667	0.242	0.0693333	0	0.00666667	0.126667	0.408	0.12	0	0.436667	0.0306667	0.400667	0.419333	0.164	0.167333	0.244667	0.302	0.454	0.016	0.0446667
			-11	0.405333	0	0.26	0	0	0	0.000666667	0.0266667	0.124667	0.064	0.305333	0	0.008	0.032	0.0686667	0.0186667	0.436667	0	0.131333	0.00533333	0.461333	0.222667	0.328	0.175333	0.0406667	0.0846667	0.0126667	0.254
			-10	0.106	0.000666667	0	0	0	0	0	0	0.0933333	0.0786667	0	0.0286667	0.0133333	0.335333	0.353333	0.0893333	0.0306667	0.131333	0	0.102	0.012	0.446	0.474667	0.159333	0.0426667	0.44	0.188	0.0133333
			-9	0.149333	0.148667	0.00466667	0	0	0	0.0546667	0.000666667	0.002	0.002	0.33	0.000666667	0.356	0.492	0.0153333	0.201333	0.400667	0.00533333	0.102	0	0.196667	0.0353333	0.307333	0.2	0.224	0.275333	0.351333	0.336667
			-8	0.038	0.048	0.189333	0.000666667	0	0.0546667	0	0.104667	0.00533333	0.498667	0.435333	0.000666667	0.0333333	0.306667	0	0.0353333	0.419333	0.461333	0.012	0.196667	0	0.265333	0.0206667	0.406667	0.254667	0.138667	0.466	0.240667
			-7	0.354	0.00733333	0.42	0.0266667	0	0.000666667	0.104667	0	0.335333	0.0273333	0.316667	0.461333	0	0.0566667	0.182667	0.265333	0.164	0.222667	0.446	0.0353333	0.265333	0	0.148	0.0606667	0.131333	0.146667	0.0213333	0.07
			-6	0.192667	0.086	0.0466667	0.124667	0.0933333	0.002	0.00533333	0.335333	0	0	0.044	0.369333	0	0.310667	0.33	0.415333	0.167333	0.328	0.474667	0.307333	0.0206667	0.148	0	0	0.117333	0.391333	0.146	0.086
			-5	0.0506667	0	0.242	0.064	0.0786667	0.002	0.498667	0.0273333	0	0	0.216	0.0286667	0.002	0.438	0.291333	0.316	0.244667	0.175333	0.159333	0.2	0.406667	0.0606667	0	0	0.162667	0.142	0.288667	0.104667
			-4	0.434	0.0853333	0.0693333	0.305333	0	0.33	0.435333	0.316667	0.044	0.216	0	0	0.296667	0.211333	0.0106667	0.433333	0.302	0.0406667	0.0426667	0.224	0.254667	0.131333	0.117333	0.162667	0	0.0446667	0.165333	0.0566667
			-3	0	0.028	0	0	0.0286667	0.000666667	0.000666667	0.461333	0.369333	0.0286667	0	0	0.0173333	0.004	0.094	0.022	0.454	0.0846667	0.44	0.275333	0.138667	0.146667	0.391333	0.142	0.0446667	0	0.02	0.01
			+1	0.008	0.00266667	0.00666667	0.008	0.0133333	0.356	0.0333333	0	0	0.002	0.296667	0.0173333	0	0.0146667	0.142667	0.208667	0.016	0.0126667	0.188	0.351333	0.466	0.0213333	0.146	0.288667	0.165333	0.02	0	0.0613333
			+2	0.0593333	0.21	0.126667	0.032	0.335333	0.492	0.306667	0.0566667	0.310667	0.438	0.211333	0.004	0.0146667	0	0.461333	0.238667	0.0446667	0.254	0.0133333	0.336667	0.240667	0.07	0.086	0.104667	0.0566667	0.01	0.0613333	0
	real - artificial	covariance	-14	0.00738108	-0.000994704	0.00497032	-0.00015423	-0.000142849	-0.000563049	0.0018807	0.00138275	-1.11826e-05	0.00302328	0.000469087	-0.000882152	-0.00105112	-0.00128229	0.000863457	-0.000361827	-2.78327e-05	-0.00303854	0.000957442	-0.00104986	0.00139518	0.000711671	0.000810671	5.3433e-05	0.00100252	-0.00378491	0.00213647	0.001235
			-13	-0.000994704	0.0183471	-0.00151251	0.00576485	-0.00111158	0.000509852	0.00263354	0.00104617	0.000490445	-0.00205359	0.000519407	-0.00146889	-0.00288763	4.82997e-05	-0.000361827	0.0302248	-0.00282193	0.0016855	-0.00338087	-4.30846e-06	0.00132975	0.000574781	0.00272883	0.000277352	-2.14163e-05	-0.000804484	-0.00159501	0.000129347
			-12	0.00497032	-0.00151251	0.0274763	-0.00388364	0.00432441	-0.00351757	0.0025012	-0.000516758	0.00268015	0.00181859	0.000417869	-0.00456796	-0.00191819	-0.000529158	-2.78327e-05	-0.00282193	0.0089384	0.00121946	0.00267274	-0.000125934	0.00226761	0.00243154	-0.000659657	0.00137317	-0.000118015	-0.00176421	-0.000299282	-0.000205277
			-11	-0.00015423	0.00576485	-0.00388364	0.0217393	-0.00291641	0.00240198	-0.0035633	-0.00115513	0.00271836	-0.00152547	0.00026245	-0.00273361	4.44854e-05	-0.000685114	-0.00303854	0.0016855	0.00121946	0.039147	-0.00289115	0.00432148	-0.00216008	0.00118274	0.000433399	0.00312299	-0.000692434	-0.000621992	-0.00276593	-0.000372406
			-10	-0.000142849	-0.00111158	0.00432441	-0.00291641	0.0101382	-0.00401334	0.00169878	-0.00138245	0.000190195	-0.00218694	0.000125689	-0.000711553	-0.00142906	0.000540758	0.000957442	-0.00338087	0.00267274	-0.00289115	0.00182936	-0.000602612	0.0003852	-0.00130259	-0.00123739	0.000815739	0.000625676	-0.000427067	0.000808192	-5.98754e-05
			-9	-0.000563049	0.000509852	-0.00351757	0.00240198	-0.00401334	0.000493913	-0.00294598	0.00143039	0.00250685	-0.000539723	6.4954e-06	-0.00227293	0.000544798	-1.00639e-05	-0.00104986	-4.30846e-06	-0.000125934	0.00432148	-0.000602612	-0.000186817	-0.0010106	-0.000271286	0.000681198	0.00225585	0.000259833	-0.00157966	0.000580352	-0.000270039
			-8	0.0018807	0.00263354	0.0025012	-0.0035633	0.00169878	-0.00294598	0.0134159	-0.000676816	0.0041557	0.000652395	1.01032e-05	-0.0025668	-0.000572791	0.000328757	0.00139518	0.00132975	0.00226761	-0.00216008	0.0003852	-0.0010106	-0.000719895	0.000550271	-0.000987736	-0.00107702	0.000145123	0.000195737	3.99486e-05	0.000103354
			-7	0.00138275	0.00104617	-0.000516758	-0.00115513	-0.00138245	0.00143039	-0.000676816	0.00811606	0.00408017	0.00201919	-0.000137703	0.00102125	-0.000745396	0.000217319	0.000711671	0.000574781	0.00243154	0.00118274	-0.00130259	-0.000271286	0.000550271	0.000943289	0.000482229	0.00129543	0.000617664	-0.000342195	-0.000215648	-0.000115063
			-6	-1.11826e-05	0.000490445	0.00268015	0.00271836	0.000190195	0.00250685	0.0041557	0.00408017	-0.0219255	-0.00243732	0.000200225	-0.00117508	-0.00114389	0.000414194	0.000810671	0.00272883	-0.000659657	0.000433399	-0.00123739	0.000681198	-0.000987736	0.000482229	0.00190258	-0.00160282	0.000539762	-0.000329246	-0.00011783	0.000363295
			-5	0.00302328	-0.00205359	0.00181859	-0.00152547	-0.00218694	-0.000539723	0.000652395	0.00201919	-0.00243732	-0.0526794	0.000599339	-0.00195565	0.000247101	-0.000173733	5.3433e-05	0.000277352	0.00137317	0.00312299	0.000815739	0.00225585	-0.00107702	0.00129543	-0.00160282	0.000791594	0.000202534	-0.00154467	0.0020658	0.000397389
			-4	0.000469087	0.000519407	0.000417869	0.00026245	0.000125689	6.4954e-06	1.01032e-05	-0.000137703	0.000200225	0.000599339	-0.000165762	-0.00061897	3.93899e-05	-6.25468e-05	0.00100252	-2.14163e-05	-0.000118015	-0.000692434	0.000625676	0.000259833	0.000145123	0.000617664	0.000539762	0.000202534	-4.10388e-05	-0.000597707	0.000305117	0.000128087
			-3	-0.000882152	-0.00146889	-0.00456796	-0.00273361	-0.000711553	-0.00227293	-0.0025668	0.00102125	-0.00117508	-0.00195565	-0.00061897	0.00515182	-0.00142508	-0.00031885	-0.00378491	-0.000804484	-0.00176421	-0.000621992	-0.000427067	-0.00157966	0.000195737	-0.000342195	-0.000329246	-0.00154467	-0.000597707	0.00185213	-0.00191176	-0.000524649
			+1	-0.00105112	-0.00288763	-0.00191819	4.44854e-05	-0.00142906	0.000544798	-0.000572791	-0.000745396	-0.00114389	0.000247101	3.93899e-05	-0.00142508	0.000429574	0.00029392	0.00213647	-0.00159501	-0.000299282	-0.00276593	0.000808192	0.000580352	3.99486e-05	-0.000215648	-0.00011783	0.0020658	0.000305117	-0.00191176	0.000203769	-0.000151221
			+2	-0.00128229	4.82997e-05	-0.000529158	-0.000685114	0.000540758	-1.00639e-05	0.000328757	0.000217319	0.000414194	-0.000173733	-6.25468e-05	-0.00031885	0.00029392	-0.000241938	0.001235	0.000129347	-0.000205277	-0.000372406	-5.98754e-05	-0.000270039	0.000103354	-0.000115063	0.000363295	0.000397389	0.000128087	-0.000524649	-0.000151221	-0.000158607
		p-values	-14	0.084	0.374	0.000666667	0.395333	0.274667	0.154667	0.0486667	0.054	0.466	0.00133333	0.00933333	0.492667	0.126667	0	0.376667	0.402667	0.162667	0.072	0.224667	0.404667	0.277333	0.282667	0.182667	0.424	0.0386667	0.0606667	0.0386667	0.026
			-13	0.374	0	0.29	0.0246667	0.355333	0.465333	0.0133333	0.206667	0.17	0.228	0.0353333	0.096	0.0246667	0.486	0.402667	0	0.054	0.169333	0.02	0.471333	0.154	0.245333	0.0953333	0.479333	0.462667	0.222667	0.0626667	0.271333
			-12	0.000666667	0.29	0	0.0146667	0.0253333	0.018	0.0113333	0.425333	0.0286667	0.062	0.0433333	0.0233333	0.0273333	0.210667	0.162667	0.054	0.0666667	0.0853333	0.0353333	0.339333	0.006	0.0386667	0.0613333	0.13	0.115333	0.0306667	0.298667	0.302
			-11	0.395333	0.0246667	0.0146667	0.00466667	0.266667	0.138	0.0606667	0.044	0.0413333	0.313333	0.0853333	0.134667	0.374667	0.210667	0.072	0.169333	0.0853333	0	0.0646667	0.0173333	0.0393333	0.249333	0.454	0.048	0.0806667	0.491333	0.0233333	0.223333
			-10	0.274667	0.355333	0.0253333	0.266667	0.117333	0.212	0.335333	0.387333	0.447333	0.044	0.446667	0.464	0.12	0.0886667	0.224667	0.02	0.0353333	0.0646667	0.216667	0.29	0.465333	0.0946667	0.249333	0.312667	0.134667	0.168667	0.102	0.266667
			-9	0.154667	0.465333	0.018	0.138	0.212	0.411333	0.038	0.243333	0.00333333	0.465333	0.272	0.0713333	0.299333	0.425333	0.404667	0.471333	0.339333	0.0173333	0.29	0.265333	0.199333	0.304	0.204	0.0693333	0.234	0.0353333	0.148	0.234667
			-8	0.0486667	0.0133333	0.0113333	0.0606667	0.335333	0.038	0.008	0.467333	0.012	0.41	0.442	0.0406667	0.193333	0.174	0.277333	0.154	0.006	0.0393333	0.465333	0.199333	0.158	0.206667	0.123333	0.0593333	0.442	0.227333	0.238667	0.471333
			-7	0.054	0.206667	0.425333	0.044	0.387333	0.243333	0.467333	0.0846667	0.00333333	0.0173333	0.160667	0.155333	0.288	0.288667	0.282667	0.245333	0.0386667	0.249333	0.0946667	0.304	0.206667	0.325333	0.33	0.086	0.0966667	0.308	0.346667	0.308
			-6	0.466	0.17	0.0286667	0.0413333	0.447333	0.00333333	0.012	0.00333333	0.0566667	0.0113333	0.24	0.179333	0.0773333	0.110667	0.182667	0.0953333	0.0613333	0.454	0.249333	0.204	0.123333	0.33	0.258	0.142667	0.133333	0.308667	0.482	0.366
			-5	0.00133333	0.228	0.062	0.313333	0.044	0.465333	0.41	0.0173333	0.0113333	0.000666667	0.0753333	0.124	0.225333	0.183333	0.424	0.479333	0.13	0.048	0.312667	0.0693333	0.0593333	0.086	0.142667	0.443333	0.370667	0.04	0.018	0.186
			-4	0.00933333	0.0353333	0.0433333	0.0853333	0.446667	0.272	0.442	0.160667	0.24	0.0753333	0.19	0.0593333	0.325333	0.270667	0.0386667	0.462667	0.115333	0.0806667	0.134667	0.234	0.442	0.0966667	0.133333	0.370667	0.468	0.108	0.112667	0.271333
			-3	0.492667	0.096	0.0233333	0.134667	0.464	0.0713333	0.0406667	0.155333	0.179333	0.124	0.0593333	0.348	0.0306667	0.182	0.0606667	0.222667	0.0306667	0.491333	0.168667	0.0353333	0.227333	0.308	0.308667	0.04	0.108	0.124667	0.0153333	0.11
			+1	0.126667	0.0246667	0.0273333	0.374667	0.12	0.299333	0.193333	0.288	0.0773333	0.225333	0.325333	0.0306667	0.0846667	0.136	0.0386667	0.0626667	0.298667	0.0233333	0.102	0.148	0.238667	0.346667	0.482	0.018	0.112667	0.0153333	0.124667	0.228667
			+2	0	0.486	0.210667	0.210667	0.0886667	0.425333	0.174	0.288667	0.110667	0.183333	0.270667	0.182	0.136	0.0633333	0.026	0.271333	0.302	0.223333	0.266667	0.234667	0.471333	0.308	0.366	0.186	0.271333	0.11	0.228667	0.0113333
