# Supplementary material for: Correlated Evolution of Nucleotide Positions within Splice Sites in Mammals
Source: PLoS One. 2015 Dec 7;10(12):e0144388. doi: 10.1371/journal.pone.0144388 (PMC4671708; doi:10.1371/journal.pone.0144388)
Supplement: S8 Table — Observed strength changes ΔŴ O for the whole site, exonic and intronic parts of site are shown. Observed strength changes were calculated for different branches (human, mouse and dog) and splicing types (constitutive and cassette exons). LB and PB methods were considered separately. Statistical significance that ΔŴ O differs from zero is also represented (p-values). Cases of strength decreasing (negative values) with p-value ≤ 0.05 are shown in red, ones with 0.05 < p-value ≤ 0.1 are shown in orange. Cases of strength increasing (positive values) with p-value ≤ 0.05 are shown in green, ones with 0.05 < p-value ≤ 0.1 are shown in chlorine. (XLSX) [file pone.0144388.s011.xlsx]

## Sheet: Лист1
			Likelihood-based method (LB)									Parsimony-based method (PB)
Data	Site type	Type of splicing	Phylogenetic branch			Phylogenetic branch			Phylogenetic branch			Phylogenetic branch			Phylogenetic branch			Phylogenetic branch
			human	mouse	dog	human	mouse	dog	human	mouse	dog	human	mouse	dog	human	mouse	dog	human	mouse	dog
			exonic part			intronic part			whole site			exonic part			intronic part			whole site
W(descendant) - W(ancestor)	ASSs	Constitutive	0.000393563	-0.00167947	-0.00133944	-0.0148418	-0.00335493	-0.0511756	-0.0144483	-0.00503441	-0.0525151	-1.30298e-05	-0.00207784	-0.00138296	-0.105729	-0.107319	-0.140191	-0.105742	-0.109396	-0.141574
		Cassette	-0.000319834	-0.0024086	-0.00459755	-0.0523561	-0.000301461	-0.026338	-0.0526759	-0.00271006	-0.0309356	-0.000231499	-0.000871024	-0.00392577	-0.0628551	-0.0142949	-0.0364783	-0.0630866	-0.0151659	-0.040404
	DSSs	Constitutive	-0.00487275	-0.0100121	-0.00296126	0.0108045	0.0113537	-0.000545015	0.00593176	0.00134156	-0.00350627	-0.00756703	-0.0115489	-0.0039746	-0.0175929	-0.0246473	-0.0292606	-0.0272378	-0.0361962	-0.0332352
		Cassette	-0.00626514	0.00839295	0.00116612	-0.00626514	-0.00523915	0.00736328	-0.0125303	0.0031538	0.0085294	-0.00332815	0.000704387	0.000173428	-0.00877627	-0.00990308	0.00220768	-0.0163985	-0.00919869	0.00238111
p-values	ASSs	Constitutive	0.311792	0.139241	0.122585	0.154564	0.440373	0.00133245	0.165889	0.401732	0.00199867	0.481013	0.065956	0.101266	0	0	0	0	0	0
		Cassette	0.389074	0.0732845	0.00333111	0.000666223	0.447702	0.0566289	0	0.36509	0.0319787	0.41439	0.355097	0.00466356	0	0.176549	0.000666223	0	0.169887	0
	DSSs	Constitutive	0.0366422	0.00133245	0.115923	0.0612925	0.112592	0.391073	0.325783	0.459027	0.257162	0	0.000666223	0.0612925	0	0	0	0	0	0
		Cassette	0.159227	0.117921	0.325117	0.163225	0.237841	0.196536	0.163225	0.405063	0.16056	0.129913	0.421719	0.471019	0.0373085	0.0986009	0.317122	0.00999334	0.147235	0.325783
